# Supplementary material for: Unraveling the genetics of arsenic toxicity with cellular morphology QTL
Source: PLoS Genet. 2024 Apr 25;20(4):e1011248. doi: 10.1371/journal.pgen.1011248 (PMC11075906; doi:10.1371/journal.pgen.1011248)
Supplement: S2 Table — (CSV) [file pgen.1011248.s005.csv]

	baseMean	log2FoldChange	lfcSE	stat	pvalue	padj	gene.id	gene
ENSMUSG00000000001	13919.4720018652	0.0266496130191297	0.0995917873046921	0.267588460257246	0.789016114520516	0.973414891911217	ENSMUSG00000000001	ENSMUSG00000000001
ENSMUSG00000000028	406.540347475153	-0.532052733213124	0.450350913291698	-1.18141812864162	0.237436659784412	0.797893121190471	ENSMUSG00000000028	ENSMUSG00000000028
ENSMUSG00000000031	94.9395891889095	1.11831657827963	0.916859022621664	1.2197257710154	0.222568848741671	0.784496419678758	ENSMUSG00000000031	ENSMUSG00000000031
ENSMUSG00000000037	90.1756259576764	-0.798889241949664	0.762154599808212	-1.0481984129607	0.29454720160648	0.831216341770043	ENSMUSG00000000037	ENSMUSG00000000037
ENSMUSG00000000049	36.4185005615302	1.57048502488912	0.626127785051398	2.50825001283117	0.0121330786333718	0.334118809583431	ENSMUSG00000000049	ENSMUSG00000000049
ENSMUSG00000000056	622.532920874666	0.499727637223411	0.237027335593678	2.10831225846484	0.0350039883006369	0.47870419162128	ENSMUSG00000000056	ENSMUSG00000000056
ENSMUSG00000000058	2808.22691033763	0.616770862578271	0.395299053285741	1.56026395067645	0.118697518634573	0.678942294088576	ENSMUSG00000000058	ENSMUSG00000000058
ENSMUSG00000000078	15207.6141643358	0.0551114010982845	0.229920319765754	0.239697827292659	0.810564519419286	0.977064634747738	ENSMUSG00000000078	ENSMUSG00000000078
ENSMUSG00000000085	1643.74611972377	0.27014475467507	0.147078605341494	1.8367372606494	0.0662486918061157	0.577037245441156	ENSMUSG00000000085	ENSMUSG00000000085
ENSMUSG00000000088	2632.33138699722	0.120152441121916	0.198345960735513	0.605772059468024	0.544666125834286	0.922177941120858	ENSMUSG00000000088	ENSMUSG00000000088
ENSMUSG00000000126	1041.28697465917	-0.241394508968993	0.748755957616412	-0.322394107871206	0.747154147379356	0.966095767781945	ENSMUSG00000000126	ENSMUSG00000000126
ENSMUSG00000000127	1732.71223459712	-0.301096112235166	0.191643627679653	-1.57112509234312	0.116153595199714	0.67528682536531	ENSMUSG00000000127	ENSMUSG00000000127
ENSMUSG00000000131	5445.23062453966	0.0399386682001558	0.121303107817221	0.329246866950311	0.741969101138515	0.965843668275256	ENSMUSG00000000131	ENSMUSG00000000131
ENSMUSG00000000134	2896.81685355205	0.211094361212927	0.104352446047318	2.02289806524715	0.0430836580749874	0.513171083825632	ENSMUSG00000000134	ENSMUSG00000000134
ENSMUSG00000000142	177.918293424728	0.150774811090544	0.725176734035006	0.207914573116001	0.835295670116923	0.980944967911208	ENSMUSG00000000142	ENSMUSG00000000142
ENSMUSG00000000148	1064.09206590992	0.317200686743857	0.100779118384573	3.14748423908037	0.00164681983820443	0.1293203468938	ENSMUSG00000000148	ENSMUSG00000000148
ENSMUSG00000000149	4824.53615363463	0.192257160808734	0.277019996142389	0.694019072579559	0.487670248107647	0.910899569324861	ENSMUSG00000000149	ENSMUSG00000000149
ENSMUSG00000000154	43.2738812539881	0.390484451521452	0.650505586482542	0.600278398273112	0.548320712689737	0.92376995287121	ENSMUSG00000000154	ENSMUSG00000000154
ENSMUSG00000000167	67.2921375319648	0.401618586572198	0.334976095436784	1.19894700560205	0.230548552508293	0.791544480603174	ENSMUSG00000000167	ENSMUSG00000000167
ENSMUSG00000000168	3733.42609902448	0.170573370354851	0.217326147695866	0.784872746161947	0.43252818272584	0.89350571142448	ENSMUSG00000000168	ENSMUSG00000000168
ENSMUSG00000000171	3129.5513058797	0.0315907293402946	0.0840991122090517	0.375636894498566	0.707186858318952	0.95631927160685	ENSMUSG00000000171	ENSMUSG00000000171
ENSMUSG00000000184	56177.5662085625	-0.294530134865578	0.376968564440256	-0.78131219058786	0.434618901940997	0.893889489156632	ENSMUSG00000000184	ENSMUSG00000000184
ENSMUSG00000000194	5176.81777362374	-0.129348278335464	0.104750074459546	-1.2348275550431	0.216894689857563	0.777403303816263	ENSMUSG00000000194	ENSMUSG00000000194
ENSMUSG00000000223	203.389418624876	-0.342550606921651	0.486874322926491	-0.70357090277971	0.481700037139227	0.910899569324861	ENSMUSG00000000223	ENSMUSG00000000223
ENSMUSG00000000248	37.3094767164416	0.00974618351156397	1.49052643483435	0.00653875253990184	0.994782867478193	0.999538978527711	ENSMUSG00000000248	ENSMUSG00000000248
ENSMUSG00000000253	390.807771412895	0.142081712307542	0.273610016392607	0.519285493202364	0.603561668116029	0.937640501686449	ENSMUSG00000000253	ENSMUSG00000000253
ENSMUSG00000000266	1339.15029016289	0.0407211391384875	0.230254723084814	0.176852568290154	0.859624196261296	0.984921393739309	ENSMUSG00000000266	ENSMUSG00000000266
ENSMUSG00000000275	3402.24269803266	0.129448860257445	0.471453268890027	0.274574106914595	0.78364346167497	0.972659609941637	ENSMUSG00000000275	ENSMUSG00000000275
ENSMUSG00000000276	1084.52211660168	0.295591672190409	0.258413645979589	1.14387021269672	0.252677465972954	0.805957660961373	ENSMUSG00000000276	ENSMUSG00000000276
ENSMUSG00000000278	7070.61251736417	0.0618270011885656	0.163226853533451	0.378779593248087	0.704851542421598	0.956113329965338	ENSMUSG00000000278	ENSMUSG00000000278
ENSMUSG00000000282	1608.94770937685	0.0491758351423823	0.105191603109002	0.467488218536086	0.640150619257102	0.943904948002177	ENSMUSG00000000282	ENSMUSG00000000282
ENSMUSG00000000290	635.800303595845	1.07486118775677	1.35136597323822	0.795388672678452	NA	NA	ENSMUSG00000000290	ENSMUSG00000000290
ENSMUSG00000000295	491.093956517486	0.304164158237201	0.134764248239516	2.25700927516482	0.0240074952080011	0.416905146903498	ENSMUSG00000000295	ENSMUSG00000000295
ENSMUSG00000000296	106.973011774004	-0.166208079459393	0.60170048082673	-0.276230591059234	0.782370962672039	0.972415688519657	ENSMUSG00000000296	ENSMUSG00000000296
ENSMUSG00000000301	97.0843230937941	-0.212031763189716	0.256628923441722	-0.826219275466297	0.408679715854716	0.884873263645006	ENSMUSG00000000301	ENSMUSG00000000301
ENSMUSG00000000317	105.132621903385	0.293867014030692	0.693457153460511	0.423770974982705	0.6717328477988	0.949341626992633	ENSMUSG00000000317	ENSMUSG00000000317
ENSMUSG00000000320	48.6631592630854	-0.199485491181703	0.592730689678533	-0.336553336372533	0.736453638102421	0.965344349508277	ENSMUSG00000000320	ENSMUSG00000000320
ENSMUSG00000000325	473.604140557543	-0.10924139668455	0.235013510674252	-0.464830283038353	0.64205299954689	0.944272413898295	ENSMUSG00000000325	ENSMUSG00000000325
ENSMUSG00000000326	3556.83586171504	-0.0279444444191546	0.166249588674099	-0.168087299595877	0.866514600650857	0.985976803843617	ENSMUSG00000000326	ENSMUSG00000000326
ENSMUSG00000000339	1583.85312423828	0.0934974082870613	0.126678016646528	0.738071298889602	0.460471123642499	0.90581822144466	ENSMUSG00000000339	ENSMUSG00000000339
ENSMUSG00000000340	1037.53834470914	-0.419873741954562	0.236587481239091	-1.774708195698	0.0759460813785948	0.608700003213454	ENSMUSG00000000340	ENSMUSG00000000340
ENSMUSG00000000346	5060.50332337416	0.349807929082448	0.146347557566224	2.39025464380679	0.016836694642727	0.370156006326201	ENSMUSG00000000346	ENSMUSG00000000346
ENSMUSG00000000355	1026.49489426354	0.00797715155616042	0.122550882981165	0.065092566957567	0.948100298591605	0.995880217689694	ENSMUSG00000000355	ENSMUSG00000000355
ENSMUSG00000000359	739.132037261689	-0.103312139938346	0.559659599122748	-0.184598173783287	0.853544218436304	0.984146015816158	ENSMUSG00000000359	ENSMUSG00000000359
ENSMUSG00000000374	2886.79144311743	0.0954106817125271	0.097217874832893	0.98141089667438	0.326390154765589	0.847079536314234	ENSMUSG00000000374	ENSMUSG00000000374
ENSMUSG00000000378	1852.69457937939	0.00079639828977979	0.256445653855675	0.00310552461235314	0.997522153841452	0.999596004473139	ENSMUSG00000000378	ENSMUSG00000000378
ENSMUSG00000000384	1863.26501169355	0.128099946381329	0.187204175976796	0.684279320762627	0.493798802523015	0.910899569324861	ENSMUSG00000000384	ENSMUSG00000000384
ENSMUSG00000000392	193.027181067279	-0.186964836254777	0.885317755824688	-0.211183877229048	0.832743791155434	0.980254982100448	ENSMUSG00000000392	ENSMUSG00000000392
ENSMUSG00000000399	2800.64184150108	0.0698857032409523	0.0938900170264932	0.74433582455558	0.456673333241056	0.904926700091246	ENSMUSG00000000399	ENSMUSG00000000399
ENSMUSG00000000409	22.8600573987811	1.72711735730662	1.08348260026426	1.59404254104808	0.110926506987809	0.665126476451379	ENSMUSG00000000409	ENSMUSG00000000409
ENSMUSG00000000420	7887.4446587065	-0.200190882595226	0.236685067052994	-0.845811208488296	0.397658071692855	0.884873263645006	ENSMUSG00000000420	ENSMUSG00000000420
ENSMUSG00000000439	1278.02379211568	0.14950508762044	0.0953746572953468	1.56755569938739	0.116984857679193	0.675574136370398	ENSMUSG00000000439	ENSMUSG00000000439
ENSMUSG00000000440	267.735459517079	0.739897323445986	0.690315494969319	1.07182488128688	0.283798695273968	0.825344888879685	ENSMUSG00000000440	ENSMUSG00000000440
ENSMUSG00000000441	3682.73204016269	-0.073955608491331	0.144158293626591	-0.513016675148058	0.607939656317359	0.93781846941935	ENSMUSG00000000441	ENSMUSG00000000441
ENSMUSG00000000486	54.4263809533885	0.426864887415513	0.418890586402189	1.01903671572526	0.308185536148576	0.838994734454168	ENSMUSG00000000486	ENSMUSG00000000486
ENSMUSG00000000530	870.825895840841	0.435050324015713	0.452646536507795	0.961125931443466	0.336488852644942	0.854004083463794	ENSMUSG00000000530	ENSMUSG00000000530
ENSMUSG00000000531	562.279114445022	0.425635634529887	0.304684598369445	1.39697128377255	0.162422206662523	0.73333186474163	ENSMUSG00000000531	ENSMUSG00000000531
ENSMUSG00000000532	710.683425353474	0.0470974142165457	0.310377349646825	0.151742433106466	0.87939008789758	0.987907361412804	ENSMUSG00000000532	ENSMUSG00000000532
ENSMUSG00000000538	4024.24211738668	-0.0954846070620401	0.229774772011541	-0.41555740095455	0.677733903902838	0.950219228720455	ENSMUSG00000000538	ENSMUSG00000000538
ENSMUSG00000000552	665.692797778765	0.0464023616623244	0.215001132449038	0.215823801176132	0.829125094858799	0.98005478991547	ENSMUSG00000000552	ENSMUSG00000000552
ENSMUSG00000000555	51648.1788330426	-0.645853533169385	0.519446313601262	-1.24334992136484	0.213738915650389	0.776081171014076	ENSMUSG00000000555	ENSMUSG00000000555
ENSMUSG00000000561	3356.57975403714	-0.184263428666818	0.16951983505951	-1.08697267551099	0.277048885722125	0.82198027939122	ENSMUSG00000000561	ENSMUSG00000000561
ENSMUSG00000000563	7493.26301426388	0.0722494227283456	0.128698568091033	0.561384821913799	0.574535228800943	0.930897211815501	ENSMUSG00000000563	ENSMUSG00000000563
ENSMUSG00000000567	1306.14690446982	0.308844637979166	0.517420381712479	0.596893065860682	0.550578777131799	0.924183865324292	ENSMUSG00000000567	ENSMUSG00000000567
ENSMUSG00000000568	3306.64671280671	0.181580336275629	0.334504289717559	0.542834103649158	0.587244029968782	0.932715432759236	ENSMUSG00000000568	ENSMUSG00000000568
ENSMUSG00000000579	237.863324420185	-0.282720201636191	0.433570577571239	-0.652074232573444	0.514353285808386	0.917750576734687	ENSMUSG00000000579	ENSMUSG00000000579
ENSMUSG00000000581	1512.89750325607	0.20820886474238	0.0884926638393724	2.3528375766867	0.0186307701108773	0.382125841860341	ENSMUSG00000000581	ENSMUSG00000000581
ENSMUSG00000000594	1278.38794504572	0.184281220945176	0.377967543930403	0.487558320560744	0.625862723895018	0.942009839892003	ENSMUSG00000000594	ENSMUSG00000000594
ENSMUSG00000000600	2827.97381006855	-0.195052944306552	0.157384297013134	-1.23934184037608	0.21521892999764	0.77683849352168	ENSMUSG00000000600	ENSMUSG00000000600
ENSMUSG00000000605	3587.82618794655	-0.227054055885768	0.15136718131992	-1.50002169496624	0.133608782869425	0.699680613456032	ENSMUSG00000000605	ENSMUSG00000000605
ENSMUSG00000000627	432.398700168747	0.310956483734321	0.868437164611811	0.358064459244231	0.720295075492055	0.961631649883733	ENSMUSG00000000627	ENSMUSG00000000627
ENSMUSG00000000628	5219.27086659879	-0.0688500168125691	0.45063094447987	-0.152785816544484	0.878567183164285	0.987907361412804	ENSMUSG00000000628	ENSMUSG00000000628
ENSMUSG00000000631	4173.05797807806	-0.0977349672580768	0.232772408583583	-0.419873505854035	0.674577863330632	0.949536394756028	ENSMUSG00000000631	ENSMUSG00000000631
ENSMUSG00000000686	54.9156888606184	0.366454304214526	0.297246860745642	1.23282817283681	0.217639877943162	0.779018049041645	ENSMUSG00000000686	ENSMUSG00000000686
ENSMUSG00000000690	752.346506573987	-0.286702101794285	0.277362726819298	-1.03367206214796	0.301289498114223	0.834251783319701	ENSMUSG00000000690	ENSMUSG00000000690
ENSMUSG00000000693	23567.3990353907	-0.776659847436689	0.464832607564158	-1.67083770544107	0.0947537386940747	0.646946562701654	ENSMUSG00000000693	ENSMUSG00000000693
ENSMUSG00000000708	984.278769323926	-0.0892742451218696	0.267732775122909	-0.33344533586105	0.738798146190881	0.965843668275256	ENSMUSG00000000708	ENSMUSG00000000708
ENSMUSG00000000711	5669.34944390062	0.0658160279204684	0.209072916196077	0.314799396870436	0.75291396969786	0.968175722706185	ENSMUSG00000000711	ENSMUSG00000000711
ENSMUSG00000000730	42.236041927679	0.462126266731051	0.652164369914927	0.708603977845853	0.478570267125286	0.910731314456946	ENSMUSG00000000730	ENSMUSG00000000730
ENSMUSG00000000738	2770.42003271858	-0.170808348980844	0.239780221772973	-0.712353786804684	0.476245724892628	0.91063647995248	ENSMUSG00000000738	ENSMUSG00000000738
ENSMUSG00000000740	25123.148507986	0.0855591742985055	0.147721377148286	0.579192909991755	0.562459014274689	0.927841852707739	ENSMUSG00000000740	ENSMUSG00000000740
ENSMUSG00000000743	3940.85248419276	0.0726444128088155	0.134232292867273	0.541184325001775	0.588380540577558	0.932835319618026	ENSMUSG00000000743	ENSMUSG00000000743
ENSMUSG00000000751	6406.71600422594	0.249083764353609	0.322019392319401	0.773505479156208	0.439223287345297	0.896931045758085	ENSMUSG00000000751	ENSMUSG00000000751
ENSMUSG00000000753	25161.2134174895	-0.109739390294927	0.320022145118839	-0.342911863971711	0.731664766172992	0.964891291618247	ENSMUSG00000000753	ENSMUSG00000000753
ENSMUSG00000000759	2052.55651866363	0.0835976174904058	0.186318656258935	0.448680873772655	0.653661883807293	0.945707095507242	ENSMUSG00000000759	ENSMUSG00000000759
ENSMUSG00000000776	1567.08892491572	-0.25628890097769	0.203643711927096	-1.25851615329739	0.208205149067679	0.771762741737667	ENSMUSG00000000776	ENSMUSG00000000776
ENSMUSG00000000782	303.71375432406	0.818698078685724	0.519586906758863	1.57567111109995	0.115101618488808	0.674723703136385	ENSMUSG00000000782	ENSMUSG00000000782
ENSMUSG00000000787	21938.6065885583	0.10875802821266	0.1276175168599	0.852218652178096	0.394092746082951	0.882892137580585	ENSMUSG00000000787	ENSMUSG00000000787
ENSMUSG00000000791	166.640312968596	1.69164761514379	0.554194257235167	3.05244522666707	0.00226985152053991	0.148516076864285	ENSMUSG00000000791	ENSMUSG00000000791
ENSMUSG00000000804	3785.25163647122	0.163333212631031	0.19327902181117	0.845064358772494	0.398074906542343	0.884873263645006	ENSMUSG00000000804	ENSMUSG00000000804
ENSMUSG00000000811	580.405290053004	0.186524856116898	0.194092868425264	0.961008292732408	0.336547998221686	0.854004083463794	ENSMUSG00000000811	ENSMUSG00000000811
ENSMUSG00000000823	2138.36178410213	-0.486333106094992	0.462512472700155	-1.05150268328067	0.293027777667619	0.830883759446747	ENSMUSG00000000823	ENSMUSG00000000823
ENSMUSG00000000826	7876.5956056057	0.0948010663049857	0.187537236413513	0.505505296537231	0.61320397930131	0.939141598598161	ENSMUSG00000000826	ENSMUSG00000000826
ENSMUSG00000000827	2619.01917537905	0.035536091146447	0.124434923053639	0.28557972532461	0.775200033872317	0.971879670498359	ENSMUSG00000000827	ENSMUSG00000000827
ENSMUSG00000000838	4724.8635803061	-0.00371681894072425	0.333101791892219	-0.0111582075845659	0.991097223183348	0.999538978527711	ENSMUSG00000000838	ENSMUSG00000000838
ENSMUSG00000000876	720.617295761617	-0.10694717379601	0.241024447365741	-0.443719195147552	0.657245615774584	0.946402270872384	ENSMUSG00000000876	ENSMUSG00000000876
ENSMUSG00000000881	2231.07467680964	0.0221659286392755	0.207361114615252	0.106895300405784	0.914872041562385	0.991872179285894	ENSMUSG00000000881	ENSMUSG00000000881
ENSMUSG00000000884	201.454066926016	0.473897761340038	0.30243371213913	1.56694754029944	0.11712695417225	0.675574136370398	ENSMUSG00000000884	ENSMUSG00000000884
ENSMUSG00000000901	1463.46949526716	0.08743355442356	0.368602812343859	0.237202624330483	0.812499600486979	0.977662794001475	ENSMUSG00000000901	ENSMUSG00000000901
ENSMUSG00000000902	2810.72256055095	-0.234381554194688	0.184433004648235	-1.27082218630944	0.203791913956636	0.770176855001865	ENSMUSG00000000902	ENSMUSG00000000902
ENSMUSG00000000915	806.244888067422	0.189926625891547	0.205363599417723	0.924831014016385	0.355053815381488	0.86345075183591	ENSMUSG00000000915	ENSMUSG00000000915
ENSMUSG00000000916	483.495588919004	-0.131960989370684	0.165763781040603	-0.796078543468795	0.425986384582858	0.890267830765736	ENSMUSG00000000916	ENSMUSG00000000916
ENSMUSG00000000934	421.888240787152	0.0455305892027139	0.160521728520657	0.283641284094786	0.776685295733342	0.971879670498359	ENSMUSG00000000934	ENSMUSG00000000934
ENSMUSG00000000938	1010.23433733292	-0.214719578318772	0.193553209142196	-1.10935684957321	0.267276269433454	0.814375469639028	ENSMUSG00000000938	ENSMUSG00000000938
ENSMUSG00000000948	119.742684846429	-0.200793088611795	0.40876102071494	-0.491223669665469	0.623268259664503	0.941820500317311	ENSMUSG00000000948	ENSMUSG00000000948
ENSMUSG00000000957	28222.7358356173	-0.696848896983626	0.275983223587736	-2.52496832207663	0.0115708718826934	0.329708555024749	ENSMUSG00000000957	ENSMUSG00000000957
ENSMUSG00000000958	375.013442976289	0.229992256786787	0.424335907906372	0.54200517208535	0.587814942889211	0.932715432759236	ENSMUSG00000000958	ENSMUSG00000000958
ENSMUSG00000000959	1760.78502995941	-0.0484090949671556	0.133846681011753	-0.361675721812666	0.717594371744034	0.960566728184722	ENSMUSG00000000959	ENSMUSG00000000959
ENSMUSG00000000976	1510.13986578488	-0.0724634324288781	0.135524698532198	-0.534688017857221	0.592865608408543	0.933852025761271	ENSMUSG00000000976	ENSMUSG00000000976
ENSMUSG00000001016	2363.98635314601	-0.192455824149134	0.23283829488289	-0.826564308272112	0.408484054291045	0.884873263645006	ENSMUSG00000001016	ENSMUSG00000001016
ENSMUSG00000001017	3677.9508225132	-0.0731493596995303	0.180497421840014	-0.40526539910563	0.685282437302134	0.951970175621857	ENSMUSG00000001017	ENSMUSG00000001017
ENSMUSG00000001018	2391.92129035244	0.236974900327166	0.165517724745662	1.43171917503884	0.152224206452369	0.718811683608705	ENSMUSG00000001018	ENSMUSG00000001018
ENSMUSG00000001020	48364.9491654151	-0.0348938963447988	0.253403048459777	-0.137701170356431	0.890476594402195	0.989374168602071	ENSMUSG00000001020	ENSMUSG00000001020
ENSMUSG00000001021	254.790053216099	1.7871208879733	0.566951094548708	3.1521605746186	0.00162067122239355	0.1293203468938	ENSMUSG00000001021	ENSMUSG00000001021
ENSMUSG00000001023	15.1839074315804	1.38251941221979	1.04437465497198	1.32377725334295	0.18557703273139	0.753901338001608	ENSMUSG00000001023	ENSMUSG00000001023
ENSMUSG00000001025	44824.6398903516	0.00745723370318047	0.358979234185458	0.020773440335905	0.983426384707915	0.999538978527711	ENSMUSG00000001025	ENSMUSG00000001025
ENSMUSG00000001034	1237.74594939238	-0.0409607547887775	0.157881204497761	-0.259440348957804	0.795295501182416	0.974503526661648	ENSMUSG00000001034	ENSMUSG00000001034
ENSMUSG00000001036	1707.98069774518	0.196158827071319	0.399080926524144	0.491526439962426	0.623054156421126	0.941820500317311	ENSMUSG00000001036	ENSMUSG00000001036
ENSMUSG00000001039	362.010614692793	-0.0958794460824092	0.364588441318666	-0.262979939066709	0.792566041357537	0.974154437609561	ENSMUSG00000001039	ENSMUSG00000001039
ENSMUSG00000001052	5894.79484137165	-0.0753944708727233	0.134892159970858	-0.55892403894349	0.576213562677491	0.931321527547237	ENSMUSG00000001052	ENSMUSG00000001052
ENSMUSG00000001054	845.002735543112	0.136564439505614	0.0905575864933103	1.50803974348083	0.131544355487871	0.697822090689398	ENSMUSG00000001054	ENSMUSG00000001054
ENSMUSG00000001056	2133.20501416232	0.314137062181304	0.191541319343535	1.64004854544146	0.100995073675466	0.653159513608129	ENSMUSG00000001056	ENSMUSG00000001056
ENSMUSG00000001062	716.618730326688	-0.168772117472616	0.238145027590277	-0.70869469407098	0.478513958206641	0.910731314456946	ENSMUSG00000001062	ENSMUSG00000001062
ENSMUSG00000001065	1048.86333260789	-0.00120542341065138	0.104945086593834	-0.011486230082564	0.990835515872785	0.999538978527711	ENSMUSG00000001065	ENSMUSG00000001065
ENSMUSG00000001082	1597.13967583523	0.0608049009610498	0.23669455845418	0.256891841359423	0.797262268935374	0.974918596939154	ENSMUSG00000001082	ENSMUSG00000001082
ENSMUSG00000001089	9364.25317110995	-0.246609236686715	0.210541782423338	-1.17130782236305	0.241475068306666	0.799250960932242	ENSMUSG00000001089	ENSMUSG00000001089
ENSMUSG00000001098	13012.2165932303	-0.0171262794477353	0.21904980235954	-0.078184409496179	0.937681363472051	0.995325743351072	ENSMUSG00000001098	ENSMUSG00000001098
ENSMUSG00000001100	3069.84635077212	-0.0199127491239017	0.0814147966730539	-0.244583907810609	0.806778625386806	0.976530051508667	ENSMUSG00000001100	ENSMUSG00000001100
ENSMUSG00000001105	1166.56638502672	0.0344203709046019	0.168805017411219	0.203906089004167	0.838426886709946	0.981666852611963	ENSMUSG00000001105	ENSMUSG00000001105
ENSMUSG00000001119	53830.2784683737	-0.445455796277035	0.688525750710027	-0.646970423136199	0.517651085882875	0.917750576734687	ENSMUSG00000001119	ENSMUSG00000001119
ENSMUSG00000001120	390.116983617364	0.1270475038113	0.220838513463445	0.575295956392724	0.565091155784264	0.928328161256443	ENSMUSG00000001120	ENSMUSG00000001120
ENSMUSG00000001123	2695.77648598662	-0.10799105316228	0.36847799101996	-0.293073279257078	0.769466140530162	0.971879670498359	ENSMUSG00000001123	ENSMUSG00000001123
ENSMUSG00000001127	3138.08576160726	-0.222027353260314	0.18202058457876	-1.21979255134324	0.222543525794547	0.784496419678758	ENSMUSG00000001127	ENSMUSG00000001127
ENSMUSG00000001128	403.959703834994	0.946435705785105	0.839746835034185	1.12704885127263	0.259721827231727	0.809915381015909	ENSMUSG00000001128	ENSMUSG00000001128
ENSMUSG00000001131	36362.6999921499	0.0543735730630282	0.337457594176998	0.161127128271142	0.87199327412983	0.987277992597065	ENSMUSG00000001131	ENSMUSG00000001131
ENSMUSG00000001134	265.498941139609	0.0499583919581599	0.161004162764855	0.310292548343135	0.756338497266496	0.968874439269448	ENSMUSG00000001134	ENSMUSG00000001134
ENSMUSG00000001138	438.961121385747	-0.124562070460324	0.209731738515255	-0.59391140006816	0.55257137377472	0.924734446387935	ENSMUSG00000001138	ENSMUSG00000001138
ENSMUSG00000001143	779.465942428854	0.0598752067441536	0.211403140610286	0.283227612282882	0.777002363026362	0.971879670498359	ENSMUSG00000001143	ENSMUSG00000001143
ENSMUSG00000001150	4016.37983887048	0.167678965544788	0.135390590746212	1.23848315175092	0.215536965477467	0.77683849352168	ENSMUSG00000001150	ENSMUSG00000001150
ENSMUSG00000001151	1720.63052478983	-0.701174108377807	0.387282119547908	-1.81049956346118	0.0702183519900112	0.592390530790877	ENSMUSG00000001151	ENSMUSG00000001151
ENSMUSG00000001156	477.844776883239	-0.0839634476481746	0.272697749152065	-0.307899305767111	0.75815895406582	0.969266293892505	ENSMUSG00000001156	ENSMUSG00000001156
ENSMUSG00000001157	1266.02956206139	0.0846817604606375	0.133303533091087	0.635255184142599	0.525261997358762	0.917960294917015	ENSMUSG00000001157	ENSMUSG00000001157
ENSMUSG00000001158	989.19558671246	0.131126642590415	0.168572317282674	0.777865812751046	0.436648124460983	0.895078809978089	ENSMUSG00000001158	ENSMUSG00000001158
ENSMUSG00000001166	42.5389379752799	1.13844403099482	0.74326659976609	1.53167656309741	0.125602268672628	0.69320946755962	ENSMUSG00000001166	ENSMUSG00000001166
ENSMUSG00000001173	3051.93775615024	-0.336566072165097	0.184078228225755	-1.82838609111518	0.0674916273369077	0.582237313025527	ENSMUSG00000001173	ENSMUSG00000001173
ENSMUSG00000001175	19514.6127639546	0.0186425820740444	0.220572776227628	0.0845189619176102	0.932643827351059	0.994756430917338	ENSMUSG00000001175	ENSMUSG00000001175
ENSMUSG00000001211	2555.19763900454	-0.0342244004799645	0.260545335853617	-0.131356795806135	0.895493064404752	0.989781314547359	ENSMUSG00000001211	ENSMUSG00000001211
ENSMUSG00000001227	115.748880531154	0.375584052287603	0.820923200232049	0.457514237850067	0.647301470943887	0.945707095507242	ENSMUSG00000001227	ENSMUSG00000001227
ENSMUSG00000001228	1398.74224265894	-0.857729498487702	0.733779070546426	-1.16892063690093	0.242435608089163	0.799454999311909	ENSMUSG00000001228	ENSMUSG00000001228
ENSMUSG00000001229	3503.82946013027	-0.129505037947668	0.0929734918925699	-1.39292431973309	0.163642677343173	0.733658548153085	ENSMUSG00000001229	ENSMUSG00000001229
ENSMUSG00000001240	68.6905872479123	0.19078408117893	1.13220615181907	0.168506486978899	0.86618484077097	0.985917537090098	ENSMUSG00000001240	ENSMUSG00000001240
ENSMUSG00000001248	2362.66707551861	0.0901318253117124	0.207533510351864	0.434300104878955	0.664070527699657	0.948512938327229	ENSMUSG00000001248	ENSMUSG00000001248
ENSMUSG00000001249	39.5941059826146	-0.381325763738104	0.526382198859757	-0.72442754440429	0.468803294674049	0.908322062482124	ENSMUSG00000001249	ENSMUSG00000001249
ENSMUSG00000001270	2278.91918125811	-0.168738063645783	0.681239786688853	-0.247692614176177	0.80437224686966	0.976512394085912	ENSMUSG00000001270	ENSMUSG00000001270
ENSMUSG00000001280	5541.51380426765	-0.0913306725319698	0.174574807318013	-0.523160666393279	0.600862450933931	0.936475334827746	ENSMUSG00000001280	ENSMUSG00000001280
ENSMUSG00000001281	364.691320061185	2.67518419207052	0.746377628667432	3.58422344041412	0.000338082576463818	0.054430282757378	ENSMUSG00000001281	ENSMUSG00000001281
ENSMUSG00000001285	852.593366708257	-0.0963339583365118	0.256032749251475	-0.376256391489561	0.706726295832854	0.956197899092204	ENSMUSG00000001285	ENSMUSG00000001285
ENSMUSG00000001288	4486.17115820423	0.0380433103602004	0.290777421708051	0.130833096107431	0.895907341109557	0.989781314547359	ENSMUSG00000001288	ENSMUSG00000001288
ENSMUSG00000001289	2375.77248563579	0.153669716613585	0.111612024783877	1.37682043589074	0.168567770991069	0.736547021171482	ENSMUSG00000001289	ENSMUSG00000001289
ENSMUSG00000001300	2920.6187543528	-0.106829706583878	0.261184252312686	-0.409020473623285	0.682524636360579	0.951571100530247	ENSMUSG00000001300	ENSMUSG00000001300
ENSMUSG00000001305	987.336970789629	0.044152641664527	0.189643563183251	0.232819089260955	0.815901889117818	0.978676177241281	ENSMUSG00000001305	ENSMUSG00000001305
ENSMUSG00000001313	285.960969797058	0.693676359459053	0.24251190287764	2.86038067091928	0.00423132759951471	0.204632097287568	ENSMUSG00000001313	ENSMUSG00000001313
ENSMUSG00000001323	1171.31322381282	0.0656016284783747	0.239417032270629	0.274005687298892	0.784080251035814	0.97272986677225	ENSMUSG00000001323	ENSMUSG00000001323
ENSMUSG00000001333	623.908324262977	-0.428576576220485	0.530404145041158	-0.808018904503902	0.419079699498374	0.888702143119709	ENSMUSG00000001333	ENSMUSG00000001333
ENSMUSG00000001348	3182.49882576785	-0.118978370513617	1.50734337689113	-0.0789324929791434	NA	NA	ENSMUSG00000001348	ENSMUSG00000001348
ENSMUSG00000001349	13388.9050805826	-0.708567491291344	0.758189333166917	-0.934552176211311	0.350019134919391	0.860858321744704	ENSMUSG00000001349	ENSMUSG00000001349
ENSMUSG00000001366	909.044441444545	0.195229770357352	0.16208710742042	1.20447439320986	0.228406273519449	0.789857192892307	ENSMUSG00000001366	ENSMUSG00000001366
ENSMUSG00000001376	2154.39959372392	0.0486033226673868	0.160351973482516	0.303103988131996	0.761810614945527	0.970434346511166	ENSMUSG00000001376	ENSMUSG00000001376
ENSMUSG00000001380	4215.78663250269	0.0571892498250231	0.131317320725547	0.435504238961352	0.663196462796693	0.948512938327229	ENSMUSG00000001380	ENSMUSG00000001380
ENSMUSG00000001383	2365.15138133392	0.106962131271255	0.109618438394774	0.975767697821486	0.329179595611305	0.849405762722418	ENSMUSG00000001383	ENSMUSG00000001383
ENSMUSG00000001403	1083.92437424291	-1.24317012204314	0.76580391001276	-1.62335306178108	0.104513952566144	0.657343321215445	ENSMUSG00000001403	ENSMUSG00000001403
ENSMUSG00000001415	4759.39350674438	0.0255877221519076	0.127124916722412	0.201280148782954	0.840479523893367	0.982153978751132	ENSMUSG00000001415	ENSMUSG00000001415
ENSMUSG00000001416	11757.4804898919	0.0907912616958435	0.139493470324666	0.65086388262139	0.51513435790522	0.917750576734687	ENSMUSG00000001416	ENSMUSG00000001416
ENSMUSG00000001418	5335.54293172145	0.155321713717008	0.15277500590266	1.0166696626801	0.309310602304229	0.839773058452714	ENSMUSG00000001418	ENSMUSG00000001418
ENSMUSG00000001419	6369.51884753215	0.0728204916405376	0.165310852317636	0.440506419388708	0.659570363946528	0.947525913216566	ENSMUSG00000001419	ENSMUSG00000001419
ENSMUSG00000001420	16.1910162693718	0.46413999945654	0.560790187367911	0.827653567968081	0.407866721899818	0.884873263645006	ENSMUSG00000001420	ENSMUSG00000001420
ENSMUSG00000001424	8107.83823383888	-0.398186044458348	0.189015360043011	-2.10663326180338	0.0351493812398646	0.47870419162128	ENSMUSG00000001424	ENSMUSG00000001424
ENSMUSG00000001435	5101.69038015297	0.159705821178317	0.735694617439167	0.217081676816159	0.828144693274645	0.98005478991547	ENSMUSG00000001435	ENSMUSG00000001435
ENSMUSG00000001436	1040.38205298152	-0.133463476719292	0.376735683415872	-0.354262902598382	0.723141866689279	0.962591493356068	ENSMUSG00000001436	ENSMUSG00000001436
ENSMUSG00000001440	33145.0438348662	-0.108621003453187	0.115770412531992	-0.938244937351074	0.348118549596519	0.860477645669345	ENSMUSG00000001440	ENSMUSG00000001440
ENSMUSG00000001441	8153.64371604155	0.184944851095223	0.164618449085918	1.12347584442796	0.261235454005439	0.811100012533465	ENSMUSG00000001441	ENSMUSG00000001441
ENSMUSG00000001445	2415.01037666656	0.137622761809086	0.132067929406457	1.04206041866177	0.297383668062051	0.833094654096867	ENSMUSG00000001445	ENSMUSG00000001445
ENSMUSG00000001467	3481.08210230617	-0.574768578692226	0.359714639265953	-1.59784594773546	0.110077265991542	0.664477875663048	ENSMUSG00000001467	ENSMUSG00000001467
ENSMUSG00000001472	9507.78395307368	-0.198020468699077	0.0783697953483139	-2.52674474673535	0.011512514157551	0.329708555024749	ENSMUSG00000001472	ENSMUSG00000001472
ENSMUSG00000001473	11473.6269729516	-0.339109543395219	0.296096108041472	-1.14526849284936	0.252097953336122	0.80575668350824	ENSMUSG00000001473	ENSMUSG00000001473
ENSMUSG00000001482	1986.26558023624	-0.0274650701000669	0.128753634640608	-0.21331491088955	0.831081343990341	0.98005478991547	ENSMUSG00000001482	ENSMUSG00000001482
ENSMUSG00000001497	470.015499997704	0.003020691094634	0.54745919582574	0.00551765522922279	0.99559757041909	0.999538978527711	ENSMUSG00000001497	ENSMUSG00000001497
ENSMUSG00000001504	671.465284801705	-0.0891378932047515	0.27946892873934	-0.318954574330838	0.749760959466011	0.967062979815585	ENSMUSG00000001504	ENSMUSG00000001504
ENSMUSG00000001506	474000.921007099	-0.801787477957652	0.37188618791856	-2.15600230394477	0.0310834852530917	0.45653137129967	ENSMUSG00000001506	ENSMUSG00000001506
ENSMUSG00000001507	3245.57802974462	0.499866070892745	0.781383964588586	0.639718875157534	0.5223553819815	0.917750576734687	ENSMUSG00000001507	ENSMUSG00000001507
ENSMUSG00000001510	93.2255545396993	0.461761175529861	0.610057923966268	0.75691365916164	0.44910159150757	0.901444893559059	ENSMUSG00000001510	ENSMUSG00000001510
ENSMUSG00000001517	1493.47178709554	-0.972387030590561	0.517058961972279	-1.88061150102006	0.0600247860934591	0.569515632077786	ENSMUSG00000001517	ENSMUSG00000001517
ENSMUSG00000001518	609.322876505431	-0.109420507414148	0.247276043034841	-0.442503471307697	0.658124918910185	0.946725659315686	ENSMUSG00000001518	ENSMUSG00000001518
ENSMUSG00000001520	75.2530826701665	0.0643322175745221	0.366760536184637	0.17540659702312	0.860760157275106	0.984921393739309	ENSMUSG00000001520	ENSMUSG00000001520
ENSMUSG00000001521	3651.67157316997	-0.0494716484035355	0.135705410563343	-0.364551775777899	0.715446018201638	0.959857990647215	ENSMUSG00000001521	ENSMUSG00000001521
ENSMUSG00000001524	610.686153290502	0.0884986685230097	0.209411414484089	0.422606708144525	0.672582231515738	0.949341626992633	ENSMUSG00000001524	ENSMUSG00000001524
ENSMUSG00000001525	43263.2029876504	-0.365229657220468	0.195841018225155	-1.86492932139768	0.0621913118363152	0.571950543714229	ENSMUSG00000001525	ENSMUSG00000001525
ENSMUSG00000001542	3972.3808331584	0.532073515433094	0.296917401909042	1.7919916852704	0.0731342979186576	0.60018651655012	ENSMUSG00000001542	ENSMUSG00000001542
ENSMUSG00000001552	4325.97216814419	-0.108440308769134	0.64400938200374	-0.16838311956223	0.866281887135682	0.985917537090098	ENSMUSG00000001552	ENSMUSG00000001552
ENSMUSG00000001555	20890.8830841867	-0.577317596935815	0.232725120260456	-2.48068449288889	0.0131130384177678	0.343504593335005	ENSMUSG00000001555	ENSMUSG00000001555
ENSMUSG00000001558	22.8515289447933	0.155734957167628	0.543988457340351	0.286283569193805	0.774660941609779	0.971879670498359	ENSMUSG00000001558	ENSMUSG00000001558
ENSMUSG00000001569	2443.88578723496	0.296914736187762	0.138453791782438	2.14450418703103	0.0319925103039685	0.461228014950532	ENSMUSG00000001569	ENSMUSG00000001569
ENSMUSG00000001576	12895.728989235	-0.161275807898624	0.26984862786694	-0.597652873662739	0.550071576503975	0.924183865324292	ENSMUSG00000001576	ENSMUSG00000001576
ENSMUSG00000001604	90.0733991720397	-0.419019965816897	0.651767553424435	-0.642897860771582	0.520290377607325	0.917750576734687	ENSMUSG00000001604	ENSMUSG00000001604
ENSMUSG00000001627	4244.18798397591	0.82725295608425	0.517185312090153	1.59952909865323	0.109703088300381	0.664125100728238	ENSMUSG00000001627	ENSMUSG00000001627
ENSMUSG00000001630	963.211433022032	0.093932368533479	0.368350989072273	0.255007781491388	0.79871708912052	0.975318444766003	ENSMUSG00000001630	ENSMUSG00000001630
ENSMUSG00000001632	1914.68242268992	0.122694028430534	0.175849004081582	0.697723760628249	0.485349965722505	0.910899569324861	ENSMUSG00000001632	ENSMUSG00000001632
ENSMUSG00000001642	3587.70403833297	0.415586864846408	0.221934315689635	1.87256695096935	0.0611282086174547	0.57125262935513	ENSMUSG00000001642	ENSMUSG00000001642
ENSMUSG00000001655	1229.66401920481	-0.297481164189612	0.314991672781366	-0.944409614269684	0.344960370341554	0.858626685442402	ENSMUSG00000001655	ENSMUSG00000001655
ENSMUSG00000001656	663.465773182759	-0.00807642057051684	0.248182930234552	-0.0325422081320581	0.974039656618162	0.998364883653309	ENSMUSG00000001656	ENSMUSG00000001656
ENSMUSG00000001657	67.4590543991776	-0.884445125970174	0.372905360284248	-2.37176833633071	0.0177031866407876	0.375461507610916	ENSMUSG00000001657	ENSMUSG00000001657
ENSMUSG00000001661	82.4174555783128	-0.0271142190049618	0.394866255892248	-0.0686668425077093	0.94525481172866	0.995880217689694	ENSMUSG00000001661	ENSMUSG00000001661
ENSMUSG00000001663	171.876820874408	-1.36580848972816	1.39114278157126	-0.981788862955904	0.326203875965913	0.846841660047954	ENSMUSG00000001663	ENSMUSG00000001663
ENSMUSG00000001665	372.982687426638	-0.203147193056816	0.470800111404545	-0.431493511016307	0.66610956983699	0.948679639499938	ENSMUSG00000001665	ENSMUSG00000001665
ENSMUSG00000001666	542.445027562224	0.0350206325398387	0.281204480941777	0.124537960499604	0.900889346184143	0.98980340222862	ENSMUSG00000001666	ENSMUSG00000001666
ENSMUSG00000001674	3276.47010459096	0.412705094819476	0.185928155442582	2.21970198024649	0.0264390043435789	0.430875719556244	ENSMUSG00000001674	ENSMUSG00000001674
ENSMUSG00000001687	2803.78855498782	0.755074732000543	0.323049814538388	2.33733219466318	0.0194219177730469	0.386833238289612	ENSMUSG00000001687	ENSMUSG00000001687
ENSMUSG00000001700	1441.01020553261	-0.00715732725181701	0.202293059672278	-0.0353809827357011	0.971775948795421	0.99793198065349	ENSMUSG00000001700	ENSMUSG00000001700
ENSMUSG00000001707	1250.33552144123	0.237183929065513	0.35032374084556	0.677042122503696	0.498379229030865	0.911941148639079	ENSMUSG00000001707	ENSMUSG00000001707
ENSMUSG00000001729	15450.1737130063	-0.0510234134187851	0.152765512987698	-0.333998246206878	0.738380882078543	0.965843668275256	ENSMUSG00000001729	ENSMUSG00000001729
ENSMUSG00000001739	62.8704391206594	1.56941285745484	0.863280136316267	1.81796475029733	0.0690695205718862	0.587408091891859	ENSMUSG00000001739	ENSMUSG00000001739
ENSMUSG00000001741	252.319812871427	0.134331735907976	1.22363392610127	0.109780983546265	0.912583072808441	0.991431347318562	ENSMUSG00000001741	ENSMUSG00000001741
ENSMUSG00000001750	2640.76829767851	0.136998513209075	0.490015068733231	0.279580204672559	0.779799596066353	0.971879670498359	ENSMUSG00000001750	ENSMUSG00000001750
ENSMUSG00000001751	1014.25996142587	-0.235938198734082	0.255288823408682	-0.924201050338885	0.355381648882632	0.863512259106739	ENSMUSG00000001751	ENSMUSG00000001751
ENSMUSG00000001755	828.304252648639	0.00879211114300887	0.176977441658187	0.0496792758479912	0.960377971541103	0.996988504361322	ENSMUSG00000001755	ENSMUSG00000001755
ENSMUSG00000001761	5012.40098344224	-0.285194778212059	0.223104055590192	-1.27830387241332	0.201142302981092	0.769089843522319	ENSMUSG00000001761	ENSMUSG00000001761
ENSMUSG00000001767	1954.70818259582	0.166606069957362	0.0814354794105106	2.04586589485784	0.0407695666507814	0.503010182397866	ENSMUSG00000001767	ENSMUSG00000001767
ENSMUSG00000001768	3346.04756122207	0.525162165207371	0.379736938870961	1.38296307640966	0.166676187808697	0.73483389123983	ENSMUSG00000001768	ENSMUSG00000001768
ENSMUSG00000001774	3419.10184692491	0.578564783239083	0.246289193746876	2.34912776495465	0.0188174486120884	0.382125841860341	ENSMUSG00000001774	ENSMUSG00000001774
ENSMUSG00000001783	5889.75332153295	0.10961311334784	0.0822909287954761	1.3320193969407	0.182853814695508	0.748447369936755	ENSMUSG00000001783	ENSMUSG00000001783
ENSMUSG00000001785	2059.9553116867	0.108117774121602	0.157897561475965	0.684733653331689	0.493512008709368	0.910899569324861	ENSMUSG00000001785	ENSMUSG00000001785
ENSMUSG00000001786	558.043338571953	0.293944567681989	0.181459285082279	1.61989268032609	0.105255332482512	0.657343321215445	ENSMUSG00000001786	ENSMUSG00000001786
ENSMUSG00000001794	10779.1601472457	0.118466423072895	0.143748341243506	0.824123757172379	0.409869242548563	0.884873263645006	ENSMUSG00000001794	ENSMUSG00000001794
ENSMUSG00000001802	903.101495281009	-0.0478715064661234	0.310956319204588	-0.153949296121644	0.877649714690571	0.987641794307581	ENSMUSG00000001802	ENSMUSG00000001802
ENSMUSG00000001819	158.84896484186	0.130019492690397	0.880275277092661	0.147703219747146	0.882576990520141	0.988606093614598	ENSMUSG00000001819	ENSMUSG00000001819
ENSMUSG00000001829	1497.79741218654	0.0258869599204635	0.130383059670402	0.198545424427864	0.842618348510089	0.982153978751132	ENSMUSG00000001829	ENSMUSG00000001829
ENSMUSG00000001833	13899.3486611469	0.0126325708896989	0.114681394326387	0.110153621377729	0.912287543142381	0.991423479012178	ENSMUSG00000001833	ENSMUSG00000001833
ENSMUSG00000001844	840.672549486766	-0.251679056289586	0.181529326778737	-1.3864374465309	0.165613368710726	0.73483389123983	ENSMUSG00000001844	ENSMUSG00000001844
ENSMUSG00000001847	16476.7775620669	-0.0244774548111169	0.141449818475466	-0.173046915683122	0.862614550473127	0.984921393739309	ENSMUSG00000001847	ENSMUSG00000001847
ENSMUSG00000001855	4105.19719599825	0.160005542908743	0.0886853302380149	1.80419402486655	0.0712008957214694	0.594780446061494	ENSMUSG00000001855	ENSMUSG00000001855
ENSMUSG00000001864	1354.43324262427	0.621348809261961	0.756319497563054	0.821542762369628	0.411337176853964	0.884873263645006	ENSMUSG00000001864	ENSMUSG00000001864
ENSMUSG00000001870	23197.1224748906	-0.249995672434006	0.52889348348805	-0.47267678698797	0.636443790143571	0.942640117748838	ENSMUSG00000001870	ENSMUSG00000001870
ENSMUSG00000001891	4334.05050514553	-0.11106043551875	0.168141140462482	-0.660519104445658	0.508920762762706	0.916645989151919	ENSMUSG00000001891	ENSMUSG00000001891
ENSMUSG00000001909	2660.9940456103	0.194420185031567	0.104722107980955	1.8565342961481	0.0633774392711799	0.573362127090757	ENSMUSG00000001909	ENSMUSG00000001909
ENSMUSG00000001910	5869.5910754064	0.0076100416112807	0.0937312555838655	0.0811900103532878	0.935290843872272	0.994924462297401	ENSMUSG00000001910	ENSMUSG00000001910
ENSMUSG00000001911	17082.983782443	-0.523946399942804	0.383609973229363	-1.36583101719708	0.171992008517439	0.740559436946112	ENSMUSG00000001911	ENSMUSG00000001911
ENSMUSG00000001918	1892.68594716501	0.125435792406929	0.538541811239053	0.232917463025447	0.815825497805435	0.978676177241281	ENSMUSG00000001918	ENSMUSG00000001918
ENSMUSG00000001924	25046.2792690969	0.0696478776099632	0.120614494050317	0.577442024346659	0.563640892345589	0.927939177196146	ENSMUSG00000001924	ENSMUSG00000001924
ENSMUSG00000001942	410.424902084767	-0.179457440951625	0.328455671672563	-0.54636730745976	0.584813478018401	0.932715432759236	ENSMUSG00000001942	ENSMUSG00000001942
ENSMUSG00000001946	33.7116754409832	0.624571450288477	0.741943228515768	0.841804906741868	0.399897164962854	0.884873263645006	ENSMUSG00000001946	ENSMUSG00000001946
ENSMUSG00000001948	14.7601425452134	0.712053167987497	0.686917494344988	1.03659198353432	0.299926050893557	0.833843440821836	ENSMUSG00000001948	ENSMUSG00000001948
ENSMUSG00000001962	1549.97432259123	0.0764613874637359	0.125104052864278	0.611182337527358	0.541078875026001	0.921663391786545	ENSMUSG00000001962	ENSMUSG00000001962
ENSMUSG00000001964	2221.89961058825	0.099369838437058	0.135277902486397	0.734560756861604	0.462607045240333	0.906683616352211	ENSMUSG00000001964	ENSMUSG00000001964
ENSMUSG00000001983	318.200576509788	-0.201047750861519	0.144854223694351	-1.3879315751658	0.165157881899059	0.73483389123983	ENSMUSG00000001983	ENSMUSG00000001983
ENSMUSG00000001986	2930.89944363876	-0.605024505141916	0.438310890902026	-1.38035471556913	0.1674774558506	0.735568830772756	ENSMUSG00000001986	ENSMUSG00000001986
ENSMUSG00000001995	3138.23418772443	0.35590247876091	0.250677646675121	1.4197615283271	0.1556771186518	0.723756399974445	ENSMUSG00000001995	ENSMUSG00000001995
ENSMUSG00000001998	1034.52589561231	-0.211492599926709	0.126698598169669	-1.6692576159642	0.0950663360608433	0.646946562701654	ENSMUSG00000001998	ENSMUSG00000001998
ENSMUSG00000001999	678.596450645642	0.405221253543041	0.281887923129492	1.43752612401523	0.150568555327166	0.718565646817838	ENSMUSG00000001999	ENSMUSG00000001999
ENSMUSG00000002006	422.352837397245	-0.678434847329759	0.53410944874962	-1.27021689827434	0.204007379959737	0.770176855001865	ENSMUSG00000002006	ENSMUSG00000002006
ENSMUSG00000002010	1992.99841012418	-0.107310247809128	0.0970501394559364	-1.10571966625406	0.268847875147629	0.815318848752253	ENSMUSG00000002010	ENSMUSG00000002010
ENSMUSG00000002012	44.3477879398325	-0.968373050891401	0.41125629818204	-2.35467044558855	0.0185391392582004	0.382125841860341	ENSMUSG00000002012	ENSMUSG00000002012
ENSMUSG00000002014	3467.52716155357	-0.167252360575024	0.103675999940346	-1.61322158138102	0.106696376360036	0.657471223915381	ENSMUSG00000002014	ENSMUSG00000002014
ENSMUSG00000002015	5076.49225354568	0.241677050561857	0.11969021940822	2.01918796503818	0.0434676867205794	0.515719037240066	ENSMUSG00000002015	ENSMUSG00000002015
ENSMUSG00000002017	3581.00723385204	-0.315730223689587	0.250144646774171	-1.26219060755926	0.206880207606647	0.77121312651163	ENSMUSG00000002017	ENSMUSG00000002017
ENSMUSG00000002020	98020.3790710506	-1.04366041775515	0.32029604762641	-3.2584242780681	0.00112032770369967	0.11311592629546	ENSMUSG00000002020	ENSMUSG00000002020
ENSMUSG00000002028	9180.40025244963	-0.148093455696851	0.117806500553454	-1.25709069534457	0.208720796046097	0.772429401067521	ENSMUSG00000002028	ENSMUSG00000002028
ENSMUSG00000002031	1845.98255221602	-0.0451183672871093	0.190407308050342	-0.236957119708769	0.812690056446629	0.977662794001475	ENSMUSG00000002031	ENSMUSG00000002031
ENSMUSG00000002043	413.777684901809	-0.0084635890248401	0.281014636754171	-0.0301179651088565	0.97597297314501	0.998364883653309	ENSMUSG00000002043	ENSMUSG00000002043
ENSMUSG00000002052	9793.47278362628	-0.00516126014573091	0.0649798018812864	-0.0794286839341273	0.936691654229503	0.995264995235404	ENSMUSG00000002052	ENSMUSG00000002052
ENSMUSG00000002055	849.212621660344	-1.20020927667056	0.639635458133396	-1.87639578358125	0.0606009531340572	0.570872822357308	ENSMUSG00000002055	ENSMUSG00000002055
ENSMUSG00000002057	117.579210864846	1.05958023170193	1.05064757262598	1.00850205083864	0.313213503671901	0.841750167998334	ENSMUSG00000002057	ENSMUSG00000002057
ENSMUSG00000002058	637.649726460484	0.248035263806841	0.192756533140593	1.28678006273296	0.198170957949922	0.767865388175523	ENSMUSG00000002058	ENSMUSG00000002058
ENSMUSG00000002059	3378.23239763918	-0.0314434665873879	0.133935120972706	-0.234766403009376	0.814390045519916	0.978090374597729	ENSMUSG00000002059	ENSMUSG00000002059
ENSMUSG00000002064	2402.85100847214	0.116937913395152	0.140484351917701	0.832391022906648	0.405188267505229	0.884873263645006	ENSMUSG00000002064	ENSMUSG00000002064
ENSMUSG00000002068	886.656533564451	-0.57017010665647	0.347619450981002	-1.64021347208108	0.100960789134463	0.653159513608129	ENSMUSG00000002068	ENSMUSG00000002068
ENSMUSG00000002083	322.973067070364	-0.247376548924729	0.293565176111829	-0.842663125787422	0.399416875517119	0.884873263645006	ENSMUSG00000002083	ENSMUSG00000002083
ENSMUSG00000002102	7833.97437053415	0.0712157949857369	0.12159023023935	0.585703266171542	0.558074938822842	0.926083023362903	ENSMUSG00000002102	ENSMUSG00000002102
ENSMUSG00000002103	3063.68632239088	-0.285054755353097	0.203773485209623	-1.39888050233748	0.161848820339893	0.733150818038992	ENSMUSG00000002103	ENSMUSG00000002103
ENSMUSG00000002105	4218.50971102408	-0.265602321506126	0.201389031799394	-1.31885197089927	0.187218605637187	0.755813054581682	ENSMUSG00000002105	ENSMUSG00000002105
ENSMUSG00000002107	1328.39886508986	0.544116173340694	0.330640444207501	1.6456431234384	0.0998372552589368	0.652555367047719	ENSMUSG00000002107	ENSMUSG00000002107
ENSMUSG00000002108	68.8904926118989	0.256352842531719	0.85484879705481	0.299880918607975	0.764267989628299	0.971247270311199	ENSMUSG00000002108	ENSMUSG00000002108
ENSMUSG00000002109	163.335534900974	0.124134033251027	0.40112199402439	0.309467032723913	0.756966286229299	0.969036988298019	ENSMUSG00000002109	ENSMUSG00000002109
ENSMUSG00000002129	4893.60150734653	-0.0452357601023839	0.145732762507937	-0.310402131435066	0.756255173484787	0.968874439269448	ENSMUSG00000002129	ENSMUSG00000002129
ENSMUSG00000002147	6797.87750810014	0.131924022109129	0.110132909412041	1.19786195437333	0.230970763217437	0.791673266046318	ENSMUSG00000002147	ENSMUSG00000002147
ENSMUSG00000002205	815.657400678535	0.470414888958169	0.14942118289332	3.14824765705424	0.001642524696556	0.1293203468938	ENSMUSG00000002205	ENSMUSG00000002205
ENSMUSG00000002210	675.420385621239	0.0197538994754247	0.15111061595827	0.130724763115782	0.895993042309083	0.989781314547359	ENSMUSG00000002210	ENSMUSG00000002210
ENSMUSG00000002221	1052.08768972479	0.0423901746411227	0.233082730192494	0.18186750518202	0.855686706281883	0.984588448963837	ENSMUSG00000002221	ENSMUSG00000002221
ENSMUSG00000002222	2763.88321268478	0.283679863396209	0.171757450264007	1.65163061608196	0.0986098748080916	0.651046421799198	ENSMUSG00000002222	ENSMUSG00000002222
ENSMUSG00000002227	1325.02145933596	-0.0198621007464076	0.386801330810652	-0.0513496184327519	0.959046930434839	0.996713360494683	ENSMUSG00000002227	ENSMUSG00000002227
ENSMUSG00000002228	78.5397059704543	-0.557869637615371	0.814766112135064	-0.684699117092014	0.493533806303032	0.910899569324861	ENSMUSG00000002228	ENSMUSG00000002228
ENSMUSG00000002233	8683.93122691084	-0.131698278852407	0.276116909381022	-0.476965641646644	0.633386587959147	0.942165644993604	ENSMUSG00000002233	ENSMUSG00000002233
ENSMUSG00000002249	1424.56688712061	-0.544534101755973	0.20315264038394	-2.68041853025811	0.0073530160777391	0.265910043532182	ENSMUSG00000002249	ENSMUSG00000002249
ENSMUSG00000002250	2669.72387821548	0.255878808283386	0.1575806908509	1.62379544664831	0.104419472183229	0.657343321215445	ENSMUSG00000002250	ENSMUSG00000002250
ENSMUSG00000002257	1385.95532990276	-0.0890712021240815	0.181460113255176	-0.490858296769748	0.623526674577664	0.941820500317311	ENSMUSG00000002257	ENSMUSG00000002257
ENSMUSG00000002265	205.841380526441	-0.40359133167241	0.56586514735137	-0.713228820614751	0.475704174872187	0.910457026142835	ENSMUSG00000002265	ENSMUSG00000002265
ENSMUSG00000002274	348.552671745476	-0.177410222911801	0.206050066061612	-0.861005416318346	0.389235059967566	0.881079988592831	ENSMUSG00000002274	ENSMUSG00000002274
ENSMUSG00000002279	978.881324503076	-0.258150903725	0.143378277297437	-1.80048825101636	0.0717835771064631	0.596187396170242	ENSMUSG00000002279	ENSMUSG00000002279
ENSMUSG00000002280	907.68500037673	0.0918469666383489	0.117101297369703	0.784337737509238	0.432841961711285	0.893602851987665	ENSMUSG00000002280	ENSMUSG00000002280
ENSMUSG00000002289	1893.19836418303	0.162127030604444	0.575231239654751	0.281846706903038	0.778061055157074	0.971879670498359	ENSMUSG00000002289	ENSMUSG00000002289
ENSMUSG00000002297	1127.83481616558	-0.302343159349462	0.380736034201901	-0.794101771804274	0.427136186233339	0.891183021579589	ENSMUSG00000002297	ENSMUSG00000002297
ENSMUSG00000002307	1229.94566408968	-0.205620677599946	0.136942334392161	-1.50151287045473	0.133222960318431	0.699680613456032	ENSMUSG00000002307	ENSMUSG00000002307
ENSMUSG00000002308	629.031572023813	0.139296949451255	0.177462671344118	0.784936620170358	0.432490729850281	0.89350571142448	ENSMUSG00000002308	ENSMUSG00000002308
ENSMUSG00000002319	6322.07868018561	-0.0158938296988671	0.113091826695412	-0.14053915444901	0.888234018678225	0.989374168602071	ENSMUSG00000002319	ENSMUSG00000002319
ENSMUSG00000002320	4123.48267867165	-0.224897236730824	0.0899721588755934	-2.4996314364513	0.0124322571909244	0.337055870716625	ENSMUSG00000002320	ENSMUSG00000002320
ENSMUSG00000002325	1128.35562624866	-0.168181907024273	0.643759988005961	-0.261249394429148	0.793900189056527	0.974350427241332	ENSMUSG00000002325	ENSMUSG00000002325
ENSMUSG00000002326	1229.48424400581	0.315839102635843	0.149716286680479	2.10958413168435	0.0348941923439871	0.47870419162128	ENSMUSG00000002326	ENSMUSG00000002326
ENSMUSG00000002329	861.330442241719	-0.132617142785963	0.159185375313253	-0.833098785142746	0.404789018691461	0.884873263645006	ENSMUSG00000002329	ENSMUSG00000002329
ENSMUSG00000002332	1937.42959778138	-0.148293115140875	0.172155671665153	-0.86138965801434	0.389023470099153	0.881079988592831	ENSMUSG00000002332	ENSMUSG00000002332
ENSMUSG00000002342	1462.79206501371	0.0323429780745191	0.102983501053619	0.3140598032075	0.753475618401171	0.968268048627501	ENSMUSG00000002342	ENSMUSG00000002342
ENSMUSG00000002343	650.246510065987	-0.387657726809707	0.157286626488613	-2.46465790171786	0.0137144121084452	0.349949382658186	ENSMUSG00000002343	ENSMUSG00000002343
ENSMUSG00000002345	690.556681341133	-0.0974554641778284	0.138952448372778	-0.701358380648156	0.48307938849748	0.910899569324861	ENSMUSG00000002345	ENSMUSG00000002345
ENSMUSG00000002346	370.110076459161	0.0143472608513087	0.233892451892086	0.0613412734581458	0.951087421205418	0.995880217689694	ENSMUSG00000002346	ENSMUSG00000002346
ENSMUSG00000002365	6228.2050369619	0.111046656607907	0.245830525820633	0.45172037214341	0.651470440147217	0.945707095507242	ENSMUSG00000002365	ENSMUSG00000002365
ENSMUSG00000002372	2748.10269578591	-0.182330764930946	0.0787183831191509	-2.31624123497257	0.0205451009136892	0.396058832627372	ENSMUSG00000002372	ENSMUSG00000002372
ENSMUSG00000002379	1266.42937886802	-0.089598259802119	0.171219255451647	-0.523295464436953	0.600768656780102	0.936475334827746	ENSMUSG00000002379	ENSMUSG00000002379
ENSMUSG00000002393	1291.41773063705	-0.162710208333802	0.172389418154162	-0.943852645226142	0.345244953785851	0.858626685442402	ENSMUSG00000002393	ENSMUSG00000002393
ENSMUSG00000002395	1275.71985078286	0.266606519403733	0.150195809939244	1.77505963389777	0.0758880411666262	0.608700003213454	ENSMUSG00000002395	ENSMUSG00000002395
ENSMUSG00000002396	585.411208423703	0.176688945233853	0.113163923473926	1.5613540058512	0.11844024764124	0.678007118326337	ENSMUSG00000002396	ENSMUSG00000002396
ENSMUSG00000002409	640.872820889955	0.0224599931711914	0.282755518145613	0.0794325547331138	0.936688575506265	0.995264995235404	ENSMUSG00000002409	ENSMUSG00000002409
ENSMUSG00000002413	3325.83934523679	-0.249896212142579	0.110258143172281	-2.26646490637985	0.0234229334798937	0.413870024350275	ENSMUSG00000002413	ENSMUSG00000002413
ENSMUSG00000002416	869.17894756043	-0.270973557729009	0.107993708195558	-2.50916060071132	0.0121018449194697	0.334118809583431	ENSMUSG00000002416	ENSMUSG00000002416
ENSMUSG00000002428	1617.04269563572	-0.0817079550084042	0.192751633377665	-0.42390278918317	0.671636709943489	0.949341626992633	ENSMUSG00000002428	ENSMUSG00000002428
ENSMUSG00000002455	4129.35912183119	0.158987405716789	0.0840313367655482	1.8920013870584	0.0584907959974322	0.569515632077786	ENSMUSG00000002455	ENSMUSG00000002455
ENSMUSG00000002458	1288.83504814777	-0.086752096991739	0.134026397739655	-0.647276196740391	0.517453204192549	0.917750576734687	ENSMUSG00000002458	ENSMUSG00000002458
ENSMUSG00000002459	189.295678208752	0.739947648142289	1.01655773724426	0.727895348225059	0.466677650969357	0.907508124242736	ENSMUSG00000002459	ENSMUSG00000002459
ENSMUSG00000002475	64.8656351464932	0.825925854060415	0.379666777896868	2.17539669558543	0.0296004019207947	0.450059110027102	ENSMUSG00000002475	ENSMUSG00000002475
ENSMUSG00000002477	2037.62074834936	0.101927840068101	0.200047294383172	0.50951871347416	0.610388684689593	0.938052041015316	ENSMUSG00000002477	ENSMUSG00000002477
ENSMUSG00000002486	507.473521029144	-0.463527639241701	0.274989873609596	-1.68561712166817	0.0918695692508625	0.64384793440297	ENSMUSG00000002486	ENSMUSG00000002486
ENSMUSG00000002489	2778.66399338078	-0.336648214944332	0.340709867913645	-0.988078851387003	0.323114032355812	0.845103328523544	ENSMUSG00000002489	ENSMUSG00000002489
ENSMUSG00000002496	4926.31011023532	0.0350349814362538	0.148903901580206	0.235285852583133	0.813986874944961	0.977835456016391	ENSMUSG00000002496	ENSMUSG00000002496
ENSMUSG00000002504	731.089842283764	0.0257398500377732	0.545281835402087	0.0472046717250223	0.962350104176604	0.997415925924991	ENSMUSG00000002504	ENSMUSG00000002504
ENSMUSG00000002524	4076.81419457139	0.0660937138708178	0.0911816441626478	0.7248576671081	0.468539353641581	0.908186509931249	ENSMUSG00000002524	ENSMUSG00000002524
ENSMUSG00000002546	4565.1867200753	-0.301963707364149	0.076708027917818	-3.93653331418794	8.26671488018844e-05	0.0215727171275716	ENSMUSG00000002546	ENSMUSG00000002546
ENSMUSG00000002550	1199.58763941301	0.213918016546368	0.160437869775252	1.33333867400529	0.18242068760996	0.748329509517684	ENSMUSG00000002550	ENSMUSG00000002550
ENSMUSG00000002580	976.014265900142	0.187387517575185	0.247346310069077	0.757591724424161	0.44869543589828	0.901407670683586	ENSMUSG00000002580	ENSMUSG00000002580
ENSMUSG00000002602	39780.0548424553	-0.211705587215067	0.342745101467484	-0.617676478259313	0.536788620121858	0.920645646656632	ENSMUSG00000002602	ENSMUSG00000002602
ENSMUSG00000002603	5361.32157086605	0.158043469640133	0.384085808441589	0.411479586505389	0.680720906686959	0.951403857596504	ENSMUSG00000002603	ENSMUSG00000002603
ENSMUSG00000002608	1979.12181938903	-0.0616172315673684	0.0926970960460995	-0.664715877795409	0.506232236338286	0.915760312895484	ENSMUSG00000002608	ENSMUSG00000002608
ENSMUSG00000002617	263.757057488492	0.0464128683778051	0.319710653993244	0.145171478642016	0.884575484101204	0.989320653093417	ENSMUSG00000002617	ENSMUSG00000002617
ENSMUSG00000002625	1292.55290024417	0.120455279037657	0.144370161534646	0.83435024077846	0.404083648325219	0.884873263645006	ENSMUSG00000002625	ENSMUSG00000002625
ENSMUSG00000002635	481.5307633891	0.167902591080595	0.166584841198473	1.00791038291744	0.313497486648066	0.841750167998334	ENSMUSG00000002635	ENSMUSG00000002635
ENSMUSG00000002658	2878.17262581399	0.0731482863437064	0.128200168846626	0.57057870517486	0.568285256853885	0.928353518602724	ENSMUSG00000002658	ENSMUSG00000002658
ENSMUSG00000002660	1088.5921813397	0.0921952729387455	0.139557037027042	0.66062790456694	0.508850969155463	0.916645989151919	ENSMUSG00000002660	ENSMUSG00000002660
ENSMUSG00000002661	197.178222088421	0.134565343344477	0.214740178840634	0.626642596979221	0.530893539348258	0.919984081039806	ENSMUSG00000002661	ENSMUSG00000002661
ENSMUSG00000002679	835.485542989064	0.404986463670797	0.137197992297866	2.95183957788204	0.00315886997428708	0.171934450731615	ENSMUSG00000002679	ENSMUSG00000002679
ENSMUSG00000002688	575.885107505847	-0.336671767355759	0.188638354285748	-1.78474716146946	0.0743023374193581	0.604411237570593	ENSMUSG00000002688	ENSMUSG00000002688
ENSMUSG00000002718	5150.46239668241	-0.0672807389883845	0.181288848909427	-0.371124530786768	0.710544780753839	0.956839935738961	ENSMUSG00000002718	ENSMUSG00000002718
ENSMUSG00000002728	2093.81008004676	-0.0705723006095666	0.142812095834044	-0.494161927933441	0.621191825127609	0.941762000591706	ENSMUSG00000002728	ENSMUSG00000002728
ENSMUSG00000002731	818.327832041529	0.149565982591162	0.167883372451064	0.890892173581747	0.372987019391018	0.873068243672371	ENSMUSG00000002731	ENSMUSG00000002731
ENSMUSG00000002732	1109.9019052894	-0.363513369929843	0.256370036397807	-1.41792455560518	0.156212792367734	0.724230556882858	ENSMUSG00000002732	ENSMUSG00000002732
ENSMUSG00000002733	1986.25898364789	0.255430069322128	0.262927366469469	0.971485291744209	0.331306673918073	0.849454111072782	ENSMUSG00000002733	ENSMUSG00000002733
ENSMUSG00000002741	6905.84444246983	0.0623260064954717	0.189511193606725	0.328877705370855	0.742248126333154	0.965843668275256	ENSMUSG00000002741	ENSMUSG00000002741
ENSMUSG00000002748	7565.2873451291	-0.302480310190105	0.136974670690525	-2.20829375727077	0.0272238022278483	0.436910299905313	ENSMUSG00000002748	ENSMUSG00000002748
ENSMUSG00000002763	1243.04808010285	0.250876237854259	0.130807701193607	1.91790112940629	0.0551235490140997	0.558998046359148	ENSMUSG00000002763	ENSMUSG00000002763
ENSMUSG00000002767	1163.60687011865	0.386582415355142	0.110033422554759	3.51331810262247	0.000442547308381669	0.0652983069306014	ENSMUSG00000002767	ENSMUSG00000002767
ENSMUSG00000002768	1606.34343650166	0.271006101121206	0.202938107581772	1.3354125765266	0.181741350815532	0.748329509517684	ENSMUSG00000002768	ENSMUSG00000002768
ENSMUSG00000002771	297.897210088081	-0.910843179731253	0.423704587811408	-2.14971280919118	0.0315779386135439	0.458911550102357	ENSMUSG00000002771	ENSMUSG00000002771
ENSMUSG00000002778	6235.02426119952	-0.271542226028353	0.120424596869824	-2.25487344850225	0.0241412733480994	0.416905146903498	ENSMUSG00000002778	ENSMUSG00000002778
ENSMUSG00000002781	581.553830426921	0.0263027862053443	0.174356738995441	0.150856149047569	0.880089192505765	0.988112737379972	ENSMUSG00000002781	ENSMUSG00000002781
ENSMUSG00000002797	296.270782577508	0.129628604504683	0.607670201502764	0.213320653512568	0.831076865112707	0.98005478991547	ENSMUSG00000002797	ENSMUSG00000002797
ENSMUSG00000002803	377.737489657146	-0.369003591440307	0.255111435000705	-1.44644081296978	0.148053601560934	0.715278907067535	ENSMUSG00000002803	ENSMUSG00000002803
ENSMUSG00000002804	156.888666354469	0.0919814085729694	0.376487830557625	0.244314426941061	0.806987310890081	0.976530051508667	ENSMUSG00000002804	ENSMUSG00000002804
ENSMUSG00000002808	2697.10866004098	0.0647103524079359	0.262626140182024	0.246397225969531	0.805374753414943	0.976530051508667	ENSMUSG00000002808	ENSMUSG00000002808
ENSMUSG00000002812	8145.01973843222	0.0971364564849971	0.194757065443838	0.498757034891802	0.617950559080627	0.9409820012959	ENSMUSG00000002812	ENSMUSG00000002812
ENSMUSG00000002814	625.188827436233	-0.0274453201975932	0.223821958156483	-0.122621213859656	0.902407054985169	0.98980340222862	ENSMUSG00000002814	ENSMUSG00000002814
ENSMUSG00000002820	387.353496036129	0.16811871635963	0.227056085732835	0.740428144953784	0.459040246305574	0.905306906044284	ENSMUSG00000002820	ENSMUSG00000002820
ENSMUSG00000002825	475.955768805697	-0.0349496022879288	0.191503147266843	-0.182501451212337	0.85518921558124	0.984588448963837	ENSMUSG00000002825	ENSMUSG00000002825
ENSMUSG00000002831	213.535029697969	0.486437095286504	0.706958090283895	0.688070625362197	0.491408307505041	0.910899569324861	ENSMUSG00000002831	ENSMUSG00000002831
ENSMUSG00000002833	2181.97743121359	-0.0674310041406416	0.158144430314621	-0.426388738487286	0.669824605988143	0.948832532846756	ENSMUSG00000002833	ENSMUSG00000002833
ENSMUSG00000002835	945.453751114914	-0.898325074830546	0.46166032316648	-1.94585722391959	0.0516718925089431	0.547381366798034	ENSMUSG00000002835	ENSMUSG00000002835
ENSMUSG00000002844	2510.39475562773	0.083379619472449	0.175202052595892	0.475905494467957	0.634141707607389	0.942165644993604	ENSMUSG00000002844	ENSMUSG00000002844
ENSMUSG00000002845	1405.1533833209	-0.480694672652899	0.181821395718841	-2.64377396704302	0.0081987385796959	0.27917262199044	ENSMUSG00000002845	ENSMUSG00000002845
ENSMUSG00000002846	1054.77058543099	0.0312425426337932	0.289743038930625	0.107828449474066	0.914131775040133	0.991772619078655	ENSMUSG00000002846	ENSMUSG00000002846
ENSMUSG00000002847	470.169760158164	-0.0462301316295071	0.663920026828586	-0.0696320788067491	0.944486503704702	0.995880217689694	ENSMUSG00000002847	ENSMUSG00000002847
ENSMUSG00000002870	1909.48479406408	-0.306103251405022	0.507917312986117	-0.602663550894531	0.546732533900867	0.922338680807006	ENSMUSG00000002870	ENSMUSG00000002870
ENSMUSG00000002871	923.557888952948	0.598470168242634	0.238658542704408	2.50764192834225	0.0121539760609187	0.334118809583431	ENSMUSG00000002871	ENSMUSG00000002871
ENSMUSG00000002881	3034.10927904466	-0.0852786623349141	0.122321746616355	-0.697166813701401	0.485698404878907	0.910899569324861	ENSMUSG00000002881	ENSMUSG00000002881
ENSMUSG00000002885	9498.75461024533	-0.0833413355549206	0.392651057805489	-0.212252925079871	0.831909718985399	0.98005478991547	ENSMUSG00000002885	ENSMUSG00000002885
ENSMUSG00000002897	2860.60940637042	0.35217471386554	0.233607442463228	1.50754920370731	0.131669941758308	0.697927917091324	ENSMUSG00000002897	ENSMUSG00000002897
ENSMUSG00000002900	26841.6826047081	-0.427581210310349	0.281786551082623	-1.517393958894	0.129167248263537	0.694485636850663	ENSMUSG00000002900	ENSMUSG00000002900
ENSMUSG00000002908	223.361642257272	-0.535313753582714	0.404166062791482	-1.32448961668237	0.185340489242628	0.753662394389313	ENSMUSG00000002908	ENSMUSG00000002908
ENSMUSG00000002910	166.27064679547	0.170550705507318	0.272907526114001	0.624939546137964	0.532010736042798	0.920188347202869	ENSMUSG00000002910	ENSMUSG00000002910
ENSMUSG00000002948	2604.54818876037	-0.0854893353624865	0.153452269897322	-0.557107010666505	0.577454317896007	0.93150149142086	ENSMUSG00000002948	ENSMUSG00000002948
ENSMUSG00000002949	1584.18069523194	0.0472230430315275	0.113860658641035	0.414744158299716	0.678329202469906	0.950224216209844	ENSMUSG00000002949	ENSMUSG00000002949
ENSMUSG00000002957	8729.85517280831	0.0157337617056557	0.150096897397101	0.104824030199838	0.916515441751153	0.992057334432776	ENSMUSG00000002957	ENSMUSG00000002957
ENSMUSG00000002963	1233.32610286158	0.412724783457946	0.167664362877614	2.46161304867877	0.0138313801017763	0.349949382658186	ENSMUSG00000002963	ENSMUSG00000002963
ENSMUSG00000002968	2842.02273230312	0.07693927239638	0.0803245823272993	0.957854621426786	0.338136071524182	0.855247086625796	ENSMUSG00000002968	ENSMUSG00000002968
ENSMUSG00000002980	75.9193580221077	-0.864438275952132	0.365816358570418	-2.36303887374061	0.0181257681886734	0.381511802049808	ENSMUSG00000002980	ENSMUSG00000002980
ENSMUSG00000002981	6864.17738383952	0.202037391984323	0.084460453925962	2.39209455541678	0.0167525258566123	0.370156006326201	ENSMUSG00000002981	ENSMUSG00000002981
ENSMUSG00000002983	770.470294837964	-0.0520126370897215	0.287422909800042	-0.180962043442905	0.856397369025741	0.984615246570105	ENSMUSG00000002983	ENSMUSG00000002983
ENSMUSG00000002984	3070.44993922568	-0.0370150643638587	0.181172352121584	-0.204308570984485	0.838112372560233	0.981666852611963	ENSMUSG00000002984	ENSMUSG00000002984
ENSMUSG00000002985	452.83135608383	1.56494292092489	1.0376578562387	1.50814925316279	0.13151633188527	0.697822090689398	ENSMUSG00000002985	ENSMUSG00000002985
ENSMUSG00000002996	3957.51353824247	0.2666848977271	0.150289736334578	1.77447179182882	0.0759851439783746	0.608700003213454	ENSMUSG00000002996	ENSMUSG00000002996
ENSMUSG00000002997	4086.27226777131	0.530130332951802	0.401191583742781	1.32138946686302	0.186371536325643	0.755165281246659	ENSMUSG00000002997	ENSMUSG00000002997
ENSMUSG00000003031	1499.32674643255	-0.290868882395808	0.524631645878384	-0.554424965937405	0.579288043938394	0.931758298026981	ENSMUSG00000003031	ENSMUSG00000003031
ENSMUSG00000003032	2726.72748931808	0.0543075006202539	0.382898179286653	0.141832747080255	0.887212117108599	0.989374168602071	ENSMUSG00000003032	ENSMUSG00000003032
ENSMUSG00000003033	2906.75264627144	-0.233310018610545	0.156287124923667	-1.49282942356574	0.135481843182292	0.70037838563594	ENSMUSG00000003033	ENSMUSG00000003033
ENSMUSG00000003037	2793.0374342581	0.0593171308328371	0.0876993937595871	0.676368767102825	0.498806542037952	0.911941148639079	ENSMUSG00000003037	ENSMUSG00000003037
ENSMUSG00000003038	3970.13865443252	-0.761123417466311	0.654432119901582	-1.16302882196671	0.2448178087811	0.801463779709014	ENSMUSG00000003038	ENSMUSG00000003038
ENSMUSG00000003039	3049.9374938726	0.15966404288989	0.140437900666977	1.13690137869907	0.255579515717915	0.80766039345328	ENSMUSG00000003039	ENSMUSG00000003039
ENSMUSG00000003062	1755.6516688274	-0.0787369878184504	0.169197110076842	-0.465356576023617	0.641676125607564	0.944187857942318	ENSMUSG00000003062	ENSMUSG00000003062
ENSMUSG00000003068	3111.56389265531	0.139922268737073	0.0792933135407748	1.76461623923839	0.0776282843517118	0.613055702744813	ENSMUSG00000003068	ENSMUSG00000003068
ENSMUSG00000003070	187.966161583333	0.121022930922999	0.39326622274478	0.307737923888622	0.758281760077439	0.969266293892505	ENSMUSG00000003070	ENSMUSG00000003070
ENSMUSG00000003072	4695.32441863228	0.0235472031866851	0.15814030736406	0.148900704565322	0.881631985250135	0.98847782482104	ENSMUSG00000003072	ENSMUSG00000003072
ENSMUSG00000003099	2969.03813111855	0.201807173124265	0.126387977117662	1.59672761386465	0.110326437497792	0.664941605869207	ENSMUSG00000003099	ENSMUSG00000003099
ENSMUSG00000003119	4015.22456006608	0.0398595461132921	0.107573692565712	0.370532470928648	0.710985787197888	0.957070795278483	ENSMUSG00000003119	ENSMUSG00000003119
ENSMUSG00000003123	179.145968144906	0.359607307926907	0.442138655413652	0.813336050860492	0.416025412987273	0.886274745993174	ENSMUSG00000003123	ENSMUSG00000003123
ENSMUSG00000003131	7446.45004853637	0.041516524667965	0.106131206707694	0.391181123402373	0.695663360217649	0.954747409050321	ENSMUSG00000003131	ENSMUSG00000003131
ENSMUSG00000003134	52.7608668590494	-0.0637898935675431	0.412441220934113	-0.154664205054648	0.877086050589792	0.987641794307581	ENSMUSG00000003134	ENSMUSG00000003134
ENSMUSG00000003135	1486.23739880617	0.06438320046354	0.10186797843476	0.632025897174091	0.52736995509235	0.919302829706979	ENSMUSG00000003135	ENSMUSG00000003135
ENSMUSG00000003153	292.583636230307	0.407437404855499	0.477835300320744	0.852673305178603	0.393840498503471	0.882892137580585	ENSMUSG00000003153	ENSMUSG00000003153
ENSMUSG00000003154	1749.12501995159	-0.119657609710054	0.110347978272938	-1.08436612598455	0.27820249669603	0.822188866565954	ENSMUSG00000003154	ENSMUSG00000003154
ENSMUSG00000003161	4097.65377093601	-0.243517905786234	0.179856876946295	-1.35395382106489	0.175751110948788	0.743723631537104	ENSMUSG00000003161	ENSMUSG00000003161
ENSMUSG00000003166	3673.86489270418	-0.144506744437254	0.166287789443256	-0.869015968767601	0.384838396485366	0.879830449739132	ENSMUSG00000003166	ENSMUSG00000003166
ENSMUSG00000003184	1524.12132413735	-0.058044997987735	0.124258619655589	-0.467130555197054	0.640406474483301	0.943924689671695	ENSMUSG00000003184	ENSMUSG00000003184
ENSMUSG00000003190	394.305533748667	0.0399338842574485	0.294373860496922	0.135657032149653	0.892092416997663	0.989374168602071	ENSMUSG00000003190	ENSMUSG00000003190
ENSMUSG00000003198	191.927027796881	-0.0774558794628201	0.264443059074189	-0.292901918976403	0.769597122021307	0.971879670498359	ENSMUSG00000003198	ENSMUSG00000003198
ENSMUSG00000003199	1345.05501746195	-0.232012623700379	0.196155798303758	-1.18279768279444	0.236889339162517	0.797893121190471	ENSMUSG00000003199	ENSMUSG00000003199
ENSMUSG00000003200	2977.24125624681	-0.297228655930641	0.133887390914674	-2.2199899027091	0.0264194530417134	0.430875719556244	ENSMUSG00000003200	ENSMUSG00000003200
ENSMUSG00000003208	254.364969026977	-0.10137741449088	0.223575544250699	-0.45343695720675	0.650234129432412	0.945707095507242	ENSMUSG00000003208	ENSMUSG00000003208
ENSMUSG00000003226	16502.1598578293	0.120011447754362	0.122445381430296	0.980122290873669	0.327025757176157	0.847782331036849	ENSMUSG00000003226	ENSMUSG00000003226
ENSMUSG00000003228	927.090035169344	-0.113068280816042	0.221063378292893	-0.511474499707658	0.60901883993596	0.938052041015316	ENSMUSG00000003228	ENSMUSG00000003228
ENSMUSG00000003233	2236.36449432197	-0.274815430301192	0.134014891242876	-2.05063353596386	0.0403026479473971	0.501528648295492	ENSMUSG00000003233	ENSMUSG00000003233
ENSMUSG00000003234	2187.0559968012	0.067290211132893	0.100672177228551	0.668409216780195	0.503872413755039	0.914866286149908	ENSMUSG00000003234	ENSMUSG00000003234
ENSMUSG00000003235	3399.47072888572	0.284892594426581	0.104532304839678	2.72540239941637	0.0064223161180773	0.252929261033399	ENSMUSG00000003235	ENSMUSG00000003235
ENSMUSG00000003269	2340.64540851797	0.0623693577221698	0.164512661335186	0.379115851728248	0.70460183545281	0.956113329965338	ENSMUSG00000003269	ENSMUSG00000003269
ENSMUSG00000003273	84.3017902745518	-0.301847831990886	0.727226103092295	-0.415067378229928	0.678092579451405	0.950219228720455	ENSMUSG00000003273	ENSMUSG00000003273
ENSMUSG00000003279	112.068354007657	1.88940602527287	1.04319513117931	1.81117220431899	0.0701141994105	0.591857164901243	ENSMUSG00000003279	ENSMUSG00000003279
ENSMUSG00000003282	340.055953609408	-0.512056860783243	0.392620198916625	-1.30420406845136	0.192164013093937	0.761945845813589	ENSMUSG00000003282	ENSMUSG00000003282
ENSMUSG00000003283	337.53112449078	-0.231382152012312	0.849965597508889	-0.272225314401495	0.785448778505328	0.972926530338071	ENSMUSG00000003283	ENSMUSG00000003283
ENSMUSG00000003299	1096.0247145153	0.0584947845617476	0.123403796366941	0.474011223996818	0.635491903380195	0.942518413773992	ENSMUSG00000003299	ENSMUSG00000003299
ENSMUSG00000003308	1757.9730721885	0.0582423749263041	0.102783683963427	0.56665000397367	0.57095199473524	0.92857562072563	ENSMUSG00000003308	ENSMUSG00000003308
ENSMUSG00000003316	15290.3493638546	-0.263268490660275	0.129685018383773	-2.03006094259241	0.0423503449878889	0.511545123458093	ENSMUSG00000003316	ENSMUSG00000003316
ENSMUSG00000003344	959.994661724342	0.00266962234520863	0.239977898891954	0.0111244508662466	0.991124155476123	0.999538978527711	ENSMUSG00000003344	ENSMUSG00000003344
ENSMUSG00000003345	4017.17226614736	-0.134345032920037	0.0896096597640619	-1.49922489688903	0.133815298263804	0.699680613456032	ENSMUSG00000003345	ENSMUSG00000003345
ENSMUSG00000003346	1730.46320617785	0.000654544225529598	0.240869346281773	0.00271742434491394	0.997831811738503	0.999629208655865	ENSMUSG00000003346	ENSMUSG00000003346
ENSMUSG00000003348	3958.34766160766	-0.0673635453985236	0.219233501682256	-0.307268482606989	0.758639023273537	0.969502454841834	ENSMUSG00000003348	ENSMUSG00000003348
ENSMUSG00000003352	1697.48941078294	-0.156548822673875	0.264048173177928	-0.592879779434737	0.553261611267526	0.924734446387935	ENSMUSG00000003352	ENSMUSG00000003352
ENSMUSG00000003354	76.452093363651	0.0757287747567361	0.456852300186301	0.165762052037069	0.868344210990328	0.986148947314908	ENSMUSG00000003354	ENSMUSG00000003354
ENSMUSG00000003355	578.734362171257	-0.512048531406863	0.159151858960696	-3.21735815560482	0.00129376982315243	0.116198208961392	ENSMUSG00000003355	ENSMUSG00000003355
ENSMUSG00000003360	4624.96897439126	0.00698552188375162	0.0898149139408724	0.0777768588449618	0.938005554642242	0.995325743351072	ENSMUSG00000003360	ENSMUSG00000003360
ENSMUSG00000003363	5508.15168135762	0.112845573680499	0.233821491205813	0.482614207524535	0.629369689311872	0.942009839892003	ENSMUSG00000003363	ENSMUSG00000003363
ENSMUSG00000003378	301.962700861188	0.358327838694718	0.619321909730992	0.578580917394575	0.562871983796795	0.927841852707739	ENSMUSG00000003378	ENSMUSG00000003378
ENSMUSG00000003380	2271.08955617678	-0.106693651562512	0.224587585552562	-0.475064778402641	0.634740802230729	0.942448772429566	ENSMUSG00000003380	ENSMUSG00000003380
ENSMUSG00000003382	1487.08915173387	0.130843789685577	0.206196381371384	0.634559097571708	0.525716011857288	0.918381869534996	ENSMUSG00000003382	ENSMUSG00000003382
ENSMUSG00000003402	8672.79662465787	-0.131837088060457	0.140327507017441	-0.939495690207559	0.347476303960738	0.859852793008089	ENSMUSG00000003402	ENSMUSG00000003402
ENSMUSG00000003411	514.530983728756	-0.681910022617573	0.68137966635561	-1.00077835645551	0.316933975507197	0.842544867421456	ENSMUSG00000003411	ENSMUSG00000003411
ENSMUSG00000003420	2626.69000525983	-0.190094824208951	0.315947317316677	-0.601666207592506	0.547396348170381	0.922965391154817	ENSMUSG00000003420	ENSMUSG00000003420
ENSMUSG00000003421	1663.4825512314	0.0803173861205407	0.0945385515419999	0.849572844204819	0.39556261506699	0.88446620634339	ENSMUSG00000003421	ENSMUSG00000003421
ENSMUSG00000003423	679.748708763437	-0.0174575568678593	0.222135522016118	-0.0785896677371242	0.937359006070566	0.995325743351072	ENSMUSG00000003423	ENSMUSG00000003423
ENSMUSG00000003429	15812.1480596829	0.131046341769689	0.142841425000733	0.917425332105281	0.358919803381889	0.865895861174725	ENSMUSG00000003429	ENSMUSG00000003429
ENSMUSG00000003435	8360.84880201397	0.101587300049955	0.105745741854232	0.960675089782723	0.336715559987097	0.854004083463794	ENSMUSG00000003435	ENSMUSG00000003435
ENSMUSG00000003437	2658.4672896524	0.148138868543158	0.157660282467486	0.93960803713331	0.347418652162985	0.859852793008089	ENSMUSG00000003437	ENSMUSG00000003437
ENSMUSG00000003438	1368.18058602558	0.0872219744692186	0.15017776275137	0.580791542444408	0.561380955889013	0.927841852707739	ENSMUSG00000003438	ENSMUSG00000003438
ENSMUSG00000003444	741.478016266572	0.340406523784063	0.167842361815599	2.02813235050906	0.0425467419749812	0.511960617117535	ENSMUSG00000003444	ENSMUSG00000003444
ENSMUSG00000003452	207.497221710456	0.466143541575472	0.849409159353264	0.548785631097258	0.583152572294731	0.932682910671586	ENSMUSG00000003452	ENSMUSG00000003452
ENSMUSG00000003458	5913.79221500565	-0.387699464418514	0.162295585237022	-2.38884787810035	0.0169012988763544	0.370292093563766	ENSMUSG00000003458	ENSMUSG00000003458
ENSMUSG00000003464	2987.17592670668	0.00887502621912167	0.169130560670521	0.0524744090242264	0.958150685874446	0.996713360494683	ENSMUSG00000003464	ENSMUSG00000003464
ENSMUSG00000003469	71.6819506968164	1.49633318951356	1.37827825967548	1.08565391568019	0.277632136604727	0.82198027939122	ENSMUSG00000003469	ENSMUSG00000003469
ENSMUSG00000003500	2374.22551922438	0.0324824947581992	0.187539886021562	0.173203127330815	0.862491765540028	0.984921393739309	ENSMUSG00000003500	ENSMUSG00000003500
ENSMUSG00000003518	3545.68573732165	0.0254993021240059	0.381582170890135	0.0668251927612931	0.946720867310163	0.995880217689694	ENSMUSG00000003518	ENSMUSG00000003518
ENSMUSG00000003526	42.8602856113272	-0.02391060271526	0.56965486104791	-0.0419738412681588	0.966519551377512	0.997575434576325	ENSMUSG00000003526	ENSMUSG00000003526
ENSMUSG00000003527	943.915354474962	-0.120399276207799	0.0964714682505869	-1.24802989309812	0.212020110192372	0.775162783681044	ENSMUSG00000003527	ENSMUSG00000003527
ENSMUSG00000003528	2660.22634441098	0.0536659913792333	0.1787672825309	0.300200297389188	0.764024378245889	0.971247270311199	ENSMUSG00000003528	ENSMUSG00000003528
ENSMUSG00000003531	540.753668413097	0.254683913771871	0.24237087975316	1.05080244801377	0.293349331241005	0.830883759446747	ENSMUSG00000003531	ENSMUSG00000003531
ENSMUSG00000003534	4644.66270612502	-0.521448031279793	0.317432081340301	-1.64270740713437	0.100443485509846	0.653159513608129	ENSMUSG00000003534	ENSMUSG00000003534
ENSMUSG00000003541	2623.49046554894	0.0761046617746627	0.387164104595931	0.196569518897136	0.844164425585376	0.982153978751132	ENSMUSG00000003541	ENSMUSG00000003541
ENSMUSG00000003545	1774.36574916776	0.983125539943245	0.424647421228396	2.31515721230407	0.0206043299267575	0.396058832627372	ENSMUSG00000003545	ENSMUSG00000003545
ENSMUSG00000003546	797.189009329558	0.0471500463817924	0.214091897083866	0.220232745956389	0.825689895045324	0.98005478991547	ENSMUSG00000003546	ENSMUSG00000003546
ENSMUSG00000003549	3122.47492144585	0.333140814306809	0.460555592339405	0.723345498020359	0.469467646656796	0.908322062482124	ENSMUSG00000003549	ENSMUSG00000003549
ENSMUSG00000003559	610.785083069395	-0.00535704966691664	0.739005044453748	-0.00724900284121392	0.994216183206532	0.999538978527711	ENSMUSG00000003559	ENSMUSG00000003559
ENSMUSG00000003573	2971.80097018477	0.543145937027767	0.199241925613882	2.72606247582825	0.00640948650901949	0.252929261033399	ENSMUSG00000003573	ENSMUSG00000003573
ENSMUSG00000003575	1443.95725872477	0.0184560405265352	0.181477023927949	0.101699047775121	0.918995557993921	0.992864038395775	ENSMUSG00000003575	ENSMUSG00000003575
ENSMUSG00000003581	902.397822070086	0.0220992554828331	0.102819217168165	0.21493312331574	0.829819459671112	0.98005478991547	ENSMUSG00000003581	ENSMUSG00000003581
ENSMUSG00000003585	162.726422205567	0.312819036030019	0.459823431663703	0.680302512854114	0.496312933761934	0.910899569324861	ENSMUSG00000003585	ENSMUSG00000003585
ENSMUSG00000003604	616.639412219222	0.102211482801599	0.203758615893547	0.501630237098775	0.615927645756521	0.940079560654347	ENSMUSG00000003604	ENSMUSG00000003604
ENSMUSG00000003617	132.946079543954	0.233112317126694	0.491485515768029	0.474301499531307	0.635284922358223	0.942518413773992	ENSMUSG00000003617	ENSMUSG00000003617
ENSMUSG00000003623	2740.84049388468	0.199484036327265	0.118130273118781	1.6886783638152	0.0912810841210685	0.642323550312098	ENSMUSG00000003623	ENSMUSG00000003623
ENSMUSG00000003644	309.695803982367	0.450256362235959	0.627482527044506	0.717560000207023	0.473028628495113	0.908365732807348	ENSMUSG00000003644	ENSMUSG00000003644
ENSMUSG00000003660	8646.16899175319	0.162017128868054	0.112833010149341	1.43590185756469	0.151030269855683	0.718565646817838	ENSMUSG00000003660	ENSMUSG00000003660
ENSMUSG00000003662	1459.99850211103	0.0944662484114553	0.101300901254945	0.932531174364489	0.351062083575804	0.861140756728186	ENSMUSG00000003662	ENSMUSG00000003662
ENSMUSG00000003665	292.028983198185	0.198839851537524	0.769213184647972	0.258497716245624	0.796022811222004	0.974561942232245	ENSMUSG00000003665	ENSMUSG00000003665
ENSMUSG00000003680	890.021404937808	0.194755174394262	0.165107308699127	1.17956725192076	0.238172374123107	0.798343616461489	ENSMUSG00000003680	ENSMUSG00000003680
ENSMUSG00000003721	2340.22061197219	-0.0890041036979384	0.238378537521492	-0.373372974863199	0.70887087050753	0.956576121684156	ENSMUSG00000003721	ENSMUSG00000003721
ENSMUSG00000003731	7568.78447743272	-0.0600424026454993	0.110332783811963	-0.544193670920401	0.586308206679227	0.932715432759236	ENSMUSG00000003731	ENSMUSG00000003731
ENSMUSG00000003746	1639.57347167237	0.00789726466024002	0.187577572733973	0.042101326641219	0.966417922603445	0.997575434576325	ENSMUSG00000003746	ENSMUSG00000003746
ENSMUSG00000003752	770.843902299544	0.175637347437467	0.152983345328426	1.14808149253376	0.250934923649571	0.805442618417937	ENSMUSG00000003752	ENSMUSG00000003752
ENSMUSG00000003762	966.285403654765	0.0340513800471727	0.184175951287345	0.184885050459422	0.853319196850175	0.984026353515294	ENSMUSG00000003762	ENSMUSG00000003762
ENSMUSG00000003778	2655.74782889939	-0.279054746761238	0.305318288604223	-0.913979794780555	0.360727462746651	0.866284203439559	ENSMUSG00000003778	ENSMUSG00000003778
ENSMUSG00000003779	1978.9156422576	-1.55040481273421	0.663174850501037	-2.33785224449157	0.0193949143230376	0.386828222222239	ENSMUSG00000003779	ENSMUSG00000003779
ENSMUSG00000003808	2069.30286441918	-0.0292926720857346	0.147656311956422	-0.19838415098963	0.842744516693872	0.982153978751132	ENSMUSG00000003808	ENSMUSG00000003808
ENSMUSG00000003809	920.150459786375	0.0235550436896602	0.198933883013721	0.118406393786802	0.905745659910327	0.99022047032863	ENSMUSG00000003809	ENSMUSG00000003809
ENSMUSG00000003810	5961.80557556373	0.0356022915361416	0.35987286982523	0.0989301904126076	0.921193697998526	0.993190914701391	ENSMUSG00000003810	ENSMUSG00000003810
ENSMUSG00000003812	608.521172098385	0.586989724637479	0.35545492807008	1.65137596438599	0.0986618295923342	0.651046421799198	ENSMUSG00000003812	ENSMUSG00000003812
ENSMUSG00000003813	1752.72588823387	-0.0394399680765116	0.0881914703947015	-0.447208419362981	0.654724582965045	0.945707095507242	ENSMUSG00000003813	ENSMUSG00000003813
ENSMUSG00000003814	39052.447406648	-0.597467203884189	0.187768351382168	-3.18193774129781	0.00146293262664214	0.123498202141646	ENSMUSG00000003814	ENSMUSG00000003814
ENSMUSG00000003824	125.059669202383	0.392207301214687	0.705191526250206	0.556171318875902	0.578093744076381	0.931618646011294	ENSMUSG00000003824	ENSMUSG00000003824
ENSMUSG00000003847	17982.1336609083	-0.201828046815964	0.224984814585743	-0.897074085589211	0.369679385756835	0.871499904065155	ENSMUSG00000003847	ENSMUSG00000003847
ENSMUSG00000003848	1874.51277348664	0.131810950123972	0.158058208920774	0.833939287456059	0.404315196867797	0.884873263645006	ENSMUSG00000003848	ENSMUSG00000003848
ENSMUSG00000003849	8481.3831889966	3.26873929286685	0.49555416621024	6.59612917365743	4.22031253158888e-11	1.2205143841355e-07	ENSMUSG00000003849	ENSMUSG00000003849
ENSMUSG00000003863	86.936934009873	-0.249932237367739	0.402630889494222	-0.620747796279862	0.534765576012938	0.920188347202869	ENSMUSG00000003863	ENSMUSG00000003863
ENSMUSG00000003865	3149.76737721633	-0.466858891925253	0.154160958538683	-3.02838602166648	0.00245863803670872	0.15128470642897	ENSMUSG00000003865	ENSMUSG00000003865
ENSMUSG00000003868	2032.49972238642	0.122456162600886	0.19184291214713	0.638314760917363	0.523268805182203	0.917750576734687	ENSMUSG00000003868	ENSMUSG00000003868
ENSMUSG00000003873	3386.89399079917	0.138988204363247	0.126744564170356	1.09660090965664	0.272815889675508	0.818380303352385	ENSMUSG00000003873	ENSMUSG00000003873
ENSMUSG00000003923	1156.07977465132	0.25022435957156	0.140989103733072	1.77477800018715	0.0759345502474023	0.608700003213454	ENSMUSG00000003923	ENSMUSG00000003923
ENSMUSG00000003929	540.926253018723	-0.0803733366487351	0.138891680679101	-0.578676391960666	0.562807548409428	0.927841852707739	ENSMUSG00000003929	ENSMUSG00000003929
ENSMUSG00000003948	13060.1512450999	0.829146496509943	0.822908717179853	1.00758015949991	0.313656057709476	0.841750167998334	ENSMUSG00000003948	ENSMUSG00000003948
ENSMUSG00000003949	137.875665162259	-0.283729244518962	0.81123355462963	-0.349750380639148	0.726526040341587	0.963771142523371	ENSMUSG00000003949	ENSMUSG00000003949
ENSMUSG00000003955	1156.39072858041	-0.0164769415543825	0.191573687460002	-0.0860083750166512	0.931459759598682	0.994602578924601	ENSMUSG00000003955	ENSMUSG00000003955
ENSMUSG00000003970	25441.2073482219	0.0788670538090271	0.124490150102469	0.633520433095395	0.526393841788782	0.918651415715463	ENSMUSG00000003970	ENSMUSG00000003970
ENSMUSG00000003992	579.33249000509	-0.390120532088175	0.305616052485099	-1.27650536977994	0.201776929823779	0.769089843522319	ENSMUSG00000003992	ENSMUSG00000003992
ENSMUSG00000004018	208.998355144109	-0.189723936150274	0.321207867997167	-0.590657810885091	0.55474972132534	0.924734446387935	ENSMUSG00000004018	ENSMUSG00000004018
ENSMUSG00000004032	851.908802268053	-0.0343964981864621	0.286637915113211	-0.11999981988732	0.904483290636971	0.990184170652722	ENSMUSG00000004032	ENSMUSG00000004032
ENSMUSG00000004035	61.9075422354975	-0.00833683862815482	0.789405702238314	-0.0105609050004531	0.991573773585641	0.999538978527711	ENSMUSG00000004035	ENSMUSG00000004035
ENSMUSG00000004040	10964.5734111503	-0.264172069332992	0.262097439954752	-1.00791548890595	0.313495035201042	0.841750167998334	ENSMUSG00000004040	ENSMUSG00000004040
ENSMUSG00000004043	2286.4801802838	0.0392801981816207	0.536919021725299	0.073158514770813	0.941679978302272	0.995745793076555	ENSMUSG00000004043	ENSMUSG00000004043
ENSMUSG00000004044	40981.8903155565	-0.304264786533841	0.207323512826198	-1.46758456089305	0.142217104296283	0.709123906249742	ENSMUSG00000004044	ENSMUSG00000004044
ENSMUSG00000004054	1096.75844553161	0.0134917233629099	0.187033270543083	0.0721354191355067	0.942494139240929	0.995880217689694	ENSMUSG00000004054	ENSMUSG00000004054
ENSMUSG00000004056	5750.09418130473	-0.0181467468693134	0.129543042193613	-0.140082759845886	0.888594601924693	0.989374168602071	ENSMUSG00000004056	ENSMUSG00000004056
ENSMUSG00000004069	2041.37343497162	0.2690169739401	0.139291632666045	1.93132185179475	0.0534432626973407	0.556461869442685	ENSMUSG00000004069	ENSMUSG00000004069
ENSMUSG00000004070	1500.31140577508	0.218639433182363	0.165157430731541	1.32382437904205	0.185561377536126	0.753901338001608	ENSMUSG00000004070	ENSMUSG00000004070
ENSMUSG00000004071	1735.83319868672	-0.0413311137786195	0.152160928808666	-0.271627638594341	0.785908345673471	0.973048606767565	ENSMUSG00000004071	ENSMUSG00000004071
ENSMUSG00000004085	8939.53723980899	-0.246905907796125	0.275964344721684	-0.894702205261822	0.370946299531368	0.872411515095321	ENSMUSG00000004085	ENSMUSG00000004085
ENSMUSG00000004096	2360.19628636026	0.199481854372271	0.119714520528901	1.66631293756978	0.0956511012101789	0.648976980457972	ENSMUSG00000004096	ENSMUSG00000004096
ENSMUSG00000004098	25875.4440773442	-0.0100147654394826	0.526397913468336	-0.019025085744541	0.984821093499373	0.999538978527711	ENSMUSG00000004098	ENSMUSG00000004098
ENSMUSG00000004099	4476.91051337303	-0.0814616681972363	0.435854972606427	-0.186900857663944	0.851738366729867	0.983877676621013	ENSMUSG00000004099	ENSMUSG00000004099
ENSMUSG00000004100	1479.85488750699	-0.23907810185035	0.225432987466676	-1.06052847250534	0.288904243773476	0.827868310342069	ENSMUSG00000004100	ENSMUSG00000004100
ENSMUSG00000004105	44522.7522037657	0.216259434126124	0.301478839599249	0.717328733298809	0.473171281897248	0.908519019550419	ENSMUSG00000004105	ENSMUSG00000004105
ENSMUSG00000004113	131.443474040946	-0.256282915370126	0.535442774021298	-0.478637359218395	0.632196635918224	0.942009839892003	ENSMUSG00000004113	ENSMUSG00000004113
ENSMUSG00000004127	722.450055768596	0.110880430197717	0.241987016811513	0.458208178515969	0.646802884665937	0.945583835028758	ENSMUSG00000004127	ENSMUSG00000004127
ENSMUSG00000004151	529.990739212757	0.836163866863676	0.514541585939765	1.62506566954447	0.104148566937948	0.657343321215445	ENSMUSG00000004151	ENSMUSG00000004151
ENSMUSG00000004187	65.9887708326979	0.318172975580991	0.382281716330008	0.832299746468455	0.405239773690956	0.884873263645006	ENSMUSG00000004187	ENSMUSG00000004187
ENSMUSG00000004207	52164.3358747503	0.587893196004268	0.319071777372022	1.84251080069301	0.065400468131015	0.575945037401305	ENSMUSG00000004207	ENSMUSG00000004207
ENSMUSG00000004221	7249.19537083874	1.06737859639313	0.340400770498919	3.1356527038076	0.00171472132122251	0.130475933092134	ENSMUSG00000004221	ENSMUSG00000004221
ENSMUSG00000004233	586.314425707246	0.0784236833899641	0.146044510193808	0.536984808849658	0.591278107398941	0.933800942877751	ENSMUSG00000004233	ENSMUSG00000004233
ENSMUSG00000004263	4892.78122900077	0.0546179062942782	0.11372486842243	0.480263525928213	0.63104002080628	0.942009839892003	ENSMUSG00000004263	ENSMUSG00000004263
ENSMUSG00000004264	5523.22318840123	0.0652596323404706	0.149779692228729	0.435704142326666	0.663051399929269	0.948512938327229	ENSMUSG00000004264	ENSMUSG00000004264
ENSMUSG00000004266	171.775294005909	0.811188016779796	1.12101043949856	0.723622178882341	NA	NA	ENSMUSG00000004266	ENSMUSG00000004266
ENSMUSG00000004267	784.280806807845	0.0932018958420611	0.456886299363317	0.203993632490054	0.838358474827763	0.981666852611963	ENSMUSG00000004267	ENSMUSG00000004267
ENSMUSG00000004268	2097.62414537903	0.0957745375639194	0.16919337108475	0.566065543525019	0.571349225421404	0.929117161447763	ENSMUSG00000004268	ENSMUSG00000004268
ENSMUSG00000004270	2096.85613209798	0.0968242621863539	0.275531957731007	0.351408464497902	0.725281933078668	0.963150862112694	ENSMUSG00000004270	ENSMUSG00000004270
ENSMUSG00000004285	1666.53155310118	0.292639132075688	0.283961482847463	1.03055924747684	0.302747555026177	0.835763582603763	ENSMUSG00000004285	ENSMUSG00000004285
ENSMUSG00000004317	5711.34152443043	-0.225776407791443	0.33746347640169	-0.669039536363621	0.503470258002248	0.914710382047054	ENSMUSG00000004317	ENSMUSG00000004317
ENSMUSG00000004319	879.301798740402	-0.0642572366188441	0.256775575036888	-0.250246685688906	0.802396583536982	0.976512394085912	ENSMUSG00000004319	ENSMUSG00000004319
ENSMUSG00000004356	5880.90777704487	0.109250428606626	0.1539493783668	0.709651638516697	0.477920189014871	0.910731314456946	ENSMUSG00000004356	ENSMUSG00000004356
ENSMUSG00000004360	319.24005063009	0.776402064210402	0.943279884739631	0.823087693028362	0.410458126874482	0.884873263645006	ENSMUSG00000004360	ENSMUSG00000004360
ENSMUSG00000004364	6897.14349315687	0.160797993017687	0.0798686212919557	2.01328119124403	0.0440850559293225	0.518921908830886	ENSMUSG00000004364	ENSMUSG00000004364
ENSMUSG00000004371	1096.84259346787	0.732486226016063	0.870629622795939	0.841329317125413	0.400163471056374	0.884873263645006	ENSMUSG00000004371	ENSMUSG00000004371
ENSMUSG00000004383	3821.66049931536	-0.11536235379461	0.235612110360459	-0.489628286161179	0.624396956693567	0.941820500317311	ENSMUSG00000004383	ENSMUSG00000004383
ENSMUSG00000004393	2105.99116880509	0.0858539158346426	0.170482438974236	0.503593897126361	0.614546782053457	0.939556208441731	ENSMUSG00000004393	ENSMUSG00000004393
ENSMUSG00000004394	2046.23971262552	0.0872181644664052	0.286573296401153	0.304348540361957	0.76086236809754	0.970029081527988	ENSMUSG00000004394	ENSMUSG00000004394
ENSMUSG00000004446	1665.67189012097	0.493437421666598	0.255507178715144	1.93120766370606	0.0534573766499684	0.556461869442685	ENSMUSG00000004446	ENSMUSG00000004446
ENSMUSG00000004451	3163.14208711546	-0.0570073710941641	0.105072032487519	-0.542555138075738	0.587436134239402	0.932715432759236	ENSMUSG00000004451	ENSMUSG00000004451
ENSMUSG00000004455	6521.46881964427	-0.107982177053761	0.177452003442665	-0.608514837583393	0.542846068171631	0.922177941120858	ENSMUSG00000004455	ENSMUSG00000004455
ENSMUSG00000004460	4938.32336330553	-0.0541391617864363	0.128467809081312	-0.421422005820691	0.673446952902689	0.949341626992633	ENSMUSG00000004460	ENSMUSG00000004460
ENSMUSG00000004462	525.129241429624	0.0882015981854735	0.210328174207393	0.419352274215545	0.674958698134655	0.949536394756028	ENSMUSG00000004462	ENSMUSG00000004462
ENSMUSG00000004473	226.102772746624	-0.491063908776157	1.06961289462374	-0.459104327597787	0.646159249130723	0.945547960914363	ENSMUSG00000004473	ENSMUSG00000004473
ENSMUSG00000004500	486.700744336182	-0.0528816928619733	0.315142541607603	-0.167802457237965	0.866738689316003	0.986077218529457	ENSMUSG00000004500	ENSMUSG00000004500
ENSMUSG00000004508	1331.52340231375	0.353644509170378	0.558248291332406	0.633489640113922	0.526413944026163	0.918651415715463	ENSMUSG00000004508	ENSMUSG00000004508
ENSMUSG00000004530	9231.87642057883	-0.179185804480322	0.266420128182866	-0.67256856943381	0.501221803170458	0.91314946123785	ENSMUSG00000004530	ENSMUSG00000004530
ENSMUSG00000004535	10354.4756349017	0.509816430334021	0.171281774282398	2.9764779847123	0.00291580016233723	0.165434030768537	ENSMUSG00000004535	ENSMUSG00000004535
ENSMUSG00000004558	110.701829620104	-0.165100897525242	0.569741408698576	-0.289782162582094	0.771982894837748	0.971879670498359	ENSMUSG00000004558	ENSMUSG00000004558
ENSMUSG00000004561	567.89726254305	-0.0965278916179838	0.20902847650082	-0.461793020902609	0.644229756207143	0.94472213425631	ENSMUSG00000004561	ENSMUSG00000004561
ENSMUSG00000004562	6806.59667075224	-0.372728838527592	0.217926136570576	-1.71034481863025	0.0872021285808502	0.634277051951254	ENSMUSG00000004562	ENSMUSG00000004562
ENSMUSG00000004565	1923.23243265244	-0.0742192111399113	0.179828834076637	-0.412721416568165	0.67981073194064	0.950978589998542	ENSMUSG00000004565	ENSMUSG00000004565
ENSMUSG00000004567	1934.02997785966	0.190630486317561	0.164679480919361	1.15758493561749	0.247033459761669	0.802179166439194	ENSMUSG00000004567	ENSMUSG00000004567
ENSMUSG00000004568	2681.49732932249	0.0991147067044683	0.338834042410766	0.292516967891651	0.76989138842916	0.971879670498359	ENSMUSG00000004568	ENSMUSG00000004568
ENSMUSG00000004591	4983.96971643346	0.144888867112475	0.0966503086595982	1.49910402896666	0.133846646562685	0.699680613456032	ENSMUSG00000004591	ENSMUSG00000004591
ENSMUSG00000004610	2542.76805570584	-0.29097174056698	0.157360234994913	-1.84908049086471	0.0644461909787249	0.575945037401305	ENSMUSG00000004610	ENSMUSG00000004610
ENSMUSG00000004626	648.627402511218	0.30411024842008	0.401962990345521	0.756562807333759	0.4493118307769	0.901595976061861	ENSMUSG00000004626	ENSMUSG00000004626
ENSMUSG00000004631	1194.60822034047	-0.365115115287338	0.455847767773815	-0.800958436344703	0.423155708260102	0.889513707684408	ENSMUSG00000004631	ENSMUSG00000004631
ENSMUSG00000004637	428.135235721247	0.0526753221061587	0.151490918915844	0.347712737391346	0.728055929847746	0.963771142523371	ENSMUSG00000004637	ENSMUSG00000004637
ENSMUSG00000004642	1681.99439003534	0.0907611743787156	0.241973365662303	0.375087456961613	0.707595425087864	0.956513961556559	ENSMUSG00000004642	ENSMUSG00000004642
ENSMUSG00000004655	901.347340886687	-0.324175338708124	0.676714399773549	-0.479043062799616	0.631907993831698	0.942009839892003	ENSMUSG00000004655	ENSMUSG00000004655
ENSMUSG00000004661	205.866200866332	0.472555177769837	0.326534049519563	1.44718499790487	0.147845117111893	0.715278907067535	ENSMUSG00000004661	ENSMUSG00000004661
ENSMUSG00000004665	23390.4088461767	-0.359859764165005	0.21872093545421	-1.6452918117678	0.0999096476242654	0.652555367047719	ENSMUSG00000004665	ENSMUSG00000004665
ENSMUSG00000004667	1894.89670169697	0.204071938859495	0.155134984495757	1.31544757311061	0.188359526036365	0.757370644634222	ENSMUSG00000004667	ENSMUSG00000004667
ENSMUSG00000004677	10006.2669976678	-0.21930974563632	0.0907594531001182	-2.4163846094841	0.0156754938204279	0.362694701307989	ENSMUSG00000004677	ENSMUSG00000004677
ENSMUSG00000004698	182.990070308259	-0.16025799799004	0.449284630350225	-0.356695927624135	0.721319454550976	0.961976738976647	ENSMUSG00000004698	ENSMUSG00000004698
ENSMUSG00000004748	21.2170380997919	0.324382427858276	0.576034173843372	0.563130526951129	0.573346005719468	0.930336027966071	ENSMUSG00000004748	ENSMUSG00000004748
ENSMUSG00000004768	2654.92656741169	-0.33083589232775	0.19814847182043	-1.66963635544748	0.094991332872153	0.646946562701654	ENSMUSG00000004768	ENSMUSG00000004768
ENSMUSG00000004771	4485.89376190353	0.189732538865941	0.226694216847421	0.836953591073048	0.402618654994226	0.884873263645006	ENSMUSG00000004771	ENSMUSG00000004771
ENSMUSG00000004788	2220.30190506393	0.240573549948706	0.227024742866927	1.05967986973878	0.289290263864411	0.827868310342069	ENSMUSG00000004788	ENSMUSG00000004788
ENSMUSG00000004789	8577.32295745055	-0.0626341727098824	0.0931641613183726	-0.672299002358222	0.501393364755033	0.913231900032469	ENSMUSG00000004789	ENSMUSG00000004789
ENSMUSG00000004791	108.055157250627	2.03536364911632	0.889641164844964	2.28784787568932	0.0221463816677681	0.40690810535696	ENSMUSG00000004791	ENSMUSG00000004791
ENSMUSG00000004798	2505.244462877	-0.431838669685214	0.214106452793186	-2.01693439899424	0.0437023597026409	0.516709829354201	ENSMUSG00000004798	ENSMUSG00000004798
ENSMUSG00000004815	1321.22743991557	0.205815183403707	0.161468279529003	1.27464777604655	0.202433939126825	0.769089843522319	ENSMUSG00000004815	ENSMUSG00000004815
ENSMUSG00000004843	3209.77333683096	0.00996001613348809	0.155121578524428	0.064207805440296	0.948804762379074	0.995880217689694	ENSMUSG00000004843	ENSMUSG00000004843
ENSMUSG00000004846	9867.47799349174	-0.279960611779824	0.13828185858845	-2.02456500539984	0.0429120506726793	0.512393272276584	ENSMUSG00000004846	ENSMUSG00000004846
ENSMUSG00000004849	4673.78966619601	-0.0843869368323411	0.0865874320509619	-0.974586436316467	0.329765444394368	0.849454111072782	ENSMUSG00000004849	ENSMUSG00000004849
ENSMUSG00000004864	1883.31986252245	0.576295721865196	0.350451759332572	1.64443666358742	0.100086037065254	0.652555367047719	ENSMUSG00000004864	ENSMUSG00000004864
ENSMUSG00000004865	5097.54594329641	0.0677577375209524	0.15449961616536	0.438562497452627	0.660978575924792	0.947562027793692	ENSMUSG00000004865	ENSMUSG00000004865
ENSMUSG00000004872	243.129500028809	-0.258880580584584	0.68566204796729	-0.377562942782176	0.705755297762035	0.956197899092204	ENSMUSG00000004872	ENSMUSG00000004872
ENSMUSG00000004880	1429.27133333935	-0.398468901974258	0.325868850352663	-1.22278917283142	0.221409335919256	0.783932173700403	ENSMUSG00000004880	ENSMUSG00000004880
ENSMUSG00000004885	2720.48607528371	0.164057982431674	1.19724633216472	0.137029429971227	NA	NA	ENSMUSG00000004885	ENSMUSG00000004885
ENSMUSG00000004891	8873.00017520557	0.285730042126519	1.08423487214435	0.26353149992438	0.792140947906053	0.974077823762698	ENSMUSG00000004891	ENSMUSG00000004891
ENSMUSG00000004895	1376.43785934189	0.208761801972024	0.0965624192275044	2.16193632721829	0.0306230844187552	0.454163898148923	ENSMUSG00000004895	ENSMUSG00000004895
ENSMUSG00000004896	638.705901323903	-0.178905415221924	0.158119474582662	-1.13145718257744	0.257862715312347	0.808832677967539	ENSMUSG00000004896	ENSMUSG00000004896
ENSMUSG00000004897	10167.7944179541	0.184560698807804	0.134713062085016	1.37002823595034	0.170678087697346	0.738481492550456	ENSMUSG00000004897	ENSMUSG00000004897
ENSMUSG00000004929	1985.47615688941	-0.126734547761823	0.121514680849978	-1.04295667713014	0.2969683579685	0.832524710396377	ENSMUSG00000004929	ENSMUSG00000004929
ENSMUSG00000004931	1114.24733516874	0.18904563171717	0.0995342806235963	1.89930173336033	0.0575248151065855	0.569515632077786	ENSMUSG00000004931	ENSMUSG00000004931
ENSMUSG00000004933	63.0787515954456	0.676742241415544	0.70366156866792	0.961743928543183	0.336178250179524	0.854004083463794	ENSMUSG00000004933	ENSMUSG00000004933
ENSMUSG00000004934	1098.52395705472	0.0694638007023472	0.12457395015716	0.557610966134679	0.577110066557269	0.931321527547237	ENSMUSG00000004934	ENSMUSG00000004934
ENSMUSG00000004936	4150.56329609418	0.0993027963589467	0.345952405514031	0.287041786026602	0.774080325217905	0.971879670498359	ENSMUSG00000004936	ENSMUSG00000004936
ENSMUSG00000004937	3291.22257307304	0.12918218377405	0.0885306125895637	1.45918095442252	0.144515309366321	0.7119902464862	ENSMUSG00000004937	ENSMUSG00000004937
ENSMUSG00000004945	1289.2227956005	-0.193445456572451	0.130504289153556	-1.48229194478686	0.138262630717205	0.702793630393138	ENSMUSG00000004945	ENSMUSG00000004945
ENSMUSG00000004947	944.753058525031	0.247358182556705	0.100571065667378	2.45953625841851	0.0139116644414797	0.350457913524122	ENSMUSG00000004947	ENSMUSG00000004947
ENSMUSG00000004951	15678.567399179	1.99654464383148	0.639672818913234	3.12119662552411	0.00180117726503861	0.13565116277322	ENSMUSG00000004951	ENSMUSG00000004951
ENSMUSG00000004952	3596.09923769649	0.290398772060827	0.355941716354095	0.815860458940798	0.41457994951646	0.885463988091434	ENSMUSG00000004952	ENSMUSG00000004952
ENSMUSG00000004961	72.3314415284266	1.74248473749373	0.564812554516089	3.0850672910177	0.0020350610493194	0.138986227949203	ENSMUSG00000004961	ENSMUSG00000004961
ENSMUSG00000004980	21138.7162936961	-0.0227549580986224	0.22781757412967	-0.099882365026285	0.920437717000008	0.993019148519088	ENSMUSG00000004980	ENSMUSG00000004980
ENSMUSG00000004988	13.9342783770793	0.219730221881248	0.613157749451888	0.358358386691955	0.720075129089288	0.961631649883733	ENSMUSG00000004988	ENSMUSG00000004988
ENSMUSG00000004994	396.693300104641	0.370596767220525	0.194350398121848	1.90684851074079	0.0565402073720301	0.567569712118174	ENSMUSG00000004994	ENSMUSG00000004994
ENSMUSG00000004996	621.274184031476	0.0796181014047411	0.309230707251388	0.257471523809619	0.796814795184245	0.974881764850094	ENSMUSG00000004996	ENSMUSG00000004996
ENSMUSG00000005034	4708.81452525223	-0.0488577257417735	0.129549476649825	-0.37713564736226	0.706072801000928	0.956197899092204	ENSMUSG00000005034	ENSMUSG00000005034
ENSMUSG00000005043	1615.68678608917	-0.0275579911675964	0.255567596351766	-0.107830537051596	0.914130119049557	0.991772619078655	ENSMUSG00000005043	ENSMUSG00000005043
ENSMUSG00000005045	395.193576375177	0.336118769062073	0.697155303584152	0.482128970882168	0.629714330609504	0.942009839892003	ENSMUSG00000005045	ENSMUSG00000005045
ENSMUSG00000005054	3625.47648485591	0.673115516152075	0.304347540189899	2.21166734494414	0.0269896584130706	0.43515298955915	ENSMUSG00000005054	ENSMUSG00000005054
ENSMUSG00000005057	450.404370788844	0.00367943220199084	0.26829436827466	0.0137141611493839	0.989058025546792	0.999538978527711	ENSMUSG00000005057	ENSMUSG00000005057
ENSMUSG00000005069	3534.94636142326	0.292071978545549	0.135279936941385	2.15901918014716	0.0308486789487721	0.454359296755098	ENSMUSG00000005069	ENSMUSG00000005069
ENSMUSG00000005078	1378.81862095068	0.30701607209938	0.209787498854448	1.46346218805149	0.1433409528565	0.710384481560431	ENSMUSG00000005078	ENSMUSG00000005078
ENSMUSG00000005087	74594.6079218887	-0.145038894163324	0.316971224544017	-0.457577480012489	0.647256025810151	0.945707095507242	ENSMUSG00000005087	ENSMUSG00000005087
ENSMUSG00000005089	193.949928419991	2.47413192678602	0.692603754679759	3.57221847278317	0.000353969919101705	0.0553389248342806	ENSMUSG00000005089	ENSMUSG00000005089
ENSMUSG00000005102	1481.84363425408	0.0959153251140926	0.159167035855247	0.602607974689695	0.546769513961111	0.922338680807006	ENSMUSG00000005102	ENSMUSG00000005102
ENSMUSG00000005103	28004.5117586238	-0.117768672283282	0.178039933103696	-0.661473357298384	0.508308795188067	0.916476954915143	ENSMUSG00000005103	ENSMUSG00000005103
ENSMUSG00000005107	412.039413013675	0.69898057246308	0.553486845812172	1.26286754193302	0.206636786435467	0.771167644412355	ENSMUSG00000005107	ENSMUSG00000005107
ENSMUSG00000005124	13662.18865886	-0.441201483758573	0.684942145326354	-0.644144161326726	0.519481955889899	0.917750576734687	ENSMUSG00000005124	ENSMUSG00000005124
ENSMUSG00000005125	2732.91765298957	0.799484096134534	0.538579086922571	1.48443212064317	0.137694318641512	0.702382801849352	ENSMUSG00000005125	ENSMUSG00000005125
ENSMUSG00000005131	68.272993747352	0.873512192046698	0.408987861712656	2.13579001682061	0.032696533219269	0.467209176959883	ENSMUSG00000005131	ENSMUSG00000005131
ENSMUSG00000005142	3411.8541719735	0.388287029781839	0.312422918964245	1.24282504967658	0.213932309587719	0.776083900774636	ENSMUSG00000005142	ENSMUSG00000005142
ENSMUSG00000005148	954.042538033234	1.35225850079191	0.444556667707969	3.04181356173071	0.00235157496995754	0.150878019876634	ENSMUSG00000005148	ENSMUSG00000005148
ENSMUSG00000005150	493.480128012702	-0.253818963402987	0.238820964551457	-1.06280017702675	0.287872579244229	0.82780725833131	ENSMUSG00000005150	ENSMUSG00000005150
ENSMUSG00000005161	8865.63532853116	0.0464866679895933	0.206533685178872	0.225080320187638	0.821916790413853	0.979114668064077	ENSMUSG00000005161	ENSMUSG00000005161
ENSMUSG00000005198	14423.4057312975	0.135823648405887	0.105818319380235	1.28355514622978	0.199297652425924	0.768925795164138	ENSMUSG00000005198	ENSMUSG00000005198
ENSMUSG00000005204	4778.13959830678	0.132176576738143	0.078392140515696	1.68609475221151	0.091777550620861	0.64384793440297	ENSMUSG00000005204	ENSMUSG00000005204
ENSMUSG00000005225	1085.72296170258	0.233195995110051	0.152556577775178	1.52858695777583	0.126366871265787	0.693767365655524	ENSMUSG00000005225	ENSMUSG00000005225
ENSMUSG00000005233	555.298138864324	-0.873546781542297	0.533089358665819	-1.63864981985113	0.101286210318897	0.653255397507246	ENSMUSG00000005233	ENSMUSG00000005233
ENSMUSG00000005262	2624.37875651646	-0.0434698637678466	0.150811211903392	-0.288240265555938	0.773162828606995	0.971879670498359	ENSMUSG00000005262	ENSMUSG00000005262
ENSMUSG00000005267	370.850798699631	-0.110850202963827	0.271067076826222	-0.408940120141892	0.682583605345396	0.951571100530247	ENSMUSG00000005267	ENSMUSG00000005267
ENSMUSG00000005299	2800.46491574931	-0.073522377994461	0.144792138192812	-0.507778798711815	0.611608479797356	0.938372051088628	ENSMUSG00000005299	ENSMUSG00000005299
ENSMUSG00000005312	7627.05124350996	0.25831029106582	0.240563065499408	1.07377369227304	0.28292412361729	0.825344888879685	ENSMUSG00000005312	ENSMUSG00000005312
ENSMUSG00000005354	3999.24308222901	0.258139521275978	0.205576459798108	1.25568618863021	0.209229768635613	0.773339438588101	ENSMUSG00000005354	ENSMUSG00000005354
ENSMUSG00000005355	117.866008398394	0.763290847280196	0.813810993329025	0.937921524207766	0.348284740834324	0.86074130105355	ENSMUSG00000005355	ENSMUSG00000005355
ENSMUSG00000005357	645.291872496901	-1.91098169846319	0.658305190580842	-2.90288110409258	0.00369746980923896	0.188258498033786	ENSMUSG00000005357	ENSMUSG00000005357
ENSMUSG00000005360	512.490144233655	-1.27888063722978	1.44978859336281	-0.882115256724009	0.377714482568134	0.8757016863773	ENSMUSG00000005360	ENSMUSG00000005360
ENSMUSG00000005362	1450.03504728074	-0.0286569346112138	0.0991798375387075	-0.288939116279856	0.772627969272232	0.971879670498359	ENSMUSG00000005362	ENSMUSG00000005362
ENSMUSG00000005370	1713.16785124114	0.123259940584652	0.241624201076507	0.510130773471749	0.609959847080254	0.938052041015316	ENSMUSG00000005370	ENSMUSG00000005370
ENSMUSG00000005371	3455.58931503661	-0.180367298715538	0.0846874061875646	-2.12980072049985	0.0331880691876966	0.469109951568029	ENSMUSG00000005371	ENSMUSG00000005371
ENSMUSG00000005374	1235.79848129074	-0.591971152970015	0.324680042778353	-1.82324465619875	0.0682663443470136	0.584101384176223	ENSMUSG00000005374	ENSMUSG00000005374
ENSMUSG00000005378	1252.05603551333	0.139918009302052	0.131585736528429	1.06332200581499	0.287635949005418	0.82780725833131	ENSMUSG00000005378	ENSMUSG00000005378
ENSMUSG00000005397	88594.2393054291	0.686565231934999	0.578376681729155	1.18705551870175	0.235205722160936	0.796804252595208	ENSMUSG00000005397	ENSMUSG00000005397
ENSMUSG00000005410	1563.75888407043	-0.604676745762843	0.699956378913454	-0.863877755784561	0.387655047627221	0.881079988592831	ENSMUSG00000005410	ENSMUSG00000005410
ENSMUSG00000005413	45445.3936470335	2.20669620755772	0.825217152112622	2.67407942492276	0.00749347019294508	0.268206878688084	ENSMUSG00000005413	ENSMUSG00000005413
ENSMUSG00000005417	26182.3005972542	-0.0699652520916755	0.243229958185354	-0.287650635693314	0.773614180520545	0.971879670498359	ENSMUSG00000005417	ENSMUSG00000005417
ENSMUSG00000005442	6564.03691671828	-0.0871045305193221	0.172394588248073	-0.505262557279236	0.613374437490784	0.939141598598161	ENSMUSG00000005442	ENSMUSG00000005442
ENSMUSG00000005447	418.649118141498	0.222954551299653	0.191434453115062	1.16465217034703	0.244159816939415	0.800993148272068	ENSMUSG00000005447	ENSMUSG00000005447
ENSMUSG00000005465	48.8442441407233	0.0195218576387615	0.504130783480833	0.0387237960434998	0.969110601136374	0.997858743515683	ENSMUSG00000005465	ENSMUSG00000005465
ENSMUSG00000005469	3554.54754109932	-0.20140937939552	0.11802460016393	-1.70650338247936	0.0879143970805922	0.634669087261789	ENSMUSG00000005469	ENSMUSG00000005469
ENSMUSG00000005470	283.180073114356	-1.0834542055034	0.608586258644958	-1.78028042880191	0.0750300784195921	0.607466368391546	ENSMUSG00000005470	ENSMUSG00000005470
ENSMUSG00000005474	17.108331650239	-0.541535609240184	0.641325694731997	-0.844400300328659	0.398445754607639	0.884873263645006	ENSMUSG00000005474	ENSMUSG00000005474
ENSMUSG00000005481	3745.62036564698	0.0111788699338841	0.227281428498765	0.0491851446364209	0.960771749800668	0.996988504361322	ENSMUSG00000005481	ENSMUSG00000005481
ENSMUSG00000005483	3687.07470060267	1.33233250968846	0.509134892304356	2.6168556306528	0.00887438665193381	0.290983290219871	ENSMUSG00000005483	ENSMUSG00000005483
ENSMUSG00000005493	88.6325836859256	-0.132014340604141	1.02872120852417	-0.128328588455498	0.89788894182875	0.98980340222862	ENSMUSG00000005493	ENSMUSG00000005493
ENSMUSG00000005501	2430.45426809322	0.00893473858146727	0.293137938026673	0.0304796391815184	0.975684531415617	0.998364883653309	ENSMUSG00000005501	ENSMUSG00000005501
ENSMUSG00000005505	891.951486445504	0.150601418629699	0.0946811179090287	1.590617241913	0.111695741778153	0.666177339892492	ENSMUSG00000005505	ENSMUSG00000005505
ENSMUSG00000005506	7752.21125886322	-0.010155928085932	0.142859804357621	-0.0710901721558337	0.943325989865124	0.995880217689694	ENSMUSG00000005506	ENSMUSG00000005506
ENSMUSG00000005510	2105.61066090506	-0.0549935214732674	0.0738001485563312	-0.745168167666914	0.456170063839708	0.904926700091246	ENSMUSG00000005510	ENSMUSG00000005510
ENSMUSG00000005514	5102.29163629828	0.701429692427661	0.412282448046069	1.70133289872501	0.0888804936380684	0.635118771124306	ENSMUSG00000005514	ENSMUSG00000005514
ENSMUSG00000005533	11623.5801138997	-0.159621157404012	0.213001033160373	-0.7493914702462	0.453621290554037	0.903991711881391	ENSMUSG00000005533	ENSMUSG00000005533
ENSMUSG00000005534	2885.40469247336	-0.135671987527271	0.223543441298681	-0.606915536144031	0.543906967147858	0.922177941120858	ENSMUSG00000005534	ENSMUSG00000005534
ENSMUSG00000005566	10002.4716326801	-0.017954899693908	0.1606799986959	-0.111743215332539	0.911027013004424	0.991423479012178	ENSMUSG00000005566	ENSMUSG00000005566
ENSMUSG00000005575	3967.83516503171	0.10547902754617	0.145158157679486	0.726648982271261	0.46744101389535	0.907762162359221	ENSMUSG00000005575	ENSMUSG00000005575
ENSMUSG00000005580	306.722448180781	0.0333216433837627	0.305229337875092	0.109169202461786	0.913068287156165	0.991713068013816	ENSMUSG00000005580	ENSMUSG00000005580
ENSMUSG00000005583	176.01306247541	0.0592273309740806	0.624594249050244	0.0948252902810768	0.924453598642742	0.993190914701391	ENSMUSG00000005583	ENSMUSG00000005583
ENSMUSG00000005609	3909.39756828668	0.138219374410063	0.10593080818524	1.30480807970765	0.19195820720386	0.761945845813589	ENSMUSG00000005609	ENSMUSG00000005609
ENSMUSG00000005610	57615.3955141407	0.0515262382260892	0.107067950131674	0.481248012712685	0.630340240781157	0.942009839892003	ENSMUSG00000005610	ENSMUSG00000005610
ENSMUSG00000005611	1162.8925582202	-1.21645157793422	0.655048574340903	-1.85704026477454	0.0633054257543388	0.573197530624758	ENSMUSG00000005611	ENSMUSG00000005611
ENSMUSG00000005615	4791.88370468355	-0.020345088283605	0.179067472817908	-0.113616883979223	0.909541502543002	0.991126900692515	ENSMUSG00000005615	ENSMUSG00000005615
ENSMUSG00000005621	2125.36094955032	-0.072658403026501	0.0759209757815333	-0.957026727838424	0.338553764624006	0.855405807524571	ENSMUSG00000005621	ENSMUSG00000005621
ENSMUSG00000005625	5005.70187878281	0.194003349076808	0.134579565926416	1.44155130640623	0.149428993599221	0.716727639377973	ENSMUSG00000005625	ENSMUSG00000005625
ENSMUSG00000005656	3856.908575096	0.268721474219094	0.148575621244103	1.80865119034297	0.0705052103527759	0.592735663779732	ENSMUSG00000005656	ENSMUSG00000005656
ENSMUSG00000005667	1506.69120297539	-0.995601931058214	0.381550112065669	-2.60936086656648	0.00907115258450772	0.293442654076022	ENSMUSG00000005667	ENSMUSG00000005667
ENSMUSG00000005674	894.804579211993	-0.187628282872508	0.145218110592023	-1.29204464999295	0.196341682335267	0.766095328714885	ENSMUSG00000005674	ENSMUSG00000005674
ENSMUSG00000005682	694.216494339804	-0.0877480642273505	0.161835603496815	-0.542204943358323	0.587677330249955	0.932715432759236	ENSMUSG00000005682	ENSMUSG00000005682
ENSMUSG00000005683	10793.7209094426	-0.203263803158576	0.142861278525109	-1.42280543235409	0.154792566153656	0.723008722769974	ENSMUSG00000005683	ENSMUSG00000005683
ENSMUSG00000005686	6861.76468595801	1.08003676182228	0.513190785198387	2.10455213338401	0.035330312014548	0.47870419162128	ENSMUSG00000005686	ENSMUSG00000005686
ENSMUSG00000005687	1583.35931023968	0.176231545527691	0.125224500769841	1.40732480021302	0.159331098637166	0.73043419884948	ENSMUSG00000005687	ENSMUSG00000005687
ENSMUSG00000005698	2887.29605643995	0.010505153382027	0.214540490714519	0.0489658308650268	0.96094652627957	0.996988504361322	ENSMUSG00000005698	ENSMUSG00000005698
ENSMUSG00000005699	91.1684641723004	-0.152544249616122	0.221350658668873	-0.689152002227916	0.490727618018809	0.910899569324861	ENSMUSG00000005699	ENSMUSG00000005699
ENSMUSG00000005718	184.198237183862	0.31188362696273	0.437580616643705	0.712745526424168	0.476003239245696	0.910457026142835	ENSMUSG00000005718	ENSMUSG00000005718
ENSMUSG00000005732	4253.059774326	-0.0650153453240805	0.156139717855421	-0.41639210200368	0.677123106841499	0.950048527549785	ENSMUSG00000005732	ENSMUSG00000005732
ENSMUSG00000005774	1113.9072102314	0.189073318538509	0.382671342761243	0.494088000356159	0.621244032036257	0.941762000591706	ENSMUSG00000005774	ENSMUSG00000005774
ENSMUSG00000005779	5738.75507696531	0.115624614840246	0.0854633474472671	1.35291465047737	0.176082898457981	0.743723631537104	ENSMUSG00000005779	ENSMUSG00000005779
ENSMUSG00000005802	4294.98093411782	0.0287297470136909	0.156564840497588	0.183500630935932	0.854405223764394	0.984515594968502	ENSMUSG00000005802	ENSMUSG00000005802
ENSMUSG00000005803	2034.57569321505	0.662230585113674	0.315770794422468	2.0971875702592	0.0359769743748028	0.480335059839419	ENSMUSG00000005803	ENSMUSG00000005803
ENSMUSG00000005804	1660.82856601693	0.211043639352335	0.175446697392933	1.20289320054671	0.229017651897417	0.790545535076783	ENSMUSG00000005804	ENSMUSG00000005804
ENSMUSG00000005813	3796.84164379483	0.640439616100741	0.202393682786153	3.16432611573862	0.00155442514781477	0.126910944527021	ENSMUSG00000005813	ENSMUSG00000005813
ENSMUSG00000005823	1785.54621960226	0.044548406727849	0.127952683825213	0.348163128713294	0.72771767653983	0.963771142523371	ENSMUSG00000005823	ENSMUSG00000005823
ENSMUSG00000005836	256.439465135673	0.137229687461533	0.662892934295568	0.207016367744759	0.835997075768416	0.981210853539877	ENSMUSG00000005836	ENSMUSG00000005836
ENSMUSG00000005846	6311.21172398401	0.30675196470487	0.182918087263224	1.6769908831566	0.0935442646293551	0.645981591399931	ENSMUSG00000005846	ENSMUSG00000005846
ENSMUSG00000005871	9066.48623093603	-0.0652586760119117	0.163954286005391	-0.398029704510232	0.690608289842374	0.953474657689704	ENSMUSG00000005871	ENSMUSG00000005871
ENSMUSG00000005873	7339.33395240646	-0.131877994857	0.284739974216652	-0.463152373388419	0.643255151616186	0.94472213425631	ENSMUSG00000005873	ENSMUSG00000005873
ENSMUSG00000005881	4156.47941316687	0.0998617287647561	0.153165585048998	0.651985423049244	0.514410576095371	0.917750576734687	ENSMUSG00000005881	ENSMUSG00000005881
ENSMUSG00000005882	1350.40690904746	0.206048005885278	0.140851979470212	1.46286908185662	0.14350320560415	0.710384481560431	ENSMUSG00000005882	ENSMUSG00000005882
ENSMUSG00000005886	2963.43339177632	0.0406352673773023	0.137167368977872	0.296245875969654	0.76704231634225	0.971569016670369	ENSMUSG00000005886	ENSMUSG00000005886
ENSMUSG00000005893	2281.72653472593	-0.212585633137997	0.158133186454347	-1.34434547171647	0.17883669778745	0.745223008826681	ENSMUSG00000005893	ENSMUSG00000005893
ENSMUSG00000005897	1289.19001147519	-0.162112324564578	0.153761091390623	-1.05431304563739	0.291739617948938	0.829825541332987	ENSMUSG00000005897	ENSMUSG00000005897
ENSMUSG00000005899	1659.64577702427	0.000908599712440505	0.158229513677448	0.00574228973674715	0.995418340854595	0.999538978527711	ENSMUSG00000005899	ENSMUSG00000005899
ENSMUSG00000005907	609.328723815878	0.0516880216939102	0.188998262334687	0.273484110675995	0.784481104804247	0.97272986677225	ENSMUSG00000005907	ENSMUSG00000005907
ENSMUSG00000005936	4833.19910808675	-0.154168782336522	0.0679885304813216	-2.26757044526615	0.0233554007436368	0.413870024350275	ENSMUSG00000005936	ENSMUSG00000005936
ENSMUSG00000005949	949.698473971748	0.253390448553816	0.176265327813809	1.43755128530709	0.15056141144278	0.718565646817838	ENSMUSG00000005949	ENSMUSG00000005949
ENSMUSG00000005950	174.047345708832	-0.588333762357876	0.316484516740297	-1.85896538768326	0.0630320446336069	0.572155282738202	ENSMUSG00000005950	ENSMUSG00000005950
ENSMUSG00000005951	177.874768777482	-0.321794808213581	0.304859094041372	-1.05555259627555	0.291172667884231	0.829650098979486	ENSMUSG00000005951	ENSMUSG00000005951
ENSMUSG00000005958	941.921209785632	-0.377557101241547	0.448550571485267	-0.841726942831345	0.399940813498987	0.884873263645006	ENSMUSG00000005958	ENSMUSG00000005958
ENSMUSG00000005968	731.804526610457	0.118494135286632	0.736534737631478	0.160880579329743	0.872187458494945	0.987277992597065	ENSMUSG00000005968	ENSMUSG00000005968
ENSMUSG00000005973	11139.3232611138	-0.753628320787889	0.23331823089461	-3.23004472431605	0.00123770854885431	0.115807527129535	ENSMUSG00000005973	ENSMUSG00000005973
ENSMUSG00000005980	93.111668916355	-0.351559578941114	0.317154277519047	-1.10848127823217	0.26765402016737	0.814518616178304	ENSMUSG00000005980	ENSMUSG00000005980
ENSMUSG00000005981	3178.52434457228	-0.179087540596917	0.10915833790408	-1.64062172469394	0.100875962477657	0.653159513608129	ENSMUSG00000005981	ENSMUSG00000005981
ENSMUSG00000005982	2220.48820468662	-0.00140211409872482	0.108054284878971	-0.0129760157155757	0.98964692793713	0.999538978527711	ENSMUSG00000005982	ENSMUSG00000005982
ENSMUSG00000005983	60.2256518083799	0.247057064968964	0.345772103844013	0.714508377692659	0.474912877620365	0.910277366048835	ENSMUSG00000005983	ENSMUSG00000005983
ENSMUSG00000005986	185.547856973046	0.608622711683551	0.304340638238996	1.99980756827356	0.0455210470451071	0.522772226366813	ENSMUSG00000005986	ENSMUSG00000005986
ENSMUSG00000006005	15744.1826353031	0.125440831411031	0.104953433948424	1.19520464163827	0.232007085490576	0.792914785202962	ENSMUSG00000006005	ENSMUSG00000006005
ENSMUSG00000006010	2209.10994564082	0.172369647029005	0.119612231604424	1.44107040489853	0.14956479352246	0.716727639377973	ENSMUSG00000006010	ENSMUSG00000006010
ENSMUSG00000006014	3713.7399588779	-0.841710534664575	0.659388397656188	-1.27650188819891	0.201778159762564	0.769089843522319	ENSMUSG00000006014	ENSMUSG00000006014
ENSMUSG00000006019	678.809109231843	0.498120623063108	0.287095147839081	1.73503671800928	0.0827343017678371	0.626230866860013	ENSMUSG00000006019	ENSMUSG00000006019
ENSMUSG00000006021	380.926748998464	-0.305194706930283	0.358118634668058	-0.852216772280421	0.394093789278327	0.882892137580585	ENSMUSG00000006021	ENSMUSG00000006021
ENSMUSG00000006024	6357.02953512277	0.0902044204040351	0.221861674198284	0.406579553363584	0.684316817046557	0.951880523413169	ENSMUSG00000006024	ENSMUSG00000006024
ENSMUSG00000006050	2576.66249613393	0.0882172439374719	0.144443947812709	0.610736865568485	0.541373795908867	0.92170618443142	ENSMUSG00000006050	ENSMUSG00000006050
ENSMUSG00000006057	2318.04236500578	-0.179147118858923	0.106099650575983	-1.68847981955065	0.0913191596216699	0.642323550312098	ENSMUSG00000006057	ENSMUSG00000006057
ENSMUSG00000006058	1576.21385844166	0.076680336318674	0.0999307045266473	0.767335091670715	0.44288230946737	0.898691860075523	ENSMUSG00000006058	ENSMUSG00000006058
ENSMUSG00000006095	1902.0324715072	0.089424578179398	0.0800416738046349	1.11722523941297	0.263898031551374	0.811100012533465	ENSMUSG00000006095	ENSMUSG00000006095
ENSMUSG00000006127	1221.94429345716	-0.10820637667506	0.140517998366878	-0.770053501563151	0.441268156772989	0.897810264097006	ENSMUSG00000006127	ENSMUSG00000006127
ENSMUSG00000006134	2979.31908587613	0.0831367339750855	0.190807405830027	0.435710205342578	0.663047000408458	0.948512938327229	ENSMUSG00000006134	ENSMUSG00000006134
ENSMUSG00000006154	27.7878537120148	-0.312242288962458	0.543238946043466	-0.57477890942207	0.56544083224812	0.928328161256443	ENSMUSG00000006154	ENSMUSG00000006154
ENSMUSG00000006169	6612.65489175284	-0.0239827268644611	0.130820007021617	-0.183326139559816	0.854542125543938	0.984515594968502	ENSMUSG00000006169	ENSMUSG00000006169
ENSMUSG00000006191	657.546499911668	0.120826133306639	0.184875832997747	0.653552881128122	0.513399909554266	0.917750576734687	ENSMUSG00000006191	ENSMUSG00000006191
ENSMUSG00000006205	1742.95143760701	0.140649212391009	0.930507915457162	0.151153160606815	0.879854898092951	0.987958669608029	ENSMUSG00000006205	ENSMUSG00000006205
ENSMUSG00000006215	851.594693279576	0.295653782210723	0.111446431152221	2.6528779715422	0.00798087178430385	0.277387146694094	ENSMUSG00000006215	ENSMUSG00000006215
ENSMUSG00000006219	3715.6123066401	-0.250139811109164	0.298944599896128	-0.836743032642431	0.402737024873612	0.884873263645006	ENSMUSG00000006219	ENSMUSG00000006219
ENSMUSG00000006221	1713.65027725903	-0.258927482678242	0.604754212874174	-0.428153251628717	0.668539548954544	0.948832532846756	ENSMUSG00000006221	ENSMUSG00000006221
ENSMUSG00000006241	109.668557921432	-0.224798749954067	0.3290482956177	-0.683178587909316	0.494494001043811	0.910899569324861	ENSMUSG00000006241	ENSMUSG00000006241
ENSMUSG00000006262	4691.88295123433	0.0344565512002722	0.173283427673814	0.198845046308368	0.842383957658743	0.982153978751132	ENSMUSG00000006262	ENSMUSG00000006262
ENSMUSG00000006273	6533.40316068044	0.465697242836588	0.366876724811011	1.26935619335482	0.204314052783189	0.770373195109496	ENSMUSG00000006273	ENSMUSG00000006273
ENSMUSG00000006276	2249.89418850596	0.126516947727931	0.0783651816604696	1.61445357551887	0.106429078860158	0.657471223915381	ENSMUSG00000006276	ENSMUSG00000006276
ENSMUSG00000006281	2994.00913255447	0.00247408593860733	0.166149231966807	0.0148907455624086	0.988119343076731	0.999538978527711	ENSMUSG00000006281	ENSMUSG00000006281
ENSMUSG00000006288	743.272049142645	-0.0242745112996116	0.112305354227424	-0.216147408701943	0.828872846237436	0.98005478991547	ENSMUSG00000006288	ENSMUSG00000006288
ENSMUSG00000006289	850.790530768103	-0.019898558349688	0.19091251260581	-0.104228675627846	0.916987878040693	0.992057334432776	ENSMUSG00000006289	ENSMUSG00000006289
ENSMUSG00000006299	6070.51499153886	0.187606119218007	0.123848642182425	1.51480158290044	0.129822659507312	0.694913997384403	ENSMUSG00000006299	ENSMUSG00000006299
ENSMUSG00000006301	8230.52455684493	0.0693423851913049	0.370556857828112	0.187130216932783	0.851558536925306	0.983877676621013	ENSMUSG00000006301	ENSMUSG00000006301
ENSMUSG00000006304	14552.2177631605	0.187129964424975	0.233211181124627	0.802405628763456	0.422318358153055	0.889513707684408	ENSMUSG00000006304	ENSMUSG00000006304
ENSMUSG00000006307	3601.99421736671	-0.214429298548906	0.237776713157357	-0.901809498926837	0.367158072959993	0.869632389025635	ENSMUSG00000006307	ENSMUSG00000006307
ENSMUSG00000006310	20.4201822027862	0.354212851579016	0.440851804471955	0.803473747835254	0.421700964357506	0.889513707684408	ENSMUSG00000006310	ENSMUSG00000006310
ENSMUSG00000006313	27.3097856585187	0.365404801803121	0.596378382595543	0.61270631610223	0.540070545470755	0.921550176362183	ENSMUSG00000006313	ENSMUSG00000006313
ENSMUSG00000006315	1634.21771395691	0.0146539917184832	0.124082862924022	0.118098433362681	0.905989664761854	0.99022047032863	ENSMUSG00000006315	ENSMUSG00000006315
ENSMUSG00000006333	20508.7814425601	-0.206113574460762	0.151305078766856	-1.36223830779904	0.173122689911712	0.741444307915416	ENSMUSG00000006333	ENSMUSG00000006333
ENSMUSG00000006335	793.825756743676	0.240648420226354	0.145286746420514	1.6563687064051	0.09764717438205	0.649718443254842	ENSMUSG00000006335	ENSMUSG00000006335
ENSMUSG00000006342	368.292669838474	-0.916556827467958	1.16954922568542	-0.78368383932776	0.433225647452714	0.893602851987665	ENSMUSG00000006342	ENSMUSG00000006342
ENSMUSG00000006344	316.177613888978	-1.10008659917221	1.59631642590616	-0.689140687472244	0.490734737643347	0.910899569324861	ENSMUSG00000006344	ENSMUSG00000006344
ENSMUSG00000006345	77.1992516104262	1.1286723800432	1.11531217742275	1.01197889065582	NA	NA	ENSMUSG00000006345	ENSMUSG00000006345
ENSMUSG00000006356	11004.640622269	0.106531676489637	0.33278529171767	0.320121348932743	0.748876342439972	0.966875327697513	ENSMUSG00000006356	ENSMUSG00000006356
ENSMUSG00000006360	1129.83301963196	-0.465347646072936	0.473181059368672	-0.98344520952257	0.325388368876058	0.845787491272298	ENSMUSG00000006360	ENSMUSG00000006360
ENSMUSG00000006369	2819.08081336701	-0.232799090479137	0.834290852421778	-0.279038287191293	0.780215442295271	0.971879670498359	ENSMUSG00000006369	ENSMUSG00000006369
ENSMUSG00000006373	11228.3860999107	0.799259028311878	0.166467412513467	4.80129423677574	1.57643437279545e-06	0.00134089653121307	ENSMUSG00000006373	ENSMUSG00000006373
ENSMUSG00000006378	242.810112483655	-0.152521474307904	0.311506725890403	-0.489624979595353	0.624399296929297	0.941820500317311	ENSMUSG00000006378	ENSMUSG00000006378
ENSMUSG00000006386	81.1557562742927	-0.861227397632577	0.776414831511085	-1.10923614887215	0.267328321954153	0.814375469639028	ENSMUSG00000006386	ENSMUSG00000006386
ENSMUSG00000006390	4070.475556579	-0.253090599488701	0.124889085646546	-2.02652295978036	0.0427112223445768	0.512393272276584	ENSMUSG00000006390	ENSMUSG00000006390
ENSMUSG00000006392	1250.39845765198	0.119199798763506	0.15598988758601	0.76415080880023	0.444777376942729	0.900515383728909	ENSMUSG00000006392	ENSMUSG00000006392
ENSMUSG00000006395	278.476694623278	0.058106447734366	0.242164006353261	0.239946673369792	0.810371597444731	0.977064634747738	ENSMUSG00000006395	ENSMUSG00000006395
ENSMUSG00000006398	1859.36681770346	-1.428411847413	0.778854516717538	-1.83399058072232	0.0666553923675038	0.578533597619511	ENSMUSG00000006398	ENSMUSG00000006398
ENSMUSG00000006403	1675.78299657121	-0.604810819406986	0.562585067644262	-1.07505665221357	0.282349365194857	0.825344888879685	ENSMUSG00000006403	ENSMUSG00000006403
ENSMUSG00000006411	61.1435673911057	1.55175715209858	0.873325639724867	1.77683681952524	0.0755950919819916	0.608700003213454	ENSMUSG00000006411	ENSMUSG00000006411
ENSMUSG00000006412	1172.55646353897	0.412122427537469	0.245353107399692	1.67971146526423	0.0930134679628862	0.645596036162601	ENSMUSG00000006412	ENSMUSG00000006412
ENSMUSG00000006418	1940.04380147394	0.118578167856333	0.131110927315347	0.904411022668841	0.365777495512639	0.868338879933234	ENSMUSG00000006418	ENSMUSG00000006418
ENSMUSG00000006423	2480.64453096845	0.0866220396612972	0.108389165257659	0.799176185695148	0.424188258521631	0.889513707684408	ENSMUSG00000006423	ENSMUSG00000006423
ENSMUSG00000006435	262.439513254406	-0.24466730569929	0.549177975551454	-0.44551550970996	0.655947253936755	0.9457788383074	ENSMUSG00000006435	ENSMUSG00000006435
ENSMUSG00000006442	3001.80963603836	-0.279091214192166	0.183528487828428	-1.52069696369468	0.128335901025021	0.694485636850663	ENSMUSG00000006442	ENSMUSG00000006442
ENSMUSG00000006445	11266.7804003439	0.187726668382465	0.493003017624219	0.380781986461502	0.703365026830119	0.956113329965338	ENSMUSG00000006445	ENSMUSG00000006445
ENSMUSG00000006456	2082.5567974322	0.177738863306621	0.353753250460184	0.502437399728221	0.615359876657036	0.939556208441731	ENSMUSG00000006456	ENSMUSG00000006456
ENSMUSG00000006457	71.0131169101259	0.047019034985534	0.335148142650524	0.1402932882566	0.88842826707619	0.989374168602071	ENSMUSG00000006457	ENSMUSG00000006457
ENSMUSG00000006462	48.9570024039007	1.34824343679038	0.58133068010306	2.319236680492	0.0203822066017269	0.396058832627372	ENSMUSG00000006462	ENSMUSG00000006462
ENSMUSG00000006463	528.823394442047	-0.207361851484062	0.336240367052504	-0.616707188675184	0.537427878780542	0.920977379375045	ENSMUSG00000006463	ENSMUSG00000006463
ENSMUSG00000006464	266.016888039548	-0.216093348053016	0.497918907233156	-0.433993055724289	0.664293483793898	0.948512938327229	ENSMUSG00000006464	ENSMUSG00000006464
ENSMUSG00000006471	1495.36966682	-0.0350908588998392	0.100977865010414	-0.347510406327368	0.728207901959668	0.963771142523371	ENSMUSG00000006471	ENSMUSG00000006471
ENSMUSG00000006476	1853.64436367192	-0.190685067161964	0.236377494701819	-0.806697217103964	0.419840947836043	0.889434777685546	ENSMUSG00000006476	ENSMUSG00000006476
ENSMUSG00000006494	261.261039831857	0.152515378180838	0.511588628728109	0.298121126265093	0.765610717861736	0.97137237696593	ENSMUSG00000006494	ENSMUSG00000006494
ENSMUSG00000006498	15163.5087431549	-0.0427614626752527	0.13936347510194	-0.306834072872924	0.758969672003503	0.969540350300586	ENSMUSG00000006498	ENSMUSG00000006498
ENSMUSG00000006517	604.777021632351	-0.569871190845196	0.309351048285822	-1.84215050830754	0.0654531374668635	0.575945037401305	ENSMUSG00000006517	ENSMUSG00000006517
ENSMUSG00000006519	2155.92711824051	0.257883351162694	0.280609987263255	0.919009881571891	0.358090403635614	0.865723804931789	ENSMUSG00000006519	ENSMUSG00000006519
ENSMUSG00000006526	859.441038286219	-0.262457537570383	0.134473066117689	-1.95174799792758	0.0509681309788927	0.54511773221508	ENSMUSG00000006526	ENSMUSG00000006526
ENSMUSG00000006527	1351.78586225801	0.369467319172609	0.220679337226324	1.67422706546237	0.0940859821742882	0.646761094020401	ENSMUSG00000006527	ENSMUSG00000006527
ENSMUSG00000006575	155.004862816291	1.40616609322148	0.409000524824765	3.43805449595437	0.000585909770485002	0.0799543657669478	ENSMUSG00000006575	ENSMUSG00000006575
ENSMUSG00000006576	935.330796558384	-0.253888838578536	0.241295422592905	-1.05219086151865	0.292711991372241	0.83057601947461	ENSMUSG00000006576	ENSMUSG00000006576
ENSMUSG00000006585	723.405449392669	0.26514250661789	0.392110161013646	0.676193919414047	0.498917532654724	0.911941148639079	ENSMUSG00000006585	ENSMUSG00000006585
ENSMUSG00000006586	720.889652290278	-0.601170933057746	0.46923803278689	-1.28116412364804	0.200136024576859	0.769089843522319	ENSMUSG00000006586	ENSMUSG00000006586
ENSMUSG00000006589	3250.16567426689	0.230366756875127	0.203783993366951	1.13044578756639	0.258288429791307	0.808832677967539	ENSMUSG00000006589	ENSMUSG00000006589
ENSMUSG00000006599	3336.97960314495	0.59985144163972	0.179508873909092	3.34162556188448	0.000832893354838265	0.0981241688952043	ENSMUSG00000006599	ENSMUSG00000006599
ENSMUSG00000006611	244.876620317088	0.0767968052315895	0.628407856378885	0.122208537738724	0.902733865002057	0.98980340222862	ENSMUSG00000006611	ENSMUSG00000006611
ENSMUSG00000006638	357.350386917982	1.16506695635705	0.528215263219711	2.20566696474357	0.02740732658822	0.437575158909976	ENSMUSG00000006638	ENSMUSG00000006638
ENSMUSG00000006641	297.197620621338	0.455945187157813	0.296544999866763	1.53752444776566	0.124164932927153	0.691152232920517	ENSMUSG00000006641	ENSMUSG00000006641
ENSMUSG00000006651	1831.92042130901	-0.139379715715928	0.440931117595079	-0.316103151159145	0.751924215006155	0.967677478550107	ENSMUSG00000006651	ENSMUSG00000006651
ENSMUSG00000006673	5682.42886236135	0.0547267777950856	0.0788888838936068	0.69371976245592	0.487857969986524	0.910899569324861	ENSMUSG00000006673	ENSMUSG00000006673
ENSMUSG00000006675	102.289049301047	-0.147109830941744	0.361132224342601	-0.407357253176562	0.683745618086201	0.951571100530247	ENSMUSG00000006675	ENSMUSG00000006675
ENSMUSG00000006676	9381.90628857032	0.184965394732874	0.0850902981645115	2.17375422019637	0.0297235982951681	0.450059110027102	ENSMUSG00000006676	ENSMUSG00000006676
ENSMUSG00000006678	896.309384338399	-0.516844793553748	0.576830749598566	-0.896007700548967	0.370248650493275	0.871527834304534	ENSMUSG00000006678	ENSMUSG00000006678
ENSMUSG00000006699	22947.6073025431	0.112101601002995	0.109489121481665	1.02386063095563	0.305901107656803	0.837972232996367	ENSMUSG00000006699	ENSMUSG00000006699
ENSMUSG00000006705	1040.28077158021	0.00567535615852894	0.132528335226251	0.0428237187831571	0.96584205647542	0.997575434576325	ENSMUSG00000006705	ENSMUSG00000006705
ENSMUSG00000006715	214.655761486456	-0.334428335883158	0.529214598752247	-0.631933315278253	0.52743045265933	0.919302829706979	ENSMUSG00000006715	ENSMUSG00000006715
ENSMUSG00000006717	523.538148415154	0.487090251885882	0.428234364162709	1.13743849781474	0.255355021308735	0.80766039345328	ENSMUSG00000006717	ENSMUSG00000006717
ENSMUSG00000006720	89.7339701555541	0.0228997297593576	0.469154508408382	0.0488106356199059	0.961070206279819	0.996988504361322	ENSMUSG00000006720	ENSMUSG00000006720
ENSMUSG00000006728	8721.44699912207	-0.00370174400329653	0.168903583848781	-0.0219163141417454	0.982514711097524	0.999538978527711	ENSMUSG00000006728	ENSMUSG00000006728
ENSMUSG00000006731	2173.32912744893	-0.29168433859559	0.185479708694024	-1.57259433201271	0.115812780946584	0.67528682536531	ENSMUSG00000006731	ENSMUSG00000006731
ENSMUSG00000006732	399.065576942659	-0.205784811241691	0.239897768519947	-0.857802106752738	0.391001746254277	0.881381490466888	ENSMUSG00000006732	ENSMUSG00000006732
ENSMUSG00000006736	4242.00357629095	-0.0872102655657013	0.136971226694721	-0.636705004913727	0.524317012904789	0.917819896218073	ENSMUSG00000006736	ENSMUSG00000006736
ENSMUSG00000006740	15144.8046995214	0.00441035272295749	0.266846298747223	0.0165276893240154	0.986813412216663	0.999538978527711	ENSMUSG00000006740	ENSMUSG00000006740
ENSMUSG00000006763	689.128041936633	-0.0796675790835878	0.211767893806336	-0.376202348956848	0.706766469259853	0.956197899092204	ENSMUSG00000006763	ENSMUSG00000006763
ENSMUSG00000006782	663.513153873376	-0.154329509681793	0.288933346855315	-0.534135333845955	0.593247905162036	0.933852025761271	ENSMUSG00000006782	ENSMUSG00000006782
ENSMUSG00000006800	6381.67854077205	-0.570620183092116	0.291284971534981	-1.95897570714042	0.050115631816977	0.543357687016678	ENSMUSG00000006800	ENSMUSG00000006800
ENSMUSG00000006818	2141.39087249307	0.154122806698205	0.094925471144432	1.62361908600593	0.104457129490101	0.657343321215445	ENSMUSG00000006818	ENSMUSG00000006818
ENSMUSG00000006850	125.635341053791	0.243418861574887	0.250112136892307	0.973238902355618	0.330434580312115	0.849454111072782	ENSMUSG00000006850	ENSMUSG00000006850
ENSMUSG00000006906	1451.13744375675	-0.0451351937273257	0.145169924512002	-0.31091284147905	0.755866881885798	0.968870472497988	ENSMUSG00000006906	ENSMUSG00000006906
ENSMUSG00000006920	1483.5707912334	0.285901853921686	0.175090411097322	1.63288127619263	0.102493968811876	0.656651656632578	ENSMUSG00000006920	ENSMUSG00000006920
ENSMUSG00000006931	3513.04081243348	-0.417915814131107	0.211458766478503	-1.97634659981615	0.0481155351457251	0.528847420542493	ENSMUSG00000006931	ENSMUSG00000006931
ENSMUSG00000006932	30023.9588357713	0.188937557069768	0.146863728565863	1.28648209407973	0.198274864004996	0.767883129217752	ENSMUSG00000006932	ENSMUSG00000006932
ENSMUSG00000006941	733.164313436121	-0.115710036772171	0.151831823728901	-0.762093439506952	0.44600423810863	0.901133792447335	ENSMUSG00000006941	ENSMUSG00000006941
ENSMUSG00000006958	214.722515512939	-0.793349583633937	0.441451302050224	-1.79713952580817	0.0723134721770668	0.597515890103078	ENSMUSG00000006958	ENSMUSG00000006958
ENSMUSG00000006998	17661.2882611039	0.34271497181778	0.123581233828582	2.77319590685714	0.00555086926302813	0.23265382476344	ENSMUSG00000006998	ENSMUSG00000006998
ENSMUSG00000007029	4680.2413975115	-0.220428231156521	0.183193566648016	-1.20325312285691	0.22887838331216	0.790302251024018	ENSMUSG00000007029	ENSMUSG00000007029
ENSMUSG00000007033	69.717397923622	1.82098248705437	0.677470721105017	2.68791318993709	0.0071900086139649	0.263416292520156	ENSMUSG00000007033	ENSMUSG00000007033
ENSMUSG00000007035	122.321833363149	1.62155605580709	0.440256473345307	3.68320775271203	0.000230317301698655	0.0438208971389809	ENSMUSG00000007035	ENSMUSG00000007035
ENSMUSG00000007036	1709.82991586031	-0.175003451583283	0.153169256524821	-1.14254946164685	0.253225698838992	0.805957660961373	ENSMUSG00000007036	ENSMUSG00000007036
ENSMUSG00000007038	775.042070776853	0.122782164974461	0.285049103301781	0.43074040069676	0.666657139360426	0.948832532846756	ENSMUSG00000007038	ENSMUSG00000007038
ENSMUSG00000007039	850.296271118452	-0.142730404185442	0.481687233725275	-0.296313446137223	0.76699071826517	0.971569016670369	ENSMUSG00000007039	ENSMUSG00000007039
ENSMUSG00000007041	12980.6346859254	0.207559655780639	0.2051626717173	1.01168333422097	0.311689486496903	0.841175329344795	ENSMUSG00000007041	ENSMUSG00000007041
ENSMUSG00000007050	564.364595360984	-0.425429412271818	0.28759279173039	-1.47927703511653	0.139066287985327	0.704096121942519	ENSMUSG00000007050	ENSMUSG00000007050
ENSMUSG00000007080	1059.83484907643	-0.790319749576203	0.570914429340982	-1.38430508839737	0.166265056631627	0.73483389123983	ENSMUSG00000007080	ENSMUSG00000007080
ENSMUSG00000007207	333.791116442943	-0.240687636691374	0.255298468617299	-0.942769606080844	0.34579876125275	0.859089818892984	ENSMUSG00000007207	ENSMUSG00000007207
ENSMUSG00000007216	181.394859725837	-0.0830511329531951	0.286167617660495	-0.290218486746204	0.771649094170992	0.971879670498359	ENSMUSG00000007216	ENSMUSG00000007216
ENSMUSG00000007338	1071.48378563993	0.187516257576677	0.161621186435181	1.16022077125316	0.245958932191019	0.801570015659712	ENSMUSG00000007338	ENSMUSG00000007338
ENSMUSG00000007379	538.398820681466	0.668153293015095	0.219812787459696	3.03964705937595	0.00236855536044232	0.150878019876634	ENSMUSG00000007379	ENSMUSG00000007379
ENSMUSG00000007411	4347.58620961741	0.0323052927316675	0.103878073500191	0.310992412961992	0.7558063894304	0.968870472497988	ENSMUSG00000007411	ENSMUSG00000007411
ENSMUSG00000007415	3139.54934535688	0.083826879642724	0.190938774841863	0.439024916296598	0.660643482373434	0.947562027793692	ENSMUSG00000007415	ENSMUSG00000007415
ENSMUSG00000007440	101.645022206719	-0.261853416654391	0.693635301508542	-0.377508780312801	0.705795540525803	0.956197899092204	ENSMUSG00000007440	ENSMUSG00000007440
ENSMUSG00000007458	7838.96726676708	0.0727384114129073	0.119092957090702	0.610770050469978	0.541351823363147	0.92170618443142	ENSMUSG00000007458	ENSMUSG00000007458
ENSMUSG00000007476	2946.45623552905	-0.0108851994933728	0.202367496220258	-0.0537892680231875	0.95710306001884	0.996370841983918	ENSMUSG00000007476	ENSMUSG00000007476
ENSMUSG00000007564	10769.229705054	0.0998243403391723	0.11391253567337	0.87632445146692	0.380853676048173	0.877484190525292	ENSMUSG00000007564	ENSMUSG00000007564
ENSMUSG00000007570	521.688265930682	-0.260490119451042	0.291058178719248	-0.894976119885325	0.370799853562379	0.872411515095321	ENSMUSG00000007570	ENSMUSG00000007570
ENSMUSG00000007589	517.821828699608	0.069765462981307	0.311827441675431	0.223730992392655	0.822966628726993	0.979307154542083	ENSMUSG00000007589	ENSMUSG00000007589
ENSMUSG00000007591	20.3380491862351	-0.84479668088714	0.69816537395295	-1.21002374566928	0.226269781323292	0.789857192892307	ENSMUSG00000007591	ENSMUSG00000007591
ENSMUSG00000007603	895.918972251595	-0.174511595935992	0.1449918134018	-1.20359620203098	0.228745688155906	0.79024855427209	ENSMUSG00000007603	ENSMUSG00000007603
ENSMUSG00000007610	727.22975927154	-0.0571437582516518	0.125678882396844	-0.45468066839753	0.649338990464131	0.945707095507242	ENSMUSG00000007610	ENSMUSG00000007610
ENSMUSG00000007613	3515.2569843154	0.0143848230313019	0.34787536615053	0.0413505077708704	0.967016468097685	0.997575434576325	ENSMUSG00000007613	ENSMUSG00000007613
ENSMUSG00000007617	2079.31992514063	0.620092055366679	0.401795635247377	1.54330211921018	0.122757489688919	0.688813853667744	ENSMUSG00000007617	ENSMUSG00000007617
ENSMUSG00000007646	90.5574050815258	-0.824308289537982	0.651441273890078	-1.26536085841726	0.205741999641089	0.770765417808398	ENSMUSG00000007646	ENSMUSG00000007646
ENSMUSG00000007655	41279.6845904814	-0.313383127099063	0.281906344436105	-1.11165687925868	0.266285706640474	0.813307539417761	ENSMUSG00000007655	ENSMUSG00000007655
ENSMUSG00000007656	3619.14243193433	0.19118508656681	0.128188411266544	1.49143814700439	0.135846499065739	0.700584539189884	ENSMUSG00000007656	ENSMUSG00000007656
ENSMUSG00000007659	4437.89404217161	0.199889290120221	0.378650177764855	0.527899633641144	0.597568999007378	0.935205681991493	ENSMUSG00000007659	ENSMUSG00000007659
ENSMUSG00000007670	5057.176896792	-0.0705449286611846	0.199694165799076	-0.353264845664865	0.723889897743927	0.962889990118409	ENSMUSG00000007670	ENSMUSG00000007670
ENSMUSG00000007682	341.480832128658	0.803574779650786	1.00680189954206	0.798145871612174	0.424785844327509	0.889513707684408	ENSMUSG00000007682	ENSMUSG00000007682
ENSMUSG00000007721	1728.50491389646	0.0116462528166608	0.144153406713068	0.0807906873809938	0.935608414253295	0.994924462297401	ENSMUSG00000007721	ENSMUSG00000007721
ENSMUSG00000007739	13102.4984690357	0.200688042872228	0.110653953795737	1.81365451471071	0.0697309319191868	0.590694501299068	ENSMUSG00000007739	ENSMUSG00000007739
ENSMUSG00000007777	479.439046061914	-0.0478737808801077	0.244725875034359	-0.195622064374624	0.84490598906681	0.982153978751132	ENSMUSG00000007777	ENSMUSG00000007777
ENSMUSG00000007783	3323.64208143885	-0.198233372919968	0.313631733599036	-0.632057766110493	0.527349131179893	0.919302829706979	ENSMUSG00000007783	ENSMUSG00000007783
ENSMUSG00000007805	1434.88622480167	-0.0883697813433394	0.44519232833989	-0.198497987763778	0.842655458961792	0.982153978751132	ENSMUSG00000007805	ENSMUSG00000007805
ENSMUSG00000007812	2526.5181131898	0.351577976426664	0.17504442649478	2.00850711711835	0.0445894305171811	0.519935918777731	ENSMUSG00000007812	ENSMUSG00000007812
ENSMUSG00000007815	25560.6545193002	-0.122148229181258	0.169268153196469	-0.721625579736085	0.470524707948886	0.908322062482124	ENSMUSG00000007815	ENSMUSG00000007815
ENSMUSG00000007817	15547.2672755698	0.070833612748356	0.195796528130453	0.361771546332843	0.717522756693327	0.960566728184722	ENSMUSG00000007817	ENSMUSG00000007817
ENSMUSG00000007827	830.500366210971	0.131218442053986	0.213379343543104	0.614953818280351	0.538585219440742	0.921401956853569	ENSMUSG00000007827	ENSMUSG00000007827
ENSMUSG00000007833	1024.51147523429	-0.320063336589971	0.320645631525141	-0.998183992302029	0.318190147250667	0.843150755805913	ENSMUSG00000007833	ENSMUSG00000007833
ENSMUSG00000007836	5426.86645079598	-0.176914640198333	0.196429075970053	-0.900654036703332	0.367772294098452	0.870089557045748	ENSMUSG00000007836	ENSMUSG00000007836
ENSMUSG00000007837	415.115786546518	0.0920184721533323	0.221255036022673	0.415893232567608	0.677488131784914	0.950171277568093	ENSMUSG00000007837	ENSMUSG00000007837
ENSMUSG00000007850	11009.1009603475	-0.422381099311827	0.303928909870611	-1.38973649953749	0.164608906981843	0.73483389123983	ENSMUSG00000007850	ENSMUSG00000007850
ENSMUSG00000007867	552.160124652135	-0.158443107088817	0.221460090717314	-0.71544767536045	0.474332462092575	0.909782119891051	ENSMUSG00000007867	ENSMUSG00000007867
ENSMUSG00000007872	6286.3843514108	-0.201272555085927	0.316468254585093	-0.635996034893947	0.524779006433203	0.91788133899673	ENSMUSG00000007872	ENSMUSG00000007872
ENSMUSG00000007880	6290.17468472432	-0.218470688662025	0.0910718258193649	-2.39888337250806	0.0164451516097372	0.367242985962792	ENSMUSG00000007880	ENSMUSG00000007880
ENSMUSG00000007888	15361.6648534603	-0.517262454975936	0.23676507079047	-2.18470762283048	0.0289102909194726	0.44784760968423	ENSMUSG00000007888	ENSMUSG00000007888
ENSMUSG00000007891	57888.6297898364	0.779481218405629	0.485419627372044	1.60578842397777	0.10832040496245	0.660716936676355	ENSMUSG00000007891	ENSMUSG00000007891
ENSMUSG00000007892	26046.3028210119	0.077207742168165	0.135057335265858	0.571666411277721	0.5675479940676	0.928353518602724	ENSMUSG00000007892	ENSMUSG00000007892
ENSMUSG00000007908	107.736457122621	0.370060085637746	0.89405717944464	0.413910982592428	0.678939300414156	0.950567610765753	ENSMUSG00000007908	ENSMUSG00000007908
ENSMUSG00000007950	1264.20718639321	0.0240099575710673	0.1810811234555	0.132592271976751	0.894515844523724	0.989448857920013	ENSMUSG00000007950	ENSMUSG00000007950
ENSMUSG00000007987	594.058811527697	0.0493783227552132	0.15598233016799	0.316563566540092	0.751574784631903	0.967486102179055	ENSMUSG00000007987	ENSMUSG00000007987
ENSMUSG00000007989	447.341529982389	0.180877673879381	0.39118963125365	0.462378497353622	0.643809916506346	0.94472213425631	ENSMUSG00000007989	ENSMUSG00000007989
ENSMUSG00000008035	1515.48472269212	-0.578356294666671	0.338711592713876	-1.70751845259466	0.0877257310229594	0.634669087261789	ENSMUSG00000008035	ENSMUSG00000008035
ENSMUSG00000008036	2826.1517534985	0.0815805208386379	0.104793957719535	0.778484968159856	0.436283164928551	0.894937804898388	ENSMUSG00000008036	ENSMUSG00000008036
ENSMUSG00000008090	1277.99579218131	-0.100903827947303	0.272578775353752	-0.370182263150717	0.711246691317718	0.957247413380772	ENSMUSG00000008090	ENSMUSG00000008090
ENSMUSG00000008129	23.8269133483275	0.212768145994363	0.421108047688686	0.505257848103765	0.613377744610204	0.939141598598161	ENSMUSG00000008129	ENSMUSG00000008129
ENSMUSG00000008136	4079.03138835579	0.109435715019129	0.251422155632007	0.435266791600119	0.663368786436231	0.948512938327229	ENSMUSG00000008136	ENSMUSG00000008136
ENSMUSG00000008140	2927.28656946545	-0.10553168968792	0.13198449902381	-0.799576393201155	0.423956269373217	0.889513707684408	ENSMUSG00000008140	ENSMUSG00000008140
ENSMUSG00000008167	1302.57590416266	0.0843422401211181	0.274594392827346	0.307152084398712	0.758727614843866	0.969529985033784	ENSMUSG00000008167	ENSMUSG00000008167
ENSMUSG00000008200	2870.44344430528	-0.149811251761766	0.179773694658943	-0.833332440799974	0.40465726515898	0.884873263645006	ENSMUSG00000008200	ENSMUSG00000008200
ENSMUSG00000008206	668.158732043257	0.0177356922700191	0.363968335909907	0.0487286681839522	0.961135529100749	0.996988504361322	ENSMUSG00000008206	ENSMUSG00000008206
ENSMUSG00000008226	907.044345535627	-0.00123718296209338	0.206722526679897	-0.0059847515506093	0.995224887642778	0.999538978527711	ENSMUSG00000008226	ENSMUSG00000008226
ENSMUSG00000008301	1758.61883412567	0.129557225393091	0.115845746012346	1.11835980044777	0.263413355998685	0.811100012533465	ENSMUSG00000008301	ENSMUSG00000008301
ENSMUSG00000008305	1374.84405314402	0.187621983259676	0.294435663929044	0.637225738064431	0.523977814933783	0.917760311661551	ENSMUSG00000008305	ENSMUSG00000008305
ENSMUSG00000008307	110.822771572308	0.0637829626978555	0.294420224909704	0.216639202410151	0.828489532066449	0.98005478991547	ENSMUSG00000008307	ENSMUSG00000008307
ENSMUSG00000008318	346.664143467645	-0.00395691605582839	0.432914957669827	-0.00914016941601319	0.992707301481932	0.999538978527711	ENSMUSG00000008318	ENSMUSG00000008318
ENSMUSG00000008333	1401.18047890288	0.216287935913794	0.203289946351958	1.06393818186824	0.287356704744883	0.827724691356775	ENSMUSG00000008333	ENSMUSG00000008333
ENSMUSG00000008348	64760.3451446159	0.190364400456065	0.253708952791294	0.750325908335851	0.453058442345769	0.903741905962177	ENSMUSG00000008348	ENSMUSG00000008348
ENSMUSG00000008373	2534.18655325434	0.14121368883582	0.142902922801621	0.988179150344281	0.323064917355914	0.845103328523544	ENSMUSG00000008373	ENSMUSG00000008373
ENSMUSG00000008384	1368.75344240131	0.320728314402855	0.228476713673916	1.40376806566205	0.160387926286304	0.730714163086254	ENSMUSG00000008384	ENSMUSG00000008384
ENSMUSG00000008393	4432.78452521624	-0.176890238055708	0.200046120220408	-0.884247281880862	0.376562739698002	0.875093937571036	ENSMUSG00000008393	ENSMUSG00000008393
ENSMUSG00000008398	6135.15175864964	0.227909284175366	0.13582574149911	1.67795354297299	0.0933561686614867	0.645981591399931	ENSMUSG00000008398	ENSMUSG00000008398
ENSMUSG00000008429	1883.64858188731	0.381683946235708	0.303095607002786	1.25928564260649	0.207927177179691	0.771762741737667	ENSMUSG00000008429	ENSMUSG00000008429
ENSMUSG00000008435	1377.80800466374	0.333919786378229	0.152918682802246	2.18364283721991	0.0289885032145306	0.448242533920403	ENSMUSG00000008435	ENSMUSG00000008435
ENSMUSG00000008450	792.596557190463	-0.322377232944447	0.435756590037566	-0.739810344386657	0.459415081366041	0.905306906044284	ENSMUSG00000008450	ENSMUSG00000008450
ENSMUSG00000008475	11750.8135704245	-0.0154167739234556	0.162564141403501	-0.0948350219818134	0.924445868703967	0.993190914701391	ENSMUSG00000008475	ENSMUSG00000008475
ENSMUSG00000008540	721.766191349132	1.65707918557915	0.613499819280969	2.70102636300899	0.00691258589805006	0.260758841758474	ENSMUSG00000008540	ENSMUSG00000008540
ENSMUSG00000008575	584.67629936302	-0.605769135845433	0.935551185080522	-0.647499725836267	0.517308571894168	0.917750576734687	ENSMUSG00000008575	ENSMUSG00000008575
ENSMUSG00000008604	2785.73391394045	0.244233754936115	0.175515975165327	1.39151866208223	0.164068204570883	0.7340427716878	ENSMUSG00000008604	ENSMUSG00000008604
ENSMUSG00000008658	65.2803076138832	-1.02363505423919	1.02303723801864	-1.0005843543112	0.317027797216527	0.842544867421456	ENSMUSG00000008658	ENSMUSG00000008658
ENSMUSG00000008668	19560.2659888614	0.000611435999788762	0.167412523697202	0.00365227156419111	0.997085915385612	0.999538978527711	ENSMUSG00000008668	ENSMUSG00000008668
ENSMUSG00000008682	10315.2189708279	0.0347869929409628	0.187321661538833	0.185707262337897	0.852674332871417	0.983877676621013	ENSMUSG00000008682	ENSMUSG00000008682
ENSMUSG00000008683	13641.626330085	0.107673295524898	0.141533652154357	0.760761090284514	0.446799778699557	0.901407670683586	ENSMUSG00000008683	ENSMUSG00000008683
ENSMUSG00000008690	3489.86904272549	0.0113957095799845	0.153465782196435	0.0742557032381203	0.940806923370811	0.99546611198692	ENSMUSG00000008690	ENSMUSG00000008690
ENSMUSG00000008730	9375.51218444054	0.548796915341446	0.192228767442701	2.85491564370056	0.00430482613280772	0.206803275350165	ENSMUSG00000008730	ENSMUSG00000008730
ENSMUSG00000008734	264.826224054591	0.179896493786422	0.410080052377981	0.438686282698304	0.660888867817838	0.947562027793692	ENSMUSG00000008734	ENSMUSG00000008734
ENSMUSG00000008763	8349.02989117815	-0.0475324279302527	0.173958604050997	-0.273239879047996	0.784668826838033	0.972737853953214	ENSMUSG00000008763	ENSMUSG00000008763
ENSMUSG00000008822	266.021234033945	0.220298138725302	0.247085639036322	0.891586170626928	0.372614785381212	0.872976311829606	ENSMUSG00000008822	ENSMUSG00000008822
ENSMUSG00000008855	2582.02644943535	0.100379940763648	0.308288560723723	0.325603845072943	0.744724102660643	0.966095767781945	ENSMUSG00000008855	ENSMUSG00000008855
ENSMUSG00000008859	2220.51085665148	0.117588572637094	0.260748500369454	0.450965480033378	0.652014428724177	0.945707095507242	ENSMUSG00000008859	ENSMUSG00000008859
ENSMUSG00000008892	5678.88464178857	-0.00572420510424713	0.0881364947437893	-0.0649470474278249	0.948216161209582	0.995880217689694	ENSMUSG00000008892	ENSMUSG00000008892
ENSMUSG00000008958	1097.28452220568	0.00791097504868635	0.140744005007706	0.0562082558916326	0.955175904312023	0.996049587641259	ENSMUSG00000008958	ENSMUSG00000008958
ENSMUSG00000008976	4595.89355941173	0.363048477685137	0.191038354873183	1.90039574998507	0.0573812042386101	0.569322607812458	ENSMUSG00000008976	ENSMUSG00000008976
ENSMUSG00000009013	6943.87400605574	0.126154066115047	0.193991734254046	0.650306398879034	0.515494324584072	0.917750576734687	ENSMUSG00000009013	ENSMUSG00000009013
ENSMUSG00000009030	1549.11562328864	0.248279512370711	0.0843952138280047	2.94186721153048	0.00326239788072318	0.174136096110151	ENSMUSG00000009030	ENSMUSG00000009030
ENSMUSG00000009035	5447.11239818849	-0.0849520930769838	0.321581782504424	-0.264169482535334	0.791649325419539	0.973926985020165	ENSMUSG00000009035	ENSMUSG00000009035
ENSMUSG00000009073	3193.87769702313	-0.0871639966960198	0.0853868875306409	-1.02081243639126	0.307343311139062	0.838772131603942	ENSMUSG00000009073	ENSMUSG00000009073
ENSMUSG00000009076	290.0658918191	0.0256139705754734	0.111961926478058	0.228773935758359	0.819044625831808	0.979114668064077	ENSMUSG00000009076	ENSMUSG00000009076
ENSMUSG00000009079	8863.05172823187	-0.17108422953414	0.233849593613815	-0.731599430600992	0.464413095882047	0.906794907721174	ENSMUSG00000009079	ENSMUSG00000009079
ENSMUSG00000009090	3601.35907025302	0.0337270902835888	0.0982510505160284	0.343274602220021	0.731391885759241	0.964891291618247	ENSMUSG00000009090	ENSMUSG00000009090
ENSMUSG00000009097	50.790523841562	-0.101152146255445	1.19797481669887	-0.0844359537825501	0.932709822355072	0.994756430917338	ENSMUSG00000009097	ENSMUSG00000009097
ENSMUSG00000009108	53.4462731055957	0.857375891856614	0.377287432167329	2.27247403108928	0.0230578947580652	0.412134929791869	ENSMUSG00000009108	ENSMUSG00000009108
ENSMUSG00000009112	2094.75632457655	-0.0116889759702588	0.107744285815286	-0.108488128923125	0.913608496682279	0.991713068013816	ENSMUSG00000009112	ENSMUSG00000009112
ENSMUSG00000009145	38.8881212643062	0.879912745676315	0.433945755751813	2.02770215865313	0.0425906552102501	0.511960617117535	ENSMUSG00000009145	ENSMUSG00000009145
ENSMUSG00000009185	171.410833367999	-0.323375368872493	1.15576227073188	-0.279794017387086	0.779635541897423	0.971879670498359	ENSMUSG00000009185	ENSMUSG00000009185
ENSMUSG00000009207	1224.02396699046	-0.102317043225618	0.155400349499827	-0.658409350782903	0.51027512842927	0.917505391331416	ENSMUSG00000009207	ENSMUSG00000009207
ENSMUSG00000009246	36.3988422434914	-0.539851572982647	0.311202793667439	-1.73472598565278	0.0827893513324726	0.626230866860013	ENSMUSG00000009246	ENSMUSG00000009246
ENSMUSG00000009281	24.2551335080088	-0.21215657473705	0.965280018641143	-0.21978759597211	0.82603658042108	0.98005478991547	ENSMUSG00000009281	ENSMUSG00000009281
ENSMUSG00000009291	10400.3429878874	0.681417678372689	0.244470036875308	2.78732595242437	0.00531449937163257	0.227359943531973	ENSMUSG00000009291	ENSMUSG00000009291
ENSMUSG00000009293	3134.50886471888	-0.0950490706446637	0.32514545249178	-0.292327848709699	0.770035968087177	0.971879670498359	ENSMUSG00000009293	ENSMUSG00000009293
ENSMUSG00000009376	1240.94364578359	0.796609644005197	0.378744740525862	2.10328899326538	0.0354405150084312	0.47870419162128	ENSMUSG00000009376	ENSMUSG00000009376
ENSMUSG00000009406	1522.45938607281	-0.10323459191753	0.127801190816586	-0.807774882674507	0.419220186874793	0.888702143119709	ENSMUSG00000009406	ENSMUSG00000009406
ENSMUSG00000009418	8433.6898406012	-0.186241427273745	0.331074228932945	-0.562536769696642	0.573750358757479	0.930336027966071	ENSMUSG00000009418	ENSMUSG00000009418
ENSMUSG00000009470	13899.7274577048	0.046838642016484	0.127794823528766	0.36651439176596	0.713981275551264	0.958960546579164	ENSMUSG00000009470	ENSMUSG00000009470
ENSMUSG00000009535	2385.10932619571	0.280722574099758	0.130843692497548	2.14548037235359	0.0319144590823628	0.460930033993703	ENSMUSG00000009535	ENSMUSG00000009535
ENSMUSG00000009549	3134.78380829881	0.143869613130464	0.251691932368247	0.571609951009357	0.567586252374792	0.928353518602724	ENSMUSG00000009549	ENSMUSG00000009549
ENSMUSG00000009555	2797.89170861291	0.177289100382591	0.136472754774434	1.2990805430404	0.193916289628827	0.763835562320558	ENSMUSG00000009555	ENSMUSG00000009555
ENSMUSG00000009563	869.735103885016	-0.173528160720448	0.302285488673286	-0.574053890188555	0.565931334424464	0.928328161256443	ENSMUSG00000009563	ENSMUSG00000009563
ENSMUSG00000009566	913.155723177693	-0.260119345911295	0.167101905323397	-1.55665098735935	0.119553371231244	0.681081949322978	ENSMUSG00000009566	ENSMUSG00000009566
ENSMUSG00000009569	3789.70737485457	0.174746623459465	0.167809176155166	1.04134128695015	0.297717181395198	0.833492825358096	ENSMUSG00000009569	ENSMUSG00000009569
ENSMUSG00000009575	7661.36872303173	-0.287540613130854	0.233866999023045	-1.22950486529534	0.218882574822091	0.780528244618358	ENSMUSG00000009575	ENSMUSG00000009575
ENSMUSG00000009585	888.371788604247	0.0304746986706623	0.506683510269084	0.0601454321149669	0.952039805838977	0.995880217689694	ENSMUSG00000009585	ENSMUSG00000009585
ENSMUSG00000009614	1310.06417396412	-0.00173019055827384	0.407327172174595	-0.00424766791038486	0.996610861546414	0.999538978527711	ENSMUSG00000009614	ENSMUSG00000009614
ENSMUSG00000009621	927.959007945491	-0.0227076171937684	0.391276439564087	-0.0580347163735862	0.953720975449342	0.996049587641259	ENSMUSG00000009621	ENSMUSG00000009621
ENSMUSG00000009628	141.489897175035	-0.40490658475545	0.561962011670004	-0.720523053777557	0.471203010677109	0.908322062482124	ENSMUSG00000009628	ENSMUSG00000009628
ENSMUSG00000009630	3912.53205153455	0.298083837432235	0.216059402718357	1.37963834798155	0.167698024036134	0.735568830772756	ENSMUSG00000009630	ENSMUSG00000009630
ENSMUSG00000009633	27.7828100023512	-0.181342923075956	1.04724977857441	-0.173161099468374	0.862524799806969	0.984921393739309	ENSMUSG00000009633	ENSMUSG00000009633
ENSMUSG00000009640	747.648800546967	-0.198820509141218	0.253322543451922	-0.784851227340341	0.432540800827895	0.89350571142448	ENSMUSG00000009640	ENSMUSG00000009640
ENSMUSG00000009647	1905.91290757697	-0.0925245676334694	0.316686240070101	-0.29216478623444	0.770160634079864	0.971879670498359	ENSMUSG00000009647	ENSMUSG00000009647
ENSMUSG00000009681	3113.03505405761	0.161886951070444	0.361534940484888	0.447776778790238	0.65431430379254	0.945707095507242	ENSMUSG00000009681	ENSMUSG00000009681
ENSMUSG00000009687	4352.69510918184	0.149835227961505	0.372754975984687	0.401967076537861	0.687708256450846	0.952949421225291	ENSMUSG00000009687	ENSMUSG00000009687
ENSMUSG00000009731	462.380459001834	-0.866585496323548	0.626108002205139	-1.38408308673815	0.166333015107451	0.73483389123983	ENSMUSG00000009731	ENSMUSG00000009731
ENSMUSG00000009733	803.993999270315	-0.00136105289476979	0.162872309191457	-0.00835656411778305	0.993332504110096	0.999538978527711	ENSMUSG00000009733	ENSMUSG00000009733
ENSMUSG00000009739	828.301019327062	-0.400941066972593	0.218423660486981	-1.8356118841644	0.0664150782660195	0.577167166569745	ENSMUSG00000009739	ENSMUSG00000009739
ENSMUSG00000009741	3076.93790533687	-0.0345928583511689	0.0967633073405176	-0.357499751733722	0.720717712018812	0.961731725914692	ENSMUSG00000009741	ENSMUSG00000009741
ENSMUSG00000009772	2226.75657343517	-0.133643298182246	0.488439519955294	-0.273612786685398	0.784382206513096	0.97272986677225	ENSMUSG00000009772	ENSMUSG00000009772
ENSMUSG00000009828	1525.00556119278	0.308341513688167	0.192752956993657	1.59967202836901	0.109671360265261	0.664125100728238	ENSMUSG00000009828	ENSMUSG00000009828
ENSMUSG00000009863	2924.73976716483	0.194530020153815	0.11229809729704	1.73226461388088	0.0832264593222163	0.627028027197452	ENSMUSG00000009863	ENSMUSG00000009863
ENSMUSG00000009894	2295.53110382902	-0.12054719550313	0.255299034730885	-0.47218038105863	0.636798042047757	0.942640117748838	ENSMUSG00000009894	ENSMUSG00000009894
ENSMUSG00000009905	2869.53308857096	0.363380011120314	0.379523720927591	0.957463239009619	0.338333492516329	0.855297605207363	ENSMUSG00000009905	ENSMUSG00000009905
ENSMUSG00000009907	3894.03050415038	0.0724694297287288	0.0860876390934624	0.841809933363967	0.399894350878348	0.884873263645006	ENSMUSG00000009907	ENSMUSG00000009907
ENSMUSG00000009927	9935.17928534367	0.118982025212819	0.176281638281191	0.674954160699527	0.499704888677169	0.911941148639079	ENSMUSG00000009927	ENSMUSG00000009927
ENSMUSG00000009995	1010.16797739574	0.0735553724421108	0.198429161690684	0.370688319274213	0.710869691363958	0.957029118140325	ENSMUSG00000009995	ENSMUSG00000009995
ENSMUSG00000010025	2959.90271451601	0.235088043933606	0.321377059005348	0.731502256760941	0.464472426581459	0.906794907721174	ENSMUSG00000010025	ENSMUSG00000010025
ENSMUSG00000010045	2074.53523505951	-0.16896893972063	0.152946725613828	-1.10475682982097	0.269264971146914	0.815318848752253	ENSMUSG00000010045	ENSMUSG00000010045
ENSMUSG00000010047	1496.81876646351	0.0265012659928055	0.129631711462662	0.20443505446149	0.838013539080517	0.981666852611963	ENSMUSG00000010047	ENSMUSG00000010047
ENSMUSG00000010048	725.938345061478	0.0479197085981442	0.269598371188088	0.177744800114955	0.858923400006372	0.984921393739309	ENSMUSG00000010048	ENSMUSG00000010048
ENSMUSG00000010051	483.361051837402	0.431426375326709	0.474653553208127	0.908928991283747	0.363387609391912	0.867243267138652	ENSMUSG00000010051	ENSMUSG00000010051
ENSMUSG00000010054	513.857097797552	0.390717256952051	0.195420727445671	1.99936445871984	0.0455689345014455	0.522772226366813	ENSMUSG00000010054	ENSMUSG00000010054
ENSMUSG00000010057	389.581659438392	0.208438434224683	0.175108361226117	1.19033970031578	0.233912902880618	0.795292869892718	ENSMUSG00000010057	ENSMUSG00000010057
ENSMUSG00000010067	3788.95004172344	-0.271006081218578	0.358804629993292	-0.755302631472856	0.45006742012875	0.901662152443653	ENSMUSG00000010067	ENSMUSG00000010067
ENSMUSG00000010080	114.705469639699	0.840583246686746	0.784313238347649	1.07174430519322	0.283834894927255	0.825344888879685	ENSMUSG00000010080	ENSMUSG00000010080
ENSMUSG00000010095	7792.42814426634	0.408007113467414	0.252981564888752	1.61279385573741	0.106789301449594	0.657471223915381	ENSMUSG00000010095	ENSMUSG00000010095
ENSMUSG00000010097	4947.78482607622	0.0951444302678046	0.129102478384959	0.736968270927395	0.461141644813823	0.90599295978368	ENSMUSG00000010097	ENSMUSG00000010097
ENSMUSG00000010110	3008.05101739351	-0.265479039837726	0.115434985622424	-2.2998143795511	0.0214587384433492	0.402978386871206	ENSMUSG00000010110	ENSMUSG00000010110
ENSMUSG00000010154	134.806050103519	1.0297233890286	0.361242539355698	2.85050423702918	0.00436499688100861	0.208309752143183	ENSMUSG00000010154	ENSMUSG00000010154
ENSMUSG00000010175	89.9907530539165	-0.223179272861104	0.851675491944957	-0.262047311413686	0.793284967009335	0.974251550197659	ENSMUSG00000010175	ENSMUSG00000010175
ENSMUSG00000010205	3260.51370361961	-0.0463152220201824	0.199970517739987	-0.231610252069279	0.816840744017687	0.979049320796183	ENSMUSG00000010205	ENSMUSG00000010205
ENSMUSG00000010277	13561.5973574309	0.0408447054987379	0.113378433398876	0.360251101327554	0.718659363154219	0.961059529997453	ENSMUSG00000010277	ENSMUSG00000010277
ENSMUSG00000010290	997.611691240967	-0.100321756707285	0.146905579332104	-0.682899568303605	0.494670306758814	0.910899569324861	ENSMUSG00000010290	ENSMUSG00000010290
ENSMUSG00000010307	327.224446726052	0.548382868430202	0.546744412493359	1.00299674930261	0.315862429679392	0.841750167998334	ENSMUSG00000010307	ENSMUSG00000010307
ENSMUSG00000010311	43.5616701763571	-0.00590151026327819	0.601887208046995	-0.00980501028162308	0.992176859028464	0.999538978527711	ENSMUSG00000010311	ENSMUSG00000010311
ENSMUSG00000010358	688.820172777518	-0.258451771815249	0.318917199718972	-0.810403992142775	0.417708024182563	0.88819588652534	ENSMUSG00000010358	ENSMUSG00000010358
ENSMUSG00000010362	201.735291517163	0.0124866148974945	0.311252941677811	0.0401172590696986	0.967999642129894	0.99767444883347	ENSMUSG00000010362	ENSMUSG00000010362
ENSMUSG00000010376	2091.29448921493	0.0677318633327221	0.125012035459466	0.541802739902459	0.587954403699023	0.932715432759236	ENSMUSG00000010376	ENSMUSG00000010376
ENSMUSG00000010392	2542.5142208481	-0.0316990904064582	0.0763552106072786	-0.415152943123916	0.678029944371287	0.950219228720455	ENSMUSG00000010392	ENSMUSG00000010392
ENSMUSG00000010406	1172.4031552	-0.0214082654964277	0.182535381355318	-0.117282826690761	0.90663593342004	0.99022047032863	ENSMUSG00000010406	ENSMUSG00000010406
ENSMUSG00000010453	2850.4540303491	-0.15596259417804	0.11714923716258	-1.33131549086909	0.183085223184394	0.748914378287505	ENSMUSG00000010453	ENSMUSG00000010453
ENSMUSG00000010461	1145.63693617945	-0.373628894268217	0.594543472020609	-0.628429899328313	0.529722355456119	0.919873334921999	ENSMUSG00000010461	ENSMUSG00000010461
ENSMUSG00000010476	342.719514912234	0.0193044651705957	0.544354129681935	0.0354630636895788	0.971710498743223	0.99793198065349	ENSMUSG00000010476	ENSMUSG00000010476
ENSMUSG00000010492	57.4250628950871	-0.34312451148022	0.343424899371122	-0.999125317088388	0.317733988303175	0.843150755805913	ENSMUSG00000010492	ENSMUSG00000010492
ENSMUSG00000010517	2913.64349228659	0.13715414835452	0.175159959593842	0.783022265319947	0.433614037260329	0.893602851987665	ENSMUSG00000010517	ENSMUSG00000010517
ENSMUSG00000010538	42.3591454531308	0.182677428088452	0.372654225898108	0.490206243195537	0.623987963422171	0.941820500317311	ENSMUSG00000010538	ENSMUSG00000010538
ENSMUSG00000010554	1788.85121919632	0.0458442583058958	0.202708349613199	0.226158707292395	0.821077985379209	0.979114668064077	ENSMUSG00000010554	ENSMUSG00000010554
ENSMUSG00000010601	23.7416916189493	-0.158232622250211	0.60044974119259	-0.263523508122321	0.792147106826735	0.974077823762698	ENSMUSG00000010601	ENSMUSG00000010601
ENSMUSG00000010607	377.337899378344	-0.0939005821590257	0.144315866208872	-0.650660143099729	0.515265897166384	0.917750576734687	ENSMUSG00000010607	ENSMUSG00000010607
ENSMUSG00000010608	7960.18420792047	0.039898794859465	0.0883876411629453	0.451406942582734	0.651696280517553	0.945707095507242	ENSMUSG00000010608	ENSMUSG00000010608
ENSMUSG00000010609	706.96817596858	0.119107062567406	0.210798811702283	0.565027201081305	0.572055262802447	0.929503900375494	ENSMUSG00000010609	ENSMUSG00000010609
ENSMUSG00000010651	51.8973709144529	0.371335654195416	1.08903664595739	0.34097627070113	0.733121445652182	0.965202692269227	ENSMUSG00000010651	ENSMUSG00000010651
ENSMUSG00000010660	2477.77012363075	0.122288667259148	0.128497209198663	0.951683449171914	0.341257545643024	0.857202639687041	ENSMUSG00000010660	ENSMUSG00000010660
ENSMUSG00000010663	6833.04437114892	-0.324315444607514	0.289833100178525	-1.11897310696311	0.263151612196796	0.811100012533465	ENSMUSG00000010663	ENSMUSG00000010663
ENSMUSG00000010721	536.700661283542	-0.16443486081724	0.23231810032529	-0.707800470936185	0.479069173884612	0.910731314456946	ENSMUSG00000010721	ENSMUSG00000010721
ENSMUSG00000010751	1653.2036407965	0.562731808653911	0.388574515049123	1.44819535728629	0.147562422660153	0.714825002233101	ENSMUSG00000010751	ENSMUSG00000010751
ENSMUSG00000010755	4207.47027569849	-0.371867837799658	0.222546323962482	-1.67096823339283	0.09472795254022	0.646946562701654	ENSMUSG00000010755	ENSMUSG00000010755
ENSMUSG00000010797	226.476707908838	0.786012337179448	0.717823374433157	1.09499406842266	0.273519235125259	0.818854097763951	ENSMUSG00000010797	ENSMUSG00000010797
ENSMUSG00000010830	3725.10102651222	-0.465055625621195	0.328460289085301	-1.4158656040774	0.156814857213552	0.725149611547156	ENSMUSG00000010830	ENSMUSG00000010830
ENSMUSG00000010911	551.704549695636	-0.162344414456912	0.115620564344358	-1.40411366591667	0.160285004797952	0.730714163086254	ENSMUSG00000010911	ENSMUSG00000010911
ENSMUSG00000010914	945.51338604668	0.0971352318115157	0.141336292815657	0.687263192464003	0.491916889116775	0.910899569324861	ENSMUSG00000010914	ENSMUSG00000010914
ENSMUSG00000010936	1582.73241940911	0.417684353314306	0.143039402060203	2.92006501214616	0.00349958371236583	0.180085339789359	ENSMUSG00000010936	ENSMUSG00000010936
ENSMUSG00000011008	56.2450235237169	1.12198352341716	1.3633131389036	0.82298299004107	0.410517666538338	0.884873263645006	ENSMUSG00000011008	ENSMUSG00000011008
ENSMUSG00000011096	4353.72351200966	0.130819595042734	0.237046807881224	0.551872417992157	0.581035766899762	0.932128555401538	ENSMUSG00000011096	ENSMUSG00000011096
ENSMUSG00000011114	6166.31582709865	-0.0529297869161886	0.120323109047396	-0.439897101523027	0.6600116352639	0.947525913216566	ENSMUSG00000011114	ENSMUSG00000011114
ENSMUSG00000011148	470.380076419969	0.667643701616883	0.736591565213133	0.906396072324967	0.36472625095489	0.867567295411697	ENSMUSG00000011148	ENSMUSG00000011148
ENSMUSG00000011158	1408.09997265894	0.10760760757391	0.117664718096127	0.914527390326123	0.360439792229235	0.866284203439559	ENSMUSG00000011158	ENSMUSG00000011158
ENSMUSG00000011171	47.3353271444845	1.22612285316054	0.946165833819448	1.29588578379645	0.195014837718337	0.764748308689431	ENSMUSG00000011171	ENSMUSG00000011171
ENSMUSG00000011179	9477.66955681605	0.194627072584752	0.278445076146628	0.698978323761998	0.484565577393714	0.910899569324861	ENSMUSG00000011179	ENSMUSG00000011179
ENSMUSG00000011254	611.724750934581	-0.169225849585839	0.181493559197493	-0.932406914791367	0.351126272591244	0.861140756728186	ENSMUSG00000011254	ENSMUSG00000011254
ENSMUSG00000011256	19957.225899265	-0.374005823599623	0.45010637684843	-0.830927626971983	0.40601451552945	0.884873263645006	ENSMUSG00000011256	ENSMUSG00000011256
ENSMUSG00000011257	7601.44717934642	0.0484759089974792	0.17676087902754	0.274245688662401	0.783895819041073	0.97272986677225	ENSMUSG00000011257	ENSMUSG00000011257
ENSMUSG00000011267	102.515835425256	0.220625555944891	0.380727535800536	0.579484106609189	0.562262567644621	0.927841852707739	ENSMUSG00000011267	ENSMUSG00000011267
ENSMUSG00000011306	1468.59160323045	-0.10568038298927	0.0855651723316865	-1.23508642721607	0.21679834021712	0.777403303816263	ENSMUSG00000011306	ENSMUSG00000011306
ENSMUSG00000011382	98.0839694176528	0.578672199822301	0.767058790064767	0.754403974398677	0.450606685822398	0.901831473251544	ENSMUSG00000011382	ENSMUSG00000011382
ENSMUSG00000011427	809.538621698907	-0.0887979429097854	0.119609645528207	-0.742397843565592	0.457846325718645	0.905144927397922	ENSMUSG00000011427	ENSMUSG00000011427
ENSMUSG00000011589	164.698141972182	-0.143028986654431	0.419748418677409	-0.340749316233525	0.733292309040347	0.965202692269227	ENSMUSG00000011589	ENSMUSG00000011589
ENSMUSG00000011658	425.846286930331	0.183379860456098	0.371778984103832	0.493249667939495	0.621836187297863	0.941762000591706	ENSMUSG00000011658	ENSMUSG00000011658
ENSMUSG00000011752	16743.666378136	0.178882958231667	0.22386443305504	0.799068238712515	0.424250845090308	0.889513707684408	ENSMUSG00000011752	ENSMUSG00000011752
ENSMUSG00000011831	3430.9761020971	0.209043411997161	0.237336126459727	0.880790527406846	0.378431207736355	0.876379766794954	ENSMUSG00000011831	ENSMUSG00000011831
ENSMUSG00000011832	1096.85038463413	-0.371241132230247	0.24311276686482	-1.52703264833751	0.126752893133266	0.693767365655524	ENSMUSG00000011832	ENSMUSG00000011832
ENSMUSG00000011837	1195.99441284402	0.0730665479965406	0.143504888771445	0.509157204483192	0.610642037488048	0.938052041015316	ENSMUSG00000011837	ENSMUSG00000011837
ENSMUSG00000011877	3413.7329970753	0.290181832155314	0.22021417007446	1.3177255217373	0.187595547779385	0.756661539997185	ENSMUSG00000011877	ENSMUSG00000011877
ENSMUSG00000011884	1412.12399079294	0.133264345737357	0.264833708662351	0.50320008888016	0.61482360233217	0.939556208441731	ENSMUSG00000011884	ENSMUSG00000011884
ENSMUSG00000011958	6641.34296167214	-0.0324123217490382	0.16353312205468	-0.198200348295195	0.842888314991577	0.982153978751132	ENSMUSG00000011958	ENSMUSG00000011958
ENSMUSG00000011960	3790.74232963747	0.215980295507116	0.136299641610011	1.58459914461912	0.113057439436425	0.66927698963489	ENSMUSG00000011960	ENSMUSG00000011960
ENSMUSG00000012017	3420.79709559323	-0.517573370306324	0.37103751852042	-1.39493540267907	0.163035320066344	0.733658548153085	ENSMUSG00000012017	ENSMUSG00000012017
ENSMUSG00000012076	1432.62006890448	-0.232514003270146	0.121590953200066	-1.91226400608577	0.0558423400784404	0.563823601142068	ENSMUSG00000012076	ENSMUSG00000012076
ENSMUSG00000012114	3385.1677122637	-0.00379689684532853	0.115726859876011	-0.0328091235638511	0.973826802579099	0.998364883653309	ENSMUSG00000012114	ENSMUSG00000012114
ENSMUSG00000012117	1692.47310455549	-0.100907565656809	0.131407485211009	-0.76789815659873	0.44254769268371	0.898691860075523	ENSMUSG00000012117	ENSMUSG00000012117
ENSMUSG00000012126	99.9652679770038	0.177968110008325	0.404839048340536	0.439602135065353	0.660225294080567	0.947525913216566	ENSMUSG00000012126	ENSMUSG00000012126
ENSMUSG00000012296	2309.56638325177	-0.180609398797888	0.125947413803015	-1.43400641064663	0.151570433453598	0.718565646817838	ENSMUSG00000012296	ENSMUSG00000012296
ENSMUSG00000012405	19102.6761367241	0.0833051628002359	0.152037957176537	0.547923455085017	0.583744462831444	0.932715432759236	ENSMUSG00000012405	ENSMUSG00000012405
ENSMUSG00000012422	4585.43511183841	-0.201043685229698	0.0952546187568413	-2.11059251355472	0.0348073517100064	0.47870419162128	ENSMUSG00000012422	ENSMUSG00000012422
ENSMUSG00000012428	166.883607982632	-0.23959319420609	1.43157395272381	-0.167363476927073	0.867084060998016	0.986148947314908	ENSMUSG00000012428	ENSMUSG00000012428
ENSMUSG00000012429	483.149559347583	-0.212710228580341	0.147058104626665	-1.4464366253077	0.148054775375508	0.715278907067535	ENSMUSG00000012429	ENSMUSG00000012429
ENSMUSG00000012443	1279.31145497657	-1.9479604367007	0.88568574342468	-2.19938104588714	0.0278508392270781	0.439360065577567	ENSMUSG00000012443	ENSMUSG00000012443
ENSMUSG00000012483	413.397301521783	-0.252687469031821	0.28837442867882	-0.876247835806739	0.380895316472805	0.877484190525292	ENSMUSG00000012483	ENSMUSG00000012483
ENSMUSG00000012519	1204.26179391882	0.376097900001045	0.263241628356576	1.42871741961571	0.15308546899753	0.719875083481068	ENSMUSG00000012519	ENSMUSG00000012519
ENSMUSG00000012535	5659.09089236207	0.0726247179550689	0.0942185066274744	0.770811601188034	0.440818609827522	0.897400689582707	ENSMUSG00000012535	ENSMUSG00000012535
ENSMUSG00000012609	1136.95845669412	-0.0905421599394358	0.107823483324458	-0.83972579207982	0.401062149213342	0.884873263645006	ENSMUSG00000012609	ENSMUSG00000012609
ENSMUSG00000012640	1543.62571346547	-0.0960624120093711	0.154938470661113	-0.62000361562547	0.535255406528809	0.920188347202869	ENSMUSG00000012640	ENSMUSG00000012640
ENSMUSG00000012819	186.665171652168	0.981879918813978	0.966170674657195	1.01625928479185	NA	NA	ENSMUSG00000012819	ENSMUSG00000012819
ENSMUSG00000012848	14517.4215561192	0.0870893009139341	0.16186760059276	0.538027996924724	0.590557720225379	0.933376831835062	ENSMUSG00000012848	ENSMUSG00000012848
ENSMUSG00000012889	439.673995275174	-0.209243115592275	0.443241585800759	-0.472074647991922	0.636873507437067	0.942640117748838	ENSMUSG00000012889	ENSMUSG00000012889
ENSMUSG00000013033	4005.14252376092	-0.731288940043809	0.279768121583267	-2.61391089129558	0.00895123788733069	0.292071994802152	ENSMUSG00000013033	ENSMUSG00000013033
ENSMUSG00000013076	12502.4755877643	-0.16520165512798	0.369393760913885	-0.447223728736699	0.654713530286056	0.945707095507242	ENSMUSG00000013076	ENSMUSG00000013076
ENSMUSG00000013089	2192.84381170115	-0.00663898577054678	0.212241629755344	-0.0312803184662675	0.975045986315512	0.998364883653309	ENSMUSG00000013089	ENSMUSG00000013089
ENSMUSG00000013091	11.2979714967292	1.50886577775738	0.873239388095951	1.72789477699509	0.0840070909087954	0.627547366323003	ENSMUSG00000013091	ENSMUSG00000013091
ENSMUSG00000013150	407.333449310251	0.025216502638126	0.236790905112928	0.106492699228039	0.915191447643387	0.991872179285894	ENSMUSG00000013150	ENSMUSG00000013150
ENSMUSG00000013155	228.036186895159	-0.356631845584945	0.325882731547816	-1.09435637749531	0.273798708060438	0.818866912872908	ENSMUSG00000013155	ENSMUSG00000013155
ENSMUSG00000013160	4817.65803290003	0.0941161716107564	0.214692811665008	0.438375979525616	0.661113756079412	0.947631335538094	ENSMUSG00000013160	ENSMUSG00000013160
ENSMUSG00000013236	10496.0325663041	-0.260106357012914	0.187491940517454	-1.38729353536506	0.165352273566138	0.73483389123983	ENSMUSG00000013236	ENSMUSG00000013236
ENSMUSG00000013275	2154.1177722966	0.229816931518444	0.168449530944557	1.36430734018538	0.172470856689579	0.741003519980183	ENSMUSG00000013275	ENSMUSG00000013275
ENSMUSG00000013367	75.656966301978	0.248475053933565	0.502748171122686	0.494233630683719	0.621141191191294	0.941762000591706	ENSMUSG00000013367	ENSMUSG00000013367
ENSMUSG00000013415	498.107328986992	0.75573334406812	0.682525493714815	1.10726024306411	0.268181428000783	0.815318848752253	ENSMUSG00000013415	ENSMUSG00000013415
ENSMUSG00000013419	1484.68790945282	-0.366592777071098	0.222923028282634	-1.64448141538034	0.100076800063103	0.652555367047719	ENSMUSG00000013419	ENSMUSG00000013419
ENSMUSG00000013465	2225.72389812928	0.00624688717676692	0.0954423273147293	0.0654519577688761	0.947814156413038	0.995880217689694	ENSMUSG00000013465	ENSMUSG00000013465
ENSMUSG00000013495	1230.14045312983	0.075736003456757	0.156375125785686	0.484322574170488	0.628156957576001	0.942009839892003	ENSMUSG00000013495	ENSMUSG00000013495
ENSMUSG00000013539	654.880788415558	-0.057420642361849	0.152392045436823	-0.376795535470738	0.706325558814296	0.956197899092204	ENSMUSG00000013539	ENSMUSG00000013539
ENSMUSG00000013584	296.852914853178	-0.697392821865922	1.13446349503712	-0.6147335942644	0.53873067019013	0.921459219449161	ENSMUSG00000013584	ENSMUSG00000013584
ENSMUSG00000013593	6445.93227651418	-0.0421044213283541	0.101092963129257	-0.41649210810568	0.677049941060594	0.950038054122871	ENSMUSG00000013593	ENSMUSG00000013593
ENSMUSG00000013622	1035.1521788998	-0.0907529253967003	0.269127787373661	-0.337211279007387	0.735957635321602	0.965344349508277	ENSMUSG00000013622	ENSMUSG00000013622
ENSMUSG00000013629	6675.58886830249	-0.169639685572095	0.151835803990285	-1.11725746572231	0.263884256243478	0.811100012533465	ENSMUSG00000013629	ENSMUSG00000013629
ENSMUSG00000013646	1365.67782478365	0.0602628687945605	0.156686645614683	0.384607562170655	0.70052819053718	0.955463152504932	ENSMUSG00000013646	ENSMUSG00000013646
ENSMUSG00000013662	5025.82735152819	0.150486364779161	0.11048253063516	1.36208289142202	0.173171726941235	0.741444307915416	ENSMUSG00000013662	ENSMUSG00000013662
ENSMUSG00000013663	14829.5207944101	-0.247735265009799	0.320584131130036	-0.772762095667525	0.439663189690056	0.896987036569068	ENSMUSG00000013663	ENSMUSG00000013663
ENSMUSG00000013698	10084.1968395044	0.192694870580377	0.555056896527323	0.347162375219478	0.728469335270376	0.963771142523371	ENSMUSG00000013698	ENSMUSG00000013698
ENSMUSG00000013701	3911.25600435475	0.132444890682729	0.157496668824078	0.840937726947535	0.400382821724349	0.884873263645006	ENSMUSG00000013701	ENSMUSG00000013701
ENSMUSG00000013736	1973.94035936441	0.175191106880527	0.111358315602793	1.57321979891849	0.115667932387986	0.67528682536531	ENSMUSG00000013736	ENSMUSG00000013736
ENSMUSG00000013787	6081.14122890836	0.051431254216542	0.18611637410825	0.276339223042398	0.782287532681761	0.972402598894005	ENSMUSG00000013787	ENSMUSG00000013787
ENSMUSG00000013822	1214.11997391579	-0.069315651441767	0.11181393008221	-0.619919641415012	0.535310693770445	0.920188347202869	ENSMUSG00000013822	ENSMUSG00000013822
ENSMUSG00000013833	1532.25359374212	-0.222920468977437	0.133496104906288	-1.66986496822453	0.0949460827822329	0.646946562701654	ENSMUSG00000013833	ENSMUSG00000013833
ENSMUSG00000013846	2559.55425427372	0.171486574954759	0.404135664440347	0.424329229127145	0.671325725468204	0.949341626992633	ENSMUSG00000013846	ENSMUSG00000013846
ENSMUSG00000013858	3646.10435577856	-0.174513534044844	0.195473659903247	-0.892772633055636	0.371978944717893	0.872411515095321	ENSMUSG00000013858	ENSMUSG00000013858
ENSMUSG00000013878	929.025976992995	-0.186130046351991	0.181251697640452	-1.02691477528236	0.304460596298581	0.836681075118061	ENSMUSG00000013878	ENSMUSG00000013878
ENSMUSG00000013921	4854.34606295281	-0.0536758615898725	0.209922822500674	-0.255693311239182	0.798187660382682	0.975251331944837	ENSMUSG00000013921	ENSMUSG00000013921
ENSMUSG00000013973	1304.90917375226	-0.0998507239029249	0.0859070102919796	-1.16231170848053	0.245108872348894	0.801570015659712	ENSMUSG00000013973	ENSMUSG00000013973
ENSMUSG00000013997	1049.04007411302	0.550738713686452	0.175426211418591	3.13943229596582	0.00169275525472989	0.129979796385142	ENSMUSG00000013997	ENSMUSG00000013997
ENSMUSG00000014039	800.354513621734	-0.0186414820005911	0.169658395474938	-0.109876566664483	0.912507267093573	0.991423479012178	ENSMUSG00000014039	ENSMUSG00000014039
ENSMUSG00000014074	1201.34259847212	-0.110462471237783	0.129654164329424	-0.851977811966931	0.394226407068756	0.882979220293402	ENSMUSG00000014074	ENSMUSG00000014074
ENSMUSG00000014075	287.607082013975	0.0188634515829345	0.344668319382674	0.0547292876140177	0.956354136181625	0.996317061180569	ENSMUSG00000014075	ENSMUSG00000014075
ENSMUSG00000014077	7929.80642890534	0.320678778633396	0.189526649213037	1.69199835466377	0.0906462873377447	0.640951254231682	ENSMUSG00000014077	ENSMUSG00000014077
ENSMUSG00000014158	255.681708768835	-0.806783478160293	0.810123241729618	-0.995877462344872	0.319309687066893	0.843791557048514	ENSMUSG00000014158	ENSMUSG00000014158
ENSMUSG00000014177	1777.78548127001	0.0741691047179413	0.261254133621006	0.283896387360271	0.776489785114424	0.971879670498359	ENSMUSG00000014177	ENSMUSG00000014177
ENSMUSG00000014195	4166.6369452409	0.00953305939949938	0.106322172936549	0.0896620068627505	0.928555808422343	0.993714038353153	ENSMUSG00000014195	ENSMUSG00000014195
ENSMUSG00000014226	4318.97936766478	0.217712555594495	0.169885293809842	1.28152679206116	0.200008695548074	0.769089843522319	ENSMUSG00000014226	ENSMUSG00000014226
ENSMUSG00000014232	372.879327272894	0.0128764524816512	0.135210551410735	0.0952326009124526	0.9241300758699	0.993190914701391	ENSMUSG00000014232	ENSMUSG00000014232
ENSMUSG00000014243	241.321044239633	0.422880880966402	0.26317150803255	1.60686422374453	0.10808415598757	0.660606351086371	ENSMUSG00000014243	ENSMUSG00000014243
ENSMUSG00000014245	278.388711202778	-0.027502375519937	0.227785045855894	-0.120738283835086	0.903898334682305	0.990029534881543	ENSMUSG00000014245	ENSMUSG00000014245
ENSMUSG00000014294	1229.13341055126	0.175332629208801	0.0836823575888021	2.09521617531798	0.0361517800123947	0.480671049532463	ENSMUSG00000014294	ENSMUSG00000014294
ENSMUSG00000014301	280.898367591947	-0.158524891020746	0.313820209578409	-0.505145577570389	0.613456591328813	0.939141598598161	ENSMUSG00000014301	ENSMUSG00000014301
ENSMUSG00000014303	3158.45874068489	-0.634590481565707	0.237800503277583	-2.66858342526278	0.00761718591266463	0.269301976276603	ENSMUSG00000014303	ENSMUSG00000014303
ENSMUSG00000014313	3675.63391538126	0.141519909182458	0.118206533390048	1.19722578036768	0.231218563997527	0.791848241560861	ENSMUSG00000014313	ENSMUSG00000014313
ENSMUSG00000014329	11118.2079446899	-0.724211743396557	0.585128096746542	-1.23769777493741	0.215828144502167	0.777110301170651	ENSMUSG00000014329	ENSMUSG00000014329
ENSMUSG00000014349	6537.25852412888	-0.0355215793560707	0.109102698396587	-0.325579292520796	0.74474268143041	0.966095767781945	ENSMUSG00000014349	ENSMUSG00000014349
ENSMUSG00000014353	2426.10432239309	-0.0558080535452661	0.230617575654723	-0.241993930370776	0.808784866343878	0.977064634747738	ENSMUSG00000014353	ENSMUSG00000014353
ENSMUSG00000014355	10866.3449552932	-0.110425620727089	0.10063757677701	-1.09726033022205	0.272527606923367	0.818380303352385	ENSMUSG00000014355	ENSMUSG00000014355
ENSMUSG00000014361	394.786544607078	1.23875522760829	0.853218651943846	1.45186140127867	0.146540146915873	0.713808025161024	ENSMUSG00000014361	ENSMUSG00000014361
ENSMUSG00000014402	3127.58553032125	0.183612974241993	0.225763133876153	0.813299191455755	0.416046540511872	0.886274745993174	ENSMUSG00000014402	ENSMUSG00000014402
ENSMUSG00000014418	1718.54930832578	0.0108615200502238	0.138023511754407	0.0786932596639787	0.937276606864012	0.995325743351072	ENSMUSG00000014418	ENSMUSG00000014418
ENSMUSG00000014426	1609.54006616095	0.181499880255587	0.159355376883862	1.13896301339028	0.254718581288944	0.807018116879521	ENSMUSG00000014426	ENSMUSG00000014426
ENSMUSG00000014444	33252.9320608908	-0.0734348131072621	0.311223890170808	-0.235954936065348	0.813467638694112	0.977835456016391	ENSMUSG00000014444	ENSMUSG00000014444
ENSMUSG00000014470	934.394048851956	0.0484233797437419	0.241054782215137	0.200881224171379	0.840791449392782	0.982153978751132	ENSMUSG00000014470	ENSMUSG00000014470
ENSMUSG00000014496	7255.55353487858	0.640572754374642	0.273000650513356	2.34641475458061	0.0189550016019265	0.382125841860341	ENSMUSG00000014496	ENSMUSG00000014496
ENSMUSG00000014498	11533.4732003695	-0.0835438493896796	0.250682869135051	-0.333265091778855	0.738934187385488	0.965843668275256	ENSMUSG00000014498	ENSMUSG00000014498
ENSMUSG00000014503	155.612669890874	0.00676771343632426	0.176828586922826	0.038272733804506	0.969470230124998	0.997858743515683	ENSMUSG00000014503	ENSMUSG00000014503
ENSMUSG00000014504	1497.48224465095	-0.0457168588909175	0.12422163384846	-0.368026546379902	0.712853440065335	0.958246792167402	ENSMUSG00000014504	ENSMUSG00000014504
ENSMUSG00000014547	872.413731236496	0.177574762425139	0.245406454749238	0.723594506128982	0.469314715221618	0.908322062482124	ENSMUSG00000014547	ENSMUSG00000014547
ENSMUSG00000014550	2410.99194006298	-0.0327154189181184	0.121766502286831	-0.268673389673743	0.788181031024305	0.973414891911217	ENSMUSG00000014550	ENSMUSG00000014550
ENSMUSG00000014551	1587.72050320363	-0.0584876466458845	0.149180859994612	-0.392058650472968	0.695014878794926	0.954747409050321	ENSMUSG00000014551	ENSMUSG00000014551
ENSMUSG00000014554	479.229903596544	-0.0408461800369413	0.172430856629939	-0.236884400131486	0.812746472489201	0.977662794001475	ENSMUSG00000014554	ENSMUSG00000014554
ENSMUSG00000014592	227.380136685305	0.510328512939997	0.227188262199777	2.24628027873747	0.0246860609505406	0.421939055963141	ENSMUSG00000014592	ENSMUSG00000014592
ENSMUSG00000014599	90556.656276735	-0.250639367085319	0.31582485832436	-0.793602404874369	0.427426931999768	0.891474605036297	ENSMUSG00000014599	ENSMUSG00000014599
ENSMUSG00000014601	2886.51392912248	0.132322441211993	0.146908200152697	0.900715147789277	0.367739792620327	0.870089557045748	ENSMUSG00000014601	ENSMUSG00000014601
ENSMUSG00000014602	6065.84016154474	0.303297817888323	1.25254787432492	0.242144690917935	NA	NA	ENSMUSG00000014602	ENSMUSG00000014602
ENSMUSG00000014603	173.083418122611	-0.695165328603705	0.917120663216429	-0.757986769337084	0.448458903347172	0.901407670683586	ENSMUSG00000014603	ENSMUSG00000014603
ENSMUSG00000014606	1828.0255971704	0.0140987772217177	0.165073042627103	0.085409325455802	0.931935979613295	0.994756430917338	ENSMUSG00000014606	ENSMUSG00000014606
ENSMUSG00000014633	265.211796283857	-0.466660671797851	0.250105391274947	-1.86585610737531	0.062061499945447	0.571950543714229	ENSMUSG00000014633	ENSMUSG00000014633
ENSMUSG00000014668	1739.70034666568	-0.236919439452442	0.147131302826749	-1.61025855749691	0.107341422477657	0.658719944191973	ENSMUSG00000014668	ENSMUSG00000014668
ENSMUSG00000014704	20.8642377938364	-0.405863707454898	0.491370362319695	-0.825983287919257	0.408813572045382	0.884873263645006	ENSMUSG00000014704	ENSMUSG00000014704
ENSMUSG00000014748	4110.47836899095	-0.0388014471029791	0.116809827756447	-0.332176220513582	0.739756198559085	0.965843668275256	ENSMUSG00000014748	ENSMUSG00000014748
ENSMUSG00000014763	1868.10367167952	0.16036644623724	0.129710423389272	1.23634201513604	0.216331459842483	0.777403303816263	ENSMUSG00000014763	ENSMUSG00000014763
ENSMUSG00000014767	982.189708575318	0.131288767299193	0.113563973759648	1.15607760941035	0.247649413597764	0.802270261895306	ENSMUSG00000014767	ENSMUSG00000014767
ENSMUSG00000014769	5175.17237250501	0.127999878225433	0.0985068627913168	1.29940061634686	0.19380648028099	0.763835562320558	ENSMUSG00000014769	ENSMUSG00000014769
ENSMUSG00000014771	552.579380870347	0.322910001077632	0.205663802728548	1.57008669874608	0.116394942615193	0.67528682536531	ENSMUSG00000014771	ENSMUSG00000014771
ENSMUSG00000014773	54.8356681206967	0.77288854131759	0.516290258389526	1.49700392126026	0.134392237737375	0.69973687189226	ENSMUSG00000014773	ENSMUSG00000014773
ENSMUSG00000014776	590.64028882069	-0.109255182406955	0.283111460955009	-0.38590872315239	0.699564269984658	0.955463152504932	ENSMUSG00000014776	ENSMUSG00000014776
ENSMUSG00000014778	3195.20987459722	-0.138322153945212	0.180167989006483	-0.767739900456092	0.442641726126462	0.898691860075523	ENSMUSG00000014778	ENSMUSG00000014778
ENSMUSG00000014782	419.63634245161	-0.752568183851778	0.676942603091285	-1.11171638542935	0.266260112457988	0.813307539417761	ENSMUSG00000014782	ENSMUSG00000014782
ENSMUSG00000014786	1042.69193741647	-0.133988013327252	0.233096435395154	-0.574817942196802	0.565414430936193	0.928328161256443	ENSMUSG00000014786	ENSMUSG00000014786
ENSMUSG00000014791	98.5423872683741	-0.212889668349031	0.535845877484244	-0.397296456489565	0.691148860131985	0.953664006804063	ENSMUSG00000014791	ENSMUSG00000014791
ENSMUSG00000014813	539.459015133004	-0.621362241230779	1.07495550661557	-0.578035311607548	0.563240279153001	0.927841852707739	ENSMUSG00000014813	ENSMUSG00000014813
ENSMUSG00000014837	271.289773456868	-0.216830140850961	0.319067665635016	-0.679574159980832	0.496774135801926	0.910899569324861	ENSMUSG00000014837	ENSMUSG00000014837
ENSMUSG00000014846	122.372083609178	-0.494664106701825	0.390435663590874	-1.26695420739067	0.205171664237678	0.770765417808398	ENSMUSG00000014846	ENSMUSG00000014846
ENSMUSG00000014850	810.022510644483	0.921736283241848	0.338295036111598	2.72465210792447	0.00643692725174901	0.252929261033399	ENSMUSG00000014850	ENSMUSG00000014850
ENSMUSG00000014856	921.547329417489	-0.135081261588454	0.108365703461037	-1.24653148804615	0.212569336547804	0.775162783681044	ENSMUSG00000014856	ENSMUSG00000014856
ENSMUSG00000014859	1799.21760595258	0.158088884814849	0.127924621220665	1.23579716950776	0.216533967386252	0.777403303816263	ENSMUSG00000014859	ENSMUSG00000014859
ENSMUSG00000014867	17015.6920164552	-0.309727026631529	0.203798265909718	-1.51977263029675	0.128568130175521	0.694485636850663	ENSMUSG00000014867	ENSMUSG00000014867
ENSMUSG00000014873	1077.11205086059	0.288550634986963	0.142234208902773	2.02870067062564	0.0424887875593236	0.511960617117535	ENSMUSG00000014873	ENSMUSG00000014873
ENSMUSG00000014905	1700.18164589292	0.924016552709168	0.331037263639325	2.79127655464163	0.00525005930312765	0.226614500069331	ENSMUSG00000014905	ENSMUSG00000014905
ENSMUSG00000014907	787.389590623519	0.196851270777934	0.164436366817338	1.19712734225394	0.231256924212415	0.791848241560861	ENSMUSG00000014907	ENSMUSG00000014907
ENSMUSG00000014932	1664.41609360056	0.153076604623151	0.141297399507968	1.08336462777235	0.278646609657165	0.822544657436052	ENSMUSG00000014932	ENSMUSG00000014932
ENSMUSG00000014956	10163.5506078812	0.0119085349793641	0.129380562301871	0.092042689933431	0.926664121864997	0.993714038353153	ENSMUSG00000014956	ENSMUSG00000014956
ENSMUSG00000014959	7999.34499118193	-0.149577100756314	0.161824333653158	-0.924317730094323	0.355320914256278	0.863512259106739	ENSMUSG00000014959	ENSMUSG00000014959
ENSMUSG00000014980	665.672587543463	-0.18604668872214	0.180197031085658	-1.03246256390152	0.301855476276585	0.834894833006776	ENSMUSG00000014980	ENSMUSG00000014980
ENSMUSG00000015002	4971.32824680389	0.137537718894761	0.0653480453178164	2.10469522425429	0.0353178464735111	0.47870419162128	ENSMUSG00000015002	ENSMUSG00000015002
ENSMUSG00000015013	739.665858920125	0.0273788000520378	0.157284321252512	0.174072023416005	0.861808859588224	0.984921393739309	ENSMUSG00000015013	ENSMUSG00000015013
ENSMUSG00000015016	427.20062628554	-0.306790610205097	0.210595595413083	-1.45677600523091	0.145178221432361	0.712046657106479	ENSMUSG00000015016	ENSMUSG00000015016
ENSMUSG00000015023	2145.13171736562	0.0521436616302857	0.139520241468299	0.373735460041713	0.708601140671015	0.956576121684156	ENSMUSG00000015023	ENSMUSG00000015023
ENSMUSG00000015027	969.893907131666	0.0167378729950444	0.228494938285742	0.0732527080057808	0.941605024085838	0.995745793076555	ENSMUSG00000015027	ENSMUSG00000015027
ENSMUSG00000015053	890.631039943353	0.0731327793108844	0.465967745664872	0.156948157874176	0.875285705637291	0.987277992597065	ENSMUSG00000015053	ENSMUSG00000015053
ENSMUSG00000015083	21.1309950013409	0.887549104625506	0.55007650864777	1.61350119605604	0.106635663613888	0.657471223915381	ENSMUSG00000015083	ENSMUSG00000015083
ENSMUSG00000015085	46.8064854744721	0.259252752066685	0.641842611621673	0.403919508260225	0.686271910292893	0.95207635256982	ENSMUSG00000015085	ENSMUSG00000015085
ENSMUSG00000015087	3060.3573546616	-0.237336893359321	0.170401748363791	-1.39280785343018	0.163677902928206	0.733658548153085	ENSMUSG00000015087	ENSMUSG00000015087
ENSMUSG00000015092	2756.28359461463	-0.10301246528089	0.104487249608744	-0.985885509156603	0.324189298538957	0.845334911038511	ENSMUSG00000015092	ENSMUSG00000015092
ENSMUSG00000015094	3056.12700240928	-0.176207442445899	0.128017116189411	-1.37643658669195	0.168686507329056	0.736547021171482	ENSMUSG00000015094	ENSMUSG00000015094
ENSMUSG00000015095	1623.88381853879	-0.0129788020849186	0.107393376583807	-0.120852910093486	0.903807540994319	0.99002081384221	ENSMUSG00000015095	ENSMUSG00000015095
ENSMUSG00000015112	572.55882846224	0.0552861349422195	0.262436670344358	0.210664671479315	0.833148943984406	0.980254982100448	ENSMUSG00000015112	ENSMUSG00000015112
ENSMUSG00000015120	7568.269979246	0.0669460571029845	0.0801543843362874	0.835213914464274	0.403597276648569	0.884873263645006	ENSMUSG00000015120	ENSMUSG00000015120
ENSMUSG00000015126	629.064414920641	0.232315487205196	0.138141100512471	1.68172604925949	0.0926219743563781	0.644591921320061	ENSMUSG00000015126	ENSMUSG00000015126
ENSMUSG00000015127	894.847318554672	-0.06786026426634	0.170820921425495	-0.397259678147434	0.691175978271501	0.953664006804063	ENSMUSG00000015127	ENSMUSG00000015127
ENSMUSG00000015133	8903.54762829362	-0.214514796101094	0.302804836311639	-0.708425924480018	0.478680798038796	0.910731314456946	ENSMUSG00000015133	ENSMUSG00000015133
ENSMUSG00000015134	6442.03237802798	-0.897918251326215	0.644649579154265	-1.39287805400295	0.163656669868845	0.733658548153085	ENSMUSG00000015134	ENSMUSG00000015134
ENSMUSG00000015143	53345.2754512254	-0.399293950424979	0.307987521731495	-1.29646145460752	0.194816551482968	0.764428793315168	ENSMUSG00000015143	ENSMUSG00000015143
ENSMUSG00000015149	2712.21402977368	0.125209992752774	0.100963443780936	1.24015176249778	0.214919266343391	0.776707310761017	ENSMUSG00000015149	ENSMUSG00000015149
ENSMUSG00000015165	11788.7466226739	0.147809862884507	0.130390334053478	1.13359524659155	0.256964367852249	0.808640861619916	ENSMUSG00000015165	ENSMUSG00000015165
ENSMUSG00000015176	3753.80446480646	0.196758995302423	0.199803851423161	0.984760773633492	0.324741592805484	0.845334911038511	ENSMUSG00000015176	ENSMUSG00000015176
ENSMUSG00000015189	1095.85780229518	-0.56203341942015	0.218686291100108	-2.57004413304933	0.0101685559796696	0.316506037794196	ENSMUSG00000015189	ENSMUSG00000015189
ENSMUSG00000015202	937.491280349033	0.282551118845868	0.475399126326518	0.594345052817375	0.55228135125784	0.924734446387935	ENSMUSG00000015202	ENSMUSG00000015202
ENSMUSG00000015214	791.484346483347	-0.349192769390812	0.118190085408369	-2.95450137111151	0.00313174761856777	0.171934450731615	ENSMUSG00000015214	ENSMUSG00000015214
ENSMUSG00000015217	562.165118356455	-0.514928372691108	0.399920961653842	-1.28757535129357	0.197893824139944	0.767787683676841	ENSMUSG00000015217	ENSMUSG00000015217
ENSMUSG00000015222	749.330742937847	-0.486187899317255	0.642128426108672	-0.757150562954479	0.448959664348867	0.901407670683586	ENSMUSG00000015222	ENSMUSG00000015222
ENSMUSG00000015243	5104.7807099561	0.724380576713743	0.654169736339654	1.10732816954656	0.268152069433698	0.815318848752253	ENSMUSG00000015243	ENSMUSG00000015243
ENSMUSG00000015247	994.57429912142	0.0429348843526681	0.196287204411224	0.21873501373385	0.826856472353734	0.98005478991547	ENSMUSG00000015247	ENSMUSG00000015247
ENSMUSG00000015289	641.071314927729	0.169786501674178	0.280899861701546	0.604437825799199	0.545552593791612	0.922177941120858	ENSMUSG00000015289	ENSMUSG00000015289
ENSMUSG00000015290	1408.58466970714	-0.201683489211566	0.0989536157939154	-2.0381618962929	0.0415337447518424	0.50810317183726	ENSMUSG00000015290	ENSMUSG00000015290
ENSMUSG00000015291	5365.93163377858	-0.261463772689552	0.207330677069537	-1.26109544610159	0.20727446114262	0.771762741737667	ENSMUSG00000015291	ENSMUSG00000015291
ENSMUSG00000015305	12683.2895757525	0.0341007290312789	0.236339389076624	0.144287116779434	0.885273751174678	0.989320653093417	ENSMUSG00000015305	ENSMUSG00000015305
ENSMUSG00000015312	1333.60033815173	0.743899642777353	0.416498175013263	1.7860813982046	0.0740860795775913	0.603880896669656	ENSMUSG00000015312	ENSMUSG00000015312
ENSMUSG00000015335	786.074492889101	0.022176814657446	0.21623931093993	0.102556813379814	0.918314719965536	0.992603283443799	ENSMUSG00000015335	ENSMUSG00000015335
ENSMUSG00000015337	112.159566072117	-0.1485719914903	0.369107282618836	-0.402517095940709	0.687303509182183	0.952593572584526	ENSMUSG00000015337	ENSMUSG00000015337
ENSMUSG00000015341	3823.28936579673	0.320943471552339	0.130251366979239	2.46403150305129	0.0137384035781971	0.349949382658186	ENSMUSG00000015341	ENSMUSG00000015341
ENSMUSG00000015342	256.783772756467	-0.0721609454852943	0.361856201441961	-0.199418844274991	0.84193512091219	0.982153978751132	ENSMUSG00000015342	ENSMUSG00000015342
ENSMUSG00000015354	1486.51324672351	-0.199876408413591	0.517055041476114	-0.386566984905464	0.699076803545507	0.955463152504932	ENSMUSG00000015354	ENSMUSG00000015354
ENSMUSG00000015357	1940.03011735224	0.193486335836046	0.116186122997513	1.66531364369725	0.0958501979156176	0.648976980457972	ENSMUSG00000015357	ENSMUSG00000015357
ENSMUSG00000015363	1456.00460420428	-0.214316958900842	0.130144374739826	-1.64676313770216	0.0996067409212878	0.652555367047719	ENSMUSG00000015363	ENSMUSG00000015363
ENSMUSG00000015377	118.851697527207	-0.347711269656033	0.243665279671838	-1.4270037574673	0.153578811572563	0.720741344649798	ENSMUSG00000015377	ENSMUSG00000015377
ENSMUSG00000015437	48.4933340837845	0.551216092131345	1.17592233766227	0.468752122888625	0.639246825445694	0.943758009833841	ENSMUSG00000015437	ENSMUSG00000015437
ENSMUSG00000015451	138.778872019049	0.00515154740722557	0.689780643102311	0.00746838499853564	0.994041146309861	0.999538978527711	ENSMUSG00000015451	ENSMUSG00000015451
ENSMUSG00000015452	26.5308806906837	0.151119693292721	0.421293008828207	0.358704488624316	0.719816170132542	0.961616945687043	ENSMUSG00000015452	ENSMUSG00000015452
ENSMUSG00000015461	1841.32542774671	-0.113503892883503	0.193558401527539	-0.586406438510259	0.557602418622459	0.926083023362903	ENSMUSG00000015461	ENSMUSG00000015461
ENSMUSG00000015467	25.123249428306	-0.322458518006082	0.521659164702857	-0.618140233747753	0.536482902851315	0.920609228410867	ENSMUSG00000015467	ENSMUSG00000015467
ENSMUSG00000015468	160.922468909683	-0.299099270519622	1.11491591611648	-0.268270697544131	0.788490959747419	0.973414891911217	ENSMUSG00000015468	ENSMUSG00000015468
ENSMUSG00000015474	1037.67703472586	-0.0358295615084314	0.142142443718867	-0.252068000035909	0.800988503752065	0.975891647472521	ENSMUSG00000015474	ENSMUSG00000015474
ENSMUSG00000015476	25.075650303266	-0.442732792008486	0.93829886869623	-0.471846238740184	0.637036543969217	0.942640117748838	ENSMUSG00000015476	ENSMUSG00000015476
ENSMUSG00000015478	783.926028686408	-0.0119129168659235	0.16147108814935	-0.0737773988053195	0.941187511144829	0.995541320427136	ENSMUSG00000015478	ENSMUSG00000015478
ENSMUSG00000015488	1746.17378696744	-0.218751148285029	0.1414698134051	-1.54627438193216	0.122038316222632	0.686910880723729	ENSMUSG00000015488	ENSMUSG00000015488
ENSMUSG00000015501	5800.62330297717	-0.0260505440490966	0.48160668806693	-0.0540909100611915	0.956862734366899	0.996370841983918	ENSMUSG00000015501	ENSMUSG00000015501
ENSMUSG00000015522	3815.65611437865	-0.124464430383486	0.146155777968374	-0.85158747819343	0.394443091922484	0.88299441377134	ENSMUSG00000015522	ENSMUSG00000015522
ENSMUSG00000015533	653.28705830262	0.42490670924777	1.34555337263384	0.315785845355239	NA	NA	ENSMUSG00000015533	ENSMUSG00000015533
ENSMUSG00000015536	1636.78230717741	0.255839153996067	0.12054401324654	2.12237129912721	0.0338065703928114	0.472086435343256	ENSMUSG00000015536	ENSMUSG00000015536
ENSMUSG00000015542	523.845047280869	0.0329379684203739	0.263475247589548	0.125013521086755	0.900512846037408	0.98980340222862	ENSMUSG00000015542	ENSMUSG00000015542
ENSMUSG00000015568	1737.47971641178	0.667197685191191	1.24001039291028	0.538058139678402	0.590536910758375	0.933376831835062	ENSMUSG00000015568	ENSMUSG00000015568
ENSMUSG00000015575	3730.25081066442	0.116581964836681	0.257183005892201	0.453303531593165	0.650330190151156	0.945707095507242	ENSMUSG00000015575	ENSMUSG00000015575
ENSMUSG00000015597	1721.7193328487	-0.096674778144177	0.140556787411843	-0.687798717687762	0.491579543752318	0.910899569324861	ENSMUSG00000015597	ENSMUSG00000015597
ENSMUSG00000015605	3595.52571955343	-0.0396328141425576	0.218945083866831	-0.181017145681442	0.856354118024954	0.984615246570105	ENSMUSG00000015605	ENSMUSG00000015605
ENSMUSG00000015619	169.628199890453	-0.127900111198458	0.923761427065637	-0.138455782468356	0.889880213446997	0.989374168602071	ENSMUSG00000015619	ENSMUSG00000015619
ENSMUSG00000015647	3966.03200997341	-1.29623493317215	0.704342431866101	-1.8403476413282	0.0657172151558651	0.575945037401305	ENSMUSG00000015647	ENSMUSG00000015647
ENSMUSG00000015652	1380.14715373293	0.178343529585181	0.257346980600325	0.693008051499775	0.488304498720102	0.910899569324861	ENSMUSG00000015652	ENSMUSG00000015652
ENSMUSG00000015653	13781.950348954	0.0881755933239216	0.367715416578686	0.239793028381374	0.81049071186487	0.977064634747738	ENSMUSG00000015653	ENSMUSG00000015653
ENSMUSG00000015656	82879.6036099947	0.399452474654394	0.305052314704452	1.30945564219501	0.190380053976414	0.760468392403026	ENSMUSG00000015656	ENSMUSG00000015656
ENSMUSG00000015659	413.169720211963	-0.142784609216963	0.187389584102351	-0.76196662637863	0.446079922983266	0.901133792447335	ENSMUSG00000015659	ENSMUSG00000015659
ENSMUSG00000015668	1911.61170296363	0.0685736557113257	0.118647295385508	0.57796223241766	0.563289617963529	0.927841852707739	ENSMUSG00000015668	ENSMUSG00000015668
ENSMUSG00000015671	5749.93662046934	0.330696241514136	0.159321113544464	2.07565861270386	0.0379255363186006	0.491702274864471	ENSMUSG00000015671	ENSMUSG00000015671
ENSMUSG00000015672	740.744044615231	0.227964553994751	0.164927239059211	1.38221287941957	0.166906346661732	0.73483389123983	ENSMUSG00000015672	ENSMUSG00000015672
ENSMUSG00000015697	2507.50060388868	-0.128795804516121	0.167040748382879	-0.771044225813119	0.440680717957725	0.897400689582707	ENSMUSG00000015697	ENSMUSG00000015697
ENSMUSG00000015702	41.9062767589131	-0.216760502230928	0.398797006312303	-0.543535931313336	0.58676085853186	0.932715432759236	ENSMUSG00000015702	ENSMUSG00000015702
ENSMUSG00000015709	869.401957769117	0.283942135400037	0.278250884934909	1.02045366528289	0.307513353457717	0.838772131603942	ENSMUSG00000015709	ENSMUSG00000015709
ENSMUSG00000015711	1848.88772605381	0.45660971121471	0.13344617988736	3.421676900756	0.00062236223685703	0.0833273883791912	ENSMUSG00000015711	ENSMUSG00000015711
ENSMUSG00000015714	7073.69842985953	0.240814622871741	0.165404569866734	1.45591275419878	0.145416739422516	0.712046657106479	ENSMUSG00000015714	ENSMUSG00000015714
ENSMUSG00000015733	9634.72653121952	0.287809239116007	0.209934756542886	1.3709461160959	0.170391753986984	0.737684060674189	ENSMUSG00000015733	ENSMUSG00000015733
ENSMUSG00000015745	1666.67132188842	0.24900941164708	0.460900530862721	0.540267140029065	0.589012816339156	0.932835319618026	ENSMUSG00000015745	ENSMUSG00000015745
ENSMUSG00000015747	812.32560498208	0.173203677393945	0.106768651675718	1.62223344282745	0.104753373551939	0.657343321215445	ENSMUSG00000015747	ENSMUSG00000015747
ENSMUSG00000015748	1384.30788424628	0.133438586120774	0.170655917821838	0.78191596180146	0.434263963737332	0.893889489156632	ENSMUSG00000015748	ENSMUSG00000015748
ENSMUSG00000015749	2947.80900906138	-0.268981708974938	0.147620496259105	-1.82211627647437	0.0684373445493699	0.584526876659119	ENSMUSG00000015749	ENSMUSG00000015749
ENSMUSG00000015750	4811.62104258608	-0.133534851646576	0.0752849543810624	-1.77372561017538	0.0761085481196351	0.608700003213454	ENSMUSG00000015750	ENSMUSG00000015750
ENSMUSG00000015755	6142.53367992818	-0.0508029809496854	0.13205486290921	-0.384711171027556	0.700451417764853	0.955463152504932	ENSMUSG00000015755	ENSMUSG00000015755
ENSMUSG00000015757	1800.90902631643	0.0141193577553283	0.18515746520947	0.0762559464688876	0.939215473370477	0.995384914162419	ENSMUSG00000015757	ENSMUSG00000015757
ENSMUSG00000015759	5260.00374220171	0.0185125501558621	0.130553403923049	0.141800593470346	0.887237515285377	0.989374168602071	ENSMUSG00000015759	ENSMUSG00000015759
ENSMUSG00000015766	2709.86744111427	0.98448651884152	0.731957189904893	1.34500559926113	0.178623426377437	0.745223008826681	ENSMUSG00000015766	ENSMUSG00000015766
ENSMUSG00000015776	2400.03907087974	-0.0910831287104504	0.107245130855853	-0.84929849946171	0.39571521560863	0.88446620634339	ENSMUSG00000015776	ENSMUSG00000015776
ENSMUSG00000015790	894.714771988346	0.0369560797194174	0.190152637194882	0.194349551310941	0.845902188891189	0.982153978751132	ENSMUSG00000015790	ENSMUSG00000015790
ENSMUSG00000015804	1447.99928299917	0.275941192559745	0.183741449451366	1.50179065955819	0.133151181326277	0.699680613456032	ENSMUSG00000015804	ENSMUSG00000015804
ENSMUSG00000015806	1007.38520092699	0.338339169226965	0.142578976971039	2.37299478797418	0.0176445129026415	0.375461507610916	ENSMUSG00000015806	ENSMUSG00000015806
ENSMUSG00000015812	7.45483815483884	0.301225388562173	0.653621427192728	0.460856049129114	0.6449018860986	NA	ENSMUSG00000015812	ENSMUSG00000015812
ENSMUSG00000015837	48347.1597339607	1.0094363130556	0.620033575642734	1.62803492054315	0.103517481451096	0.657343321215445	ENSMUSG00000015837	ENSMUSG00000015837
ENSMUSG00000015839	7763.82600105153	-0.0434476705793031	0.205218971245361	-0.211713713969245	0.832330388421164	0.980224632492021	ENSMUSG00000015839	ENSMUSG00000015839
ENSMUSG00000015846	4645.3185518601	-0.0192816939784084	0.29969603285945	-0.0643375015492816	0.948701493377407	0.995880217689694	ENSMUSG00000015846	ENSMUSG00000015846
ENSMUSG00000015850	3706.2115184744	-0.621625660574232	0.333533755014991	-1.86375637016497	0.0623559252765653	0.571950543714229	ENSMUSG00000015850	ENSMUSG00000015850
ENSMUSG00000015869	2688.80534468295	0.105463676119217	0.127870349733501	0.824770373577749	0.409501969564739	0.884873263645006	ENSMUSG00000015869	ENSMUSG00000015869
ENSMUSG00000015880	705.35364728632	-1.11259867938847	0.737795491378951	-1.50800417241505	0.131553459143797	0.697822090689398	ENSMUSG00000015880	ENSMUSG00000015880
ENSMUSG00000015882	698.740347694775	0.136407493363466	0.217220232226843	0.627968637935235	0.530024485150544	0.919883228437166	ENSMUSG00000015882	ENSMUSG00000015882
ENSMUSG00000015889	2999.46736863057	-0.0993419704510897	0.173543665431467	-0.572432132305747	0.567029252219732	0.928353518602724	ENSMUSG00000015889	ENSMUSG00000015889
ENSMUSG00000015932	28224.2835405095	-0.263441189002787	0.446319776980403	-0.590252107547441	0.555021642523188	0.924734446387935	ENSMUSG00000015932	ENSMUSG00000015932
ENSMUSG00000015937	2986.58282142246	-0.133601244054127	0.225197082613613	-0.593263653789676	0.553004718972586	0.924734446387935	ENSMUSG00000015937	ENSMUSG00000015937
ENSMUSG00000015942	277.565207554596	-0.0891387104569999	0.228253794568317	-0.390524550207732	0.696148705151449	0.954747409050321	ENSMUSG00000015942	ENSMUSG00000015942
ENSMUSG00000015943	198.622011153245	0.236309018225703	0.206966010915559	1.14177693806021	0.253546750744207	0.805957660961373	ENSMUSG00000015943	ENSMUSG00000015943
ENSMUSG00000015944	1410.52604199638	0.0267826168306756	0.191098774724113	0.140150646540468	0.888540965287667	0.989374168602071	ENSMUSG00000015944	ENSMUSG00000015944
ENSMUSG00000015957	529.856874932156	0.66144965434273	0.562514872129765	1.17587940713173	0.239643068957578	0.798908470455061	ENSMUSG00000015957	ENSMUSG00000015957
ENSMUSG00000015961	7159.81436637237	0.311754933734838	0.214140828365051	1.4558407012575	0.145436661355183	0.712046657106479	ENSMUSG00000015961	ENSMUSG00000015961
ENSMUSG00000015968	364.497822159874	-0.355071389563998	1.09724776944653	-0.323601833105665	0.746239499969898	0.966095767781945	ENSMUSG00000015968	ENSMUSG00000015968
ENSMUSG00000015971	889.683163627019	0.106498675649779	0.137887843507739	0.772357250215479	0.439902866122335	0.897178482951899	ENSMUSG00000015971	ENSMUSG00000015971
ENSMUSG00000015980	182.866576174098	0.299203676858341	0.696330260496667	0.429686448848179	0.667423742200579	0.948832532846756	ENSMUSG00000015980	ENSMUSG00000015980
ENSMUSG00000015981	38.8242605190279	0.349634468501253	0.598295084362244	0.584384658406391	0.558961546087749	0.92668928645137	ENSMUSG00000015981	ENSMUSG00000015981
ENSMUSG00000015994	2976.74056026659	0.00449009412336537	0.118689358270751	0.037830637799243	0.969822716418846	0.997858743515683	ENSMUSG00000015994	ENSMUSG00000015994
ENSMUSG00000016018	3873.18513673466	0.0457021350674114	0.164734859438087	0.277428439999293	0.781451146369362	0.972276058031173	ENSMUSG00000016018	ENSMUSG00000016018
ENSMUSG00000016024	66.3056011571013	-0.41154594997888	1.60123276334968	-0.257018192107156	0.797164729432055	0.974881764850094	ENSMUSG00000016024	ENSMUSG00000016024
ENSMUSG00000016087	230.352755432998	0.0365761404039842	0.458251539044729	0.0798167322694232	0.936383016355559	0.995264995235404	ENSMUSG00000016087	ENSMUSG00000016087
ENSMUSG00000016128	5673.07039986116	-0.233440747613375	0.35635278371258	-0.655083272203813	0.512414141482526	0.917750576734687	ENSMUSG00000016128	ENSMUSG00000016128
ENSMUSG00000016181	832.950772379443	0.0141230465402474	0.163262591048233	0.0865050986240627	0.931064903151369	0.994592543717055	ENSMUSG00000016181	ENSMUSG00000016181
ENSMUSG00000016194	88.1308567421917	0.986141879461907	0.464158893509744	2.12457822795375	0.0336218221625698	0.471553393279107	ENSMUSG00000016194	ENSMUSG00000016194
ENSMUSG00000016200	142.713917969816	0.382461260702795	1.21051889933875	0.315948194540139	0.752041830142062	0.967724213075499	ENSMUSG00000016200	ENSMUSG00000016200
ENSMUSG00000016206	127.929618692344	-0.475984299529232	0.497582441413759	-0.956593842372811	0.338772298024443	0.855406484804663	ENSMUSG00000016206	ENSMUSG00000016206
ENSMUSG00000016239	144.503802621442	1.38444857320026	0.854110048315937	1.62092528466326	0.105033663442892	0.657343321215445	ENSMUSG00000016239	ENSMUSG00000016239
ENSMUSG00000016252	1895.61560460438	0.0697525294645831	0.0930108175745628	0.749939967022282	0.453290861921201	0.903818546226123	ENSMUSG00000016252	ENSMUSG00000016252
ENSMUSG00000016253	1212.38446669185	-0.0670463551098577	0.194583245739015	-0.344563864454104	0.730422275894837	0.964427410787323	ENSMUSG00000016253	ENSMUSG00000016253
ENSMUSG00000016256	6756.2651756464	-0.00176640151543767	0.226836166878671	-0.00778712468890586	0.9937868362314	0.999538978527711	ENSMUSG00000016256	ENSMUSG00000016256
ENSMUSG00000016257	2259.09994917248	0.178699237257177	0.194345250628809	0.919493718930573	0.357837389458249	0.865706650755609	ENSMUSG00000016257	ENSMUSG00000016257
ENSMUSG00000016262	2522.59528160111	-0.940805279400784	0.577799676763079	-1.62825511546029	0.103470802483434	0.657343321215445	ENSMUSG00000016262	ENSMUSG00000016262
ENSMUSG00000016308	1617.34145872238	0.21729115222827	0.150409240110458	1.44466624569538	0.148551655394327	0.715278907067535	ENSMUSG00000016308	ENSMUSG00000016308
ENSMUSG00000016319	9524.97176366392	-0.0935627974358857	0.187220553387995	-0.49974639932821	0.617253656778542	0.940641586519127	ENSMUSG00000016319	ENSMUSG00000016319
ENSMUSG00000016344	606.339459860163	0.296511169429777	0.166836170013828	1.77725950796642	0.0755255525514744	0.608700003213454	ENSMUSG00000016344	ENSMUSG00000016344
ENSMUSG00000016356	202.87623572331	-0.0708247658484629	0.807345353768759	-0.0877254888726945	0.930094860529044	0.994319952923997	ENSMUSG00000016356	ENSMUSG00000016356
ENSMUSG00000016382	18893.7522259052	-0.0259317835968513	0.258292771436033	-0.100396861486592	0.920029261349898	0.993019148519088	ENSMUSG00000016382	ENSMUSG00000016382
ENSMUSG00000016386	42.3803997547361	-0.579708568164605	0.694184281959265	-0.835093192442267	0.403665239311656	0.884873263645006	ENSMUSG00000016386	ENSMUSG00000016386
ENSMUSG00000016409	935.747150326839	-0.0324479684266076	0.149845897026013	-0.216542254880523	0.828565091744032	0.98005478991547	ENSMUSG00000016409	ENSMUSG00000016409
ENSMUSG00000016427	776.529966437315	0.265291496242076	0.158715011226968	1.67149593596223	0.0946237607708756	0.646946562701654	ENSMUSG00000016427	ENSMUSG00000016427
ENSMUSG00000016477	2334.04496546063	-0.0817809696377093	0.149754815717708	-0.546099097019147	0.584997820471913	0.932715432759236	ENSMUSG00000016477	ENSMUSG00000016477
ENSMUSG00000016481	3090.0181645453	-0.0271366750725045	0.128254934721826	-0.21158386717331	0.832431696514631	0.980224632492021	ENSMUSG00000016481	ENSMUSG00000016481
ENSMUSG00000016487	17904.8557826942	-0.0155740491235349	0.162617564011837	-0.0957710147619805	0.923702438384808	0.993190914701391	ENSMUSG00000016487	ENSMUSG00000016487
ENSMUSG00000016493	111.458417160714	-0.107935984992616	0.425575276617348	-0.253623720462656	0.799786269414221	0.975561834449977	ENSMUSG00000016493	ENSMUSG00000016493
ENSMUSG00000016494	1814.79567231381	0.62644618053645	0.887428804520705	0.705911479709958	0.480243188102396	0.910849488452341	ENSMUSG00000016494	ENSMUSG00000016494
ENSMUSG00000016495	929.702991196736	0.0275017712118276	0.148219294332212	0.18554784878537	0.852799353860579	0.983877676621013	ENSMUSG00000016495	ENSMUSG00000016495
ENSMUSG00000016496	132.092660943709	1.1426487689175	0.656257406590493	1.74115942531452	0.0816556372487441	0.623082065760865	ENSMUSG00000016496	ENSMUSG00000016496
ENSMUSG00000016503	897.747839851022	0.152972467024367	0.204903193058256	0.746559703346719	0.455329380275096	0.904926700091246	ENSMUSG00000016503	ENSMUSG00000016503
ENSMUSG00000016510	363.537014863113	0.166549937616014	0.178509531217716	0.933003053001603	0.350818392039577	0.861114368087666	ENSMUSG00000016510	ENSMUSG00000016510
ENSMUSG00000016520	761.870144396123	-0.00705040155752245	0.233397737203674	-0.0302076688574317	0.9759014324601	0.998364883653309	ENSMUSG00000016520	ENSMUSG00000016520
ENSMUSG00000016526	310.293839621827	0.447860187121665	0.505830630838419	0.885395545104362	0.375943334284198	0.8747096819035	ENSMUSG00000016526	ENSMUSG00000016526
ENSMUSG00000016528	5820.61307506797	0.0157391634368508	0.1168502259615	0.134695190422965	0.892852876022372	0.989374168602071	ENSMUSG00000016528	ENSMUSG00000016528
ENSMUSG00000016534	15367.2298003316	0.157437633025561	0.15948107482845	0.987186932336099	0.323551006776877	0.845103328523544	ENSMUSG00000016534	ENSMUSG00000016534
ENSMUSG00000016541	7330.85142793818	-0.0762748606113842	0.104767789325656	-0.728037320462057	0.466590741005952	0.907508124242736	ENSMUSG00000016541	ENSMUSG00000016541
ENSMUSG00000016552	276.075786934538	-0.140916239271748	0.514519993378407	-0.273879034994294	0.784177583444231	0.97272986677225	ENSMUSG00000016552	ENSMUSG00000016552
ENSMUSG00000016554	8364.22540587112	0.0829839938540854	0.1227726950699	0.675915714050581	0.499094160181445	0.911941148639079	ENSMUSG00000016554	ENSMUSG00000016554
ENSMUSG00000016559	15238.3220029577	-0.281040305538364	0.211332612123834	-1.32984825538277	0.183568273075992	0.749199637829763	ENSMUSG00000016559	ENSMUSG00000016559
ENSMUSG00000016619	4194.21017960606	0.234206491046711	0.127926186680953	1.83079396895352	0.0671313008786621	0.580920772414993	ENSMUSG00000016619	ENSMUSG00000016619
ENSMUSG00000016624	111.294243291287	0.0443538144625491	0.443092315653404	0.100100617626697	0.92026444500147	0.993019148519088	ENSMUSG00000016624	ENSMUSG00000016624
ENSMUSG00000016637	594.035956603665	0.240298372452357	0.214852505483969	1.11843411791298	0.263381629610933	0.811100012533465	ENSMUSG00000016637	ENSMUSG00000016637
ENSMUSG00000016664	5380.58387246119	0.0832926538262802	0.277035935486495	0.300656496710481	0.763676445274352	0.971247270311199	ENSMUSG00000016664	ENSMUSG00000016664
ENSMUSG00000016756	626.256246705434	-0.85974488348389	1.03950960241564	-0.827067764921064	0.408198653672058	0.884873263645006	ENSMUSG00000016756	ENSMUSG00000016756
ENSMUSG00000016757	3588.96993719618	0.124188876168929	0.184010244624752	0.674901967671335	0.499738050311916	0.911941148639079	ENSMUSG00000016757	ENSMUSG00000016757
ENSMUSG00000016831	4462.19227299933	0.237534779991051	0.101993658615796	2.32891714264148	0.0198634555965493	0.390861996046551	ENSMUSG00000016831	ENSMUSG00000016831
ENSMUSG00000016833	668.213856401774	0.27510129252873	0.144279023589028	1.90673103882615	0.0565554254537385	0.567569712118174	ENSMUSG00000016833	ENSMUSG00000016833
ENSMUSG00000016918	4826.67270082871	-0.552315872313224	0.593860761262436	-0.930042710919484	0.35234897087734	0.861475748859705	ENSMUSG00000016918	ENSMUSG00000016918
ENSMUSG00000016921	8333.45890459158	-0.205669086730869	0.175924908199894	-1.16907315078532	0.242374160327138	0.799436669327192	ENSMUSG00000016921	ENSMUSG00000016921
ENSMUSG00000016933	4410.01429268779	-0.0144938676532442	0.161851478792455	-0.089550418453883	0.928644486365592	0.993714038353153	ENSMUSG00000016933	ENSMUSG00000016933
ENSMUSG00000016940	616.437543036496	-0.163447548742237	0.273237329214382	-0.598188941504387	0.549713869346028	0.924183865324292	ENSMUSG00000016940	ENSMUSG00000016940
ENSMUSG00000016946	3641.47896496492	-0.0106594778683782	0.169053707425551	-0.0630537953334887	0.949723667024401	0.995880217689694	ENSMUSG00000016946	ENSMUSG00000016946
ENSMUSG00000016984	293.068000649864	-0.431581323441467	0.400320529172808	-1.078089410836	0.28099385677175	0.82439861374112	ENSMUSG00000016984	ENSMUSG00000016984
ENSMUSG00000016995	102.36222070326	1.14360022621011	0.87004989849804	1.31440763131436	0.188709063730025	0.757770914061694	ENSMUSG00000016995	ENSMUSG00000016995
ENSMUSG00000017002	335.878235379585	2.21759667359492	0.744296970923775	2.97945142896736	0.00288765006281287	0.165434030768537	ENSMUSG00000017002	ENSMUSG00000017002
ENSMUSG00000017009	11837.3317870832	-0.00869400166174835	0.465380442296241	-0.0186814934010788	0.985095191806109	0.999538978527711	ENSMUSG00000017009	ENSMUSG00000017009
ENSMUSG00000017057	2730.91581550873	-0.574916588149249	0.677360568543266	-0.848760047231072	0.396014825742265	0.88446620634339	ENSMUSG00000017057	ENSMUSG00000017057
ENSMUSG00000017119	7698.53874420594	0.259416218277052	0.16045780655037	1.61672544237115	0.105937559446652	0.657471223915381	ENSMUSG00000017119	ENSMUSG00000017119
ENSMUSG00000017132	661.328916586964	0.340931048637826	0.365976476423103	0.931565471010431	0.351561134580574	0.861330736366503	ENSMUSG00000017132	ENSMUSG00000017132
ENSMUSG00000017144	6155.58398866666	-0.651949083416991	0.303261648586764	-2.14979073831179	0.0315717711231778	0.458911550102357	ENSMUSG00000017144	ENSMUSG00000017144
ENSMUSG00000017146	605.938914465224	-0.775591120179562	0.598546919171016	-1.29579001300976	0.195047839726599	0.764748308689431	ENSMUSG00000017146	ENSMUSG00000017146
ENSMUSG00000017167	95.4918939732392	0.714847244047794	0.337454823551739	2.11834946237831	0.0341454825367369	0.473842300845696	ENSMUSG00000017167	ENSMUSG00000017167
ENSMUSG00000017176	1027.78443250845	-0.143659390299288	0.157643314872056	-0.911293894167872	0.362140542701988	0.866835333135367	ENSMUSG00000017176	ENSMUSG00000017176
ENSMUSG00000017188	752.552975252911	-0.106194159864086	0.171656186132849	-0.618644525760932	0.536150562511203	0.92042468644331	ENSMUSG00000017188	ENSMUSG00000017188
ENSMUSG00000017210	2085.13507952253	0.0507666003281075	0.18339563673225	0.276814657276849	0.781922425922857	0.972276058031173	ENSMUSG00000017210	ENSMUSG00000017210
ENSMUSG00000017221	6078.19828799471	0.113723166925633	0.106485337935907	1.06797019317422	0.28553395736995	0.825929390592013	ENSMUSG00000017221	ENSMUSG00000017221
ENSMUSG00000017264	3668.18143148043	0.0875583497357378	0.207594830803974	0.421775192554851	0.673189114546369	0.949341626992633	ENSMUSG00000017264	ENSMUSG00000017264
ENSMUSG00000017286	2050.91287581501	-0.0255626714833034	0.118885516078696	-0.215019224599086	0.829752330037101	0.98005478991547	ENSMUSG00000017286	ENSMUSG00000017286
ENSMUSG00000017288	2266.81527162367	0.191190591852069	0.153507032531183	1.24548425371476	0.2129538000507	0.775162783681044	ENSMUSG00000017288	ENSMUSG00000017288
ENSMUSG00000017291	12300.5174025933	0.0102119669814168	0.0968908453046747	0.105396613573812	0.91606110307612	0.992057334432776	ENSMUSG00000017291	ENSMUSG00000017291
ENSMUSG00000017299	860.333289227886	0.121082725292832	0.12953711777705	0.934733822789168	0.349925491627365	0.860858321744704	ENSMUSG00000017299	ENSMUSG00000017299
ENSMUSG00000017307	349.819479678151	-0.158116908760245	0.135010915264821	-1.17114166991684	0.241541836756586	0.799250960932242	ENSMUSG00000017307	ENSMUSG00000017307
ENSMUSG00000017314	311.669754985264	-0.186493499739001	0.350651844094112	-0.531848050652053	0.594831239801567	0.934606702929358	ENSMUSG00000017314	ENSMUSG00000017314
ENSMUSG00000017376	1697.45683017109	0.364338190986664	0.415469111580743	0.87693207709343	0.380523532011708	0.877484190525292	ENSMUSG00000017376	ENSMUSG00000017376
ENSMUSG00000017386	1948.73536877972	0.0286313977871589	0.300508453857828	0.0952765135875495	0.924095197218409	0.993190914701391	ENSMUSG00000017386	ENSMUSG00000017386
ENSMUSG00000017390	48.3176958682507	0.145093830363722	1.07709876192765	0.134708009601693	0.892842740171051	0.989374168602071	ENSMUSG00000017390	ENSMUSG00000017390
ENSMUSG00000017400	737.424382440333	0.426809809708226	0.560700902568071	0.76120763807119	0.446533056820984	0.901407670683586	ENSMUSG00000017400	ENSMUSG00000017400
ENSMUSG00000017404	12747.9251855558	0.158131431119484	1.09643298593745	0.144223525876761	0.885323964190313	0.989320653093417	ENSMUSG00000017404	ENSMUSG00000017404
ENSMUSG00000017405	528.128806188894	-0.373350145531934	0.146348138656679	-2.55110962776085	0.0107380543275594	0.328015733742489	ENSMUSG00000017405	ENSMUSG00000017405
ENSMUSG00000017417	501.36132045751	1.19569430918567	0.831436892585023	1.43810591020099	0.150404005964347	0.718565646817838	ENSMUSG00000017417	ENSMUSG00000017417
ENSMUSG00000017418	1238.77751321076	0.260963942668845	0.269040470649383	0.969980248841211	0.332056337291246	0.850187521056539	ENSMUSG00000017418	ENSMUSG00000017418
ENSMUSG00000017421	5808.18051170516	-0.121582034444814	0.0791817632313468	-1.53548026064519	0.124665902133795	0.69224108990672	ENSMUSG00000017421	ENSMUSG00000017421
ENSMUSG00000017428	6909.07581192493	0.457868763529917	0.180624186469898	2.53492498694921	0.0112471407415043	0.329708555024749	ENSMUSG00000017428	ENSMUSG00000017428
ENSMUSG00000017446	539.271098795774	0.365452038376795	0.687729837941408	0.531388952776439	0.59514927528171	0.934606702929358	ENSMUSG00000017446	ENSMUSG00000017446
ENSMUSG00000017466	65982.9564495991	-0.396957258934511	0.27437687787139	-1.44675915118685	0.14796439119069	0.715278907067535	ENSMUSG00000017466	ENSMUSG00000017466
ENSMUSG00000017478	4093.54958693775	-0.0839455572074651	0.102105469654638	-0.822145547064257	0.410994065579093	0.884873263645006	ENSMUSG00000017478	ENSMUSG00000017478
ENSMUSG00000017485	9480.53628684752	-0.12502735718297	0.181101221370681	-0.690372799458163	0.489959777601403	0.910899569324861	ENSMUSG00000017485	ENSMUSG00000017485
ENSMUSG00000017491	60.0300176938588	-0.238555013189956	0.495265916986917	-0.481670563242609	0.630039990572546	0.942009839892003	ENSMUSG00000017491	ENSMUSG00000017491
ENSMUSG00000017493	27258.2023714341	-0.602303293603274	0.44417572104163	-1.35600228709219	0.17509844036073	0.742852949424635	ENSMUSG00000017493	ENSMUSG00000017493
ENSMUSG00000017499	313.511774178819	-0.975608175541727	0.637401418793583	-1.53060245361278	0.125867674963724	0.693767365655524	ENSMUSG00000017499	ENSMUSG00000017499
ENSMUSG00000017548	2496.59369651661	-0.0707319906594348	0.131147276201618	-0.539332517670408	0.589657435211894	0.93316262190654	ENSMUSG00000017548	ENSMUSG00000017548
ENSMUSG00000017550	577.769222010608	-0.557036559108463	0.480522416389504	-1.15923116197963	0.246361972546515	0.801957734861468	ENSMUSG00000017550	ENSMUSG00000017550
ENSMUSG00000017561	918.237491475021	0.165830225014042	0.227234352854437	0.729776210907119	0.465526987936559	0.90704073891947	ENSMUSG00000017561	ENSMUSG00000017561
ENSMUSG00000017607	230.322485202523	0.521830296321736	0.935510622103689	0.557802641672088	0.576979158628807	0.931321527547237	ENSMUSG00000017607	ENSMUSG00000017607
ENSMUSG00000017615	7332.6439747582	-0.241259477781872	0.210466070505845	-1.14631055353491	0.251666677746049	0.80575668350824	ENSMUSG00000017615	ENSMUSG00000017615
ENSMUSG00000017631	5965.65152157326	0.584519625624595	0.279981429046773	2.0877085584378	0.0368241323559368	0.484510422080843	ENSMUSG00000017631	ENSMUSG00000017631
ENSMUSG00000017652	138.547577645034	-0.185547432713013	0.841807254578734	-0.220415578154962	0.825547514116625	0.98005478991547	ENSMUSG00000017652	ENSMUSG00000017652
ENSMUSG00000017664	1189.04154579302	-0.115372525262931	0.128665224363078	-0.896687709006461	0.369885580993555	0.871500631186999	ENSMUSG00000017664	ENSMUSG00000017664
ENSMUSG00000017667	1796.83875998738	-0.0543348905006431	0.146960592511068	-0.369724220433794	0.711587983308012	0.957273287418089	ENSMUSG00000017667	ENSMUSG00000017667
ENSMUSG00000017670	4617.00338754219	0.196302980760775	0.159641290074254	1.22965042859193	0.218828037292939	0.780528244618358	ENSMUSG00000017670	ENSMUSG00000017670
ENSMUSG00000017677	4719.53723431242	0.0837745069295613	0.179247354455098	0.467368163866246	0.640236495850992	0.943904948002177	ENSMUSG00000017677	ENSMUSG00000017677
ENSMUSG00000017679	3041.3199688212	-0.0823160442471974	0.110994916443802	-0.741619948773734	0.458317633489106	0.905144927397922	ENSMUSG00000017679	ENSMUSG00000017679
ENSMUSG00000017686	2949.00778074617	0.296400435945361	0.13540314460622	2.18902180453308	0.0285952552439672	0.445568309081645	ENSMUSG00000017686	ENSMUSG00000017686
ENSMUSG00000017692	60.9332415339537	-0.74892075921861	0.670493348445486	-1.11696970738778	0.264007277637727	0.811100012533465	ENSMUSG00000017692	ENSMUSG00000017692
ENSMUSG00000017697	486.038495125957	0.257390226513114	0.367290420065617	0.700781214133303	0.48343956349661	0.910899569324861	ENSMUSG00000017697	ENSMUSG00000017697
ENSMUSG00000017707	17779.622787344	0.18800276757171	0.182528093332442	1.02999359791315	0.303013010902399	0.835884731214794	ENSMUSG00000017707	ENSMUSG00000017707
ENSMUSG00000017713	62.2646871513842	0.20455205217492	0.474042345494903	0.431505864653012	0.666100589268857	0.948679639499938	ENSMUSG00000017713	ENSMUSG00000017713
ENSMUSG00000017715	3021.98909866863	0.0261722728882218	0.117761070339255	0.222248938573865	0.824120099129242	0.979954456337551	ENSMUSG00000017715	ENSMUSG00000017715
ENSMUSG00000017716	745.74027840835	-1.5984966572283	0.816320363005777	-1.95817319972573	0.0502096927572586	0.543357687016678	ENSMUSG00000017716	ENSMUSG00000017716
ENSMUSG00000017718	215.745905416069	0.0700060577519125	0.290023513899197	0.24138062742128	0.809260125992826	0.977064634747738	ENSMUSG00000017718	ENSMUSG00000017718
ENSMUSG00000017721	4262.51975155479	-0.0607216569774864	0.148874763964678	-0.407870718719616	0.68336859101853	0.951571100530247	ENSMUSG00000017721	ENSMUSG00000017721
ENSMUSG00000017723	19.1576332454184	-0.208584022036945	1.14714622339978	-0.181828626361832	0.855717218400059	0.984588448963837	ENSMUSG00000017723	ENSMUSG00000017723
ENSMUSG00000017724	1932.45772990813	0.58471965051964	0.399131947734366	1.46497832067501	0.142926832633584	0.710384481560431	ENSMUSG00000017724	ENSMUSG00000017724
ENSMUSG00000017734	771.347870811082	-0.148980443838391	0.574880747860482	-0.259150170522926	0.795519376136363	0.974547944533997	ENSMUSG00000017734	ENSMUSG00000017734
ENSMUSG00000017737	3927.12126961807	0.22180308805271	1.53185314876357	0.144793962940728	NA	NA	ENSMUSG00000017737	ENSMUSG00000017737
ENSMUSG00000017747	1221.17984119809	0.22592374450928	0.179999909057146	1.2551325480812	0.209430646676331	0.773434386285718	ENSMUSG00000017747	ENSMUSG00000017747
ENSMUSG00000017754	696.349111941903	0.460539139846877	0.775847118817613	0.59359521828055	0.552782880008884	0.924734446387935	ENSMUSG00000017754	ENSMUSG00000017754
ENSMUSG00000017756	1606.61622099855	0.0383580936570166	0.253017005047575	0.151602828631238	0.879500202272809	0.987926118609867	ENSMUSG00000017756	ENSMUSG00000017756
ENSMUSG00000017760	10903.0235902448	0.379554203696679	0.210356277617573	1.80433979910363	0.071178054240858	0.594780446061494	ENSMUSG00000017760	ENSMUSG00000017760
ENSMUSG00000017764	549.827481596263	0.0770269441744591	0.14300328303899	0.538637593050626	0.590136942727032	0.93316262190654	ENSMUSG00000017764	ENSMUSG00000017764
ENSMUSG00000017765	5902.64953873309	-0.355872741493488	0.191045013321539	-1.86276906843171	0.0624947636488639	0.571950543714229	ENSMUSG00000017765	ENSMUSG00000017765
ENSMUSG00000017774	33894.4866762249	-0.0949001739865138	0.350969536443065	-0.270394333788308	0.786856898792281	0.973299552504335	ENSMUSG00000017774	ENSMUSG00000017774
ENSMUSG00000017776	11623.4340530884	-0.00113589848675398	0.200405592266414	-0.00566799795309077	0.995477616157082	0.999538978527711	ENSMUSG00000017776	ENSMUSG00000017776
ENSMUSG00000017778	3674.71019035038	-0.0192618929397702	0.0724323582114091	-0.265929391440636	0.790293588749255	0.973861854743886	ENSMUSG00000017778	ENSMUSG00000017778
ENSMUSG00000017781	11245.6593387462	0.0915775048898721	0.241197204792208	0.379678964226665	0.70418373702953	0.956113329965338	ENSMUSG00000017781	ENSMUSG00000017781
ENSMUSG00000017801	1060.55865895092	0.26102205570854	0.177602585954813	1.46969738253108	0.141643731956702	0.707712202738157	ENSMUSG00000017801	ENSMUSG00000017801
ENSMUSG00000017802	2330.86782847054	-0.024896884014125	0.0911960263013037	-0.27300404440724	0.784850106643994	0.972737853953214	ENSMUSG00000017802	ENSMUSG00000017802
ENSMUSG00000017817	2719.76687205882	-0.484401165586103	0.418122540153805	-1.15851483492834	0.246654001274117	0.801957734861468	ENSMUSG00000017817	ENSMUSG00000017817
ENSMUSG00000017830	250.655359118088	-0.359536935207927	1.02194643204164	-0.351815832939157	0.724976383782837	0.963150862112694	ENSMUSG00000017830	ENSMUSG00000017830
ENSMUSG00000017831	3638.54289020063	0.0646764484615991	0.239284098160081	0.270291460899046	0.78693603417944	0.973299552504335	ENSMUSG00000017831	ENSMUSG00000017831
ENSMUSG00000017832	11.3172277846279	0.491469022431973	0.473626841088984	1.03767138978434	0.299423069094973	0.833843440821836	ENSMUSG00000017832	ENSMUSG00000017832
ENSMUSG00000017837	1369.72290599685	0.0992314548811823	0.230817480068477	0.429913084796451	0.667258866855532	0.948832532846756	ENSMUSG00000017837	ENSMUSG00000017837
ENSMUSG00000017843	5283.61908689137	-0.0188346503144928	0.0945422162007055	-0.199219471167339	0.842091068903799	0.982153978751132	ENSMUSG00000017843	ENSMUSG00000017843
ENSMUSG00000017858	1340.67823896134	0.165589022857297	0.132799431758612	1.24691062803858	0.212430269320979	0.775162783681044	ENSMUSG00000017858	ENSMUSG00000017858
ENSMUSG00000017861	448.27957233131	-1.03561186398846	0.638546400725308	-1.62182711046861	0.10484037188793	0.657343321215445	ENSMUSG00000017861	ENSMUSG00000017861
ENSMUSG00000017929	5048.93215296771	0.0797094585044941	0.269321418812073	0.295964052380527	0.767257534214461	0.971593109496256	ENSMUSG00000017929	ENSMUSG00000017929
ENSMUSG00000017969	32.8378720387723	0.497643894312885	1.21837758799152	0.408448004311408	0.682944796501794	0.951571100530247	ENSMUSG00000017969	ENSMUSG00000017969
ENSMUSG00000017999	2314.49478566537	-0.0447213448025283	0.18436455883375	-0.242570183149223	0.808338381813763	0.977064634747738	ENSMUSG00000017999	ENSMUSG00000017999
ENSMUSG00000018001	5077.31349003169	0.00960831045386325	0.259186429621966	0.0370710398220977	0.97042836302425	0.997858743515683	ENSMUSG00000018001	ENSMUSG00000018001
ENSMUSG00000018008	352.150529403291	0.589785096077068	1.25351865551566	0.470503644666099	NA	NA	ENSMUSG00000018008	ENSMUSG00000018008
ENSMUSG00000018012	261.216837358931	-0.280706620235759	0.435143489965177	-0.645089784655225	0.518869003404363	0.917750576734687	ENSMUSG00000018012	ENSMUSG00000018012
ENSMUSG00000018040	4010.00068321321	0.132883186624066	0.132141567817303	1.00561230518915	0.314602102303775	0.841750167998334	ENSMUSG00000018040	ENSMUSG00000018040
ENSMUSG00000018042	11289.8677148147	-0.153798244394148	0.196262545260249	-0.783635227955528	0.433254178846434	0.893602851987665	ENSMUSG00000018042	ENSMUSG00000018042
ENSMUSG00000018068	3048.05617153659	0.0416595835581518	0.121209341823237	0.3436994453687	0.731072328327783	0.964799294297686	ENSMUSG00000018068	ENSMUSG00000018068
ENSMUSG00000018076	5384.21145942128	0.0962385632576108	0.188765329777196	0.509831775629579	0.610169322111769	0.938052041015316	ENSMUSG00000018076	ENSMUSG00000018076
ENSMUSG00000018102	3156.19221197451	-0.134364525865823	0.8650413477934	-0.155327287196812	0.876563304600479	0.987596349231445	ENSMUSG00000018102	ENSMUSG00000018102
ENSMUSG00000018143	2445.25868042459	0.336888820050152	0.587831710294854	0.573104196575529	0.56657414596202	0.928328161256443	ENSMUSG00000018143	ENSMUSG00000018143
ENSMUSG00000018160	4891.96689584447	-0.0987272645834481	0.121333196040371	-0.813687167282721	0.415824187535055	0.886192741600133	ENSMUSG00000018160	ENSMUSG00000018160
ENSMUSG00000018167	1081.81403678545	0.427658167645926	0.190467930200741	2.24530275094186	0.0247487035639025	0.42201209143164	ENSMUSG00000018167	ENSMUSG00000018167
ENSMUSG00000018171	7542.37191179302	0.14997875324358	0.143786597874552	1.0430648993756	0.296918235978387	0.832524710396377	ENSMUSG00000018171	ENSMUSG00000018171
ENSMUSG00000018189	859.382470857798	0.258363244064685	0.216934360454009	1.19097428145533	0.233663681450747	0.795130215889147	ENSMUSG00000018189	ENSMUSG00000018189
ENSMUSG00000018196	869.787165914121	0.00113812399714834	0.131763087703704	0.00863765427012184	0.993108234714458	0.999538978527711	ENSMUSG00000018196	ENSMUSG00000018196
ENSMUSG00000018199	4108.58902620094	0.0448982937389157	0.269673866482175	0.166491081707702	0.867770500991946	0.986148947314908	ENSMUSG00000018199	ENSMUSG00000018199
ENSMUSG00000018209	2737.46410501601	0.277108816569091	0.380284243147662	0.728688662657767	0.466192129423306	0.907508124242736	ENSMUSG00000018209	ENSMUSG00000018209
ENSMUSG00000018217	4914.84232442469	0.124946395256716	0.305553329878485	0.408918453961557	0.682599505830227	0.951571100530247	ENSMUSG00000018217	ENSMUSG00000018217
ENSMUSG00000018238	38.1186656523249	2.39913103778956	0.60324114925684	3.97706794495892	6.97702343038798e-05	0.0190354261893227	ENSMUSG00000018238	ENSMUSG00000018238
ENSMUSG00000018239	334.526342286689	0.352788953820101	0.235848992829811	1.49582556867086	0.134699116514213	0.700125530120604	ENSMUSG00000018239	ENSMUSG00000018239
ENSMUSG00000018286	3716.7957055933	0.366589368241402	0.144300881111459	2.54045135010815	0.0110709494706904	0.328647147892347	ENSMUSG00000018286	ENSMUSG00000018286
ENSMUSG00000018287	1361.75779092416	0.0702708299837723	0.126870814083786	0.553877032249239	0.57966300464812	0.931758298026981	ENSMUSG00000018287	ENSMUSG00000018287
ENSMUSG00000018293	18655.0296388855	-0.0744043589325225	0.119950347004066	-0.620292986147011	0.53506491177863	0.920188347202869	ENSMUSG00000018293	ENSMUSG00000018293
ENSMUSG00000018322	1863.32778019603	0.46240639128797	0.214707548280796	2.15365689278531	0.0312670890546195	0.457613469362143	ENSMUSG00000018322	ENSMUSG00000018322
ENSMUSG00000018326	15566.7926781187	-0.0607401628027505	0.133201233907728	-0.45600300403243	0.648387818026937	0.945707095507242	ENSMUSG00000018326	ENSMUSG00000018326
ENSMUSG00000018334	755.001386949891	-0.19797262156732	0.370136917745725	-0.534863214329036	0.592744446927867	0.933852025761271	ENSMUSG00000018334	ENSMUSG00000018334
ENSMUSG00000018339	3315.57185457087	-0.402197982863418	0.616521086327171	-0.65236695351241	0.514164477450208	0.917750576734687	ENSMUSG00000018339	ENSMUSG00000018339
ENSMUSG00000018340	11536.6330429055	-0.697685889819808	0.32451928552741	-2.14990578660348	0.0315626678244851	0.458911550102357	ENSMUSG00000018340	ENSMUSG00000018340
ENSMUSG00000018347	507.78592518394	-0.0307315131997914	0.162825822369458	-0.188738572006475	0.850297718771801	0.983782288736421	ENSMUSG00000018347	ENSMUSG00000018347
ENSMUSG00000018362	5501.11239772047	-0.16296071673582	0.29981433022482	-0.543538784866026	0.586758894386944	0.932715432759236	ENSMUSG00000018362	ENSMUSG00000018362
ENSMUSG00000018363	9104.16172427121	0.387634216808758	0.442934888058501	0.875149434509122	0.381492602210593	0.877706130145612	ENSMUSG00000018363	ENSMUSG00000018363
ENSMUSG00000018372	349.810937879482	-0.0914241014169888	0.308796582690768	-0.296065780975763	0.767179845914415	0.971593109496256	ENSMUSG00000018372	ENSMUSG00000018372
ENSMUSG00000018377	4418.23126466561	-0.198799461058935	0.188964485299637	-1.05204668879289	0.292778129391154	0.830600696683556	ENSMUSG00000018377	ENSMUSG00000018377
ENSMUSG00000018378	2179.71520692563	-0.524205324062819	0.164988996121414	-3.1772138529594	0.00148697345418399	0.123572621537359	ENSMUSG00000018378	ENSMUSG00000018378
ENSMUSG00000018379	8747.25994101491	-0.146693673711805	0.207351733052876	-0.70746297391398	0.479278814352306	0.910731314456946	ENSMUSG00000018379	ENSMUSG00000018379
ENSMUSG00000018387	370.68981807055	-0.394217328001544	0.25927052909798	-1.5204864562627	0.128388760133027	0.694485636850663	ENSMUSG00000018387	ENSMUSG00000018387
ENSMUSG00000018395	1581.47421334056	0.202695910221963	0.120815971599661	1.67772445594876	0.0934009028810501	0.645981591399931	ENSMUSG00000018395	ENSMUSG00000018395
ENSMUSG00000018398	5906.98703834289	-0.190681601704553	0.153732222941122	-1.2403489525913	0.214846353385014	0.776707310761017	ENSMUSG00000018398	ENSMUSG00000018398
ENSMUSG00000018401	3831.85757994046	-0.0496508014942329	0.130089733262392	-0.381665795209886	0.702709274295923	0.956113329965338	ENSMUSG00000018401	ENSMUSG00000018401
ENSMUSG00000018405	412.848711026214	0.0013985855571994	0.225332848790368	0.00620675398508157	0.995047758619144	0.999538978527711	ENSMUSG00000018405	ENSMUSG00000018405
ENSMUSG00000018411	65.7922299462334	0.537282329645547	0.578571642153048	0.92863578250422	0.35307787127695	0.861977067261845	ENSMUSG00000018411	ENSMUSG00000018411
ENSMUSG00000018412	4352.17993140492	-0.0883054000491648	0.0937701755184911	-0.94172160349376	0.346335191525023	0.859487315291442	ENSMUSG00000018412	ENSMUSG00000018412
ENSMUSG00000018415	1254.01545134284	-0.000144330747346239	0.229422777785396	-0.000629103826304671	0.999498047802959	0.999751528776777	ENSMUSG00000018415	ENSMUSG00000018415
ENSMUSG00000018417	4024.70529383715	0.0409396779111667	0.384413087664727	0.106499178162407	0.915186307433038	0.991872179285894	ENSMUSG00000018417	ENSMUSG00000018417
ENSMUSG00000018425	3327.85515955237	0.59244305742677	0.271444778771542	2.18255462531991	0.0290686243728032	0.448242533920403	ENSMUSG00000018425	ENSMUSG00000018425
ENSMUSG00000018427	779.386222807661	0.25514230941829	0.311846022880344	0.818167591369887	0.413261497945583	0.885377942393055	ENSMUSG00000018427	ENSMUSG00000018427
ENSMUSG00000018428	3114.81667143231	-0.0105434888418878	0.193990901875397	-0.0543504295302468	0.956655971941846	0.996324960363258	ENSMUSG00000018428	ENSMUSG00000018428
ENSMUSG00000018433	2453.68506047664	0.122581713484745	0.167820153159408	0.730434999474153	0.465124331297922	0.906794907721174	ENSMUSG00000018433	ENSMUSG00000018433
ENSMUSG00000018442	2245.94917819883	-0.102078756890533	0.0662919619640394	-1.53983611083809	0.123600307279996	0.690536306527497	ENSMUSG00000018442	ENSMUSG00000018442
ENSMUSG00000018446	3894.9236284505	0.142897064139092	0.174846805143501	0.817270089789817	0.413774095716839	0.885377942393055	ENSMUSG00000018446	ENSMUSG00000018446
ENSMUSG00000018449	303.9356231277	0.170679595915225	0.278001979173643	0.613951010070386	0.539247700713498	0.921550176362183	ENSMUSG00000018449	ENSMUSG00000018449
ENSMUSG00000018451	29.9213999414633	0.577191527697033	0.725719424847745	0.795337024109734	0.426417482163452	0.890812278580531	ENSMUSG00000018451	ENSMUSG00000018451
ENSMUSG00000018470	165.628975526712	2.36109118919967	0.570691791994833	4.13724399460268	3.51502277712586e-05	0.0134372971331864	ENSMUSG00000018470	ENSMUSG00000018470
ENSMUSG00000018474	7813.9949146128	-0.487008942040086	0.273740890333822	-1.77908730203291	0.0752254501634788	0.608700003213454	ENSMUSG00000018474	ENSMUSG00000018474
ENSMUSG00000018476	3355.92745667536	-0.0787986349211836	0.19166645942672	-0.411123757160605	0.680981790554847	0.951415266395914	ENSMUSG00000018476	ENSMUSG00000018476
ENSMUSG00000018481	4446.94069165324	-0.0495252783173629	0.0989670610742441	-0.500421835101373	0.616778081757074	0.940484136054761	ENSMUSG00000018481	ENSMUSG00000018481
ENSMUSG00000018500	177.074037377162	0.47179298713012	0.549243161901548	0.858987457389026	0.390347435932919	0.881241930776191	ENSMUSG00000018500	ENSMUSG00000018500
ENSMUSG00000018501	9665.72051925065	-0.185426306198565	0.0956813235773747	-1.93795716097736	0.0526284492292285	0.554266114970608	ENSMUSG00000018501	ENSMUSG00000018501
ENSMUSG00000018507	817.603924813411	-0.625700293337173	0.530814977637328	-1.17875402861122	0.238496134769036	0.79866931652623	ENSMUSG00000018507	ENSMUSG00000018507
ENSMUSG00000018509	85.5484601877489	0.386149648967886	0.383717321116286	1.00633885341565	0.314252596531512	0.841750167998334	ENSMUSG00000018509	ENSMUSG00000018509
ENSMUSG00000018537	765.59286244666	-0.279841862086711	0.224801125828384	-1.24484190662081	0.213189868525663	0.775162783681044	ENSMUSG00000018537	ENSMUSG00000018537
ENSMUSG00000018541	1329.25994682417	0.361493572863721	0.241561926962706	1.49648405859724	0.134527559049826	0.69973687189226	ENSMUSG00000018541	ENSMUSG00000018541
ENSMUSG00000018547	4818.36156368836	0.0194678278333579	0.182898264058775	0.106440746901249	0.915232665334957	0.991872179285894	ENSMUSG00000018547	ENSMUSG00000018547
ENSMUSG00000018548	1159.57588061442	0.03824447734451	0.257626962594399	0.148449048031984	0.881988394104293	0.988534586769824	ENSMUSG00000018548	ENSMUSG00000018548
ENSMUSG00000018559	2808.3918451942	-0.0125599587927833	0.107016798535096	-0.117364366760273	0.906571320086969	0.99022047032863	ENSMUSG00000018559	ENSMUSG00000018559
ENSMUSG00000018565	2257.16297088432	0.278785269879465	0.202079718419708	1.37958065292057	0.167715797721838	0.735568830772756	ENSMUSG00000018565	ENSMUSG00000018565
ENSMUSG00000018567	11056.6258426424	0.0356977615510378	0.13457566329358	0.2652616429849	0.790807910827226	0.973926985020165	ENSMUSG00000018567	ENSMUSG00000018567
ENSMUSG00000018570	47.0880234684718	-0.133740914628086	0.469193839835429	-0.28504405487292	0.775610390392022	0.971879670498359	ENSMUSG00000018570	ENSMUSG00000018570
ENSMUSG00000018572	2875.3386997346	0.0477491870901379	0.108548709439753	0.439887192916282	0.660018812108705	0.947525913216566	ENSMUSG00000018572	ENSMUSG00000018572
ENSMUSG00000018574	4200.100900339	-0.00907590023246511	0.14335136135489	-0.0633122709591592	0.949517844555693	0.995880217689694	ENSMUSG00000018574	ENSMUSG00000018574
ENSMUSG00000018583	11393.293513385	-0.094215941895379	0.10484322952024	-0.898636395754966	0.368846365890227	0.871166090548349	ENSMUSG00000018583	ENSMUSG00000018583
ENSMUSG00000018585	1430.18639456112	0.182324809627616	0.198815327656101	0.917056103154136	0.359113242010016	0.865895861174725	ENSMUSG00000018585	ENSMUSG00000018585
ENSMUSG00000018593	182727.573304461	-0.408749372989913	0.270395098085391	-1.51167449367307	0.13061669041274	0.695916486134199	ENSMUSG00000018593	ENSMUSG00000018593
ENSMUSG00000018599	584.379395801586	0.165527288858755	0.134359910500379	1.23196932955897	0.217960541280826	0.779395686210786	ENSMUSG00000018599	ENSMUSG00000018599
ENSMUSG00000018604	1437.7972704342	0.237046882398528	0.338199855738793	0.700907698144053	0.483360619943924	0.910899569324861	ENSMUSG00000018604	ENSMUSG00000018604
ENSMUSG00000018648	1299.15852922914	0.557697590398611	0.492978225570416	1.13128240046162	0.257936249467254	0.808832677967539	ENSMUSG00000018648	ENSMUSG00000018648
ENSMUSG00000018651	776.88120886185	-0.109493687250441	0.212748910208335	-0.514661565801765	0.606789535318066	0.937640501686449	ENSMUSG00000018651	ENSMUSG00000018651
ENSMUSG00000018659	424.489477242222	0.0994622059930024	0.242629086847636	0.409935211335406	0.681853474764064	0.951421506599384	ENSMUSG00000018659	ENSMUSG00000018659
ENSMUSG00000018661	2153.04488245863	0.0307493431088517	0.102227203425251	0.30079413383675	0.763571481898161	0.971247270311199	ENSMUSG00000018661	ENSMUSG00000018661
ENSMUSG00000018666	1976.90796343145	-0.237239247945023	0.142002866101809	-1.67066520879188	0.0947878245066837	0.646946562701654	ENSMUSG00000018666	ENSMUSG00000018666
ENSMUSG00000018669	1811.05659441191	-0.368642415955496	0.157589530235952	-2.33925702680593	0.0193221353009008	0.386828222222239	ENSMUSG00000018669	ENSMUSG00000018669
ENSMUSG00000018672	1612.95175198848	-0.522560411224847	0.304313423414384	-1.71717831360096	0.0859465966716696	0.630542299100159	ENSMUSG00000018672	ENSMUSG00000018672
ENSMUSG00000018677	4013.03667839738	0.0782126532946198	0.17532276895147	0.446106650963684	0.655520208732302	0.945707095507242	ENSMUSG00000018677	ENSMUSG00000018677
ENSMUSG00000018678	721.784706624202	-0.179257921061162	0.140930303656467	-1.27196150444777	0.203386797202806	0.769686754135715	ENSMUSG00000018678	ENSMUSG00000018678
ENSMUSG00000018697	1702.59591175019	0.16473608418313	0.110071209888068	1.49663190175388	0.134489064459751	0.69973687189226	ENSMUSG00000018697	ENSMUSG00000018697
ENSMUSG00000018707	57783.9115501868	-0.086342180123898	0.216865620870983	-0.398136780634605	0.690529363618811	0.953474657689704	ENSMUSG00000018707	ENSMUSG00000018707
ENSMUSG00000018733	437.30237863314	0.0519257624361778	0.181294789387876	0.28641618775421	0.774559377770308	0.971879670498359	ENSMUSG00000018733	ENSMUSG00000018733
ENSMUSG00000018736	4476.11082785198	-0.098379934724182	0.243294950747703	-0.404364884769854	0.685944418434	0.951970175621857	ENSMUSG00000018736	ENSMUSG00000018736
ENSMUSG00000018740	153.17656154724	0.108643269815474	0.329399339680728	0.329822366738128	0.741534185985001	0.965843668275256	ENSMUSG00000018740	ENSMUSG00000018740
ENSMUSG00000018750	4115.07266204399	-0.374802111618825	0.264861917514026	-1.41508494364418	0.157043592142603	0.72551129149586	ENSMUSG00000018750	ENSMUSG00000018750
ENSMUSG00000018752	230.770257545377	0.0949434809257172	0.422180813649976	0.224888194479708	0.82206625351906	0.979114668064077	ENSMUSG00000018752	ENSMUSG00000018752
ENSMUSG00000018761	874.721022480933	0.064037009281495	0.280291555410663	0.228465710241154	0.819284210492962	0.979114668064077	ENSMUSG00000018761	ENSMUSG00000018761
ENSMUSG00000018765	4614.37247442444	0.131768391146673	0.268778516446927	0.490248971117793	0.62395773145992	0.941820500317311	ENSMUSG00000018765	ENSMUSG00000018765
ENSMUSG00000018770	6537.01218446451	0.0904387369525339	0.10918987432856	0.828270363975302	0.407517402572213	0.884873263645006	ENSMUSG00000018770	ENSMUSG00000018770
ENSMUSG00000018774	1563.68388246331	1.27174869614052	0.973945918777728	1.30576931595599	0.191631017676687	0.761692014677958	ENSMUSG00000018774	ENSMUSG00000018774
ENSMUSG00000018796	666.189132606163	0.117003860708413	0.336570708882642	0.347635304025255	0.728114089264737	0.963771142523371	ENSMUSG00000018796	ENSMUSG00000018796
ENSMUSG00000018800	2008.46791779847	-0.364938924021812	0.208225330539688	-1.75261541463734	0.0796680435403821	0.619295194198506	ENSMUSG00000018800	ENSMUSG00000018800
ENSMUSG00000018809	1015.68565775429	0.744138395315624	0.457324384481899	1.62715661041922	0.103703840365196	0.657343321215445	ENSMUSG00000018809	ENSMUSG00000018809
ENSMUSG00000018819	2767.74881271662	0.186789108440976	0.336633772046835	0.554873348877748	0.578981292294543	0.931758298026981	ENSMUSG00000018819	ENSMUSG00000018819
ENSMUSG00000018820	1237.18129319771	-0.0245454288588128	0.362753418304182	-0.0676642248433083	0.946052928453866	0.995880217689694	ENSMUSG00000018820	ENSMUSG00000018820
ENSMUSG00000018821	969.564581865486	0.26161422769276	0.306519066506318	0.853500666939318	0.393381717961591	0.882892137580585	ENSMUSG00000018821	ENSMUSG00000018821
ENSMUSG00000018830	1648.91926466207	-1.48571705383947	1.30050318732212	-1.14241708003709	0.253280694999301	0.805957660961373	ENSMUSG00000018830	ENSMUSG00000018830
ENSMUSG00000018841	658.699671002384	0.0846317425611541	0.167843736809152	0.50422937531107	0.614100200100592	0.939367898325251	ENSMUSG00000018841	ENSMUSG00000018841
ENSMUSG00000018846	5256.70693688832	0.106479515759445	0.153840750509449	0.692141161602725	0.488848684564331	0.910899569324861	ENSMUSG00000018846	ENSMUSG00000018846
ENSMUSG00000018848	8543.83133484761	0.44874255653611	0.226689917274925	1.97954351887598	0.0477548449559375	0.528847420542493	ENSMUSG00000018848	ENSMUSG00000018848
ENSMUSG00000018849	694.306643645574	0.518233962365178	0.508332720584313	1.01947787616246	0.307976151173737	0.838994734454168	ENSMUSG00000018849	ENSMUSG00000018849
ENSMUSG00000018858	752.586362395485	0.00773696514138021	0.113069957435625	0.0684263558318323	0.945446242074485	0.995880217689694	ENSMUSG00000018858	ENSMUSG00000018858
ENSMUSG00000018861	328.33835083876	0.545365710613889	0.354805738291659	1.53708255463892	0.12427309444972	0.691415523564047	ENSMUSG00000018861	ENSMUSG00000018861
ENSMUSG00000018865	63.8547257411934	-0.167897316393753	0.689732301861537	-0.243423884803728	0.807677042778125	0.976750860464305	ENSMUSG00000018865	ENSMUSG00000018865
ENSMUSG00000018882	1344.72753220394	0.405862840994743	0.154329594942769	2.62984452946469	0.00854239244904688	0.285962822332145	ENSMUSG00000018882	ENSMUSG00000018882
ENSMUSG00000018899	751.277556897756	-0.232028217848803	0.534190607115677	-0.434354731734468	0.664030864884013	0.948512938327229	ENSMUSG00000018899	ENSMUSG00000018899
ENSMUSG00000018900	465.825496433086	0.00704752320146235	0.166247833809636	0.0423916693527099	0.966186469274688	0.997575434576325	ENSMUSG00000018900	ENSMUSG00000018900
ENSMUSG00000018906	2704.10663305855	-0.387947747991048	0.178469143123397	-2.17375251094703	0.0297237267293243	0.450059110027102	ENSMUSG00000018906	ENSMUSG00000018906
ENSMUSG00000018909	1510.9960207407	-0.157040200337213	0.57397818542628	-0.27359959720522	0.784392343573233	0.97272986677225	ENSMUSG00000018909	ENSMUSG00000018909
ENSMUSG00000018920	233.343112265158	0.32365764278838	0.791957507845852	0.408680566295455	0.682774097284347	0.951571100530247	ENSMUSG00000018920	ENSMUSG00000018920
ENSMUSG00000018921	1855.56791953819	-0.0613185147464959	0.141319015067253	-0.433901373550577	0.66436006228154	0.948512938327229	ENSMUSG00000018921	ENSMUSG00000018921
ENSMUSG00000018923	347.843796944109	-0.00960273782834898	0.22378645202493	-0.0429102733496986	0.965773059346113	0.997575434576325	ENSMUSG00000018923	ENSMUSG00000018923
ENSMUSG00000018927	359.941026701615	2.15191719476194	1.47700556438293	1.45694589557012	0.145131315699693	0.712046657106479	ENSMUSG00000018927	ENSMUSG00000018927
ENSMUSG00000018931	1175.36528784127	0.200576505079247	0.214050894900058	0.937050532645041	0.348732565106878	0.860858321744704	ENSMUSG00000018931	ENSMUSG00000018931
ENSMUSG00000018932	7106.4757096445	0.432710431144213	0.240263792852341	1.80098060555526	0.0717059368940709	0.596187396170242	ENSMUSG00000018932	ENSMUSG00000018932
ENSMUSG00000018965	9178.99672887503	-0.231557437238634	0.205208585448024	-1.12840033828547	0.259150884994717	0.808832677967539	ENSMUSG00000018965	ENSMUSG00000018965
ENSMUSG00000018974	1691.15130506552	-0.346243667173587	0.220756149473228	-1.56844404108243	0.11677753978013	0.675574136370398	ENSMUSG00000018974	ENSMUSG00000018974
ENSMUSG00000018995	366.569455404022	-0.0921347255827034	0.178712351647961	-0.515547608954284	0.606170409873076	0.937640501686449	ENSMUSG00000018995	ENSMUSG00000018995
ENSMUSG00000018999	3156.78061161124	-0.268051389205898	0.115683052131277	-2.31711892336411	0.0204972544545282	0.396058832627372	ENSMUSG00000018999	ENSMUSG00000018999
ENSMUSG00000019039	813.978070533225	0.339421171726814	0.18251941020628	1.85964425012773	0.0629358743881247	0.571950543714229	ENSMUSG00000019039	ENSMUSG00000019039
ENSMUSG00000019054	2342.4393212226	-0.0740689148727884	0.110617528707554	-0.669594735465558	0.503116170976738	0.914660020708566	ENSMUSG00000019054	ENSMUSG00000019054
ENSMUSG00000019055	4942.54661267787	-0.119875711050466	0.252440758178055	-0.474866705026745	0.634881984248714	0.942448772429566	ENSMUSG00000019055	ENSMUSG00000019055
ENSMUSG00000019066	432.14625807312	0.119800128299688	0.257824897640118	0.464656941188472	0.642177148364684	0.944358951017322	ENSMUSG00000019066	ENSMUSG00000019066
ENSMUSG00000019080	252.447198846117	0.0117881419422299	0.202237028225618	0.0582887419067439	0.953518634925941	0.996049587641259	ENSMUSG00000019080	ENSMUSG00000019080
ENSMUSG00000019082	1593.14372044595	-0.0683221770124004	0.147496851040787	-0.463211089120183	0.643213068455252	0.94472213425631	ENSMUSG00000019082	ENSMUSG00000019082
ENSMUSG00000019087	10857.4639778795	0.117085500139248	0.292948336863366	0.399679688892918	0.689392453922344	0.953474657689704	ENSMUSG00000019087	ENSMUSG00000019087
ENSMUSG00000019088	507.947880794501	0.813452289183336	0.330741117879469	2.45948340018546	0.0139137131873378	0.350457913524122	ENSMUSG00000019088	ENSMUSG00000019088
ENSMUSG00000019102	2394.6451474942	5.34179829573729	0.972819394613203	5.49104831309538	3.99555028166331e-08	4.44428131329626e-05	ENSMUSG00000019102	ENSMUSG00000019102
ENSMUSG00000019122	790.543988789315	0.643584265464143	1.30994637595226	0.491305810130045	0.623210171095984	0.941820500317311	ENSMUSG00000019122	ENSMUSG00000019122
ENSMUSG00000019124	1326.44116553954	0.0111693539528193	0.369010013471973	0.0302684305169068	0.975852973829012	0.998364883653309	ENSMUSG00000019124	ENSMUSG00000019124
ENSMUSG00000019132	8672.47214916654	0.169507391742772	0.240439707382979	0.704989178317275	0.480816970718184	0.910899569324861	ENSMUSG00000019132	ENSMUSG00000019132
ENSMUSG00000019139	922.25420333245	0.376083073246925	0.262119023527272	1.43477977365422	0.151349863377586	0.718565646817838	ENSMUSG00000019139	ENSMUSG00000019139
ENSMUSG00000019143	1154.34561693725	0.0730956687584207	0.130844253103895	0.558646383195602	0.576403078064372	0.931321527547237	ENSMUSG00000019143	ENSMUSG00000019143
ENSMUSG00000019158	393.535952892891	-0.419363078957868	0.239401906521158	-1.75171152582615	0.0798234239958707	0.619295194198506	ENSMUSG00000019158	ENSMUSG00000019158
ENSMUSG00000019173	6417.98994910955	0.218687528267925	0.161712925930252	1.35231940804934	0.17627315835382	0.743907126260529	ENSMUSG00000019173	ENSMUSG00000019173
ENSMUSG00000019179	8907.97827450035	-0.0608516956037358	0.204840342409592	-0.297068901994211	0.766413905826661	0.971414872497715	ENSMUSG00000019179	ENSMUSG00000019179
ENSMUSG00000019188	14712.0455960325	-0.108882144616571	0.238131758973682	-0.457234873188856	0.64750223509882	0.945707095507242	ENSMUSG00000019188	ENSMUSG00000019188
ENSMUSG00000019189	3397.71001721174	-0.356015720236999	0.213614978449878	-1.66662339326796	0.0955893142838784	0.648930274434217	ENSMUSG00000019189	ENSMUSG00000019189
ENSMUSG00000019194	1391.18384745068	-0.294573789313096	0.323052526969738	-0.911844869551786	0.361850386498958	0.866284203439559	ENSMUSG00000019194	ENSMUSG00000019194
ENSMUSG00000019210	3741.77394967301	0.301702320371828	0.302544314981586	0.997216954449104	0.318659213103279	0.843305537157869	ENSMUSG00000019210	ENSMUSG00000019210
ENSMUSG00000019214	429.687977249683	-0.999854280334376	0.606618730540998	-1.64824168789295	0.0993030853744939	0.652395554073231	ENSMUSG00000019214	ENSMUSG00000019214
ENSMUSG00000019254	2646.32586074691	0.00763390223543264	0.102326927460363	0.0746030631906706	0.940530536844029	0.99546611198692	ENSMUSG00000019254	ENSMUSG00000019254
ENSMUSG00000019256	3508.89710152482	0.542165406581424	0.515095244482107	1.05255370223139	0.292545585657999	0.830266765184428	ENSMUSG00000019256	ENSMUSG00000019256
ENSMUSG00000019261	2669.32788742663	-0.0773566057694688	0.122981196039742	-0.629011655932103	0.529341425359662	0.919873334921999	ENSMUSG00000019261	ENSMUSG00000019261
ENSMUSG00000019278	196.564972290931	-0.715170911189841	1.05533738841781	-0.677670400990955	0.497980697585272	0.911941148639079	ENSMUSG00000019278	ENSMUSG00000019278
ENSMUSG00000019295	1322.23475238843	-0.134066063709937	0.173251531604303	-0.773823252634419	0.439035319828217	0.896804990111997	ENSMUSG00000019295	ENSMUSG00000019295
ENSMUSG00000019297	1798.08349336861	0.124545030030654	0.150543912218935	0.827300341773558	0.408066850111527	0.884873263645006	ENSMUSG00000019297	ENSMUSG00000019297
ENSMUSG00000019302	6875.83222575889	0.158354475230155	0.231388974477006	0.684364825887117	0.493744821281499	0.910899569324861	ENSMUSG00000019302	ENSMUSG00000019302
ENSMUSG00000019303	156.054186560784	0.0860845653012663	0.601307402694575	0.143162324154841	0.886161984233374	0.989374168602071	ENSMUSG00000019303	ENSMUSG00000019303
ENSMUSG00000019320	43.0547759483667	0.490444384141139	0.509354801342049	0.962873782379032	0.335610868047276	0.854004083463794	ENSMUSG00000019320	ENSMUSG00000019320
ENSMUSG00000019338	1061.87456380584	-0.0229806401433557	0.146524797699843	-0.156837890269138	0.875372610250809	0.987277992597065	ENSMUSG00000019338	ENSMUSG00000019338
ENSMUSG00000019362	2032.77765579541	0.217780374591331	0.0939267581983908	2.31861908968836	0.0204156991025223	0.396058832627372	ENSMUSG00000019362	ENSMUSG00000019362
ENSMUSG00000019370	13152.8160314369	-0.193295184568369	0.137206950766689	-1.40878565909576	0.158898556915743	0.730163398087375	ENSMUSG00000019370	ENSMUSG00000019370
ENSMUSG00000019373	2102.15171992734	-0.249928918945559	0.126293149439966	-1.97895863753373	0.0478206634107015	0.528847420542493	ENSMUSG00000019373	ENSMUSG00000019373
ENSMUSG00000019428	4908.33400107549	-0.0595391816624325	0.109023059846265	-0.546115489203746	0.584986553261976	0.932715432759236	ENSMUSG00000019428	ENSMUSG00000019428
ENSMUSG00000019432	6248.5751814285	0.0315197648403615	0.239346783546037	0.131690780938775	0.895228877752809	0.98975530027568	ENSMUSG00000019432	ENSMUSG00000019432
ENSMUSG00000019433	2863.24129243824	-0.176126356570397	0.22030129492256	-0.799479443061416	0.424012461857949	0.889513707684408	ENSMUSG00000019433	ENSMUSG00000019433
ENSMUSG00000019437	430.40692375816	0.180936804856344	0.164709439818404	1.09852115978192	0.271976983143305	0.818380303352385	ENSMUSG00000019437	ENSMUSG00000019437
ENSMUSG00000019461	3962.31783438811	-0.191345282199869	0.108368382560349	-1.76569288642202	0.0774473868710011	0.612961654384695	ENSMUSG00000019461	ENSMUSG00000019461
ENSMUSG00000019464	1191.93477552107	-0.0671242329431936	0.196485680947735	-0.341624044151333	0.732633840114521	0.965186345486149	ENSMUSG00000019464	ENSMUSG00000019464
ENSMUSG00000019467	3586.86187929508	-0.457017116726516	0.276530767721988	-1.65268089511826	0.0983958246088995	0.651031473103684	ENSMUSG00000019467	ENSMUSG00000019467
ENSMUSG00000019470	1525.02503500998	-0.0560093633398971	0.22069143441103	-0.253790381531445	0.799657504646419	0.975537629054857	ENSMUSG00000019470	ENSMUSG00000019470
ENSMUSG00000019471	8426.4773731205	0.141343493377497	0.161843181614713	0.873336102066886	0.382479908155402	0.878195892283763	ENSMUSG00000019471	ENSMUSG00000019471
ENSMUSG00000019478	565.691739000997	0.349153255068415	0.234287877246153	1.4902745253933	0.136152067850447	0.700875365296355	ENSMUSG00000019478	ENSMUSG00000019478
ENSMUSG00000019487	1614.22008323699	-0.130779192558145	0.171592290122734	-0.76215074969046	0.445970036525465	0.901133792447335	ENSMUSG00000019487	ENSMUSG00000019487
ENSMUSG00000019494	3728.4993583692	0.0522374864330578	0.101990113831298	0.51218186224857	0.608523735901692	0.937951626250605	ENSMUSG00000019494	ENSMUSG00000019494
ENSMUSG00000019505	28773.1680568471	0.235413769487823	0.210763062781318	1.11695933045005	0.264011714687088	0.811100012533465	ENSMUSG00000019505	ENSMUSG00000019505
ENSMUSG00000019518	956.526710007375	-0.275442088955587	0.270901102781329	-1.0167625237684	0.309266414114946	0.839773058452714	ENSMUSG00000019518	ENSMUSG00000019518
ENSMUSG00000019528	1674.11035340424	0.234247818765084	0.230081860481134	1.018106417756	0.308627385752826	0.839494356280262	ENSMUSG00000019528	ENSMUSG00000019528
ENSMUSG00000019539	7396.22002542457	-0.688115699266484	0.275285413042283	-2.49964461124859	0.0124317949091948	0.337055870716625	ENSMUSG00000019539	ENSMUSG00000019539
ENSMUSG00000019558	9441.3420779066	0.353072026543705	0.25852574025213	1.36571324077582	0.172028986770539	0.740559436946112	ENSMUSG00000019558	ENSMUSG00000019558
ENSMUSG00000019564	610.831690862311	0.0752776443978769	0.199867021023092	0.37663864709916	0.706442163015764	0.956197899092204	ENSMUSG00000019564	ENSMUSG00000019564
ENSMUSG00000019577	1096.30913447749	1.49262604676548	0.883867354981435	1.68874440078945	0.0912684228174559	0.642323550312098	ENSMUSG00000019577	ENSMUSG00000019577
ENSMUSG00000019578	1945.57894518396	0.222393398862928	0.112363996039294	1.97922294241971	0.047790910951634	0.528847420542493	ENSMUSG00000019578	ENSMUSG00000019578
ENSMUSG00000019579	2256.97134354311	-0.252627820792656	0.0863614257785369	-2.92523911590446	0.0034419163752086	0.177750395662558	ENSMUSG00000019579	ENSMUSG00000019579
ENSMUSG00000019590	48.9421030460474	0.925693714652991	0.921133907436272	1.00495021101699	0.314920824939294	0.841750167998334	ENSMUSG00000019590	ENSMUSG00000019590
ENSMUSG00000019647	383.015661580614	0.499887778750503	0.686799003874412	0.727851636258216	0.466704411568978	0.907508124242736	ENSMUSG00000019647	ENSMUSG00000019647
ENSMUSG00000019659	709.369851964061	0.0627045364624629	0.17183626006647	0.364908642903469	0.715179602441881	0.959625315955288	ENSMUSG00000019659	ENSMUSG00000019659
ENSMUSG00000019689	89.1974096254776	-0.423200392100906	0.189315725009879	-2.23542123655509	0.0253897071971286	0.426901355895907	ENSMUSG00000019689	ENSMUSG00000019689
ENSMUSG00000019699	1911.24992075633	-0.158232230587812	0.21912048612258	-0.722124313375675	0.470218051185362	0.908322062482124	ENSMUSG00000019699	ENSMUSG00000019699
ENSMUSG00000019710	1887.26353808135	-0.00869236908177791	0.135204787235632	-0.0642903942937244	0.948739001876144	0.995880217689694	ENSMUSG00000019710	ENSMUSG00000019710
ENSMUSG00000019715	1836.01352547267	-0.0803008767314451	0.11574495065026	-0.693774339876696	0.487823737112194	0.910899569324861	ENSMUSG00000019715	ENSMUSG00000019715
ENSMUSG00000019718	401.482471007558	0.402393821568636	0.333526712909589	1.20648153804015	0.227631873416123	0.789857192892307	ENSMUSG00000019718	ENSMUSG00000019718
ENSMUSG00000019726	1983.92325076906	0.354798796534041	0.366346606987605	0.968478456649239	0.332805473140385	0.850692441507861	ENSMUSG00000019726	ENSMUSG00000019726
ENSMUSG00000019731	3840.44823123769	-0.333353707481545	0.144590859686155	-2.30549640693134	0.0211387877546962	0.399805586928529	ENSMUSG00000019731	ENSMUSG00000019731
ENSMUSG00000019732	129.926195126168	1.56239021716448	0.430373787141621	3.63030989303805	0.000283081140492152	0.0499189425794698	ENSMUSG00000019732	ENSMUSG00000019732
ENSMUSG00000019734	112.066539317413	-0.118292529476748	0.343414202630299	-0.344460213266413	0.730500212494551	0.964427410787323	ENSMUSG00000019734	ENSMUSG00000019734
ENSMUSG00000019737	12.4732332686245	-0.0367996609310227	0.490678536025851	-0.0749974947530291	0.940216705178275	0.995426384307941	ENSMUSG00000019737	ENSMUSG00000019737
ENSMUSG00000019738	443.038349364788	0.341408932493384	0.17762226601389	1.92210661509456	0.0545923438813879	0.558743952415415	ENSMUSG00000019738	ENSMUSG00000019738
ENSMUSG00000019756	46.406235976054	0.250247541501993	0.287909156768968	0.869189241184167	0.384743631120186	0.879830449739132	ENSMUSG00000019756	ENSMUSG00000019756
ENSMUSG00000019761	72.9520743236774	-0.261258318019355	0.239211870446269	-1.09216284932665	0.274761528521915	0.82048335298728	ENSMUSG00000019761	ENSMUSG00000019761
ENSMUSG00000019763	494.788969933468	-0.0645063293692081	0.186541599562676	-0.34580130930814	0.72949204110817	0.963994736539685	ENSMUSG00000019763	ENSMUSG00000019763
ENSMUSG00000019768	64.6198423092253	0.0280046339764742	0.584622416544297	0.0479020872001617	0.961794275957014	0.997186918773131	ENSMUSG00000019768	ENSMUSG00000019768
ENSMUSG00000019773	257.807333139826	-1.36675968914108	0.806181616690807	-1.69534960962186	0.090009118984238	0.638945439623015	ENSMUSG00000019773	ENSMUSG00000019773
ENSMUSG00000019774	184.357878027532	-0.227377867757987	0.197472460684699	-1.15144089950364	0.249550895970741	0.80467491220644	ENSMUSG00000019774	ENSMUSG00000019774
ENSMUSG00000019775	992.872940637089	0.382831751245386	0.968124125150082	0.395436640096163	0.692520672929728	0.953780307011983	ENSMUSG00000019775	ENSMUSG00000019775
ENSMUSG00000019777	3997.82285853016	0.0622904599363893	0.0973978257294079	0.639546719548397	0.522467330864016	0.917750576734687	ENSMUSG00000019777	ENSMUSG00000019777
ENSMUSG00000019779	1574.35797392399	-0.215938564912452	0.425561775360509	-0.507420020817242	0.611860140957956	0.938384568037512	ENSMUSG00000019779	ENSMUSG00000019779
ENSMUSG00000019782	2038.25363571834	0.0759386617768085	0.163548199711579	0.464319765737123	0.642418664757612	0.944522002277079	ENSMUSG00000019782	ENSMUSG00000019782
ENSMUSG00000019789	220.675831759903	-0.550621206763164	0.50046632496119	-1.10021629688244	0.271237891610439	0.817444750455805	ENSMUSG00000019789	ENSMUSG00000019789
ENSMUSG00000019790	2132.63338304373	0.562240245845327	0.341871548424708	1.6445950194921	0.100053354638227	0.652555367047719	ENSMUSG00000019790	ENSMUSG00000019790
ENSMUSG00000019791	182.727213762273	0.0188023402651814	0.363909772013529	0.0516675882627368	0.958793563549223	0.996713360494683	ENSMUSG00000019791	ENSMUSG00000019791
ENSMUSG00000019792	391.725656300182	0.263033064804962	0.208174125606768	1.26352429264826	0.20640082197252	0.770765417808398	ENSMUSG00000019792	ENSMUSG00000019792
ENSMUSG00000019794	1002.58829243656	0.290622155022975	0.168438695369454	1.72538830454323	0.0844575175867666	0.627572304370321	ENSMUSG00000019794	ENSMUSG00000019794
ENSMUSG00000019795	2242.75935391785	0.0963684469216834	0.188515297740588	0.511196958956054	0.609213147892627	0.938052041015316	ENSMUSG00000019795	ENSMUSG00000019795
ENSMUSG00000019796	1871.59257306022	0.205198136861082	0.259172097518131	0.791744708732492	0.42850954763402	0.892071904599735	ENSMUSG00000019796	ENSMUSG00000019796
ENSMUSG00000019797	499.372252776806	-0.0586558327756073	0.191337069522004	-0.306557599748656	0.75918013105257	0.969540350300586	ENSMUSG00000019797	ENSMUSG00000019797
ENSMUSG00000019802	9034.54652519757	-0.201607890861682	0.167930046278625	-1.20054686656359	0.22992702240623	0.791544480603174	ENSMUSG00000019802	ENSMUSG00000019802
ENSMUSG00000019804	5345.71993097031	0.320688515683212	0.148890942727066	2.15384837928705	0.0312520642757407	0.457613469362143	ENSMUSG00000019804	ENSMUSG00000019804
ENSMUSG00000019806	1099.52246948491	0.628973580709313	0.395716468969656	1.58945515294574	0.111957671355052	0.666673983078159	ENSMUSG00000019806	ENSMUSG00000019806
ENSMUSG00000019808	291.042377152268	0.226515546114794	0.285923840952763	0.792223360458481	0.42823044975655	0.892071904599735	ENSMUSG00000019808	ENSMUSG00000019808
ENSMUSG00000019809	928.276371363467	0.152997842681385	0.19371608793998	0.789804524282923	0.429641936437957	0.89229333730562	ENSMUSG00000019809	ENSMUSG00000019809
ENSMUSG00000019810	1768.43195293535	0.0892326279625878	0.224211668577422	0.397983871797356	0.690642074339646	0.953474657689704	ENSMUSG00000019810	ENSMUSG00000019810
ENSMUSG00000019813	210.933186182193	-0.42402755535281	0.468928132265961	-0.90424848964343	0.36586365358912	0.868338879933234	ENSMUSG00000019813	ENSMUSG00000019813
ENSMUSG00000019814	1503.65473078466	0.254527498102982	0.182585289000591	1.39401974549088	0.163311642072316	0.733658548153085	ENSMUSG00000019814	ENSMUSG00000019814
ENSMUSG00000019817	1887.40515955528	0.533506577835253	0.674170837327242	0.79135220376833	0.428738492988958	0.892071904599735	ENSMUSG00000019817	ENSMUSG00000019817
ENSMUSG00000019818	13141.5564813832	0.0520012535212566	0.147773949998598	0.351897296659863	0.724915286652254	0.963150862112694	ENSMUSG00000019818	ENSMUSG00000019818
ENSMUSG00000019820	10665.1966599159	-0.411197377975116	0.210184388423064	-1.95636498533587	0.0504221738470365	0.54343492457383	ENSMUSG00000019820	ENSMUSG00000019820
ENSMUSG00000019822	694.424358516455	-0.0934638572907035	0.184061979147366	-0.507784702325042	0.611604339150301	0.938372051088628	ENSMUSG00000019822	ENSMUSG00000019822
ENSMUSG00000019823	2594.90735337664	-0.24821445091158	0.26672851703009	-0.930588351314451	0.352066542413421	0.861401388036898	ENSMUSG00000019823	ENSMUSG00000019823
ENSMUSG00000019826	694.356959608997	0.224310790818408	0.12791154344709	1.75363993564188	0.0794922235156523	0.619295194198506	ENSMUSG00000019826	ENSMUSG00000019826
ENSMUSG00000019831	360.961511221662	0.0969816571366938	0.213600920951879	0.454032017767106	0.649805782127951	0.945707095507242	ENSMUSG00000019831	ENSMUSG00000019831
ENSMUSG00000019832	1470.55558505663	0.263960244910425	0.303589142570176	0.869465365841958	0.384592643765625	0.879830449739132	ENSMUSG00000019832	ENSMUSG00000019832
ENSMUSG00000019837	775.481208741996	0.212208350135461	0.153610639399093	1.38146908941722	0.167134775596709	0.735250640440649	ENSMUSG00000019837	ENSMUSG00000019837
ENSMUSG00000019838	233.102032001496	2.42957243718623	0.933034321525966	2.60394755169637	NA	NA	ENSMUSG00000019838	ENSMUSG00000019838
ENSMUSG00000019841	2075.43964933164	-0.250670425323774	0.36535990318864	-0.686091777275158	0.492655235813465	0.910899569324861	ENSMUSG00000019841	ENSMUSG00000019841
ENSMUSG00000019842	1158.79005947977	-0.32637816675207	0.163988367525315	-1.99025194089871	0.0465631892004472	0.525551063715763	ENSMUSG00000019842	ENSMUSG00000019842
ENSMUSG00000019843	2161.25528327218	0.0143987344819107	0.515821217878702	0.0279141958159942	0.977730586231916	0.998730677251239	ENSMUSG00000019843	ENSMUSG00000019843
ENSMUSG00000019845	89.4908263692315	-0.21901980441431	0.566741434605913	-0.386454547066259	0.699160059020247	0.955463152504932	ENSMUSG00000019845	ENSMUSG00000019845
ENSMUSG00000019846	4563.1386357329	-0.343879712089396	0.610820900873877	-0.562979609239665	0.573448768977083	0.930336027966071	ENSMUSG00000019846	ENSMUSG00000019846
ENSMUSG00000019848	20.3960575273631	0.22672604274122	0.784150206037547	0.289135985676657	0.772477316473754	0.971879670498359	ENSMUSG00000019848	ENSMUSG00000019848
ENSMUSG00000019849	6268.51592603376	-0.000442668080850392	0.216056713762283	-0.00204885130918653	0.99836525431674	0.999751528776777	ENSMUSG00000019849	ENSMUSG00000019849
ENSMUSG00000019850	958.577405842055	-0.014231330132604	0.581173057981475	-0.0244872502900119	0.980463953461633	0.999450661085146	ENSMUSG00000019850	ENSMUSG00000019850
ENSMUSG00000019851	233.006976613855	0.666695098173654	1.21891215157966	0.54695910391052	0.584406828756523	0.932715432759236	ENSMUSG00000019851	ENSMUSG00000019851
ENSMUSG00000019853	922.208060045468	-0.204051529632205	0.450348349232316	-0.453097096902965	0.650478825721842	0.945707095507242	ENSMUSG00000019853	ENSMUSG00000019853
ENSMUSG00000019854	2175.59603090369	0.792255417893092	0.307903172335496	2.57306675953906	0.01008017617334	0.315548714637353	ENSMUSG00000019854	ENSMUSG00000019854
ENSMUSG00000019857	550.381835063535	0.0394640364709658	0.18651271007125	0.211588992813896	0.83242769737299	0.980224632492021	ENSMUSG00000019857	ENSMUSG00000019857
ENSMUSG00000019861	2455.31581970052	-0.141787820061176	0.12110809156429	-1.17075430906207	0.241697548383704	0.799250960932242	ENSMUSG00000019861	ENSMUSG00000019861
ENSMUSG00000019863	358.232341280879	0.107121595257034	0.172202820271945	0.622066439375769	0.533898181653049	0.920188347202869	ENSMUSG00000019863	ENSMUSG00000019863
ENSMUSG00000019864	367.478465453156	0.111522709609903	0.232911705059893	0.478819686546987	0.632066910282289	0.942009839892003	ENSMUSG00000019864	ENSMUSG00000019864
ENSMUSG00000019866	1015.38015211266	-0.0393408200019126	0.636213804908226	-0.0618358477895454	0.950693555690692	0.995880217689694	ENSMUSG00000019866	ENSMUSG00000019866
ENSMUSG00000019868	1352.08178384881	0.203196369611251	0.131069405002669	1.5502959642421	0.121070495550652	0.684472038551851	ENSMUSG00000019868	ENSMUSG00000019868
ENSMUSG00000019872	983.951559466153	0.674603023567438	0.571293996594365	1.18083338454268	0.237668918973025	0.797953502767532	ENSMUSG00000019872	ENSMUSG00000019872
ENSMUSG00000019873	5739.24926721293	0.387267678586487	0.27876840319113	1.38920937291795	0.164769092386319	0.73483389123983	ENSMUSG00000019873	ENSMUSG00000019873
ENSMUSG00000019874	57.6633133829323	1.01724362476682	0.911638283433718	1.11584127526472	0.264490082469224	0.811636243876173	ENSMUSG00000019874	ENSMUSG00000019874
ENSMUSG00000019876	39.591035120896	0.396237721243616	0.516333769013853	0.767406172175009	0.442840059951211	0.898691860075523	ENSMUSG00000019876	ENSMUSG00000019876
ENSMUSG00000019877	20814.0297069431	0.161412818429751	0.218997740051208	0.737052438952146	0.461090460576946	0.90599295978368	ENSMUSG00000019877	ENSMUSG00000019877
ENSMUSG00000019878	875.3179035958	0.0849991507051166	0.208498024732292	0.407673649734832	0.683513285343401	0.951571100530247	ENSMUSG00000019878	ENSMUSG00000019878
ENSMUSG00000019880	561.340859516989	-1.5014370524	1.06879430379791	-1.40479514820084	0.160082202250941	0.730714163086254	ENSMUSG00000019880	ENSMUSG00000019880
ENSMUSG00000019883	1231.94690663371	0.0889150517763413	0.181394973117581	0.490173736615657	0.624010963740608	0.941820500317311	ENSMUSG00000019883	ENSMUSG00000019883
ENSMUSG00000019889	4362.452004483	-0.237199186410651	0.274736197686183	-0.863370711279886	0.387933677426499	0.881079988592831	ENSMUSG00000019889	ENSMUSG00000019889
ENSMUSG00000019891	501.30946981391	-0.231506666963536	0.293908181784813	-0.787683641733511	0.430881776341506	0.892757530695514	ENSMUSG00000019891	ENSMUSG00000019891
ENSMUSG00000019897	1389.75147600933	0.0906124199758899	0.142505590597758	0.635851685507945	0.524873095863997	0.91788133899673	ENSMUSG00000019897	ENSMUSG00000019897
ENSMUSG00000019899	3974.49930357722	-0.267312487146128	0.609008450577898	-0.438930669833022	0.660711772909961	0.947562027793692	ENSMUSG00000019899	ENSMUSG00000019899
ENSMUSG00000019907	4793.06447656388	-0.165530805647869	0.118803361552116	-1.39331752473397	0.163523793511958	0.733658548153085	ENSMUSG00000019907	ENSMUSG00000019907
ENSMUSG00000019916	5653.35323836264	-0.185629684144641	0.308167954571968	-0.602365305641438	0.546930998942481	0.922503469579875	ENSMUSG00000019916	ENSMUSG00000019916
ENSMUSG00000019917	937.291044156727	-0.256292056246163	0.172343049718412	-1.48710410234073	0.136987318227903	0.702003438821419	ENSMUSG00000019917	ENSMUSG00000019917
ENSMUSG00000019920	10968.042599065	0.0752469233547453	0.0972409199056995	0.773819534283683	0.439037519018176	0.896804990111997	ENSMUSG00000019920	ENSMUSG00000019920
ENSMUSG00000019923	7494.47942036613	0.518293854136292	0.355771890773062	1.45681507611544	0.145167433160859	0.712046657106479	ENSMUSG00000019923	ENSMUSG00000019923
ENSMUSG00000019927	1154.86791432319	0.0482116011404916	0.164538402532281	0.293011238704793	0.769513561285292	0.971879670498359	ENSMUSG00000019927	ENSMUSG00000019927
ENSMUSG00000019929	3849.97623906672	-0.0507723960968363	1.12400084931135	-0.0451711367726666	0.963970900277208	0.997575434576325	ENSMUSG00000019929	ENSMUSG00000019929
ENSMUSG00000019935	65.3031745625758	1.11745816926184	0.703506798557199	1.58841132957578	0.112193357225804	0.666673983078159	ENSMUSG00000019935	ENSMUSG00000019935
ENSMUSG00000019942	1475.32336249175	-1.00622272033613	0.683431932328462	-1.47230861295567	0.140937558508541	0.706260483011674	ENSMUSG00000019942	ENSMUSG00000019942
ENSMUSG00000019943	6595.30995600226	0.248226291696179	0.203391285405707	1.22043720408689	0.222299181007806	0.784496419678758	ENSMUSG00000019943	ENSMUSG00000019943
ENSMUSG00000019944	435.105137566506	-0.110297411497298	0.465815807637469	-0.236783315827572	0.81282489557688	0.977662794001475	ENSMUSG00000019944	ENSMUSG00000019944
ENSMUSG00000019947	5313.20056616908	0.384243429802899	0.347340571148268	1.10624402019215	0.268620914273533	0.815318848752253	ENSMUSG00000019947	ENSMUSG00000019947
ENSMUSG00000019948	380.88114093372	0.531962923169016	0.208858472611475	2.54700188370423	0.010865284668914	0.328647147892347	ENSMUSG00000019948	ENSMUSG00000019948
ENSMUSG00000019951	6572.75974159694	-0.0991210920629279	0.238375001671304	-0.415819995251038	0.67754172622676	0.950171277568093	ENSMUSG00000019951	ENSMUSG00000019951
ENSMUSG00000019952	358.962644904142	-0.295032148915382	0.424134379886529	-0.695610077622836	0.486673053300575	0.910899569324861	ENSMUSG00000019952	ENSMUSG00000019952
ENSMUSG00000019960	4072.62111338486	0.203364748810911	0.361029941778582	0.563290534322589	0.573237062646276	0.930336027966071	ENSMUSG00000019960	ENSMUSG00000019960
ENSMUSG00000019961	3398.37580321632	-0.492220414188913	0.424602423396152	-1.15925012921953	0.246354243368768	0.801957734861468	ENSMUSG00000019961	ENSMUSG00000019961
ENSMUSG00000019966	9602.11851880667	0.852841178903964	0.719162627933676	1.18588083665356	0.235669362024684	0.796804252595208	ENSMUSG00000019966	ENSMUSG00000019966
ENSMUSG00000019969	4425.71303945097	0.16198182574161	0.13607948596015	1.19034713130122	0.233909983392193	0.795292869892718	ENSMUSG00000019969	ENSMUSG00000019969
ENSMUSG00000019970	31539.5368081974	0.523910322795759	0.341409909669506	1.53454925576975	0.124894585429103	0.692551843078427	ENSMUSG00000019970	ENSMUSG00000019970
ENSMUSG00000019971	1282.01175412806	0.16794448845734	0.198214182742464	0.847287949498282	0.396834641773338	0.884867334574984	ENSMUSG00000019971	ENSMUSG00000019971
ENSMUSG00000019975	3132.86655612465	-0.46346058440373	0.151945209137453	-3.05018227974844	0.00228702516310533	0.14896569305632	ENSMUSG00000019975	ENSMUSG00000019975
ENSMUSG00000019977	4645.19019560126	0.0335803494810059	0.155762449289659	0.215586937892581	0.829309738435425	0.98005478991547	ENSMUSG00000019977	ENSMUSG00000019977
ENSMUSG00000019978	12517.2335493787	-0.271904624185849	0.189324758890298	-1.43618101393385	0.150950840085607	0.718565646817838	ENSMUSG00000019978	ENSMUSG00000019978
ENSMUSG00000019979	2698.61418503093	-0.139013218547251	0.16687745216259	-0.833025772779711	0.404830194093923	0.884873263645006	ENSMUSG00000019979	ENSMUSG00000019979
ENSMUSG00000019984	1703.54929695202	-0.053235903388819	0.169715887929967	-0.313676604106663	0.753766671789922	0.968308730233294	ENSMUSG00000019984	ENSMUSG00000019984
ENSMUSG00000019986	1012.09665816346	-0.0373799959689771	0.223861074650751	-0.166978542505856	0.867386932476888	0.986148947314908	ENSMUSG00000019986	ENSMUSG00000019986
ENSMUSG00000019987	26.7411354019733	0.158223897364449	1.26230761959996	0.125344959428029	0.900250460348882	0.98980340222862	ENSMUSG00000019987	ENSMUSG00000019987
ENSMUSG00000019988	1350.04181539312	0.0268548601614164	0.169034384544572	0.158872174047732	0.873769584113039	0.987277992597065	ENSMUSG00000019988	ENSMUSG00000019988
ENSMUSG00000019989	101.570184636004	-0.174226611712863	0.771111751690458	-0.225942104151464	0.821246450054912	0.979114668064077	ENSMUSG00000019989	ENSMUSG00000019989
ENSMUSG00000019990	191.967177986114	0.261452920839106	0.683097218708995	0.382746282195722	0.701907894482211	0.955975148743785	ENSMUSG00000019990	ENSMUSG00000019990
ENSMUSG00000019992	186.867733167048	-0.154470424627294	0.508351028511039	-0.303865667548147	0.761230235063303	0.970268459816383	ENSMUSG00000019992	ENSMUSG00000019992
ENSMUSG00000019996	65.1338667763553	0.782740546090307	0.717925839310216	1.09028050424033	0.275589600405385	0.820686429122941	ENSMUSG00000019996	ENSMUSG00000019996
ENSMUSG00000019997	48680.0898107303	-0.876446094819023	0.933591831132904	-0.938789378389767	0.347838893374772	0.860354069726819	ENSMUSG00000019997	ENSMUSG00000019997
ENSMUSG00000019998	2951.86065626353	0.0275369022436502	0.28217210810362	0.0975890297191884	0.922258635939208	0.993190914701391	ENSMUSG00000019998	ENSMUSG00000019998
ENSMUSG00000020000	128.174628066136	-0.517972428527654	0.760355616750504	-0.681223913017554	0.495729819135277	0.910899569324861	ENSMUSG00000020000	ENSMUSG00000020000
ENSMUSG00000020003	353.947455170557	-0.371740146524265	0.254106932325538	-1.46292800090958	0.143487081148655	0.710384481560431	ENSMUSG00000020003	ENSMUSG00000020003
ENSMUSG00000020007	87.743110874762	0.0379923513295834	1.0641666080554	0.0357015067396343	0.971520369114976	0.997884122020903	ENSMUSG00000020007	ENSMUSG00000020007
ENSMUSG00000020009	1591.43929879431	-0.17615234349117	0.121476091241062	-1.45009887700128	0.147030948243242	0.713963583337905	ENSMUSG00000020009	ENSMUSG00000020009
ENSMUSG00000020015	1811.37919340087	0.308198443405022	0.228577876771802	1.34833015232138	0.177552218268565	0.743907126260529	ENSMUSG00000020015	ENSMUSG00000020015
ENSMUSG00000020017	404.704682828068	1.77333052891813	1.06201299729687	1.66978232228021	0.0949624391763331	0.646946562701654	ENSMUSG00000020017	ENSMUSG00000020017
ENSMUSG00000020018	1367.60078990194	0.130116087426166	0.208485903415797	0.624100168377652	0.532561803351584	0.920188347202869	ENSMUSG00000020018	ENSMUSG00000020018
ENSMUSG00000020019	1571.91714683925	-0.165699895554124	0.757897624777374	-0.218630973547116	0.826937523043334	0.98005478991547	ENSMUSG00000020019	ENSMUSG00000020019
ENSMUSG00000020021	955.754549198554	0.681212888112001	0.363602265901337	1.87351111914371	0.0609978387652284	0.57125262935513	ENSMUSG00000020021	ENSMUSG00000020021
ENSMUSG00000020022	1560.38478969449	0.0151570112043496	0.113592921076697	0.133432709192466	0.893851178490756	0.989374168602071	ENSMUSG00000020022	ENSMUSG00000020022
ENSMUSG00000020023	3311.91306590272	0.459713318290603	0.77873775459727	0.590331360688101	0.554968518272457	0.924734446387935	ENSMUSG00000020023	ENSMUSG00000020023
ENSMUSG00000020024	1299.38196255483	-0.109627152203152	0.214033507485654	-0.512196213999341	0.608513692541069	0.937951626250605	ENSMUSG00000020024	ENSMUSG00000020024
ENSMUSG00000020027	3504.86278788297	-0.346521386845037	0.302959530989236	-1.14378770561719	0.252711689742061	0.805957660961373	ENSMUSG00000020027	ENSMUSG00000020027
ENSMUSG00000020029	7773.03716869498	-0.0256560313526607	0.193479099708372	-0.13260363207877	0.894506859807533	0.989448857920013	ENSMUSG00000020029	ENSMUSG00000020029
ENSMUSG00000020032	4753.07198315769	-0.936040993148652	0.528772145171077	-1.77021615396516	0.0766911393085245	0.611191241576463	ENSMUSG00000020032	ENSMUSG00000020032
ENSMUSG00000020034	781.4164738379	0.450362465708675	0.304627751086206	1.47840262124125	0.139300044227325	0.704397007675629	ENSMUSG00000020034	ENSMUSG00000020034
ENSMUSG00000020038	607.968286460027	0.0839029812895733	0.292345786811824	0.286999112265571	0.774112999964814	0.971879670498359	ENSMUSG00000020038	ENSMUSG00000020038
ENSMUSG00000020042	1028.35494082136	0.655751861213291	0.341424213709603	1.92063665927057	0.0547775301235785	0.558998046359148	ENSMUSG00000020042	ENSMUSG00000020042
ENSMUSG00000020044	71746.7580665899	-0.343796797119567	0.429072874135177	-0.801255026462605	0.422984021138526	0.889513707684408	ENSMUSG00000020044	ENSMUSG00000020044
ENSMUSG00000020048	40664.5429999553	-0.467264811193901	0.221294008068991	-2.11151135663929	0.0347283828186552	0.47870419162128	ENSMUSG00000020048	ENSMUSG00000020048
ENSMUSG00000020053	901.598023953228	0.81322400220577	1.01101847019158	0.804361172602191	0.421188418214326	0.889513707684408	ENSMUSG00000020053	ENSMUSG00000020053
ENSMUSG00000020056	928.814676502071	0.146510197261743	0.152842845173674	0.958567586825962	0.33777662792561	0.854786496290571	ENSMUSG00000020056	ENSMUSG00000020056
ENSMUSG00000020057	555.855271066003	-0.33933210397214	0.520653999445436	-0.651742048142475	0.51456759222894	0.917750576734687	ENSMUSG00000020057	ENSMUSG00000020057
ENSMUSG00000020063	1053.7448180047	0.263466664235727	0.241639528945156	1.09032932395562	0.275568102393129	0.820686429122941	ENSMUSG00000020063	ENSMUSG00000020063
ENSMUSG00000020064	2578.32685677046	-0.182885870295777	0.170658453240441	-1.07164846993022	0.283877953992385	0.825344888879685	ENSMUSG00000020064	ENSMUSG00000020064
ENSMUSG00000020069	530.980181198144	-0.336995018939247	0.291817228920712	-1.15481536229244	0.248166044768564	0.802612616272295	ENSMUSG00000020069	ENSMUSG00000020069
ENSMUSG00000020070	1422.71613265209	0.315809082011688	0.1939307190754	1.62846341991287	0.10342665956917	0.657343321215445	ENSMUSG00000020070	ENSMUSG00000020070
ENSMUSG00000020072	135.688466202492	0.195299773643263	0.374853436620032	0.521003022952747	0.602364665514478	0.936851327984069	ENSMUSG00000020072	ENSMUSG00000020072
ENSMUSG00000020074	5386.82836224525	0.208808737180065	0.0949486298057481	2.19917588707978	0.0278654181976242	0.439360065577567	ENSMUSG00000020074	ENSMUSG00000020074
ENSMUSG00000020075	11676.2179816617	0.135343525873129	0.22346282703465	0.605664609497411	0.544737489342288	0.922177941120858	ENSMUSG00000020075	ENSMUSG00000020075
ENSMUSG00000020076	3010.96426028259	-0.182778963371862	0.127404333641881	-1.4346369401031	0.151390582368375	0.718565646817838	ENSMUSG00000020076	ENSMUSG00000020076
ENSMUSG00000020077	46.4537638725388	0.832778025019377	1.20160815217436	0.693052908731047	0.488276348706663	0.910899569324861	ENSMUSG00000020077	ENSMUSG00000020077
ENSMUSG00000020078	4392.15123571883	0.597868340587953	0.167433351355645	3.57078405077146	0.000355914246859481	0.0553389248342806	ENSMUSG00000020078	ENSMUSG00000020078
ENSMUSG00000020079	957.037640370802	-0.0120788263349803	0.144008214003857	-0.0838759540109066	0.933155058096558	0.994756430917338	ENSMUSG00000020079	ENSMUSG00000020079
ENSMUSG00000020083	64.0303790427738	0.761087892903589	0.59650018537392	1.27592230742811	0.201982984572904	0.769089843522319	ENSMUSG00000020083	ENSMUSG00000020083
ENSMUSG00000020085	749.858368183633	0.161461428662048	0.281769643490403	0.573026344009082	0.566626856932874	0.928328161256443	ENSMUSG00000020085	ENSMUSG00000020085
ENSMUSG00000020086	809.477674158962	-0.709695412462549	0.54081963226496	-1.31225896791197	0.189432771633939	0.759201185650432	ENSMUSG00000020086	ENSMUSG00000020086
ENSMUSG00000020087	1017.5562275439	-0.442599352875516	0.213950373301824	-2.068701007832	0.0385741525862132	0.493501856671753	ENSMUSG00000020087	ENSMUSG00000020087
ENSMUSG00000020088	9707.97176036993	-0.319686713926574	0.171923689419482	-1.8594686689544	0.0629607362505421	0.571950543714229	ENSMUSG00000020088	ENSMUSG00000020088
ENSMUSG00000020089	2954.2042033299	0.191586211958399	0.27887153748619	0.68700525584432	0.492079416389442	0.910899569324861	ENSMUSG00000020089	ENSMUSG00000020089
ENSMUSG00000020091	1553.75408760656	-0.146905229603371	0.11938992883393	-1.23046584446595	0.218522709658931	0.780014411668264	ENSMUSG00000020091	ENSMUSG00000020091
ENSMUSG00000020092	415.185137031054	-0.222213411460749	0.265394151144868	-0.837295812670157	0.402426312379275	0.884873263645006	ENSMUSG00000020092	ENSMUSG00000020092
ENSMUSG00000020097	11470.4991661151	0.453723897590288	0.263316651108336	1.72311130223061	0.0848683993379391	0.628214424132756	ENSMUSG00000020097	ENSMUSG00000020097
ENSMUSG00000020098	48.1621985007336	0.524881843980135	0.668655070184222	0.78498147607783	0.432464429464969	0.89350571142448	ENSMUSG00000020098	ENSMUSG00000020098
ENSMUSG00000020099	18658.1725923383	-0.330845128543117	0.282919480798408	-1.16939677539864	0.242243808430226	0.799317004510974	ENSMUSG00000020099	ENSMUSG00000020099
ENSMUSG00000020100	3150.90968610856	0.114814947344967	0.243269112049465	0.471966812299708	0.636950477423742	0.942640117748838	ENSMUSG00000020100	ENSMUSG00000020100
ENSMUSG00000020101	528.611877424999	0.426744234525088	0.84436640466643	0.505401721535422	NA	NA	ENSMUSG00000020101	ENSMUSG00000020101
ENSMUSG00000020102	150.873171194522	-0.312552281503292	0.809704084181453	-0.386008033810595	0.699490718942912	0.955463152504932	ENSMUSG00000020102	ENSMUSG00000020102
ENSMUSG00000020105	1566.34072484318	-0.3744876960439	0.3997517417466	-0.936800661349676	0.348861105066606	0.860858321744704	ENSMUSG00000020105	ENSMUSG00000020105
ENSMUSG00000020107	1466.37543643115	-0.119210154739815	0.18563164497047	-0.642186598943185	0.520752033130503	0.917750576734687	ENSMUSG00000020107	ENSMUSG00000020107
ENSMUSG00000020108	1083.33794859472	-0.083828901929522	0.274384756604494	-0.305515885674201	0.759973272952582	0.969917332528817	ENSMUSG00000020108	ENSMUSG00000020108
ENSMUSG00000020109	3150.21276950211	0.0820604565981357	0.127447764545301	0.643875213432775	0.519656355986421	0.917750576734687	ENSMUSG00000020109	ENSMUSG00000020109
ENSMUSG00000020111	2842.76758506509	0.411210580180774	0.29656744151722	1.38656683982924	0.165573885673516	0.73483389123983	ENSMUSG00000020111	ENSMUSG00000020111
ENSMUSG00000020114	11521.5387582509	-0.0277716302313417	0.0713905614346909	-0.389009830896871	0.697268874057938	0.955416272043758	ENSMUSG00000020114	ENSMUSG00000020114
ENSMUSG00000020115	1639.13530325318	0.27402880003418	0.15448367384276	1.77383663410995	0.0760901765430657	0.608700003213454	ENSMUSG00000020115	ENSMUSG00000020115
ENSMUSG00000020116	2728.1250106187	0.251833035694303	0.244914320681114	1.02824953230153	0.303832464097074	0.836589568387032	ENSMUSG00000020116	ENSMUSG00000020116
ENSMUSG00000020120	703.980144473832	0.923228410804489	0.843908841606092	1.0939906839315	0.27395906408811	0.819157995598444	ENSMUSG00000020120	ENSMUSG00000020120
ENSMUSG00000020121	1814.92419210228	-0.0413136219187352	0.362454548473877	-0.113982903767347	0.909251345927177	0.990938684210656	ENSMUSG00000020121	ENSMUSG00000020121
ENSMUSG00000020122	6051.75214286409	-0.0899358453608438	0.437007449349335	-0.205799341623925	0.836947655500801	0.981666852611963	ENSMUSG00000020122	ENSMUSG00000020122
ENSMUSG00000020123	550.304528749478	-1.24403372106795	0.591697040117179	-2.10248427273117	0.0355108759075584	0.47870419162128	ENSMUSG00000020123	ENSMUSG00000020123
ENSMUSG00000020124	3673.37512084076	0.159207265424906	0.187909624104848	0.847254451086936	0.396853309056333	0.884867334574984	ENSMUSG00000020124	ENSMUSG00000020124
ENSMUSG00000020128	1623.36052619121	-0.121252047456745	0.112664750958727	-1.07621990396236	0.281828920099715	0.825181868283102	ENSMUSG00000020128	ENSMUSG00000020128
ENSMUSG00000020130	2822.64357718109	0.346155994633815	0.127504400822203	2.71485527088989	0.00663047399005574	0.258070767340003	ENSMUSG00000020130	ENSMUSG00000020130
ENSMUSG00000020131	40.043920794157	1.09926514867181	0.555633229949383	1.97840065967968	0.0478835253814822	0.528847420542493	ENSMUSG00000020131	ENSMUSG00000020131
ENSMUSG00000020132	3605.90008505946	0.36756912529752	0.307177656280355	1.19660111268655	0.231462066581261	0.792110495232798	ENSMUSG00000020132	ENSMUSG00000020132
ENSMUSG00000020133	979.844672836277	-0.13603090965836	0.120208551139839	-1.13162423445329	0.257792447006329	0.808832677967539	ENSMUSG00000020133	ENSMUSG00000020133
ENSMUSG00000020134	775.714442071905	0.0651873319725011	0.215796057002294	0.302078420143738	0.762592282683002	0.970721979508823	ENSMUSG00000020134	ENSMUSG00000020134
ENSMUSG00000020135	180.517761129167	0.265890837022263	0.496832794241578	0.535171671644882	0.592531153185919	0.933852025761271	ENSMUSG00000020135	ENSMUSG00000020135
ENSMUSG00000020137	504.515464809141	0.577413608148369	0.205623919210697	2.80810525528749	0.00498339359732169	0.224357900274715	ENSMUSG00000020137	ENSMUSG00000020137
ENSMUSG00000020140	160.923175976445	-0.287420754764799	1.26138522618664	-0.227861202745901	0.81975414503867	0.979114668064077	ENSMUSG00000020140	ENSMUSG00000020140
ENSMUSG00000020142	1927.09505131555	-0.402330428134242	0.399594301258834	-1.00684726200246	0.314008178675648	0.841750167998334	ENSMUSG00000020142	ENSMUSG00000020142
ENSMUSG00000020149	10573.2448187256	-0.0798496703287313	0.154070393549048	-0.518267452229952	0.604271678464842	0.937640501686449	ENSMUSG00000020149	ENSMUSG00000020149
ENSMUSG00000020150	206.1472423925	0.414000159450272	0.343074227764976	1.20673640263612	0.227533675160383	0.789857192892307	ENSMUSG00000020150	ENSMUSG00000020150
ENSMUSG00000020152	17961.2742095341	0.0717458538070973	0.212031855048393	0.338372994900801	0.735082122108882	0.965344349508277	ENSMUSG00000020152	ENSMUSG00000020152
ENSMUSG00000020153	1086.68651120614	0.141607569425766	0.100380225582558	1.41071180707101	0.158329608100449	0.729070118536718	ENSMUSG00000020153	ENSMUSG00000020153
ENSMUSG00000020154	417.720707821387	-1.12538636454709	1.40167053702384	-0.802889362957302	0.42203868469198	0.889513707684408	ENSMUSG00000020154	ENSMUSG00000020154
ENSMUSG00000020155	203.790901306584	-0.791353325776997	1.36224589782532	-0.580918119878583	0.561295639486487	0.927841852707739	ENSMUSG00000020155	ENSMUSG00000020155
ENSMUSG00000020156	1460.3108663632	-0.0877132176274937	0.182804195541195	-0.479820593656601	0.631354968106546	0.942009839892003	ENSMUSG00000020156	ENSMUSG00000020156
ENSMUSG00000020160	431.795097791486	-0.0910584169915861	0.236570997487395	-0.384909468864365	0.700304490262834	0.955463152504932	ENSMUSG00000020160	ENSMUSG00000020160
ENSMUSG00000020163	1717.98302038088	-0.193872191786035	0.133444490108381	-1.45283024895652	0.146270891105081	0.713588760249485	ENSMUSG00000020163	ENSMUSG00000020163
ENSMUSG00000020166	2532.31835102952	0.0177458824498706	0.105629422762263	0.168001319952403	0.866582240667256	0.985976803843617	ENSMUSG00000020166	ENSMUSG00000020166
ENSMUSG00000020167	2771.72943258029	-0.325945256883291	0.258842383965835	-1.25924221485425	0.2079428579402	0.771762741737667	ENSMUSG00000020167	ENSMUSG00000020167
ENSMUSG00000020170	5637.9097675288	-0.0781785385208649	0.121519152665922	-0.643343347988869	0.5200013347015	0.917750576734687	ENSMUSG00000020170	ENSMUSG00000020170
ENSMUSG00000020171	925.186193149038	-0.0526755716013539	0.13755230632944	-0.382949388541659	0.701757290745556	0.955950110615236	ENSMUSG00000020171	ENSMUSG00000020171
ENSMUSG00000020173	907.330280698118	-0.19236259874045	0.97309392082822	-0.197681430973001	0.843294318949051	0.982153978751132	ENSMUSG00000020173	ENSMUSG00000020173
ENSMUSG00000020175	263.71349170861	-0.227497167418294	0.429532400607855	-0.529639131055888	0.596362157941962	0.934874320146488	ENSMUSG00000020175	ENSMUSG00000020175
ENSMUSG00000020176	22410.3775423448	-0.945738880636434	0.2888333634871	-3.27434084905733	0.0010590877858008	0.109772957198423	ENSMUSG00000020176	ENSMUSG00000020176
ENSMUSG00000020178	76.8770981899074	-0.293501052145338	0.753692202073184	-0.389417657948435	0.696967211762893	0.955274491193501	ENSMUSG00000020178	ENSMUSG00000020178
ENSMUSG00000020180	2480.99678927275	0.258356976023088	0.100837343946071	2.5621160367062	0.0104036552849775	0.32076088575858	ENSMUSG00000020180	ENSMUSG00000020180
ENSMUSG00000020181	1703.77872158273	0.196193051060582	0.362297642847663	0.541524503219237	0.588146113166463	0.932818843108099	ENSMUSG00000020181	ENSMUSG00000020181
ENSMUSG00000020183	513.154129027996	-0.643289548370463	1.05393931096375	-0.610366784575314	0.541618865878565	0.92170618443142	ENSMUSG00000020183	ENSMUSG00000020183
ENSMUSG00000020184	16960.1641075226	0.568167234284491	0.407482033593308	1.39433689695276	0.163215893902554	0.733658548153085	ENSMUSG00000020184	ENSMUSG00000020184
ENSMUSG00000020185	760.042172688645	-0.511115280876999	0.53336579151568	-0.958282831421469	0.337920158745985	0.855000086695877	ENSMUSG00000020185	ENSMUSG00000020185
ENSMUSG00000020186	3419.22477766293	-0.432271338045047	0.585700175167236	-0.738042015988162	0.4604889174163	0.90581822144466	ENSMUSG00000020186	ENSMUSG00000020186
ENSMUSG00000020189	4189.71183757588	0.327135636885155	0.290740781565789	1.125179739572	0.260512876738823	0.810983035014722	ENSMUSG00000020189	ENSMUSG00000020189
ENSMUSG00000020190	3827.57466026226	0.614314188061374	0.21587838649799	2.84564934001438	0.00443209715337757	0.209858814255071	ENSMUSG00000020190	ENSMUSG00000020190
ENSMUSG00000020191	13.666353322499	0.716946126190246	0.898345244828327	0.79807415948114	0.424827455919149	0.889513707684408	ENSMUSG00000020191	ENSMUSG00000020191
ENSMUSG00000020196	4215.75033774231	-0.358191191057775	0.159703364094901	-2.24285313642438	0.0249062866262325	0.422209735774117	ENSMUSG00000020196	ENSMUSG00000020196
ENSMUSG00000020198	9102.65461347514	-0.117537671894352	0.122158610822071	-0.962172630348179	0.335962895064131	0.854004083463794	ENSMUSG00000020198	ENSMUSG00000020198
ENSMUSG00000020205	3943.1943166109	0.415416759052067	0.562628648889311	0.738349815410474	0.460301902125003	0.90581822144466	ENSMUSG00000020205	ENSMUSG00000020205
ENSMUSG00000020211	1920.66898600085	0.126183077475814	0.16939661619037	0.74489727311913	0.45633382374964	0.904926700091246	ENSMUSG00000020211	ENSMUSG00000020211
ENSMUSG00000020212	268.616794778212	0.00858482314347065	0.343945071450368	0.0249598667231069	0.980086975342357	0.999450661085146	ENSMUSG00000020212	ENSMUSG00000020212
ENSMUSG00000020219	1376.57248864329	0.0337027788494831	0.129366118781799	0.260522454927548	0.794460796631866	0.974503526661648	ENSMUSG00000020219	ENSMUSG00000020219
ENSMUSG00000020220	5720.81992013653	-0.278827505428696	0.130716757580615	-2.13306626165921	0.0329192909534147	0.467209176959883	ENSMUSG00000020220	ENSMUSG00000020220
ENSMUSG00000020224	1699.53549396745	0.147885898018713	0.195928760402664	0.754794230896906	0.450372455959687	0.901665139303116	ENSMUSG00000020224	ENSMUSG00000020224
ENSMUSG00000020225	1707.74371129418	0.373895462921521	0.171319706306492	2.18244281981561	0.0290768669998159	0.448242533920403	ENSMUSG00000020225	ENSMUSG00000020225
ENSMUSG00000020227	358.21807819786	0.272803945348091	0.659060682904878	0.413928417252384	0.678926531622209	0.950567610765753	ENSMUSG00000020227	ENSMUSG00000020227
ENSMUSG00000020228	594.540612657681	-0.0261404676395474	0.395735126081324	-0.0660554646700114	0.947333667414332	0.995880217689694	ENSMUSG00000020228	ENSMUSG00000020228
ENSMUSG00000020230	1298.35613926791	0.198851184656158	0.252347340247595	0.788005867076118	0.430693274063875	0.892622150345942	ENSMUSG00000020230	ENSMUSG00000020230
ENSMUSG00000020231	4578.738303953	0.114170904162812	0.155479263289043	0.734315957945876	0.462756194256877	0.906683616352211	ENSMUSG00000020231	ENSMUSG00000020231
ENSMUSG00000020232	1627.24694001005	-0.262011351271167	0.111533529472906	-2.34917116412796	0.0188152553336306	0.382125841860341	ENSMUSG00000020232	ENSMUSG00000020232
ENSMUSG00000020235	1527.3689563805	-0.452634704013528	0.258316850555682	-1.75224613895624	0.0797314931038213	0.619295194198506	ENSMUSG00000020235	ENSMUSG00000020235
ENSMUSG00000020238	5636.16477894983	-0.202952226471761	0.0922787815863084	-2.19933795161718	0.0278539010411861	0.439360065577567	ENSMUSG00000020238	ENSMUSG00000020238
ENSMUSG00000020241	45963.4312004073	-0.458715353859747	0.815434159769909	-0.562541252857475	0.57374730518589	0.930336027966071	ENSMUSG00000020241	ENSMUSG00000020241
ENSMUSG00000020246	1460.26450360734	-0.384245592995078	0.142492596760227	-2.69660039701326	0.00700512773038854	0.260758841758474	ENSMUSG00000020246	ENSMUSG00000020246
ENSMUSG00000020248	990.654472116221	0.0534083014619184	0.110839212493369	0.481853851723401	0.629909770935131	0.942009839892003	ENSMUSG00000020248	ENSMUSG00000020248
ENSMUSG00000020250	53516.5208526769	1.40594212914	0.515322385038991	2.72827684175532	0.00636661514202853	0.252915535587177	ENSMUSG00000020250	ENSMUSG00000020250
ENSMUSG00000020251	287.437212294514	0.205466716932202	0.491949835338201	0.417657863003348	0.676197284393683	0.949615036633585	ENSMUSG00000020251	ENSMUSG00000020251
ENSMUSG00000020253	700.081169011641	-0.0711308331301661	0.22392127866036	-0.317659998887627	0.75074285693995	0.967201163514292	ENSMUSG00000020253	ENSMUSG00000020253
ENSMUSG00000020255	2286.45487886089	-0.0132847793829976	0.165333953594945	-0.0803511867595218	0.935957948635616	0.995143524799339	ENSMUSG00000020255	ENSMUSG00000020255
ENSMUSG00000020256	1635.71400978825	-0.899254577843312	0.54597153442696	-1.64707227600638	0.0995431908289354	0.652555367047719	ENSMUSG00000020256	ENSMUSG00000020256
ENSMUSG00000020257	4195.56197833443	-0.156471088557377	0.143105347247246	-1.09339791676016	0.27421912782228	0.819427275947544	ENSMUSG00000020257	ENSMUSG00000020257
ENSMUSG00000020258	109.486703455246	0.240555830779457	0.265327315000009	0.906638017195665	0.364598250737295	0.867405512612913	ENSMUSG00000020258	ENSMUSG00000020258
ENSMUSG00000020260	5319.22474962973	-0.499541324109294	0.154540734600156	-3.23242493574111	0.00122744379358059	0.115807527129535	ENSMUSG00000020260	ENSMUSG00000020260
ENSMUSG00000020261	2217.93066699347	-0.0309164194204739	0.194282364143355	-0.159131373332793	0.8735653708063	0.987277992597065	ENSMUSG00000020261	ENSMUSG00000020261
ENSMUSG00000020262	960.446448720213	-0.241062491457004	0.603533002900693	-0.39941890550875	0.689584566000389	0.953474657689704	ENSMUSG00000020262	ENSMUSG00000020262
ENSMUSG00000020263	1212.51304774699	-0.086539674477351	0.262335915247219	-0.329881154076056	0.741489764020385	0.965843668275256	ENSMUSG00000020263	ENSMUSG00000020263
ENSMUSG00000020265	3133.59473909527	0.0879231496052947	0.247343043030577	0.355470477471345	0.722237158181833	0.962204098620921	ENSMUSG00000020265	ENSMUSG00000020265
ENSMUSG00000020267	4009.1214159921	0.0256723783209627	0.131985413591092	0.194509208422826	0.845777186143402	0.982153978751132	ENSMUSG00000020267	ENSMUSG00000020267
ENSMUSG00000020268	139.190782249762	-0.00230936230899466	0.657072892138752	-0.00351462118833993	0.997195743790046	0.999538978527711	ENSMUSG00000020268	ENSMUSG00000020268
ENSMUSG00000020271	5522.54394392269	0.00653779764859595	0.139987609182564	0.0467026880934135	0.962750187896783	0.997415925924991	ENSMUSG00000020271	ENSMUSG00000020271
ENSMUSG00000020272	2554.55882893182	0.395201361377286	0.326524932243805	1.21032522282924	0.226154122836827	0.789857192892307	ENSMUSG00000020272	ENSMUSG00000020272
ENSMUSG00000020273	808.002368818395	-0.0582404697190307	0.126449094166213	-0.460584317373407	0.645096865221101	0.944904849179206	ENSMUSG00000020273	ENSMUSG00000020273
ENSMUSG00000020275	644.350845534646	-0.240251722722318	0.360490463596074	-0.666457914935352	0.505118455022194	0.915404544381618	ENSMUSG00000020275	ENSMUSG00000020275
ENSMUSG00000020277	1541.45088003758	0.0629432156867756	0.139566980378762	0.45098930646746	0.651997256143197	0.945707095507242	ENSMUSG00000020277	ENSMUSG00000020277
ENSMUSG00000020280	1088.63144876503	-0.269922582009574	0.228674420017734	-1.18037943198299	0.237849338636972	0.797953502767532	ENSMUSG00000020280	ENSMUSG00000020280
ENSMUSG00000020282	2776.54896011902	-0.159147981654061	0.116519558321441	-1.36584779368131	0.171986741690067	0.740559436946112	ENSMUSG00000020282	ENSMUSG00000020282
ENSMUSG00000020283	1235.12332393893	0.123032299567362	0.0997991988275209	1.23279846945459	0.217650962526158	0.779018049041645	ENSMUSG00000020283	ENSMUSG00000020283
ENSMUSG00000020284	580.093971242457	0.113392205298429	0.150063005939866	0.75563064053154	0.449870679756472	0.901595976061861	ENSMUSG00000020284	ENSMUSG00000020284
ENSMUSG00000020287	710.583515948471	0.141903778022247	0.149471517587582	0.949370022546936	0.342432451356918	0.857202639687041	ENSMUSG00000020287	ENSMUSG00000020287
ENSMUSG00000020288	1834.32018830803	0.0931974524719884	0.270313842600667	0.344774990342127	0.730263536358955	0.964427410787323	ENSMUSG00000020288	ENSMUSG00000020288
ENSMUSG00000020289	1131.67800978824	0.195473727942713	0.133835284240273	1.46055450961483	0.144137738027738	0.711099178396823	ENSMUSG00000020289	ENSMUSG00000020289
ENSMUSG00000020290	7199.19263040481	0.0412882738999103	0.173563548463247	0.237885629013014	0.811969801990817	0.977662794001475	ENSMUSG00000020290	ENSMUSG00000020290
ENSMUSG00000020300	3610.18593502213	0.449623098991325	0.344945627543864	1.30346078653845	0.192417495536849	0.762080795799187	ENSMUSG00000020300	ENSMUSG00000020300
ENSMUSG00000020303	261.438936805988	0.0158215743638338	0.547302508003203	0.028908280397906	0.976937741580579	0.998693513132214	ENSMUSG00000020303	ENSMUSG00000020303
ENSMUSG00000020305	647.535626089549	-0.114755797517765	0.13666343699562	-0.839696410689883	0.401078626992557	0.884873263645006	ENSMUSG00000020305	ENSMUSG00000020305
ENSMUSG00000020307	2808.99246717394	0.216453844424186	0.227465154554556	0.951591222172319	0.341304334953254	0.857202639687041	ENSMUSG00000020307	ENSMUSG00000020307
ENSMUSG00000020308	601.611715894863	0.100224195818987	0.120399328164704	0.832431520563659	0.405165416422383	0.884873263645006	ENSMUSG00000020308	ENSMUSG00000020308
ENSMUSG00000020309	249.106180038658	-0.160550142228714	0.244707611345145	-0.656089695560256	0.511766414102524	0.917750576734687	ENSMUSG00000020309	ENSMUSG00000020309
ENSMUSG00000020311	2849.83419612957	-0.0666156553137953	0.185809424162358	-0.358516020455386	0.719957181021813	0.961631649883733	ENSMUSG00000020311	ENSMUSG00000020311
ENSMUSG00000020312	721.719108742168	-0.245362821831005	0.292474688135	-0.838919851135121	0.40151428733414	0.884873263645006	ENSMUSG00000020312	ENSMUSG00000020312
ENSMUSG00000020315	40809.8792075418	-0.21064291383059	0.318747121576565	-0.660846481652046	0.508710770473755	0.916645989151919	ENSMUSG00000020315	ENSMUSG00000020315
ENSMUSG00000020319	279.171990122101	-0.321108517741138	0.244059418661773	-1.31569811770364	0.188275386243679	0.757370644634222	ENSMUSG00000020319	ENSMUSG00000020319
ENSMUSG00000020321	3283.92885880087	-0.186840569635194	0.163503918611431	-1.14272838976553	0.253151378775855	0.805957660961373	ENSMUSG00000020321	ENSMUSG00000020321
ENSMUSG00000020325	2155.95486141988	-0.432341830721028	0.431359181245974	-1.00227803074045	0.31620933005304	0.841750167998334	ENSMUSG00000020325	ENSMUSG00000020325
ENSMUSG00000020326	35653.9663222404	-0.0432620780114363	0.317681480945553	-0.136180673430098	0.891678453193909	0.989374168602071	ENSMUSG00000020326	ENSMUSG00000020326
ENSMUSG00000020328	1754.27779564031	-0.252403901285	0.149399505572318	-1.68945606826538	0.0911320640157584	0.642323550312098	ENSMUSG00000020328	ENSMUSG00000020328
ENSMUSG00000020329	1356.76399321206	0.0240826156747276	0.0932663929977663	0.258213220225042	0.796242355544355	0.974619377547424	ENSMUSG00000020329	ENSMUSG00000020329
ENSMUSG00000020330	1244.21353386466	-1.78403082128394	0.787400901726843	-2.26572107978463	0.0234684660525667	0.413870024350275	ENSMUSG00000020330	ENSMUSG00000020330
ENSMUSG00000020331	164.289866544463	-0.0790903431606612	0.299343663967167	-0.264212517854849	0.791616165849378	0.973926985020165	ENSMUSG00000020331	ENSMUSG00000020331
ENSMUSG00000020333	82.3473234168463	0.337466938157806	0.65069486073637	0.518625485647613	0.604021933164391	0.937640501686449	ENSMUSG00000020333	ENSMUSG00000020333
ENSMUSG00000020334	205.090613889113	1.94804178080271	0.525330474363469	3.70822154028491	0.000208720014751059	0.0419179362958377	ENSMUSG00000020334	ENSMUSG00000020334
ENSMUSG00000020335	28.6235473128482	-0.29287721254751	0.404800727241226	-0.723509600744815	0.469366857826636	0.908322062482124	ENSMUSG00000020335	ENSMUSG00000020335
ENSMUSG00000020340	273.287775231545	0.827554539417284	0.935464581071992	0.884645507870486	0.376347854141627	0.874918001750471	ENSMUSG00000020340	ENSMUSG00000020340
ENSMUSG00000020346	5248.09624457895	-0.383454809996059	0.125126346778075	-3.06454092099529	0.00218004348430648	0.143288312650326	ENSMUSG00000020346	ENSMUSG00000020346
ENSMUSG00000020349	9932.58952614982	0.0624656891097558	0.0717895753306004	0.87012200339803	0.384233734247776	0.879534557103504	ENSMUSG00000020349	ENSMUSG00000020349
ENSMUSG00000020354	1247.9128818104	-0.707698771346167	0.340202488704013	-2.08022808428626	0.03750461745005	0.489014218510121	ENSMUSG00000020354	ENSMUSG00000020354
ENSMUSG00000020357	767.000961197256	0.636322100731099	0.83893081722392	0.758491746478849	0.448156652158829	0.901407670683586	ENSMUSG00000020357	ENSMUSG00000020357
ENSMUSG00000020358	16524.5997993809	-0.168096081281656	0.169906695555164	-0.989343478974786	0.322495118112378	0.845103328523544	ENSMUSG00000020358	ENSMUSG00000020358
ENSMUSG00000020359	857.616689896295	-0.0519802373946536	0.127828873922696	-0.406639249799606	0.684272965264186	0.951880523413169	ENSMUSG00000020359	ENSMUSG00000020359
ENSMUSG00000020361	14628.55339287	0.192845906401716	0.294539397117318	0.654737221197283	0.512636956322112	0.917750576734687	ENSMUSG00000020361	ENSMUSG00000020361
ENSMUSG00000020362	4590.96594673368	-0.349540974526113	0.269375417963832	-1.29759789207286	0.194425546886657	0.763835562320558	ENSMUSG00000020362	ENSMUSG00000020362
ENSMUSG00000020363	1182.15354222541	0.015492162125422	0.328031500814727	0.0472276659008185	0.962331777918113	0.997415925924991	ENSMUSG00000020363	ENSMUSG00000020363
ENSMUSG00000020364	228.394023863995	-0.0548156388894897	0.298527414658212	-0.18362011727549	0.854311480155304	0.984515594968502	ENSMUSG00000020364	ENSMUSG00000020364
ENSMUSG00000020366	3569.30066761267	0.170492557534321	0.248113706115976	0.687154934740397	0.491985099391725	0.910899569324861	ENSMUSG00000020366	ENSMUSG00000020366
ENSMUSG00000020368	32234.9257585837	0.00921959916719271	0.187045167314782	0.0492907638275243	0.960687579970329	0.996988504361322	ENSMUSG00000020368	ENSMUSG00000020368
ENSMUSG00000020372	33948.5116291329	0.0752864047648966	0.105050845858584	0.716666335711801	0.473580002527277	0.908700482556321	ENSMUSG00000020372	ENSMUSG00000020372
ENSMUSG00000020375	836.931128611158	-0.0240426065537989	0.216705834368779	-0.110945820281351	0.911659310528371	0.991423479012178	ENSMUSG00000020375	ENSMUSG00000020375
ENSMUSG00000020376	1242.68204543418	0.413404008090204	0.226679150970852	1.82374076451064	0.0681912729130968	0.58395822639464	ENSMUSG00000020376	ENSMUSG00000020376
ENSMUSG00000020380	2102.44927973325	-0.121636959511323	0.190080226830098	-0.639924317956794	0.52222180332993	0.917750576734687	ENSMUSG00000020380	ENSMUSG00000020380
ENSMUSG00000020381	39.4119481956397	-0.185300200836488	0.558913882942522	-0.331536228552663	0.74023948038331	0.965843668275256	ENSMUSG00000020381	ENSMUSG00000020381
ENSMUSG00000020385	1323.25124147861	-0.263868518218274	0.22242669182808	-1.18631678621658	0.235497219974208	0.796804252595208	ENSMUSG00000020385	ENSMUSG00000020385
ENSMUSG00000020386	1944.28814687342	0.0242845499911639	0.131153226128484	0.185161667066989	0.853102234403476	0.983877676621013	ENSMUSG00000020386	ENSMUSG00000020386
ENSMUSG00000020387	749.322459128082	0.962190794258958	0.389156391009685	2.47250415639458	0.0134170153450196	0.3470662645599	ENSMUSG00000020387	ENSMUSG00000020387
ENSMUSG00000020388	693.260016825466	-0.0990407083009038	0.502332554509923	-0.197161636074987	0.843701051282802	0.982153978751132	ENSMUSG00000020388	ENSMUSG00000020388
ENSMUSG00000020389	333.867072743752	0.157281170091978	0.210717650300176	0.746407194024442	0.455421474809855	0.904926700091246	ENSMUSG00000020389	ENSMUSG00000020389
ENSMUSG00000020390	3334.18300192426	0.259000034586731	0.188095311034951	1.37696167523605	0.168524097116194	0.736547021171482	ENSMUSG00000020390	ENSMUSG00000020390
ENSMUSG00000020392	755.89397120829	0.173150404119819	0.221865798351132	0.780428553687151	0.435138666323372	0.894145959220685	ENSMUSG00000020392	ENSMUSG00000020392
ENSMUSG00000020393	5177.37189709714	-0.344183032762024	0.324030526265288	-1.06219323447396	0.288147970592276	0.827868310342069	ENSMUSG00000020393	ENSMUSG00000020393
ENSMUSG00000020397	1196.91207953164	0.0873656207590587	0.112190918057623	0.778722754672409	0.436143049030275	0.894937804898388	ENSMUSG00000020397	ENSMUSG00000020397
ENSMUSG00000020399	513.217761039963	1.06380745336199	0.970334095622831	1.09633110715249	0.272933900932646	0.818380303352385	ENSMUSG00000020399	ENSMUSG00000020399
ENSMUSG00000020400	2024.96730146904	-0.00288249440436739	0.219498786364541	-0.0131321655673311	0.989522348996525	0.999538978527711	ENSMUSG00000020400	ENSMUSG00000020400
ENSMUSG00000020402	12333.2776357673	0.11122707637291	0.171626632962169	0.648075851942091	0.516935891686405	0.917750576734687	ENSMUSG00000020402	ENSMUSG00000020402
ENSMUSG00000020407	121.98020517187	1.26339107091418	0.518703002635823	2.4356733323196	0.0148641012500999	0.356421193287767	ENSMUSG00000020407	ENSMUSG00000020407
ENSMUSG00000020409	2452.78012631452	0.254375094528066	0.104539042236382	2.43330232500961	0.014961802512149	0.356421193287767	ENSMUSG00000020409	ENSMUSG00000020409
ENSMUSG00000020411	505.11094287668	-0.461149315747136	0.517135131976523	-0.891738517134958	0.372533103241984	0.872935445478032	ENSMUSG00000020411	ENSMUSG00000020411
ENSMUSG00000020412	3660.44071343541	-0.0497459395264169	0.173814963501214	-0.28620055790576	0.774724516461992	0.971879670498359	ENSMUSG00000020412	ENSMUSG00000020412
ENSMUSG00000020413	713.236316356678	-0.130200022621205	0.14754450164815	-0.882445778506157	0.377535789120573	0.875568165306092	ENSMUSG00000020413	ENSMUSG00000020413
ENSMUSG00000020415	467.141648390849	-0.844559353540768	0.596762270994913	-1.4152358394453	0.156999359690898	0.72551129149586	ENSMUSG00000020415	ENSMUSG00000020415
ENSMUSG00000020420	267.256360927264	-0.467867727634874	0.220970426358238	-2.11733187714615	0.0342316913079353	0.47458317959036	ENSMUSG00000020420	ENSMUSG00000020420
ENSMUSG00000020422	24556.9777520955	0.0293255788249857	0.181906015503154	0.161212804006898	0.871925796885262	0.987277992597065	ENSMUSG00000020422	ENSMUSG00000020422
ENSMUSG00000020423	3191.66315382216	-0.655737994321804	0.307481320187661	-2.13261083281936	0.0329566639349295	0.467209176959883	ENSMUSG00000020423	ENSMUSG00000020423
ENSMUSG00000020424	958.65035506005	-0.0427713025031875	0.268984109622481	-0.159010517622089	0.873660587399453	0.987277992597065	ENSMUSG00000020424	ENSMUSG00000020424
ENSMUSG00000020427	4898.94159023862	-0.387659418798235	1.00847399087548	-0.384401999759754	0.700680518580198	0.955463152504932	ENSMUSG00000020427	ENSMUSG00000020427
ENSMUSG00000020430	3879.9123709289	0.180380243495007	0.13701937036979	1.31645797968706	0.188020373182062	0.757370644634222	ENSMUSG00000020430	ENSMUSG00000020430
ENSMUSG00000020432	2747.59516439473	-0.083733552302775	0.327251986516763	-0.255868736486603	0.798052195872083	0.975224774132538	ENSMUSG00000020432	ENSMUSG00000020432
ENSMUSG00000020434	112.791246425159	0.81964846569063	0.434705162563991	1.88552733272399	0.0593586778185822	0.569515632077786	ENSMUSG00000020434	ENSMUSG00000020434
ENSMUSG00000020435	124.6428166019	0.371567355091885	0.586169530661186	0.63389059931649	0.526152221013139	0.918651415715463	ENSMUSG00000020435	ENSMUSG00000020435
ENSMUSG00000020439	5753.932072247	-0.433225424981791	0.209574626392221	-2.06716544096806	0.0387185674192841	0.493501856671753	ENSMUSG00000020439	ENSMUSG00000020439
ENSMUSG00000020440	2093.02350162412	-0.0529071908686261	0.186569799078712	-0.283578538058591	0.776733386334899	0.971879670498359	ENSMUSG00000020440	ENSMUSG00000020440
ENSMUSG00000020441	355.677760137121	-0.0959690961252231	0.170340752811809	-0.563394810349635	0.573166070258757	0.930336027966071	ENSMUSG00000020441	ENSMUSG00000020441
ENSMUSG00000020444	798.788235831268	0.0575558893566919	0.187823059409854	0.306436757752398	0.759272124951856	0.969540350300586	ENSMUSG00000020444	ENSMUSG00000020444
ENSMUSG00000020448	1651.95278306065	0.201967731590027	0.161366731891213	1.2516070024036	0.21071310175713	0.775098308676698	ENSMUSG00000020448	ENSMUSG00000020448
ENSMUSG00000020451	3500.1444503399	-0.093027492493571	0.309222979490665	-0.300842753170546	0.763534405372205	0.971247270311199	ENSMUSG00000020451	ENSMUSG00000020451
ENSMUSG00000020453	1043.91022867955	0.0962933967867302	0.203348563284549	0.473538613852832	0.635828959057738	0.942518413773992	ENSMUSG00000020453	ENSMUSG00000020453
ENSMUSG00000020454	2625.02225558804	-0.0598750740471857	0.124917504555761	-0.47931692407815	0.631713184049348	0.942009839892003	ENSMUSG00000020454	ENSMUSG00000020454
ENSMUSG00000020455	1994.96898965696	-0.294102399830612	0.188813925307394	-1.55763087575138	0.119320775138101	0.680576835892738	ENSMUSG00000020455	ENSMUSG00000020455
ENSMUSG00000020456	9682.34858888671	-0.210737014594823	0.127969452251616	-1.64677593665453	0.0996041091765749	0.652555367047719	ENSMUSG00000020456	ENSMUSG00000020456
ENSMUSG00000020457	3242.38120911983	0.0662166067998941	0.105154365054689	0.62970858856364	0.528885262312766	0.919861651107295	ENSMUSG00000020457	ENSMUSG00000020457
ENSMUSG00000020458	56623.2900836733	0.406596382959014	0.284913120367417	1.4270890102733	0.153554239783782	0.720741344649798	ENSMUSG00000020458	ENSMUSG00000020458
ENSMUSG00000020459	1273.94683827789	0.134965830750677	0.0791773734345926	1.70460101031478	0.0882688628148623	0.635118771124306	ENSMUSG00000020459	ENSMUSG00000020459
ENSMUSG00000020460	19465.778945371	0.140174603489282	0.114678145787116	1.22233057159379	0.221582642713362	0.784282692847194	ENSMUSG00000020460	ENSMUSG00000020460
ENSMUSG00000020461	30.087034901651	1.59742552362919	0.576428699555005	2.77124564558007	0.00558422815363012	0.232702994528794	ENSMUSG00000020461	ENSMUSG00000020461
ENSMUSG00000020462	2344.58732505091	0.0673184595860033	0.202567309298052	0.332326374967803	0.739642826196748	0.965843668275256	ENSMUSG00000020462	ENSMUSG00000020462
ENSMUSG00000020463	3468.55529370169	0.0186456035842759	0.108127842399363	0.172440355513704	0.863091348215957	0.984921393739309	ENSMUSG00000020463	ENSMUSG00000020463
ENSMUSG00000020464	1736.33511147543	0.0918741703153636	0.118612796047277	0.774572165710894	0.438592509947145	0.896402500895508	ENSMUSG00000020464	ENSMUSG00000020464
ENSMUSG00000020467	1536.95358509455	-1.02974147179956	0.924652254651245	-1.11365269118168	0.265428212301881	0.812551806175681	ENSMUSG00000020467	ENSMUSG00000020467
ENSMUSG00000020471	566.836018135276	-0.311066828664323	0.297960082807257	-1.04398826088911	0.296490820901159	0.832480706973171	ENSMUSG00000020471	ENSMUSG00000020471
ENSMUSG00000020472	1588.02423822365	-0.0739288639937256	0.150142387995295	-0.492391688854997	0.622442473548758	0.941762000591706	ENSMUSG00000020472	ENSMUSG00000020472
ENSMUSG00000020473	39093.0965894389	-0.0524445336142825	0.317610164320652	-0.165122340232587	0.868847689404698	0.986148947314908	ENSMUSG00000020473	ENSMUSG00000020473
ENSMUSG00000020474	984.787023917331	0.965295448153845	0.360341765949151	2.67883309505138	0.0073879209446921	0.265910043532182	ENSMUSG00000020474	ENSMUSG00000020474
ENSMUSG00000020475	119.843259180218	0.590028955982374	0.552275393155979	1.06836003069167	0.285358139201805	0.825811331544104	ENSMUSG00000020475	ENSMUSG00000020475
ENSMUSG00000020476	4003.36096618911	0.0733168626991151	0.23724527820923	0.309034022731765	0.757295646269702	0.969036988298019	ENSMUSG00000020476	ENSMUSG00000020476
ENSMUSG00000020477	782.967975327245	0.130047021385992	0.129061750974461	1.00763410076256	0.313630151872509	0.841750167998334	ENSMUSG00000020477	ENSMUSG00000020477
ENSMUSG00000020482	568.85151660329	0.135434404018686	0.227978878408407	0.594065577321008	0.552468253046815	0.924734446387935	ENSMUSG00000020482	ENSMUSG00000020482
ENSMUSG00000020483	4236.87620870955	-0.0811664901427317	0.213329375129853	-0.380474981906857	0.703592864227687	0.956113329965338	ENSMUSG00000020483	ENSMUSG00000020483
ENSMUSG00000020484	4149.60779216364	-0.847978711328128	0.206421532984906	-4.1079954163025	3.99108023101392e-05	0.0137457254387355	ENSMUSG00000020484	ENSMUSG00000020484
ENSMUSG00000020485	1272.16951367288	0.360282557359065	0.130187616725386	2.7674103453252	0.0056503584488374	0.234015384142016	ENSMUSG00000020485	ENSMUSG00000020485
ENSMUSG00000020486	22.7435453920169	1.1900431099373	0.831856375980187	1.43058723152185	0.152548549037455	0.719455974912458	ENSMUSG00000020486	ENSMUSG00000020486
ENSMUSG00000020491	459.249710420118	-0.11056649275445	0.187428342433951	-0.58991341073943	0.555248702715899	0.924734446387935	ENSMUSG00000020491	ENSMUSG00000020491
ENSMUSG00000020492	656.078667068604	-0.603282084667872	0.335426429940536	-1.79855262083796	0.0720894777402857	0.597029695374874	ENSMUSG00000020492	ENSMUSG00000020492
ENSMUSG00000020493	925.714482318756	-1.21691370603626	0.675663637746553	-1.80106437293986	0.071692734325872	0.596187396170242	ENSMUSG00000020493	ENSMUSG00000020493
ENSMUSG00000020495	1629.41242234088	0.455975993352721	0.147390752899775	3.09365400733641	0.00197707908746249	0.138986227949203	ENSMUSG00000020495	ENSMUSG00000020495
ENSMUSG00000020496	3674.24587263807	0.0704534153723117	0.0858381501547505	0.82077042952693	0.411777045065243	0.884873263645006	ENSMUSG00000020496	ENSMUSG00000020496
ENSMUSG00000020513	236.127263455506	-0.126923063055781	0.294382284899478	-0.43115047870194	0.666358958846724	0.948832532846756	ENSMUSG00000020513	ENSMUSG00000020513
ENSMUSG00000020514	746.715100248631	0.292925735104704	0.12578174226109	2.32884145058721	0.019867466604026	0.390861996046551	ENSMUSG00000020514	ENSMUSG00000020514
ENSMUSG00000020515	2130.84109539067	-0.0115216653272646	0.122587114747217	-0.0939875724379598	0.925119028791841	0.993407185231696	ENSMUSG00000020515	ENSMUSG00000020515
ENSMUSG00000020516	2829.72824863184	-0.241389259306695	0.107780061911051	-2.23964669370768	0.0251138687821896	0.423741589953863	ENSMUSG00000020516	ENSMUSG00000020516
ENSMUSG00000020519	516.953663049201	0.050480575213396	0.204154306230293	0.247266766719347	0.804701776653625	0.976512394085912	ENSMUSG00000020519	ENSMUSG00000020519
ENSMUSG00000020520	6034.187044024	-0.369861214799525	0.260473267612912	-1.41995844022341	0.155619780635562	0.723756399974445	ENSMUSG00000020520	ENSMUSG00000020520
ENSMUSG00000020521	2785.50979201311	-0.0519349601020047	0.123299404210561	-0.421210146427912	0.673601635899504	0.949341626992633	ENSMUSG00000020521	ENSMUSG00000020521
ENSMUSG00000020522	2375.5060908372	-0.171944923788898	0.14164401647558	-1.21392296030057	0.224777144260434	0.787838357591405	ENSMUSG00000020522	ENSMUSG00000020522
ENSMUSG00000020523	2261.49262851255	0.216833918115153	0.100381779491823	2.16009239139675	0.0307655179204893	0.454359296755098	ENSMUSG00000020523	ENSMUSG00000020523
ENSMUSG00000020525	594.141526063467	0.162595983660648	0.173149105340348	0.939051826696094	0.347704135879412	0.860188503818015	ENSMUSG00000020525	ENSMUSG00000020525
ENSMUSG00000020526	324.247986757597	0.122748230069757	0.186651409725764	0.657633554710914	0.510773627741049	0.917683184588909	ENSMUSG00000020526	ENSMUSG00000020526
ENSMUSG00000020527	1492.0949387021	0.0645491183926807	0.247667353715945	0.260628288000822	0.794379172744438	0.974503526661648	ENSMUSG00000020527	ENSMUSG00000020527
ENSMUSG00000020528	702.082420649461	0.188116534341631	0.161595761042722	1.16411800116401	0.244376194521873	0.800993148272068	ENSMUSG00000020528	ENSMUSG00000020528
ENSMUSG00000020530	4594.0463326803	-0.0141391873464271	0.081242519872826	-0.174036789707657	0.861836549396882	0.984921393739309	ENSMUSG00000020530	ENSMUSG00000020530
ENSMUSG00000020532	5092.1115278328	-0.333770865228433	0.176911080685445	-1.88665890194799	0.059206218804116	0.569515632077786	ENSMUSG00000020532	ENSMUSG00000020532
ENSMUSG00000020534	389.235376554418	-0.0743763767652102	0.469238063668651	-0.158504568413978	0.874059221096715	0.987277992597065	ENSMUSG00000020534	ENSMUSG00000020534
ENSMUSG00000020536	2671.8409550085	-0.0757639445659984	0.169753053502081	-0.446318596354849	0.655367125091222	0.945707095507242	ENSMUSG00000020536	ENSMUSG00000020536
ENSMUSG00000020537	2636.71088183018	0.243514259915211	0.149277801183116	1.63128246789017	0.10283073100598	0.657343321215445	ENSMUSG00000020537	ENSMUSG00000020537
ENSMUSG00000020538	2905.41160021589	-0.14777484840461	0.22885735820693	-0.645707219389444	0.518468984265058	0.917750576734687	ENSMUSG00000020538	ENSMUSG00000020538
ENSMUSG00000020541	1195.87421290872	0.201567185734509	0.388710084682078	0.5185540424025	0.604071764515952	0.937640501686449	ENSMUSG00000020541	ENSMUSG00000020541
ENSMUSG00000020544	286.671801238091	-0.45114996912044	0.251907082317704	-1.79093801162546	0.0733032429906544	0.600717187384546	ENSMUSG00000020544	ENSMUSG00000020544
ENSMUSG00000020546	1363.70637448502	-0.164471113019943	0.252276695996975	-0.651947308767336	0.51443516431967	0.917750576734687	ENSMUSG00000020546	ENSMUSG00000020546
ENSMUSG00000020547	2522.38015959443	-0.0351981662807441	0.192158269924055	-0.183172789256768	0.854662444156638	0.984515594968502	ENSMUSG00000020547	ENSMUSG00000020547
ENSMUSG00000020549	2079.28090304435	0.193039228040687	0.153075262690183	1.26107396223379	0.207282200693426	0.771762741737667	ENSMUSG00000020549	ENSMUSG00000020549
ENSMUSG00000020553	305.84012841913	0.158027103947335	0.272583322598029	0.579738710502009	0.562090834303916	0.927841852707739	ENSMUSG00000020553	ENSMUSG00000020553
ENSMUSG00000020561	934.435347733317	0.374475726751571	0.182957017264993	2.04679619480889	0.0406780994495145	0.503010182397866	ENSMUSG00000020561	ENSMUSG00000020561
ENSMUSG00000020564	921.02154674361	-0.0231295192293079	0.161887632353682	-0.142873911323726	0.886389762911622	0.989374168602071	ENSMUSG00000020564	ENSMUSG00000020564
ENSMUSG00000020570	4164.52014297679	0.251135761383388	0.0939891888608278	2.67196434427422	0.00754086605931259	0.268563400798825	ENSMUSG00000020570	ENSMUSG00000020570
ENSMUSG00000020571	13006.1350164558	-0.525441693670019	0.207991281360189	-2.52626788120068	0.0115281540705797	0.329708555024749	ENSMUSG00000020571	ENSMUSG00000020571
ENSMUSG00000020572	1367.80590600171	0.864241396392401	0.419153014469444	2.06187565532921	0.0392195758386368	0.49486480508437	ENSMUSG00000020572	ENSMUSG00000020572
ENSMUSG00000020573	168.589843330132	0.86453850561263	0.8169051847758	1.05830948526775	0.289914369978545	0.828463074143403	ENSMUSG00000020573	ENSMUSG00000020573
ENSMUSG00000020576	2698.88357189197	-0.240322354018142	0.150958523391507	-1.59197605156002	0.11139008568474	0.666177339892492	ENSMUSG00000020576	ENSMUSG00000020576
ENSMUSG00000020580	27178.3952223658	-0.130177552487503	0.37907538045501	-0.343408090315041	0.731291474001974	0.964891291618247	ENSMUSG00000020580	ENSMUSG00000020580
ENSMUSG00000020585	24592.9384076022	-0.0289168373902505	0.126927355801591	-0.227821947503992	0.819784663681669	0.979114668064077	ENSMUSG00000020585	ENSMUSG00000020585
ENSMUSG00000020589	1106.59096243477	-0.589743176672505	0.615228863318411	-0.958575274722253	0.337772753388364	0.854786496290571	ENSMUSG00000020589	ENSMUSG00000020589
ENSMUSG00000020590	3870.17842116527	-0.187029473351364	0.138473305674744	-1.35065363277072	0.176806411769288	0.743907126260529	ENSMUSG00000020590	ENSMUSG00000020590
ENSMUSG00000020592	12518.5645727407	-0.255502363096231	0.307106230555012	-0.83196737049092	0.40542736248602	0.884873263645006	ENSMUSG00000020592	ENSMUSG00000020592
ENSMUSG00000020593	1254.43660169502	0.602186296964177	0.324099477592797	1.8580292120087	0.0631648660876553	0.572641983465514	ENSMUSG00000020593	ENSMUSG00000020593
ENSMUSG00000020594	9827.2579729805	0.135413979291266	0.0945671815787787	1.43193417664097	0.152162660116838	0.718811683608705	ENSMUSG00000020594	ENSMUSG00000020594
ENSMUSG00000020598	1391.68806692499	3.95896433290393	0.994018470652559	3.98278749317901	6.81116545786616e-05	0.0190094753506473	ENSMUSG00000020598	ENSMUSG00000020598
ENSMUSG00000020601	1094.05108700984	-0.887582506819525	0.371803448197517	-2.3872358126921	0.0169755987110555	0.370392254334317	ENSMUSG00000020601	ENSMUSG00000020601
ENSMUSG00000020604	165.342179381284	0.144076397237383	0.443025122741434	0.325210444829494	0.74502180414717	0.966095767781945	ENSMUSG00000020604	ENSMUSG00000020604
ENSMUSG00000020605	1415.33359213585	0.368552770988039	0.19301766316669	1.9094251010062	0.0562072752790468	0.565986908450568	ENSMUSG00000020605	ENSMUSG00000020605
ENSMUSG00000020608	4308.0739462462	-0.167782789839905	0.163285473809093	-1.02754265842453	0.304165009271992	0.836681075118061	ENSMUSG00000020608	ENSMUSG00000020608
ENSMUSG00000020610	1404.93956337013	0.237318456890471	0.146521063092589	1.61968833614391	0.105299242994508	0.657343321215445	ENSMUSG00000020610	ENSMUSG00000020610
ENSMUSG00000020611	4905.25310014405	0.263083106932952	0.186232996554943	1.41265571515055	0.157756978559233	0.727644628378474	ENSMUSG00000020611	ENSMUSG00000020611
ENSMUSG00000020612	19757.1054687318	0.0244471800881459	0.130819484231249	0.186877208940303	0.851756909019265	0.983877676621013	ENSMUSG00000020612	ENSMUSG00000020612
ENSMUSG00000020614	3434.53558103862	-0.755025774708222	0.661351699694224	-1.14164033305926	0.253603551685633	0.805957660961373	ENSMUSG00000020614	ENSMUSG00000020614
ENSMUSG00000020621	519.280927784564	-0.140534726000296	0.176407066266233	-0.796650207810846	0.425654209383871	0.890088194893822	ENSMUSG00000020621	ENSMUSG00000020621
ENSMUSG00000020623	222.314272398313	0.72026029128774	0.352475076779157	2.04343608594777	0.0410092883080493	0.505105884952634	ENSMUSG00000020623	ENSMUSG00000020623
ENSMUSG00000020627	535.97134381784	-0.368301542148243	0.418410665550426	-0.880239373591818	0.378729647848034	0.876644203842789	ENSMUSG00000020627	ENSMUSG00000020627
ENSMUSG00000020628	1683.90424607215	-0.149739903124979	0.147994680623587	-1.01179246777005	0.311637292149046	0.841175329344795	ENSMUSG00000020628	ENSMUSG00000020628
[truncated: 12,816 more rows]
