# Supplementary material for: Unraveling the genetics of arsenic toxicity with cellular morphology QTL
Source: PLoS Genet. 2024 Apr 25;20(4):e1011248. doi: 10.1371/journal.pgen.1011248 (PMC11075906; doi:10.1371/journal.pgen.1011248)
Supplement: S3 Table — (CSV) [file pgen.1011248.s006.csv]

	pathway	pval	padj	log2err	ES	NES	size	leadingEdge
1	GOBP_ADAPTIVE_IMMUNE_RESPONSE	0.000518200997661027	0.00771249514037105	0.477270815362862	0.330743038531502	1.57245582853693	229	c("ENSMUSG00000041471", "ENSMUSG00000054206", "ENSMUSG00000000791", "ENSMUSG00000039384", "ENSMUSG00000030895", "ENSMUSG00000037649", "ENSMUSG00000029468", "ENSMUSG00000040663", "ENSMUSG00000027947", "ENSMUSG00000089669", "ENSMUSG00000024767", "ENSMUSG00000000134", "ENSMUSG00000025630", "ENSMUSG00000026177", "ENSMUSG00000042211", "ENSMUSG00000039005", "ENSMUSG00000036931", "ENSMUSG00000016496", "…
2	GOBP_AORTA_DEVELOPMENT	0.00012774731706605	0.00245720260230895	0.518848077743792	-0.519993008333834	-2.05684328553877	48	c("ENSMUSG00000001555", "ENSMUSG00000022836", "ENSMUSG00000035152", "ENSMUSG00000040249", "ENSMUSG00000034462", "ENSMUSG00000022883", "ENSMUSG00000024620", "ENSMUSG00000025231", "ENSMUSG00000021796", "ENSMUSG00000026043", "ENSMUSG00000024909", "ENSMUSG00000057110", "ENSMUSG00000026923", "ENSMUSG00000024529", "ENSMUSG00000054008", "ENSMUSG00000032334", "ENSMUSG00000036158", "ENSMUSG00000027276", "…
3	GOBP_APOPTOTIC_SIGNALING_PATHWAY	2.16327086382187e-05	0.000607005865779741	0.575610261071129	0.299914427504609	1.53465547881068	484	c("ENSMUSG00000091971", "ENSMUSG00000090877", "ENSMUSG00000060803", "ENSMUSG00000032350", "ENSMUSG00000028124", "ENSMUSG00000004951", "ENSMUSG00000022051", "ENSMUSG00000026628", "ENSMUSG00000056054", "ENSMUSG00000008730", "ENSMUSG00000020190", "ENSMUSG00000009291", "ENSMUSG00000030847", "ENSMUSG00000024392", "ENSMUSG00000029468", "ENSMUSG00000005413", "ENSMUSG00000027381", "ENSMUSG00000061175", "…
4	GOBP_ATTACHMENT_OF_SPINDLE_MICROTUBULES_TO_KINETOCHORE	2.8482361648757e-06	0.000116930608191575	0.627256739718528	-0.626021706192748	-2.30536592638423	35	c("ENSMUSG00000028229", "ENSMUSG00000026683", "ENSMUSG00000045328", "ENSMUSG00000041431", "ENSMUSG00000028678", "ENSMUSG00000020897", "ENSMUSG00000023015", "ENSMUSG00000027326", "ENSMUSG00000026622", "ENSMUSG00000024056", "ENSMUSG00000027699", "ENSMUSG00000002055", "ENSMUSG00000074476", "ENSMUSG00000023940", "ENSMUSG00000027331", "ENSMUSG00000005233", "ENSMUSG00000017421")
5	GOBP_CARDIAC_SEPTUM_DEVELOPMENT	5.28742449555246e-05	0.00125546802683835	0.557332238758646	-0.427775709007886	-1.88137875621915	85	c("ENSMUSG00000075254", "ENSMUSG00000063632", "ENSMUSG00000028266", "ENSMUSG00000035152", "ENSMUSG00000021188", "ENSMUSG00000066026", "ENSMUSG00000028195", "ENSMUSG00000022883", "ENSMUSG00000050288", "ENSMUSG00000025231", "ENSMUSG00000038203", "ENSMUSG00000021796", "ENSMUSG00000057110", "ENSMUSG00000026923", "ENSMUSG00000050567", "ENSMUSG00000032558", "ENSMUSG00000054008", "ENSMUSG00000054387", "…
6	GOBP_CELLULAR_ALDEHYDE_METABOLIC_PROCESS	0.000286617086802029	0.00487010199991115	0.49849310876659	0.531686138419918	1.97739417210087	48	c("ENSMUSG00000019102", "ENSMUSG00000025503", "ENSMUSG00000021214", "ENSMUSG00000021996", "ENSMUSG00000028125", "ENSMUSG00000028138", "ENSMUSG00000029249", "ENSMUSG00000008435", "ENSMUSG00000028692", "ENSMUSG00000039004", "ENSMUSG00000029455", "ENSMUSG00000026179", "ENSMUSG00000035637", "ENSMUSG00000025176", "ENSMUSG00000053470", "ENSMUSG00000026687", "ENSMUSG00000024885", "ENSMUSG00000032788", "…
7	GOBP_CELLULAR_HORMONE_METABOLIC_PROCESS	0.000906146902034491	0.0116938831218249	0.477270815362862	0.441373194011696	1.76699033399857	70	c("ENSMUSG00000029134", "ENSMUSG00000021214", "ENSMUSG00000090124", "ENSMUSG00000038418", "ENSMUSG00000029249", "ENSMUSG00000018167", "ENSMUSG00000008435", "ENSMUSG00000029311", "ENSMUSG00000030505", "ENSMUSG00000039004", "ENSMUSG00000001642", "ENSMUSG00000056666", "ENSMUSG00000027195", "ENSMUSG00000055301", "ENSMUSG00000029762", "ENSMUSG00000074141", "ENSMUSG00000020097", "ENSMUSG00000034640", "…
8	GOBP_CELLULAR_NITROGEN_COMPOUND_CATABOLIC_PROCESS	2.32943145339369e-05	0.000647687827291328	0.575610261071129	0.320431104281444	1.60523854715135	370	c("ENSMUSG00000040466", "ENSMUSG00000091971", "ENSMUSG00000090877", "ENSMUSG00000013997", "ENSMUSG00000038542", "ENSMUSG00000020495", "ENSMUSG00000027680", "ENSMUSG00000038650", "ENSMUSG00000023088", "ENSMUSG00000005413", "ENSMUSG00000068882", "ENSMUSG00000036779", "ENSMUSG00000028330", "ENSMUSG00000019088", "ENSMUSG00000020407", "ENSMUSG00000037573", "ENSMUSG00000030271", "ENSMUSG00000035139", "…
9	GOBP_CELLULAR_RESPONSE_TO_EXTERNAL_STIMULUS	0.00556685304518977	0.0445129935652625	0.407017918923954	0.301719162203297	1.44590307467225	250	c("ENSMUSG00000032350", "ENSMUSG00000021214", "ENSMUSG00000005089", "ENSMUSG00000039382", "ENSMUSG00000030314", "ENSMUSG00000026628", "ENSMUSG00000037526", "ENSMUSG00000030847", "ENSMUSG00000029468", "ENSMUSG00000005413", "ENSMUSG00000026473", "ENSMUSG00000020407", "ENSMUSG00000024014", "ENSMUSG00000078566", "ENSMUSG00000032633", "ENSMUSG00000024042", "ENSMUSG00000024912", "ENSMUSG00000033352", "…
10	GOBP_CELLULAR_RESPONSE_TO_HEAT	7.63568532392878e-07	3.76673283278003e-05	0.659444398037935	0.567815669164152	2.17954371265922	58	c("ENSMUSG00000091971", "ENSMUSG00000090877", "ENSMUSG00000034855", "ENSMUSG00000026021", "ENSMUSG00000021270", "ENSMUSG00000030847", "ENSMUSG00000005413", "ENSMUSG00000005483", "ENSMUSG00000029131", "ENSMUSG00000021576", "ENSMUSG00000020409", "ENSMUSG00000001774", "ENSMUSG00000029014", "ENSMUSG00000023944", "ENSMUSG00000062797", "ENSMUSG00000078963", "ENSMUSG00000028452", "ENSMUSG00000027399", "…
11	GOBP_CELL_CELL_ADHESION_VIA_PLASMA_MEMBRANE_ADHESION_MOLECULES	1.78356649352178e-06	7.68315228230472e-05	0.643551836150722	-0.405484015351299	-1.93436818914624	142	c("ENSMUSG00000061048", "ENSMUSG00000070047", "ENSMUSG00000013033", "ENSMUSG00000032855", "ENSMUSG00000037892", "ENSMUSG00000032593", "ENSMUSG00000103677", "ENSMUSG00000104346", "ENSMUSG00000046743", "ENSMUSG00000103749", "ENSMUSG00000103037", "ENSMUSG00000103472", "ENSMUSG00000022883", "ENSMUSG00000047033", "ENSMUSG00000103332", "ENSMUSG00000068566", "ENSMUSG00000102222", "ENSMUSG00000046191", "…
12	GOBP_CELL_CELL_RECOGNITION	0.00111547298644844	0.0137845419355659	0.45505986738723	0.57297285966063	1.87298234481376	28	c("ENSMUSG00000022871", "ENSMUSG00000007033", "ENSMUSG00000050335", "ENSMUSG00000020131", "ENSMUSG00000007739", "ENSMUSG00000025613", "ENSMUSG00000022234", "ENSMUSG00000030007", "ENSMUSG00000030342", "ENSMUSG00000074340", "ENSMUSG00000034024", "ENSMUSG00000030707", "ENSMUSG00000020399", "ENSMUSG00000001948", "ENSMUSG00000030695", "ENSMUSG00000066877", "ENSMUSG00000032725", "ENSMUSG00000001416", "…
13	GOBP_CELL_COMMUNICATION_BY_ELECTRICAL_COUPLING	0.00545825651161996	0.0441058851804218	0.407017918923954	-0.550307478765653	-1.73444428743524	20	c("ENSMUSG00000005469", "ENSMUSG00000034520", "ENSMUSG00000019370", "ENSMUSG00000003161", "ENSMUSG00000054640", "ENSMUSG00000007655", "ENSMUSG00000036438", "ENSMUSG00000051331", "ENSMUSG00000046352")
14	GOBP_CELL_CYCLE_DNA_REPLICATION	0.00891510774875204	0.0628579644827726	0.380730400722792	-0.434414781780092	-1.66094737706846	41	c("ENSMUSG00000022960", "ENSMUSG00000019773", "ENSMUSG00000041147", "ENSMUSG00000034154", "ENSMUSG00000031229", "ENSMUSG00000027323", "ENSMUSG00000046179", "ENSMUSG00000000028", "ENSMUSG00000017550", "ENSMUSG00000024050", "ENSMUSG00000029283", "ENSMUSG00000030528", "ENSMUSG00000032397", "ENSMUSG00000020185", "ENSMUSG00000038685", "ENSMUSG00000027454", "ENSMUSG00000056394", "ENSMUSG00000006678", "…
15	GOBP_CELL_CYCLE_G2_M_PHASE_TRANSITION	3.46780465678437e-07	2.02024391290952e-05	0.674962860011025	-0.420153679500406	-1.99975848202604	140	c("ENSMUSG00000059981", "ENSMUSG00000022960", "ENSMUSG00000026779", "ENSMUSG00000030867", "ENSMUSG00000018669", "ENSMUSG00000026605", "ENSMUSG00000041498", "ENSMUSG00000041431", "ENSMUSG00000020897", "ENSMUSG00000025878", "ENSMUSG00000027715", "ENSMUSG00000044201", "ENSMUSG00000033102", "ENSMUSG00000024056", "ENSMUSG00000035683", "ENSMUSG00000027496", "ENSMUSG00000001517", "ENSMUSG00000038619", "…
16	GOBP_CELL_SUBSTRATE_ADHESION	9.58082331113649e-05	0.00196006341786695	0.538434096309916	-0.303197049493275	-1.57234428662406	272	c("ENSMUSG00000003814", "ENSMUSG00000042284", "ENSMUSG00000059981", "ENSMUSG00000040690", "ENSMUSG00000022665", "ENSMUSG00000033392", "ENSMUSG00000032855", "ENSMUSG00000000957", "ENSMUSG00000002980", "ENSMUSG00000039115", "ENSMUSG00000041498", "ENSMUSG00000037736", "ENSMUSG00000025006", "ENSMUSG00000068196", "ENSMUSG00000001506", "ENSMUSG00000022817", "ENSMUSG00000021365", "ENSMUSG00000029859", "…
17	GOBP_CHROMOSOME_CONDENSATION	6.85951065997112e-05	0.0015147879677633	0.538434096309916	-0.560849282788916	-2.11729792724319	39	c("ENSMUSG00000096210", "ENSMUSG00000030867", "ENSMUSG00000044927", "ENSMUSG00000002748", "ENSMUSG00000022185", "ENSMUSG00000036181", "ENSMUSG00000052565", "ENSMUSG00000058773", "ENSMUSG00000027306", "ENSMUSG00000034906", "ENSMUSG00000038252", "ENSMUSG00000034575", "ENSMUSG00000020914", "ENSMUSG00000051627", "ENSMUSG00000015880", "ENSMUSG00000024791", "ENSMUSG00000019942", "ENSMUSG00000028312", "…
18	GOBP_COLLAGEN_FIBRIL_ORGANIZATION	4.40817983816905e-07	2.42926451081802e-05	0.674962860011025	-0.564197122774343	-2.32126415544496	56	c("ENSMUSG00000026837", "ENSMUSG00000034807", "ENSMUSG00000001555", "ENSMUSG00000070436", "ENSMUSG00000032431", "ENSMUSG00000029661", "ENSMUSG00000001506", "ENSMUSG00000032332", "ENSMUSG00000004846", "ENSMUSG00000006931", "ENSMUSG00000026042", "ENSMUSG00000027966", "ENSMUSG00000000693", "ENSMUSG00000029163", "ENSMUSG00000020674", "ENSMUSG00000059901", "ENSMUSG00000026043", "ENSMUSG00000024909", "…
19	GOBP_CONNECTIVE_TISSUE_DEVELOPMENT	4.06900650575284e-05	0.00101592297125266	0.557332238758646	-0.332376021088563	-1.67004921083403	204	c("ENSMUSG00000020484", "ENSMUSG00000031668", "ENSMUSG00000026837", "ENSMUSG00000032855", "ENSMUSG00000048763", "ENSMUSG00000070436", "ENSMUSG00000022186", "ENSMUSG00000001506", "ENSMUSG00000018340", "ENSMUSG00000022094", "ENSMUSG00000032006", "ENSMUSG00000003316", "ENSMUSG00000006800", "ENSMUSG00000021188", "ENSMUSG00000028195", "ENSMUSG00000027966", "ENSMUSG00000075702", "ENSMUSG00000037962", "…
20	GOBP_CORONARY_VASCULATURE_DEVELOPMENT	0.000348555720079169	0.00570084315434299	0.49849310876659	-0.518603105731094	-1.95190681874953	38	c("ENSMUSG00000045039", "ENSMUSG00000035152", "ENSMUSG00000020354", "ENSMUSG00000024620", "ENSMUSG00000025231", "ENSMUSG00000057110", "ENSMUSG00000026923", "ENSMUSG00000054008", "ENSMUSG00000036158", "ENSMUSG00000019789", "ENSMUSG00000036867", "ENSMUSG00000022414", "ENSMUSG00000023972", "ENSMUSG00000046169")
21	GOBP_CYTOPLASMIC_TRANSLATION	2.18055424806483e-05	0.000609061659151259	0.575610261071129	0.411814852866492	1.83712945465659	141	c("ENSMUSG00000030057", "ENSMUSG00000068823", "ENSMUSG00000025451", "ENSMUSG00000032294", "ENSMUSG00000021282", "ENSMUSG00000022283", "ENSMUSG00000060636", "ENSMUSG00000033554", "ENSMUSG00000020537", "ENSMUSG00000030744", "ENSMUSG00000098274", "ENSMUSG00000027170", "ENSMUSG00000027770", "ENSMUSG00000042699", "ENSMUSG00000024360", "ENSMUSG00000060938", "ENSMUSG00000020300", "ENSMUSG00000026427", "…
22	GOBP_DENDRITE_EXTENSION	0.00509567135964335	0.0422360727736292	0.407017918923954	0.556772085194377	1.77363120619397	24	c("ENSMUSG00000023826", "ENSMUSG00000024589", "ENSMUSG00000024008", "ENSMUSG00000003068", "ENSMUSG00000028577", "ENSMUSG00000027340", "ENSMUSG00000045382", "ENSMUSG00000038780", "ENSMUSG00000020340", "ENSMUSG00000020640", "ENSMUSG00000058420", "ENSMUSG00000020224", "ENSMUSG00000030447", "ENSMUSG00000020389", "ENSMUSG00000069806", "ENSMUSG00000041241")
23	GOBP_DETOXIFICATION	3.37981325067192e-10	8.43514917649097e-08	0.814035837847908	0.590528506123875	2.42850177609365	85	c("ENSMUSG00000028691", "ENSMUSG00000003849", "ENSMUSG00000074183", "ENSMUSG00000060803", "ENSMUSG00000031584", "ENSMUSG00000032802", "ENSMUSG00000021996", "ENSMUSG00000026198", "ENSMUSG00000028367", "ENSMUSG00000027187", "ENSMUSG00000020250", "ENSMUSG00000008540", "ENSMUSG00000026701", "ENSMUSG00000028138", "ENSMUSG00000024997", "ENSMUSG00000024014", "ENSMUSG00000031762", "ENSMUSG00000022982", "…
24	GOBP_DNA_CONFORMATION_CHANGE	0.000249872725939692	0.00430555342133267	0.49849310876659	-0.293679455329443	-1.52252268469682	277	c("ENSMUSG00000096210", "ENSMUSG00000047514", "ENSMUSG00000039485", "ENSMUSG00000056608", "ENSMUSG00000022471", "ENSMUSG00000030867", "ENSMUSG00000048154", "ENSMUSG00000020196", "ENSMUSG00000044927", "ENSMUSG00000002748", "ENSMUSG00000041064", "ENSMUSG00000044783", "ENSMUSG00000069268", "ENSMUSG00000022185", "ENSMUSG00000002835", "ENSMUSG00000036181", "ENSMUSG00000034206", "ENSMUSG00000049932", "…
25	GOBP_DNA_DEPENDENT_DNA_REPLICATION_MAINTENANCE_OF_FIDELITY	0.00879473100739439	0.0621934908349497	0.380730400722792	-0.418874667015576	-1.63269198041743	46	c("ENSMUSG00000022960", "ENSMUSG00000032409", "ENSMUSG00000032586", "ENSMUSG00000051235", "ENSMUSG00000045751", "ENSMUSG00000055884", "ENSMUSG00000041147", "ENSMUSG00000031229", "ENSMUSG00000007080", "ENSMUSG00000039055", "ENSMUSG00000051278", "ENSMUSG00000027323", "ENSMUSG00000069793", "ENSMUSG00000061755", "ENSMUSG00000016984", "ENSMUSG00000030528", "ENSMUSG00000026434", "ENSMUSG00000032397", "…
26	GOBP_ENDOSOME_TO_LYSOSOME_TRANSPORT	2.77601079761597e-05	0.000744650689751821	0.575610261071129	0.538930798487595	2.03099560684403	54	c("ENSMUSG00000032127", "ENSMUSG00000024381", "ENSMUSG00000037526", "ENSMUSG00000030105", "ENSMUSG00000036661", "ENSMUSG00000045730", "ENSMUSG00000019578", "ENSMUSG00000052566", "ENSMUSG00000027534", "ENSMUSG00000038195", "ENSMUSG00000052688", "ENSMUSG00000034216", "ENSMUSG00000028452", "ENSMUSG00000001018", "ENSMUSG00000029434", "ENSMUSG00000079477", "ENSMUSG00000068747", "ENSMUSG00000028136", "…
27	GOBP_EXTERNAL_ENCAPSULATING_STRUCTURE_ORGANIZATION	8.29111006566755e-12	3.38111468477923e-09	0.875325132024659	-0.434972726149007	-2.21158983565731	221	c("ENSMUSG00000026837", "ENSMUSG00000040690", "ENSMUSG00000034807", "ENSMUSG00000022665", "ENSMUSG00000033392", "ENSMUSG00000000957", "ENSMUSG00000032289", "ENSMUSG00000001555", "ENSMUSG00000027661", "ENSMUSG00000028476", "ENSMUSG00000070436", "ENSMUSG00000032431", "ENSMUSG00000068196", "ENSMUSG00000029661", "ENSMUSG00000001506", "ENSMUSG00000032332", "ENSMUSG00000040249", "ENSMUSG00000004846", "…
28	GOBP_EXTRACELLULAR_MATRIX_ASSEMBLY	1.02076404859552e-06	4.84002647221552e-05	0.643551836150722	-0.632268647671778	-2.36791180562922	37	c("ENSMUSG00000033392", "ENSMUSG00000032289", "ENSMUSG00000001555", "ENSMUSG00000029661", "ENSMUSG00000004846", "ENSMUSG00000021186", "ENSMUSG00000031451", "ENSMUSG00000033684", "ENSMUSG00000029163", "ENSMUSG00000020674", "ENSMUSG00000026043", "ENSMUSG00000024909", "ENSMUSG00000002900", "ENSMUSG00000026923", "ENSMUSG00000022367", "ENSMUSG00000052911", "ENSMUSG00000024529", "ENSMUSG00000018830", "…
29	GOBP_EXTRACELLULAR_VESICLE_BIOGENESIS	0.00229096836746907	0.0238330841901502	0.431707695803346	0.597878832878958	1.88924212669263	23	c("ENSMUSG00000028249", "ENSMUSG00000023826", "ENSMUSG00000033916", "ENSMUSG00000026972", "ENSMUSG00000025917", "ENSMUSG00000042659", "ENSMUSG00000025793", "ENSMUSG00000079477", "ENSMUSG00000036622", "ENSMUSG00000032504", "ENSMUSG00000009907", "ENSMUSG00000004771", "ENSMUSG00000026718", "ENSMUSG00000014402", "ENSMUSG00000006058", "ENSMUSG00000016494")
30	GOBP_GLUTATHIONE_METABOLIC_PROCESS	1.1192581763624e-09	1.99408120263948e-07	0.788186810800237	0.668078131407464	2.50165494148401	50	c("ENSMUSG00000074183", "ENSMUSG00000060803", "ENSMUSG00000074179", "ENSMUSG00000058135", "ENSMUSG00000025934", "ENSMUSG00000031584", "ENSMUSG00000032350", "ENSMUSG00000005089", "ENSMUSG00000027737", "ENSMUSG00000028124", "ENSMUSG00000022982", "ENSMUSG00000027610", "ENSMUSG00000025069", "ENSMUSG00000038155", "ENSMUSG00000025777", "ENSMUSG00000075706", "ENSMUSG00000074604", "ENSMUSG00000006818", "…
31	GOBP_GLYCOPROTEIN_BIOSYNTHETIC_PROCESS	2.88525310376167e-17	4.41227330892754e-14	1.06720998682811	-0.479793941058873	-2.45237303543487	238	c("ENSMUSG00000002546", "ENSMUSG00000026856", "ENSMUSG00000036646", "ENSMUSG00000039887", "ENSMUSG00000030036", "ENSMUSG00000020260", "ENSMUSG00000032116", "ENSMUSG00000020346", "ENSMUSG00000028541", "ENSMUSG00000041084", "ENSMUSG00000043998", "ENSMUSG00000070284", "ENSMUSG00000052423", "ENSMUSG00000047434", "ENSMUSG00000037470", "ENSMUSG00000051950", "ENSMUSG00000042104", "ENSMUSG00000025575", "…
32	GOBP_GLYCOSYL_COMPOUND_METABOLIC_PROCESS	0.000824187541827616	0.0110560420907007	0.477270815362862	0.465704771619101	1.81896558701399	62	c("ENSMUSG00000021214", "ENSMUSG00000031266", "ENSMUSG00000020407", "ENSMUSG00000028692", "ENSMUSG00000025630", "ENSMUSG00000024066", "ENSMUSG00000001642", "ENSMUSG00000029246", "ENSMUSG00000030225", "ENSMUSG00000074890", "ENSMUSG00000029762", "ENSMUSG00000040771", "ENSMUSG00000028048", "ENSMUSG00000029780", "ENSMUSG00000035824", "ENSMUSG00000040613", "ENSMUSG00000036639", "ENSMUSG00000005804", "…
33	GOBP_HOMOPHILIC_CELL_ADHESION_VIA_PLASMA_MEMBRANE_ADHESION_MOLECULES	2.92404713032138e-06	0.0001191260317331	0.627256739718528	-0.463554095270179	-2.05179348106566	89	c("ENSMUSG00000061048", "ENSMUSG00000070047", "ENSMUSG00000032855", "ENSMUSG00000037892", "ENSMUSG00000103677", "ENSMUSG00000104346", "ENSMUSG00000046743", "ENSMUSG00000103749", "ENSMUSG00000103037", "ENSMUSG00000103472", "ENSMUSG00000022883", "ENSMUSG00000047033", "ENSMUSG00000103332", "ENSMUSG00000102222", "ENSMUSG00000046191", "ENSMUSG00000073591", "ENSMUSG00000103088", "ENSMUSG00000058056", "…
34	GOBP_ICOSANOID_METABOLIC_PROCESS	4.69899435017748e-05	0.00115902211451757	0.557332238758646	0.52890043555899	2.01618611596424	57	c("ENSMUSG00000028378", "ENSMUSG00000074183", "ENSMUSG00000060803", "ENSMUSG00000021214", "ENSMUSG00000051483", "ENSMUSG00000023088", "ENSMUSG00000020892", "ENSMUSG00000038155", "ENSMUSG00000001642", "ENSMUSG00000060063", "ENSMUSG00000075706", "ENSMUSG00000074604", "ENSMUSG00000071072", "ENSMUSG00000050737", "ENSMUSG00000098488", "ENSMUSG00000026820", "ENSMUSG00000028577", "ENSMUSG00000036257", "…
35	GOBP_IMMUNE_RESPONSE_REGULATING_SIGNALING_PATHWAY	5.71678453833681e-06	0.000207338093087995	0.610526878385931	0.358277536955061	1.72810137701932	266	c("ENSMUSG00000091971", "ENSMUSG00000090877", "ENSMUSG00000032388", "ENSMUSG00000004221", "ENSMUSG00000034371", "ENSMUSG00000003235", "ENSMUSG00000024392", "ENSMUSG00000028850", "ENSMUSG00000061132", "ENSMUSG00000028341", "ENSMUSG00000041827", "ENSMUSG00000054342", "ENSMUSG00000051439", "ENSMUSG00000033352", "ENSMUSG00000020623", "ENSMUSG00000050335", "ENSMUSG00000036990", "ENSMUSG00000027843", "…
36	GOBP_INCLUSION_BODY_ASSEMBLY	2.68290280268251e-05	0.000732648055536111	0.575610261071129	0.706458817612067	2.198818489454	22	c("ENSMUSG00000091971", "ENSMUSG00000090877", "ENSMUSG00000030847", "ENSMUSG00000005483", "ENSMUSG00000029131", "ENSMUSG00000023826", "ENSMUSG00000021832", "ENSMUSG00000032285", "ENSMUSG00000028452", "ENSMUSG00000022037")
37	GOBP_INFLAMMATORY_RESPONSE	0.00660002338630625	0.0506553865169829	0.407017918923954	0.260331267808205	1.33236155425967	463	c("ENSMUSG00000024907", "ENSMUSG00000060803", "ENSMUSG00000034855", "ENSMUSG00000039145", "ENSMUSG00000029613", "ENSMUSG00000004221", "ENSMUSG00000023088", "ENSMUSG00000056054", "ENSMUSG00000039384", "ENSMUSG00000021024", "ENSMUSG00000029468", "ENSMUSG00000005413", "ENSMUSG00000061132", "ENSMUSG00000030271", "ENSMUSG00000022105", "ENSMUSG00000022982", "ENSMUSG00000027947", "ENSMUSG00000038155", "…
38	GOBP_INSULIN_LIKE_GROWTH_FACTOR_RECEPTOR_SIGNALING_PATHWAY	0.00343071361854781	0.0321373280316339	0.431707695803346	-0.527118813001451	-1.80360304006777	27	c("ENSMUSG00000020176", "ENSMUSG00000031668", "ENSMUSG00000048000", "ENSMUSG00000061048", "ENSMUSG00000026185", "ENSMUSG00000046312", "ENSMUSG00000039323", "ENSMUSG00000017493", "ENSMUSG00000042254", "ENSMUSG00000055980")
39	GOBP_KINETOCHORE_ORGANIZATION	3.03541420653829e-06	0.00012215545198286	0.627256739718528	-0.713413593918211	-2.33380889081888	23	c("ENSMUSG00000026683", "ENSMUSG00000026605", "ENSMUSG00000037544", "ENSMUSG00000045328", "ENSMUSG00000024056", "ENSMUSG00000021714", "ENSMUSG00000029177", "ENSMUSG00000075266", "ENSMUSG00000029414", "ENSMUSG00000028312", "ENSMUSG00000045273", "ENSMUSG00000029253", "ENSMUSG00000034349", "ENSMUSG00000036672", "ENSMUSG00000031756", "ENSMUSG00000020628", "ENSMUSG00000034252")
40	GOBP_LIPID_LOCALIZATION	0.00323074334344821	0.0309756379809917	0.431707695803346	0.283831373409507	1.38663639619569	298	c("ENSMUSG00000024907", "ENSMUSG00000018238", "ENSMUSG00000032849", "ENSMUSG00000031574", "ENSMUSG00000024773", "ENSMUSG00000023088", "ENSMUSG00000038295", "ENSMUSG00000038894", "ENSMUSG00000024600", "ENSMUSG00000029468", "ENSMUSG00000028125", "ENSMUSG00000000049", "ENSMUSG00000024851", "ENSMUSG00000023826", "ENSMUSG00000030842", "ENSMUSG00000018167", "ENSMUSG00000030105", "ENSMUSG00000054342", "…
41	GOBP_LONG_CHAIN_FATTY_ACID_METABOLIC_PROCESS	1.14158113853754e-05	0.000350907126855986	0.593325476396405	0.528262951109349	2.07894260059774	64	c("ENSMUSG00000074183", "ENSMUSG00000060803", "ENSMUSG00000021214", "ENSMUSG00000051483", "ENSMUSG00000024600", "ENSMUSG00000020892", "ENSMUSG00000038155", "ENSMUSG00000026003", "ENSMUSG00000075706", "ENSMUSG00000031808", "ENSMUSG00000062078", "ENSMUSG00000052392", "ENSMUSG00000071072", "ENSMUSG00000019806", "ENSMUSG00000021884", "ENSMUSG00000024900", "ENSMUSG00000027890", "ENSMUSG00000098488", "…
42	GOBP_MEIOTIC_CELL_CYCLE	4.89885218650562e-07	2.60576337607434e-05	0.659444398037935	-0.390551304370578	-1.93620645644432	175	c("ENSMUSG00000002546", "ENSMUSG00000003814", "ENSMUSG00000026779", "ENSMUSG00000033752", "ENSMUSG00000030867", "ENSMUSG00000033952", "ENSMUSG00000026683", "ENSMUSG00000026039", "ENSMUSG00000026622", "ENSMUSG00000024660", "ENSMUSG00000044201", "ENSMUSG00000042524", "ENSMUSG00000040084", "ENSMUSG00000006931", "ENSMUSG00000024056", "ENSMUSG00000027496", "ENSMUSG00000038379", "ENSMUSG00000049932", "…
43	GOBP_MEMBRANE_DEPOLARIZATION_DURING_ACTION_POTENTIAL	0.000732030050439478	0.0100721887964343	0.477270815362862	-0.608219351077396	-1.91696936656206	20	c("ENSMUSG00000075318", "ENSMUSG00000024112", "ENSMUSG00000020866", "ENSMUSG00000021870", "ENSMUSG00000032826", "ENSMUSG00000062694", "ENSMUSG00000054640", "ENSMUSG00000018965", "ENSMUSG00000038260", "ENSMUSG00000051331", "ENSMUSG00000040118", "ENSMUSG00000019194")
44	GOBP_MESENCHYME_DEVELOPMENT	0.00534312721391146	0.0437535597958453	0.407017918923954	-0.269363655379305	-1.36994634248791	223	c("ENSMUSG00000020260", "ENSMUSG00000063632", "ENSMUSG00000033392", "ENSMUSG00000031217", "ENSMUSG00000030201", "ENSMUSG00000061111", "ENSMUSG00000028480", "ENSMUSG00000001506", "ENSMUSG00000018340", "ENSMUSG00000024544", "ENSMUSG00000089736", "ENSMUSG00000034462", "ENSMUSG00000015647", "ENSMUSG00000031328", "ENSMUSG00000022883", "ENSMUSG00000063382", "ENSMUSG00000034064", "ENSMUSG00000027654", "…
45	GOBP_METAPHASE_PLATE_CONGRESSION	2.90029253710435e-05	0.000768012530279969	0.575610261071129	-0.480383284600184	-2.02049265890779	63	c("ENSMUSG00000028229", "ENSMUSG00000030677", "ENSMUSG00000026683", "ENSMUSG00000026605", "ENSMUSG00000041498", "ENSMUSG00000045328", "ENSMUSG00000041431", "ENSMUSG00000028678", "ENSMUSG00000020897", "ENSMUSG00000024989", "ENSMUSG00000024660", "ENSMUSG00000079553", "ENSMUSG00000024056", "ENSMUSG00000028873", "ENSMUSG00000069910", "ENSMUSG00000002055", "ENSMUSG00000024301", "ENSMUSG00000027654", "…
46	GOBP_MICROTUBULE_CYTOSKELETON_ORGANIZATION_INVOLVED_IN_MITOSIS	1.65336122926537e-08	1.58025166240879e-06	0.73376198835648	-0.448820242201501	-2.14110437474909	142	c("ENSMUSG00000002546", "ENSMUSG00000033392", "ENSMUSG00000032855", "ENSMUSG00000028229", "ENSMUSG00000030867", "ENSMUSG00000071176", "ENSMUSG00000026683", "ENSMUSG00000037544", "ENSMUSG00000012443", "ENSMUSG00000022070", "ENSMUSG00000045328", "ENSMUSG00000032254", "ENSMUSG00000041431", "ENSMUSG00000020897", "ENSMUSG00000023015", "ENSMUSG00000037313", "ENSMUSG00000034311", "ENSMUSG00000026622", "…
47	GOBP_MICROTUBULE_ORGANIZING_CENTER_ORGANIZATION	3.28696070533358e-05	0.000850618506338016	0.557332238758646	-0.379414021570616	-1.79763759236643	136	c("ENSMUSG00000002546", "ENSMUSG00000033392", "ENSMUSG00000030867", "ENSMUSG00000071176", "ENSMUSG00000012443", "ENSMUSG00000026622", "ENSMUSG00000040204", "ENSMUSG00000024056", "ENSMUSG00000025758", "ENSMUSG00000027496", "ENSMUSG00000051235", "ENSMUSG00000034462", "ENSMUSG00000023940", "ENSMUSG00000078762", "ENSMUSG00000018474", "ENSMUSG00000024944", "ENSMUSG00000038047", "ENSMUSG00000026790", "…
48	GOBP_MITOCHONDRIAL_GENE_EXPRESSION	0.000479580117725663	0.00722559502494552	0.49849310876659	0.406539552059638	1.72538732724831	103	c("ENSMUSG00000002767", "ENSMUSG00000026492", "ENSMUSG00000021023", "ENSMUSG00000025209", "ENSMUSG00000044763", "ENSMUSG00000039680", "ENSMUSG00000055660", "ENSMUSG00000024436", "ENSMUSG00000025962", "ENSMUSG00000039018", "ENSMUSG00000028653", "ENSMUSG00000003923", "ENSMUSG00000020459", "ENSMUSG00000063884", "ENSMUSG00000046756", "ENSMUSG00000037531", "ENSMUSG00000013736", "ENSMUSG00000023967", "…
49	GOBP_MITOCHONDRIAL_OUTER_MEMBRANE_PERMEABILIZATION_INVOLVED_IN_PROGRAMMED_CELL_DEATH	0.000884504572183352	0.0115856840857507	0.477270815362862	0.548096739196463	1.87313542846501	33	c("ENSMUSG00000091971", "ENSMUSG00000032350", "ENSMUSG00000022051", "ENSMUSG00000027381", "ENSMUSG00000089876", "ENSMUSG00000078566", "ENSMUSG00000017686", "ENSMUSG00000021868", "ENSMUSG00000004446", "ENSMUSG00000025933", "ENSMUSG00000057177", "ENSMUSG00000020936", "ENSMUSG00000022679", "ENSMUSG00000003873", "ENSMUSG00000057506")
50	GOBP_MITOCHONDRIAL_RNA_METABOLIC_PROCESS	0.000419315405095462	0.00661070188909521	0.49849310876659	0.525316860903118	1.95370618903695	48	c("ENSMUSG00000026492", "ENSMUSG00000021023", "ENSMUSG00000025209", "ENSMUSG00000044763", "ENSMUSG00000055660", "ENSMUSG00000021040", "ENSMUSG00000025962", "ENSMUSG00000028653", "ENSMUSG00000003923", "ENSMUSG00000013736", "ENSMUSG00000044221", "ENSMUSG00000043702", "ENSMUSG00000022792", "ENSMUSG00000025260", "ENSMUSG00000020549", "ENSMUSG00000021532", "ENSMUSG00000050697", "ENSMUSG00000028982", "…
51	GOBP_MITOCHONDRION_ORGANIZATION	4.3372169613945e-09	5.41444003119391e-07	0.761460801445585	0.352924806465837	1.80637028914978	464	c("ENSMUSG00000091971", "ENSMUSG00000032350", "ENSMUSG00000020718", "ENSMUSG00000021650", "ENSMUSG00000064068", "ENSMUSG00000070283", "ENSMUSG00000039382", "ENSMUSG00000024773", "ENSMUSG00000032127", "ENSMUSG00000030314", "ENSMUSG00000028124", "ENSMUSG00000070493", "ENSMUSG00000022051", "ENSMUSG00000038295", "ENSMUSG00000037526", "ENSMUSG00000021270", "ENSMUSG00000022354", "ENSMUSG00000030847", "…
52	GOBP_MITOTIC_CELL_CYCLE_PHASE_TRANSITION	8.34033249503629e-06	0.0002768343868376	0.593325476396405	-0.2972067616847	-1.5886403794351	367	c("ENSMUSG00000059981", "ENSMUSG00000022960", "ENSMUSG00000048000", "ENSMUSG00000044847", "ENSMUSG00000033392", "ENSMUSG00000032855", "ENSMUSG00000036777", "ENSMUSG00000029472", "ENSMUSG00000026779", "ENSMUSG00000030867", "ENSMUSG00000018669", "ENSMUSG00000026605", "ENSMUSG00000020516", "ENSMUSG00000041498", "ENSMUSG00000037544", "ENSMUSG00000045328", "ENSMUSG00000041431", "ENSMUSG00000020897", "…
53	GOBP_MITOTIC_CYTOKINESIS	2.77811806380353e-05	0.000744650689751821	0.575610261071129	-0.483660049996691	-2.04486317530167	65	c("ENSMUSG00000042298", "ENSMUSG00000036777", "ENSMUSG00000030867", "ENSMUSG00000003779", "ENSMUSG00000032254", "ENSMUSG00000023015", "ENSMUSG00000034311", "ENSMUSG00000024989", "ENSMUSG00000024660", "ENSMUSG00000027937", "ENSMUSG00000027699", "ENSMUSG00000027306", "ENSMUSG00000029516", "ENSMUSG00000024795", "ENSMUSG00000029177", "ENSMUSG00000037725", "ENSMUSG00000058290", "ENSMUSG00000028832", "…
54	GOBP_MITOTIC_NUCLEAR_DIVISION	2.31205713443376e-10	7.07142674566566e-08	0.826657301178302	-0.389051951191378	-2.00717085562644	260	c("ENSMUSG00000002546", "ENSMUSG00000033392", "ENSMUSG00000036777", "ENSMUSG00000029472", "ENSMUSG00000028229", "ENSMUSG00000030867", "ENSMUSG00000071176", "ENSMUSG00000030677", "ENSMUSG00000026683", "ENSMUSG00000026605", "ENSMUSG00000041498", "ENSMUSG00000037544", "ENSMUSG00000002748", "ENSMUSG00000012443", "ENSMUSG00000022070", "ENSMUSG00000026039", "ENSMUSG00000045328", "ENSMUSG00000032254", "…
55	GOBP_MITOTIC_SISTER_CHROMATID_SEGREGATION	4.30466687357468e-10	9.62413410927806e-08	0.814035837847908	-0.451542358835543	-2.1802345460402	157	c("ENSMUSG00000029472", "ENSMUSG00000028229", "ENSMUSG00000030867", "ENSMUSG00000030677", "ENSMUSG00000026683", "ENSMUSG00000026605", "ENSMUSG00000041498", "ENSMUSG00000037544", "ENSMUSG00000002748", "ENSMUSG00000026039", "ENSMUSG00000045328", "ENSMUSG00000032254", "ENSMUSG00000041431", "ENSMUSG00000028678", "ENSMUSG00000020897", "ENSMUSG00000023015", "ENSMUSG00000037313", "ENSMUSG00000034311", "…
56	GOBP_MRNA_3_END_PROCESSING	0.00240010421327034	0.0246332843499575	0.431707695803346	0.449212204806732	1.75327853499293	61	c("ENSMUSG00000036779", "ENSMUSG00000027893", "ENSMUSG00000028330", "ENSMUSG00000034022", "ENSMUSG00000027079", "ENSMUSG00000022283", "ENSMUSG00000021012", "ENSMUSG00000054309", "ENSMUSG00000021111", "ENSMUSG00000071645", "ENSMUSG00000029227", "ENSMUSG00000011960", "ENSMUSG00000044221", "ENSMUSG00000042487", "ENSMUSG00000027770", "ENSMUSG00000005609", "ENSMUSG00000009555", "ENSMUSG00000027176", "…
57	GOBP_MRNA_PROCESSING	3.47083138141302e-06	0.000135809416856775	0.627256739718528	0.320162668406481	1.62533792402796	421	c("ENSMUSG00000021650", "ENSMUSG00000024095", "ENSMUSG00000027680", "ENSMUSG00000031590", "ENSMUSG00000028409", "ENSMUSG00000020485", "ENSMUSG00000031723", "ENSMUSG00000028821", "ENSMUSG00000041319", "ENSMUSG00000026701", "ENSMUSG00000020180", "ENSMUSG00000036779", "ENSMUSG00000027893", "ENSMUSG00000028330", "ENSMUSG00000027998", "ENSMUSG00000020409", "ENSMUSG00000034022", "ENSMUSG00000029249", "…
58	GOBP_NCRNA_PROCESSING	5.08489757477301e-11	1.82966579205215e-08	0.851339057116899	0.400806586893027	2.00457305443376	361	c("ENSMUSG00000026492", "ENSMUSG00000027933", "ENSMUSG00000031590", "ENSMUSG00000021392", "ENSMUSG00000021023", "ENSMUSG00000028187", "ENSMUSG00000021243", "ENSMUSG00000068882", "ENSMUSG00000036779", "ENSMUSG00000041396", "ENSMUSG00000025133", "ENSMUSG00000041438", "ENSMUSG00000000581", "ENSMUSG00000044763", "ENSMUSG00000054079", "ENSMUSG00000001674", "ENSMUSG00000053289", "ENSMUSG00000021891", "…
59	GOBP_NEGATIVE_REGULATION_OF_CELLULAR_CATABOLIC_PROCESS	0.000202220377820152	0.00357509263331176	0.518848077743792	0.343407707614879	1.62159115750386	217	c("ENSMUSG00000071655", "ENSMUSG00000030314", "ENSMUSG00000024392", "ENSMUSG00000028156", "ENSMUSG00000005413", "ENSMUSG00000032481", "ENSMUSG00000036779", "ENSMUSG00000037573", "ENSMUSG00000028249", "ENSMUSG00000035139", "ENSMUSG00000044468", "ENSMUSG00000022257", "ENSMUSG00000049323", "ENSMUSG00000068823", "ENSMUSG00000021040", "ENSMUSG00000025451", "ENSMUSG00000006676", "ENSMUSG00000009376", "…
60	GOBP_NEGATIVE_REGULATION_OF_LIPID_STORAGE	0.00663574703837681	0.0508657451550764	0.407017918923954	0.621794458215901	1.77251961549186	16	c("ENSMUSG00000024030", "ENSMUSG00000002250", "ENSMUSG00000032540", "ENSMUSG00000025509", "ENSMUSG00000023992", "ENSMUSG00000020189", "ENSMUSG00000015243", "ENSMUSG00000000440", "ENSMUSG00000021025", "ENSMUSG00000060601")
61	GOBP_NEGATIVE_REGULATION_OF_NEURON_DEATH	0.000335271746815264	0.00555382320314126	0.49849310876659	0.372270055581571	1.68049489048133	151	c("ENSMUSG00000022707", "ENSMUSG00000032350", "ENSMUSG00000027737", "ENSMUSG00000028124", "ENSMUSG00000004221", "ENSMUSG00000005413", "ENSMUSG00000029249", "ENSMUSG00000023826", "ENSMUSG00000028992", "ENSMUSG00000040663", "ENSMUSG00000022982", "ENSMUSG00000028341", "ENSMUSG00000033352", "ENSMUSG00000031696", "ENSMUSG00000021178", "ENSMUSG00000038415", "ENSMUSG00000023944", "ENSMUSG00000034460", "…
62	GOBP_NEGATIVE_REGULATION_OF_SIGNAL_TRANSDUCTION_IN_ABSENCE_OF_LIGAND	0.00296427405432653	0.0291050792781949	0.431707695803346	0.563008052543673	1.84595004777932	26	c("ENSMUSG00000091971", "ENSMUSG00000090877", "ENSMUSG00000029373", "ENSMUSG00000021611", "ENSMUSG00000022144", "ENSMUSG00000039130", "ENSMUSG00000027399")
63	GOBP_NEURON_PROJECTION_GUIDANCE	0.00154593761003307	0.0177753766176171	0.45505986738723	-0.327103642842866	-1.5696238804456	152	c("ENSMUSG00000031217", "ENSMUSG00000045039", "ENSMUSG00000028664", "ENSMUSG00000029859", "ENSMUSG00000015647", "ENSMUSG00000022883", "ENSMUSG00000047414", "ENSMUSG00000025478", "ENSMUSG00000019467", "ENSMUSG00000040254", "ENSMUSG00000048915", "ENSMUSG00000033004", "ENSMUSG00000026923", "ENSMUSG00000057969", "ENSMUSG00000028039", "ENSMUSG00000061731", "ENSMUSG00000052911", "ENSMUSG00000034684", "…
64	GOBP_NEUROPEPTIDE_SIGNALING_PATHWAY	0.00990324864415627	0.0678366987192653	0.380730400722792	0.526202345130021	1.72527415859474	26	c("ENSMUSG00000024907", "ENSMUSG00000029019", "ENSMUSG00000061762", "ENSMUSG00000068747", "ENSMUSG00000047904", "ENSMUSG00000062232", "ENSMUSG00000023236", "ENSMUSG00000020660", "ENSMUSG00000024927", "ENSMUSG00000046719", "ENSMUSG00000035773", "ENSMUSG00000028020")
65	GOBP_NUCLEAR_CHROMOSOME_SEGREGATION	2.59304863544221e-10	7.5531802395238e-08	0.814035837847908	-0.405198517780438	-2.0732172032769	233	c("ENSMUSG00000029472", "ENSMUSG00000028229", "ENSMUSG00000030867", "ENSMUSG00000030677", "ENSMUSG00000026683", "ENSMUSG00000026605", "ENSMUSG00000041498", "ENSMUSG00000037544", "ENSMUSG00000002748", "ENSMUSG00000026039", "ENSMUSG00000045328", "ENSMUSG00000032254", "ENSMUSG00000041431", "ENSMUSG00000028678", "ENSMUSG00000020897", "ENSMUSG00000023015", "ENSMUSG00000037313", "ENSMUSG00000034311", "…
66	GOBP_NUCLEOSIDE_BISPHOSPHATE_METABOLIC_PROCESS	0.00109499752441532	0.013641751235944	0.45505986738723	-0.37895407204479	-1.69534448299561	92	c("ENSMUSG00000037514", "ENSMUSG00000031299", "ENSMUSG00000041939", "ENSMUSG00000006390", "ENSMUSG00000020532", "ENSMUSG00000063849", "ENSMUSG00000030303", "ENSMUSG00000006517", "ENSMUSG00000093930", "ENSMUSG00000022555", "ENSMUSG00000020456", "ENSMUSG00000042073", "ENSMUSG00000030759", "ENSMUSG00000037370", "ENSMUSG00000015016", "ENSMUSG00000032047", "ENSMUSG00000024978", "ENSMUSG00000061838", "…
67	GOBP_NUCLEOSOME_ASSEMBLY	0.000115226247300265	0.00227367404753458	0.538434096309916	-0.438536631159333	-1.89807312550165	76	c("ENSMUSG00000096210", "ENSMUSG00000047514", "ENSMUSG00000039485", "ENSMUSG00000044927", "ENSMUSG00000044783", "ENSMUSG00000069268", "ENSMUSG00000002835", "ENSMUSG00000036181", "ENSMUSG00000049932", "ENSMUSG00000052565", "ENSMUSG00000058773", "ENSMUSG00000021391", "ENSMUSG00000005470", "ENSMUSG00000072980", "ENSMUSG00000075266", "ENSMUSG00000018974", "ENSMUSG00000051627", "ENSMUSG00000069310", "…
68	GOBP_NUCLEOTIDE_BINDING_OLIGOMERIZATION_DOMAIN_CONTAINING_2_SIGNALING_PATHWAY	0.00840412420745977	0.0601263482772297	0.380730400722792	0.628207703292101	1.76106760835229	15	c("ENSMUSG00000091971", "ENSMUSG00000090877", "ENSMUSG00000027843", "ENSMUSG00000039005")
69	GOBP_OLEFINIC_COMPOUND_METABOLIC_PROCESS	0.000665515674587722	0.00938009074067534	0.477270815362862	0.437761519813665	1.78718605060451	79	c("ENSMUSG00000074183", "ENSMUSG00000060803", "ENSMUSG00000029134", "ENSMUSG00000021214", "ENSMUSG00000051483", "ENSMUSG00000020892", "ENSMUSG00000028125", "ENSMUSG00000038418", "ENSMUSG00000029249", "ENSMUSG00000018167", "ENSMUSG00000008435", "ENSMUSG00000038155", "ENSMUSG00000039004", "ENSMUSG00000001642", "ENSMUSG00000056666", "ENSMUSG00000075706", "ENSMUSG00000055301", "ENSMUSG00000029762", "…
70	GOBP_OSSIFICATION	1.51370386265404e-05	0.000444772458742358	0.593325476396405	-0.303424951116132	-1.60641283318001	321	c("ENSMUSG00000027422", "ENSMUSG00000031668", "ENSMUSG00000063632", "ENSMUSG00000027198", "ENSMUSG00000000957", "ENSMUSG00000026185", "ENSMUSG00000071076", "ENSMUSG00000037851", "ENSMUSG00000029661", "ENSMUSG00000001506", "ENSMUSG00000020695", "ENSMUSG00000001424", "ENSMUSG00000021614", "ENSMUSG00000078622", "ENSMUSG00000032243", "ENSMUSG00000026042", "ENSMUSG00000066026", "ENSMUSG00000028195", "…
71	GOBP_OSTEOBLAST_PROLIFERATION	0.000534163675830302	0.0078734438675999	0.477270815362862	-0.575830295324696	-1.97027547792699	27	c("ENSMUSG00000028195", "ENSMUSG00000022206", "ENSMUSG00000024079", "ENSMUSG00000035455", "ENSMUSG00000053646", "ENSMUSG00000026725", "ENSMUSG00000027778", "ENSMUSG00000039883", "ENSMUSG00000032402", "ENSMUSG00000054675", "ENSMUSG00000052837", "ENSMUSG00000054196", "ENSMUSG00000031548", "ENSMUSG00000005533", "ENSMUSG00000024176", "ENSMUSG00000027087", "ENSMUSG00000007815")
72	GOBP_PEPTIDYL_ASPARAGINE_MODIFICATION	3.15009933096869e-05	0.00082246763898059	0.557332238758646	-0.689843445082223	-2.21774906979025	21	c("ENSMUSG00000032116", "ENSMUSG00000020346", "ENSMUSG00000041084", "ENSMUSG00000043998", "ENSMUSG00000037470", "ENSMUSG00000042104", "ENSMUSG00000032437", "ENSMUSG00000030062", "ENSMUSG00000031232")
73	GOBP_PEPTIDYL_LYSINE_TRIMETHYLATION	0.000818322829692975	0.0110049369427178	0.477270815362862	-0.458019116021856	-1.84107362094325	51	c("ENSMUSG00000048154", "ENSMUSG00000028063", "ENSMUSG00000038384", "ENSMUSG00000034269", "ENSMUSG00000036181", "ENSMUSG00000021514", "ENSMUSG00000052565", "ENSMUSG00000024384", "ENSMUSG00000026646", "ENSMUSG00000051627", "ENSMUSG00000031229", "ENSMUSG00000031393", "ENSMUSG00000000902", "ENSMUSG00000002028", "ENSMUSG00000058638", "ENSMUSG00000045098", "ENSMUSG00000028397", "ENSMUSG00000020257", "…
74	GOBP_PEPTIDYL_THREONINE_DEPHOSPHORYLATION	0.00441227608262737	0.0383927937382571	0.407017918923954	0.639308888963128	1.82244716251875	16	c("ENSMUSG00000039384", "ENSMUSG00000047205", "ENSMUSG00000026181", "ENSMUSG00000003099", "ENSMUSG00000040385", "ENSMUSG00000009630", "ENSMUSG00000034765", "ENSMUSG00000020525", "ENSMUSG00000020349", "ENSMUSG00000021096", "ENSMUSG00000029500", "ENSMUSG00000046442", "ENSMUSG00000024190")
75	GOBP_PHAGOSOME_MATURATION	0.001775054598034	0.0194587974483404	0.45505986738723	0.616296964501002	1.88117738148702	21	c("ENSMUSG00000029468", "ENSMUSG00000030105", "ENSMUSG00000052688", "ENSMUSG00000031504", "ENSMUSG00000030720", "ENSMUSG00000025949", "ENSMUSG00000079477", "ENSMUSG00000004567", "ENSMUSG00000030707", "ENSMUSG00000068923", "ENSMUSG00000019832", "ENSMUSG00000056515", "ENSMUSG00000033396", "ENSMUSG00000030055")
76	GOBP_PIGMENT_METABOLIC_PROCESS	1.72673643787349e-05	0.000499202049718596	0.575610261071129	0.520503804828252	2.04560564377914	63	c("ENSMUSG00000040466", "ENSMUSG00000006373", "ENSMUSG00000027737", "ENSMUSG00000023088", "ENSMUSG00000026198", "ENSMUSG00000030895", "ENSMUSG00000032786", "ENSMUSG00000005413", "ENSMUSG00000066595", "ENSMUSG00000090124", "ENSMUSG00000025630", "ENSMUSG00000029246", "ENSMUSG00000025359", "ENSMUSG00000026525", "ENSMUSG00000025933", "ENSMUSG00000005949", "ENSMUSG00000001999", "ENSMUSG00000023030", "…
77	GOBP_POSITIVE_REGULATION_OF_CATABOLIC_PROCESS	0.000104638699995698	0.00209860632089733	0.538434096309916	0.293315115031565	1.49691779682684	446	c("ENSMUSG00000091971", "ENSMUSG00000090877", "ENSMUSG00000032350", "ENSMUSG00000039382", "ENSMUSG00000024773", "ENSMUSG00000032127", "ENSMUSG00000030314", "ENSMUSG00000026021", "ENSMUSG00000004221", "ENSMUSG00000022051", "ENSMUSG00000038894", "ENSMUSG00000021270", "ENSMUSG00000009291", "ENSMUSG00000030847", "ENSMUSG00000023019", "ENSMUSG00000053581", "ENSMUSG00000024392", "ENSMUSG00000029468", "…
78	GOBP_POSITIVE_REGULATION_OF_CELL_CYCLE	0.000426467818453383	0.00668898370635729	0.49849310876659	-0.297412230284029	-1.52971856909559	252	c("ENSMUSG00000003814", "ENSMUSG00000044847", "ENSMUSG00000032855", "ENSMUSG00000029472", "ENSMUSG00000030201", "ENSMUSG00000020516", "ENSMUSG00000041498", "ENSMUSG00000037544", "ENSMUSG00000032254", "ENSMUSG00000041431", "ENSMUSG00000020897", "ENSMUSG00000094410", "ENSMUSG00000023015", "ENSMUSG00000028044", "ENSMUSG00000044201", "ENSMUSG00000033102", "ENSMUSG00000024056", "ENSMUSG00000025758", "…
79	GOBP_POSITIVE_REGULATION_OF_CELL_DEATH	0.000200697642013671	0.00356880080290007	0.518848077743792	0.291004944444642	1.48545968587462	444	c("ENSMUSG00000003849", "ENSMUSG00000024907", "ENSMUSG00000021214", "ENSMUSG00000039145", "ENSMUSG00000030314", "ENSMUSG00000022051", "ENSMUSG00000026628", "ENSMUSG00000024381", "ENSMUSG00000038295", "ENSMUSG00000041046", "ENSMUSG00000056054", "ENSMUSG00000074063", "ENSMUSG00000003235", "ENSMUSG00000029468", "ENSMUSG00000005413", "ENSMUSG00000027381", "ENSMUSG00000039745", "ENSMUSG00000038418", "…
80	GOBP_POSITIVE_REGULATION_OF_DNA_TEMPLATED_TRANSCRIPTION_INITIATION	0.0133249546771318	0.0824221477146708	0.380730400722792	0.436489598215883	1.5658865121888	43	c("ENSMUSG00000034297", "ENSMUSG00000020962", "ENSMUSG00000024912", "ENSMUSG00000021832", "ENSMUSG00000022109", "ENSMUSG00000031935", "ENSMUSG00000052293", "ENSMUSG00000027770", "ENSMUSG00000043535", "ENSMUSG00000051316", "ENSMUSG00000014767", "ENSMUSG00000054321", "ENSMUSG00000036980", "ENSMUSG00000039117", "ENSMUSG00000048100", "ENSMUSG00000035158", "ENSMUSG00000025782")
81	GOBP_POSITIVE_REGULATION_OF_IMMUNE_RESPONSE	6.25982627341235e-06	0.000222624170432926	0.610526878385931	0.345750418910009	1.6936271961103	299	c("ENSMUSG00000041471", "ENSMUSG00000032388", "ENSMUSG00000004221", "ENSMUSG00000000791", "ENSMUSG00000030895", "ENSMUSG00000021270", "ENSMUSG00000003235", "ENSMUSG00000024392", "ENSMUSG00000029468", "ENSMUSG00000028099", "ENSMUSG00000061132", "ENSMUSG00000035834", "ENSMUSG00000040663", "ENSMUSG00000028341", "ENSMUSG00000049723", "ENSMUSG00000089669", "ENSMUSG00000054342", "ENSMUSG00000050732", "…
82	GOBP_POSITIVE_REGULATION_OF_MICROTUBULE_POLYMERIZATION_OR_DEPOLYMERIZATION	0.00360327585820483	0.033394474880666	0.431707695803346	0.504755817783581	1.73158575772181	34	c("ENSMUSG00000091971", "ENSMUSG00000090877", "ENSMUSG00000009376", "ENSMUSG00000049550", "ENSMUSG00000035614", "ENSMUSG00000036087", "ENSMUSG00000024068", "ENSMUSG00000030744", "ENSMUSG00000031787", "ENSMUSG00000011877", "ENSMUSG00000048895")
83	GOBP_POSITIVE_REGULATION_OF_PATTERN_RECOGNITION_RECEPTOR_SIGNALING_PATHWAY	0.000347534305874382	0.00569937627086755	0.49849310876659	0.566478175136422	1.94332686334096	34	c("ENSMUSG00000091971", "ENSMUSG00000090877", "ENSMUSG00000041827", "ENSMUSG00000027843", "ENSMUSG00000039005", "ENSMUSG00000020594", "ENSMUSG00000020458", "ENSMUSG00000037966", "ENSMUSG00000029416", "ENSMUSG00000006519", "ENSMUSG00000059714", "ENSMUSG00000000787", "ENSMUSG00000020124")
84	GOBP_POSITIVE_REGULATION_OF_RESPONSE_TO_BIOTIC_STIMULUS	0.00948118444096917	0.0656810931205078	0.380730400722792	0.338324768511012	1.47098948445368	119	c("ENSMUSG00000030895", "ENSMUSG00000021270", "ENSMUSG00000028099", "ENSMUSG00000035834", "ENSMUSG00000049723", "ENSMUSG00000041827", "ENSMUSG00000039004", "ENSMUSG00000042211", "ENSMUSG00000028291", "ENSMUSG00000039005", "ENSMUSG00000020115", "ENSMUSG00000016496", "ENSMUSG00000029377", "ENSMUSG00000025779", "ENSMUSG00000031157", "ENSMUSG00000020594", "ENSMUSG00000041000", "ENSMUSG00000042699", "…
85	GOBP_POSITIVE_REGULATION_OF_SYNAPSE_ASSEMBLY	0.00103227783822362	0.0129660031548539	0.45505986738723	-0.542590008606507	-1.89413798360473	30	c("ENSMUSG00000032593", "ENSMUSG00000028664", "ENSMUSG00000035064", "ENSMUSG00000025789", "ENSMUSG00000047414", "ENSMUSG00000051149", "ENSMUSG00000031654", "ENSMUSG00000048915", "ENSMUSG00000051790", "ENSMUSG00000028399", "ENSMUSG00000051379", "ENSMUSG00000041936", "ENSMUSG00000031253", "ENSMUSG00000036295", "ENSMUSG00000031937", "ENSMUSG00000005958", "ENSMUSG00000064177", "ENSMUSG00000039953", "…
86	GOBP_PROCESS_UTILIZING_AUTOPHAGIC_MECHANISM	5.15272404202274e-08	4.20256172867375e-06	0.719512826338911	0.335535765383076	1.71807321211295	478	c("ENSMUSG00000020078", "ENSMUSG00000039382", "ENSMUSG00000024773", "ENSMUSG00000032127", "ENSMUSG00000030314", "ENSMUSG00000004221", "ENSMUSG00000004951", "ENSMUSG00000022051", "ENSMUSG00000038295", "ENSMUSG00000056054", "ENSMUSG00000037526", "ENSMUSG00000021270", "ENSMUSG00000030847", "ENSMUSG00000028156", "ENSMUSG00000005413", "ENSMUSG00000027381", "ENSMUSG00000045374", "ENSMUSG00000023826", "…
87	GOBP_PROTEASOMAL_PROTEIN_CATABOLIC_PROCESS	5.29525504208425e-05	0.00125546802683835	0.557332238758646	0.300454042557899	1.53537814967829	457	c("ENSMUSG00000091971", "ENSMUSG00000090877", "ENSMUSG00000032350", "ENSMUSG00000071655", "ENSMUSG00000019732", "ENSMUSG00000026021", "ENSMUSG00000055401", "ENSMUSG00000021024", "ENSMUSG00000014905", "ENSMUSG00000006998", "ENSMUSG00000053581", "ENSMUSG00000022559", "ENSMUSG00000024392", "ENSMUSG00000031095", "ENSMUSG00000036309", "ENSMUSG00000068749", "ENSMUSG00000032481", "ENSMUSG00000018286", "…
88	GOBP_PROTEIN_DNA_COMPLEX_ASSEMBLY	2.47381414514696e-05	0.000681636086750628	0.575610261071129	-0.380434219638736	-1.82640327362052	147	c("ENSMUSG00000096210", "ENSMUSG00000047514", "ENSMUSG00000039485", "ENSMUSG00000026605", "ENSMUSG00000044927", "ENSMUSG00000037544", "ENSMUSG00000034345", "ENSMUSG00000045328", "ENSMUSG00000044783", "ENSMUSG00000025049", "ENSMUSG00000069268", "ENSMUSG00000002835", "ENSMUSG00000036181", "ENSMUSG00000049932", "ENSMUSG00000052565", "ENSMUSG00000058773", "ENSMUSG00000021391", "ENSMUSG00000021714", "…
89	GOBP_PROTEIN_EXIT_FROM_ENDOPLASMIC_RETICULUM	0.000835572159276465	0.0111598141884151	0.477270815362862	-0.489721035677717	-1.91056306704525	44	c("ENSMUSG00000031770", "ENSMUSG00000058569", "ENSMUSG00000021275", "ENSMUSG00000020964", "ENSMUSG00000020048", "ENSMUSG00000030298", "ENSMUSG00000020088", "ENSMUSG00000075701", "ENSMUSG00000053317", "ENSMUSG00000045294", "ENSMUSG00000018442", "ENSMUSG00000014867", "ENSMUSG00000068040")
90	GOBP_PROTEIN_K48_LINKED_DEUBIQUITINATION	0.000125992451244365	0.0024312171112359	0.518848077743792	0.589928796712002	2.01609761629488	33	c("ENSMUSG00000071655", "ENSMUSG00000026854", "ENSMUSG00000041161", "ENSMUSG00000031154", "ENSMUSG00000006676", "ENSMUSG00000024767", "ENSMUSG00000036990", "ENSMUSG00000021189", "ENSMUSG00000027363", "ENSMUSG00000046269", "ENSMUSG00000025437", "ENSMUSG00000031010", "ENSMUSG00000021901", "ENSMUSG00000045210", "ENSMUSG00000038712", "ENSMUSG00000046404")
91	GOBP_PROTEIN_STABILIZATION	0.000123640697994426	0.00240098460200605	0.518848077743792	0.368438807756724	1.67738010175653	167	c("ENSMUSG00000091971", "ENSMUSG00000090877", "ENSMUSG00000032060", "ENSMUSG00000026021", "ENSMUSG00000027775", "ENSMUSG00000021270", "ENSMUSG00000030847", "ENSMUSG00000024392", "ENSMUSG00000015341", "ENSMUSG00000024014", "ENSMUSG00000045374", "ENSMUSG00000023826", "ENSMUSG00000041161", "ENSMUSG00000031838", "ENSMUSG00000006676", "ENSMUSG00000024163", "ENSMUSG00000002763", "ENSMUSG00000023944", "…
92	GOBP_PROTEIN_TETRAMERIZATION	0.0113622903483017	0.073939500064427	0.380730400722792	-0.361656530920961	-1.49528339083031	58	c("ENSMUSG00000002546", "ENSMUSG00000032855", "ENSMUSG00000031641", "ENSMUSG00000048920", "ENSMUSG00000025403", "ENSMUSG00000020532", "ENSMUSG00000034462", "ENSMUSG00000025574", "ENSMUSG00000027365", "ENSMUSG00000030978", "ENSMUSG00000022428", "ENSMUSG00000020649", "ENSMUSG00000021262", "ENSMUSG00000010911", "ENSMUSG00000015134", "ENSMUSG00000060586", "ENSMUSG00000030527", "ENSMUSG00000038260", "…
93	GOBP_PROTEOGLYCAN_METABOLIC_PROCESS	1.33072224064469e-05	0.000397111583316299	0.593325476396405	-0.49220408557402	-2.08098644767173	65	c("ENSMUSG00000025575", "ENSMUSG00000032252", "ENSMUSG00000027198", "ENSMUSG00000045216", "ENSMUSG00000027661", "ENSMUSG00000037347", "ENSMUSG00000058152", "ENSMUSG00000032997", "ENSMUSG00000006800", "ENSMUSG00000027966", "ENSMUSG00000074916", "ENSMUSG00000062184", "ENSMUSG00000070407", "ENSMUSG00000071649", "ENSMUSG00000039497", "ENSMUSG00000061731", "ENSMUSG00000026156", "ENSMUSG00000054008", "…
94	GOBP_RECEPTOR_MEDIATED_ENDOCYTOSIS	0.00453089976279389	0.039035934998606	0.407017918923954	0.318209032112388	1.47225138318303	183	c("ENSMUSG00000022602", "ENSMUSG00000041046", "ENSMUSG00000049539", "ENSMUSG00000025351", "ENSMUSG00000019854", "ENSMUSG00000028249", "ENSMUSG00000051439", "ENSMUSG00000045730", "ENSMUSG00000026228", "ENSMUSG00000005986", "ENSMUSG00000025609", "ENSMUSG00000041685", "ENSMUSG00000040003", "ENSMUSG00000022999", "ENSMUSG00000062234", "ENSMUSG00000030720", "ENSMUSG00000042105", "ENSMUSG00000030342", "…
95	GOBP_REGULATED_EXOCYTOSIS	0.00291777715090908	0.0286946026239725	0.431707695803346	0.34323213476964	1.53610554107451	146	c("ENSMUSG00000032849", "ENSMUSG00000004961", "ENSMUSG00000029468", "ENSMUSG00000005413", "ENSMUSG00000029249", "ENSMUSG00000031488", "ENSMUSG00000079657", "ENSMUSG00000020848", "ENSMUSG00000028341", "ENSMUSG00000032482", "ENSMUSG00000030105", "ENSMUSG00000050732", "ENSMUSG00000037217", "ENSMUSG00000005656", "ENSMUSG00000019790", "ENSMUSG00000039232", "ENSMUSG00000020671", "ENSMUSG00000036091", "…
96	GOBP_REGULATION_OF_ANTIGEN_RECEPTOR_MEDIATED_SIGNALING_PATHWAY	0.000517077328876743	0.00771249514037105	0.477270815362862	0.543742487277834	1.88817578086476	38	c("ENSMUSG00000004221", "ENSMUSG00000054342", "ENSMUSG00000050335", "ENSMUSG00000027843", "ENSMUSG00000024696", "ENSMUSG00000000409", "ENSMUSG00000030744", "ENSMUSG00000023170", "ENSMUSG00000026656", "ENSMUSG00000040479", "ENSMUSG00000025314", "ENSMUSG00000024927", "ENSMUSG00000032688", "ENSMUSG00000042228", "ENSMUSG00000028581", "ENSMUSG00000040423", "ENSMUSG00000004266", "ENSMUSG00000017697", "…
97	GOBP_REGULATION_OF_CELLULAR_AMINE_METABOLIC_PROCESS	0.00221865087704799	0.0232225236872951	0.431707695803346	0.594344707395566	1.78496195358649	20	c("ENSMUSG00000027737", "ENSMUSG00000023826", "ENSMUSG00000027950", "ENSMUSG00000031696", "ENSMUSG00000025630", "ENSMUSG00000029455", "ENSMUSG00000026179", "ENSMUSG00000030720", "ENSMUSG00000022489")
98	GOBP_REGULATION_OF_CELL_JUNCTION_ASSEMBLY	0.000719904334492712	0.00996301994138443	0.477270815362862	-0.341905818268709	-1.61668711152567	134	c("ENSMUSG00000040690", "ENSMUSG00000033392", "ENSMUSG00000000957", "ENSMUSG00000037736", "ENSMUSG00000032593", "ENSMUSG00000028664", "ENSMUSG00000035064", "ENSMUSG00000025789", "ENSMUSG00000025555", "ENSMUSG00000034269", "ENSMUSG00000047414", "ENSMUSG00000051149", "ENSMUSG00000005469", "ENSMUSG00000040152", "ENSMUSG00000031654", "ENSMUSG00000048915", "ENSMUSG00000031537", "ENSMUSG00000022676", "…
99	GOBP_REGULATION_OF_INTRINSIC_APOPTOTIC_SIGNALING_PATHWAY_BY_P53_CLASS_MEDIATOR	0.000538791879055105	0.00791243310981058	0.477270815362862	0.591013241258318	1.93195427630487	28	c("ENSMUSG00000009291", "ENSMUSG00000063049", "ENSMUSG00000023826", "ENSMUSG00000022682", "ENSMUSG00000052293", "ENSMUSG00000026977", "ENSMUSG00000020184", "ENSMUSG00000021546", "ENSMUSG00000060938", "ENSMUSG00000061477", "ENSMUSG00000021070", "ENSMUSG00000019505", "ENSMUSG00000020063", "ENSMUSG00000033307", "ENSMUSG00000042784", "ENSMUSG00000038525")
100	GOBP_REGULATION_OF_PROTEASOMAL_PROTEIN_CATABOLIC_PROCESS	5.3321286185831e-05	0.00125932937296806	0.557332238758646	0.374824906893904	1.71747145859443	176	c("ENSMUSG00000091971", "ENSMUSG00000090877", "ENSMUSG00000032350", "ENSMUSG00000071655", "ENSMUSG00000026021", "ENSMUSG00000053581", "ENSMUSG00000024392", "ENSMUSG00000032481", "ENSMUSG00000028249", "ENSMUSG00000023826", "ENSMUSG00000031429", "ENSMUSG00000006676", "ENSMUSG00000021832", "ENSMUSG00000038068", "ENSMUSG00000031950", "ENSMUSG00000002015", "ENSMUSG00000024182", "ENSMUSG00000040359", "…
101	GOBP_REGULATION_OF_REACTIVE_OXYGEN_SPECIES_METABOLIC_PROCESS	4.97070059532823e-05	0.00120180930994557	0.557332238758646	0.447451347946492	1.89207211700991	102	c("ENSMUSG00000060803", "ENSMUSG00000032060", "ENSMUSG00000021214", "ENSMUSG00000089774", "ENSMUSG00000051483", "ENSMUSG00000064267", "ENSMUSG00000023826", "ENSMUSG00000078566", "ENSMUSG00000022982", "ENSMUSG00000038155", "ENSMUSG00000010054", "ENSMUSG00000024066", "ENSMUSG00000107283", "ENSMUSG00000039005", "ENSMUSG00000036390", "ENSMUSG00000043613", "ENSMUSG00000006818", "ENSMUSG00000031400", "…
102	GOBP_REGULATION_OF_TOR_SIGNALING	0.000478045461348941	0.00722025700511474	0.49849310876659	0.424418306470093	1.7715932509162	92	c("ENSMUSG00000035953", "ENSMUSG00000021576", "ENSMUSG00000030842", "ENSMUSG00000049323", "ENSMUSG00000031154", "ENSMUSG00000032633", "ENSMUSG00000079614", "ENSMUSG00000003068", "ENSMUSG00000028048", "ENSMUSG00000025737", "ENSMUSG00000024170", "ENSMUSG00000020289", "ENSMUSG00000057177", "ENSMUSG00000005949", "ENSMUSG00000028278", "ENSMUSG00000023992", "ENSMUSG00000034135", "ENSMUSG00000021306", "…
103	GOBP_RESPONSE_TO_BACTERIUM	0.00218641877181031	0.023019489891848	0.431707695803346	0.288460007611192	1.42679639037194	337	c("ENSMUSG00000060803", "ENSMUSG00000034855", "ENSMUSG00000017002", "ENSMUSG00000056054", "ENSMUSG00000039384", "ENSMUSG00000036398", "ENSMUSG00000029468", "ENSMUSG00000028138", "ENSMUSG00000022403", "ENSMUSG00000024997", "ENSMUSG00000029153", "ENSMUSG00000078566", "ENSMUSG00000031154", "ENSMUSG00000037428", "ENSMUSG00000027947", "ENSMUSG00000038155", "ENSMUSG00000019804", "ENSMUSG00000051439", "…
104	GOBP_RESPONSE_TO_CADMIUM_ION	1.51965741175663e-05	0.000444772458742358	0.593325476396405	0.606811784253635	2.12153150107941	39	c("ENSMUSG00000032350", "ENSMUSG00000021214", "ENSMUSG00000026021", "ENSMUSG00000026198", "ENSMUSG00000027187", "ENSMUSG00000005413", "ENSMUSG00000027227", "ENSMUSG00000030271", "ENSMUSG00000031762", "ENSMUSG00000022982", "ENSMUSG00000027610", "ENSMUSG00000021611", "ENSMUSG00000006818", "ENSMUSG00000031765", "ENSMUSG00000021250", "ENSMUSG00000063358", "ENSMUSG00000036639", "ENSMUSG00000022556", "…
105	GOBP_RESPONSE_TO_METAL_ION	0.000158843771031483	0.00295333540243034	0.518848077743792	0.343338503534757	1.62709905652915	224	c("ENSMUSG00000003849", "ENSMUSG00000032350", "ENSMUSG00000021214", "ENSMUSG00000026021", "ENSMUSG00000004961", "ENSMUSG00000026198", "ENSMUSG00000056054", "ENSMUSG00000027187", "ENSMUSG00000003235", "ENSMUSG00000029468", "ENSMUSG00000005413", "ENSMUSG00000027893", "ENSMUSG00000032946", "ENSMUSG00000021576", "ENSMUSG00000064267", "ENSMUSG00000027227", "ENSMUSG00000030271", "ENSMUSG00000023826", "…
106	GOBP_RESPONSE_TO_OXIDATIVE_STRESS	3.73408704845023e-06	0.000143656669656415	0.627256739718528	0.337914201339099	1.68321372024437	353	c("ENSMUSG00000028691", "ENSMUSG00000091971", "ENSMUSG00000003849", "ENSMUSG00000090877", "ENSMUSG00000060803", "ENSMUSG00000031584", "ENSMUSG00000032802", "ENSMUSG00000032350", "ENSMUSG00000032060", "ENSMUSG00000021214", "ENSMUSG00000027737", "ENSMUSG00000028124", "ENSMUSG00000004951", "ENSMUSG00000070493", "ENSMUSG00000023088", "ENSMUSG00000028367", "ENSMUSG00000031487", "ENSMUSG00000027187", "…
107	GOBP_RESPONSE_TO_TEMPERATURE_STIMULUS	2.46145136034682e-07	1.53807230106074e-05	0.674962860011025	0.464093825089501	2.038593550836	129	c("ENSMUSG00000091971", "ENSMUSG00000090877", "ENSMUSG00000032350", "ENSMUSG00000034855", "ENSMUSG00000026021", "ENSMUSG00000021270", "ENSMUSG00000030847", "ENSMUSG00000003235", "ENSMUSG00000005413", "ENSMUSG00000005483", "ENSMUSG00000029131", "ENSMUSG00000021576", "ENSMUSG00000020409", "ENSMUSG00000001774", "ENSMUSG00000022982", "ENSMUSG00000062908", "ENSMUSG00000037428", "ENSMUSG00000051439", "…
108	GOBP_RESPONSE_TO_XENOBIOTIC_STIMULUS	4.82975403107633e-07	2.60576337607434e-05	0.659444398037935	0.376668270669808	1.80574833589001	253	c("ENSMUSG00000003849", "ENSMUSG00000024907", "ENSMUSG00000074183", "ENSMUSG00000060803", "ENSMUSG00000019102", "ENSMUSG00000074179", "ENSMUSG00000025934", "ENSMUSG00000032350", "ENSMUSG00000005089", "ENSMUSG00000051483", "ENSMUSG00000028124", "ENSMUSG00000042417", "ENSMUSG00000023088", "ENSMUSG00000027187", "ENSMUSG00000029468", "ENSMUSG00000005413", "ENSMUSG00000090124", "ENSMUSG00000022947", "…
109	GOBP_RIBONUCLEOPROTEIN_COMPLEX_BIOGENESIS	5.77519228269159e-16	5.0466930276035e-13	1.02766987054358	0.430700872598049	2.17461442242923	400	c("ENSMUSG00000026492", "ENSMUSG00000031590", "ENSMUSG00000021270", "ENSMUSG00000021392", "ENSMUSG00000031095", "ENSMUSG00000028187", "ENSMUSG00000021243", "ENSMUSG00000020180", "ENSMUSG00000036779", "ENSMUSG00000026473", "ENSMUSG00000028330", "ENSMUSG00000041396", "ENSMUSG00000038683", "ENSMUSG00000020409", "ENSMUSG00000032480", "ENSMUSG00000041438", "ENSMUSG00000000581", "ENSMUSG00000020514", "…
110	GOBP_RNA_LOCALIZATION	0.000765177933748817	0.0104013187127589	0.477270815362862	0.345037117241826	1.58001827069361	174	c("ENSMUSG00000022602", "ENSMUSG00000038542", "ENSMUSG00000033581", "ENSMUSG00000041319", "ENSMUSG00000068882", "ENSMUSG00000028330", "ENSMUSG00000044986", "ENSMUSG00000092035", "ENSMUSG00000079614", "ENSMUSG00000002455", "ENSMUSG00000016619", "ENSMUSG00000007739", "ENSMUSG00000001855", "ENSMUSG00000025613", "ENSMUSG00000062078", "ENSMUSG00000022685", "ENSMUSG00000022234", "ENSMUSG00000030007", "…
111	GOBP_RNA_METHYLATION	0.00893471042076645	0.0628925473461776	0.380730400722792	0.385965608269858	1.56576847073051	75	c("ENSMUSG00000026492", "ENSMUSG00000044763", "ENSMUSG00000055660", "ENSMUSG00000021891", "ENSMUSG00000009535", "ENSMUSG00000048109", "ENSMUSG00000037376", "ENSMUSG00000019039", "ENSMUSG00000001909", "ENSMUSG00000074890", "ENSMUSG00000020706", "ENSMUSG00000046441", "ENSMUSG00000029097", "ENSMUSG00000020659", "ENSMUSG00000037085", "ENSMUSG00000021595", "ENSMUSG00000090290", "ENSMUSG00000028233", "…
112	GOBP_RNA_POLYADENYLATION	0.00010574130298143	0.00211378938018761	0.538434096309916	0.546888938325336	2.03393491251198	48	c("ENSMUSG00000036779", "ENSMUSG00000027893", "ENSMUSG00000028330", "ENSMUSG00000034022", "ENSMUSG00000027079", "ENSMUSG00000022283", "ENSMUSG00000021012", "ENSMUSG00000054309", "ENSMUSG00000021111", "ENSMUSG00000071645", "ENSMUSG00000029227", "ENSMUSG00000011960", "ENSMUSG00000044221", "ENSMUSG00000042487", "ENSMUSG00000005609", "ENSMUSG00000009555", "ENSMUSG00000027176", "ENSMUSG00000075600", "…
113	GOBP_SKELETAL_SYSTEM_DEVELOPMENT	1.38883285479542e-06	6.38758689682975e-05	0.643551836150722	-0.300852223134518	-1.63379822237878	399	c("ENSMUSG00000031668", "ENSMUSG00000061306", "ENSMUSG00000063632", "ENSMUSG00000032855", "ENSMUSG00000027198", "ENSMUSG00000000957", "ENSMUSG00000040675", "ENSMUSG00000048763", "ENSMUSG00000027661", "ENSMUSG00000070436", "ENSMUSG00000022485", "ENSMUSG00000045039", "ENSMUSG00000001657", "ENSMUSG00000032968", "ENSMUSG00000020875", "ENSMUSG00000027204", "ENSMUSG00000028641", "ENSMUSG00000029661", "…
114	GOBP_SMALL_MOLECULE_CATABOLIC_PROCESS	0.00787203261443858	0.0577846970572215	0.380730400722792	0.288125875245377	1.3858836698634	263	c("ENSMUSG00000035473", "ENSMUSG00000028961", "ENSMUSG00000021214", "ENSMUSG00000031387", "ENSMUSG00000021996", "ENSMUSG00000029136", "ENSMUSG00000041426", "ENSMUSG00000034371", "ENSMUSG00000038894", "ENSMUSG00000028138", "ENSMUSG00000026473", "ENSMUSG00000020407", "ENSMUSG00000027227", "ENSMUSG00000025059", "ENSMUSG00000015806", "ENSMUSG00000044986", "ENSMUSG00000022323", "ENSMUSG00000062908", "…
115	GOBP_SNRNA_PROCESSING	0.00126142885139691	0.0152795253148414	0.45505986738723	0.602903768042083	1.92058647652576	24	c("ENSMUSG00000027933", "ENSMUSG00000025133", "ENSMUSG00000028016", "ENSMUSG00000071645", "ENSMUSG00000029034", "ENSMUSG00000034263", "ENSMUSG00000031864", "ENSMUSG00000035161", "ENSMUSG00000027714", "ENSMUSG00000061286", "ENSMUSG00000031792")
116	GOBP_SPINDLE_ORGANIZATION	3.3631053106395e-10	8.43514917649097e-08	0.814035837847908	-0.447024002420361	-2.20768710975803	172	c("ENSMUSG00000002546", "ENSMUSG00000033392", "ENSMUSG00000032855", "ENSMUSG00000028229", "ENSMUSG00000030867", "ENSMUSG00000033952", "ENSMUSG00000071176", "ENSMUSG00000026683", "ENSMUSG00000037544", "ENSMUSG00000012443", "ENSMUSG00000022070", "ENSMUSG00000045328", "ENSMUSG00000032254", "ENSMUSG00000041431", "ENSMUSG00000020897", "ENSMUSG00000023015", "ENSMUSG00000037313", "ENSMUSG00000034311", "…
117	GOBP_TORC1_SIGNALING	0.000325053532113127	0.00540313167373912	0.49849310876659	0.512559563625055	1.87638056268196	46	c("ENSMUSG00000035953", "ENSMUSG00000049323", "ENSMUSG00000031154", "ENSMUSG00000032633", "ENSMUSG00000079614", "ENSMUSG00000003068", "ENSMUSG00000024170", "ENSMUSG00000020289", "ENSMUSG00000005949", "ENSMUSG00000028278", "ENSMUSG00000034135", "ENSMUSG00000021306", "ENSMUSG00000028646", "ENSMUSG00000004815", "ENSMUSG00000010057", "ENSMUSG00000024283", "ENSMUSG00000034218", "ENSMUSG00000049092", "…
118	GOBP_TRABECULA_MORPHOGENESIS	0.00366389048776784	0.0337530393278251	0.431707695803346	-0.477723902106601	-1.78912566959466	37	c("ENSMUSG00000075254", "ENSMUSG00000001506", "ENSMUSG00000022893", "ENSMUSG00000021796", "ENSMUSG00000026923", "ENSMUSG00000031740", "ENSMUSG00000053646", "ENSMUSG00000062694", "ENSMUSG00000006386", "ENSMUSG00000048616", "ENSMUSG00000019789", "ENSMUSG00000026814", "ENSMUSG00000028047", "ENSMUSG00000031548", "ENSMUSG00000018160", "ENSMUSG00000039239", "ENSMUSG00000024598", "ENSMUSG00000007815", "…
119	GOBP_TRANSCRIPTION_ELONGATION_FROM_RNA_POLYMERASE_II_PROMOTER	1.31721999107026e-05	0.000396917964796886	0.593325476396405	0.539283057802916	2.05182151284066	55	c("ENSMUSG00000022838", "ENSMUSG00000038542", "ENSMUSG00000020485", "ENSMUSG00000061559", "ENSMUSG00000027304", "ENSMUSG00000024182", "ENSMUSG00000021890", "ENSMUSG00000019738", "ENSMUSG00000001542", "ENSMUSG00000024382", "ENSMUSG00000021258", "ENSMUSG00000011960", "ENSMUSG00000042487", "ENSMUSG00000067995", "ENSMUSG00000024271", "ENSMUSG00000028668", "ENSMUSG00000005609", "ENSMUSG00000009555", "…
120	GOBP_TRANSITION_METAL_ION_HOMEOSTASIS	8.13516739772478e-05	0.00173995870531058	0.538434096309916	0.429884143619885	1.8204454078098	100	c("ENSMUSG00000024661", "ENSMUSG00000031209", "ENSMUSG00000029613", "ENSMUSG00000026198", "ENSMUSG00000056054", "ENSMUSG00000030895", "ENSMUSG00000050708", "ENSMUSG00000005413", "ENSMUSG00000066595", "ENSMUSG00000023826", "ENSMUSG00000031762", "ENSMUSG00000022982", "ENSMUSG00000031143", "ENSMUSG00000039004", "ENSMUSG00000069844", "ENSMUSG00000026177", "ENSMUSG00000024270", "ENSMUSG00000053897", "…
121	GOBP_TRANSPOSITION	0.0151879729413617	0.0896764772995266	0.380730400722792	0.599085630363703	1.6794291008117	15	c("ENSMUSG00000050751", "ENSMUSG00000035248", "ENSMUSG00000025138", "ENSMUSG00000054003", "ENSMUSG00000055341", "ENSMUSG00000023977")
122	GOBP_UROGENITAL_SYSTEM_DEVELOPMENT	0.00741933618962018	0.0550777663494013	0.407017918923954	-0.256914707674562	-1.33232949805057	272	c("ENSMUSG00000063632", "ENSMUSG00000014303", "ENSMUSG00000032855", "ENSMUSG00000052798", "ENSMUSG00000025151", "ENSMUSG00000035152", "ENSMUSG00000030082", "ENSMUSG00000026605", "ENSMUSG00000027204", "ENSMUSG00000007888", "ENSMUSG00000028664", "ENSMUSG00000032006", "ENSMUSG00000019842", "ENSMUSG00000006800", "ENSMUSG00000034462", "ENSMUSG00000015647", "ENSMUSG00000015750", "ENSMUSG00000028364", "…
123	GOBP_VACUOLAR_ACIDIFICATION	0.0125835456110695	0.0794360665664726	0.380730400722792	0.538247541493187	1.70081273003277	23	c("ENSMUSG00000033793", "ENSMUSG00000026177", "ENSMUSG00000051232", "ENSMUSG00000030720", "ENSMUSG00000001018", "ENSMUSG00000039347", "ENSMUSG00000031007", "ENSMUSG00000041268", "ENSMUSG00000029571", "ENSMUSG00000034708", "ENSMUSG00000019302", "ENSMUSG00000038023", "ENSMUSG00000015575", "ENSMUSG00000013160", "ENSMUSG00000022125")
124	GOBP_VACUOLAR_TRANSPORT	3.65073517865428e-06	0.000141338905619166	0.627256739718528	0.426641055790359	1.90845217045831	142	c("ENSMUSG00000091971", "ENSMUSG00000032127", "ENSMUSG00000024381", "ENSMUSG00000037526", "ENSMUSG00000023826", "ENSMUSG00000066278", "ENSMUSG00000030105", "ENSMUSG00000036661", "ENSMUSG00000033916", "ENSMUSG00000045730", "ENSMUSG00000031696", "ENSMUSG00000037260", "ENSMUSG00000019578", "ENSMUSG00000052566", "ENSMUSG00000027534", "ENSMUSG00000038195", "ENSMUSG00000032571", "ENSMUSG00000004207", "…
125	GOBP_VIRAL_RELEASE_FROM_HOST_CELL	0.00270102056757933	0.0271745769932283	0.431707695803346	0.575714610703664	1.83397376872684	24	c("ENSMUSG00000027804", "ENSMUSG00000031729", "ENSMUSG00000066278", "ENSMUSG00000030105", "ENSMUSG00000033916", "ENSMUSG00000038467", "ENSMUSG00000000058", "ENSMUSG00000024091", "ENSMUSG00000041000", "ENSMUSG00000079477", "ENSMUSG00000028419", "ENSMUSG00000009907", "ENSMUSG00000014402")
126	GOBP_XENOBIOTIC_METABOLIC_PROCESS	4.4122532868226e-08	3.69722648705395e-06	0.719512826338911	0.641987023418478	2.40298536374664	49	c("ENSMUSG00000003849", "ENSMUSG00000074183", "ENSMUSG00000060803", "ENSMUSG00000019102", "ENSMUSG00000074179", "ENSMUSG00000025934", "ENSMUSG00000051483", "ENSMUSG00000090124", "ENSMUSG00000022947", "ENSMUSG00000024847", "ENSMUSG00000025069", "ENSMUSG00000038155", "ENSMUSG00000028088", "ENSMUSG00000063558", "ENSMUSG00000005514", "ENSMUSG00000027698", "ENSMUSG00000027890", "ENSMUSG00000027333", "…
127	GOCC_9PLUS2_MOTILE_CILIUM	0.00470529173484023	0.0401987004776784	0.407017918923954	0.398296079370075	1.59904223899451	72	c("ENSMUSG00000030340", "ENSMUSG00000056598", "ENSMUSG00000026578", "ENSMUSG00000021040", "ENSMUSG00000057176", "ENSMUSG00000004364", "ENSMUSG00000038570", "ENSMUSG00000049676", "ENSMUSG00000064202", "ENSMUSG00000074141", "ENSMUSG00000015837", "ENSMUSG00000036091", "ENSMUSG00000044056", "ENSMUSG00000040473", "ENSMUSG00000031347", "ENSMUSG00000020486", "ENSMUSG00000047671", "ENSMUSG00000025980", "…
128	GOCC_ACTOMYOSIN	0.00500851782033978	0.0417968669945681	0.407017918923954	-0.383979094004665	-1.62742881350055	66	c("ENSMUSG00000022836", "ENSMUSG00000043079", "ENSMUSG00000037736", "ENSMUSG00000025006", "ENSMUSG00000058013", "ENSMUSG00000004665", "ENSMUSG00000033306", "ENSMUSG00000031799", "ENSMUSG00000067818", "ENSMUSG00000020900", "ENSMUSG00000036718", "ENSMUSG00000058056", "ENSMUSG00000035305", "ENSMUSG00000030890", "ENSMUSG00000035783", "ENSMUSG00000015143", "ENSMUSG00000031972", "ENSMUSG00000006386", "…
129	GOCC_BASEMENT_MEMBRANE	2.11993565676523e-06	8.94320442236755e-05	0.627256739718528	-0.512068424502126	-2.17737438568288	67	c("ENSMUSG00000026837", "ENSMUSG00000028763", "ENSMUSG00000022665", "ENSMUSG00000027204", "ENSMUSG00000068196", "ENSMUSG00000015647", "ENSMUSG00000028339", "ENSMUSG00000022893", "ENSMUSG00000024909", "ENSMUSG00000048915", "ENSMUSG00000002900", "ENSMUSG00000023886", "ENSMUSG00000018593", "ENSMUSG00000032231", "ENSMUSG00000021806", "ENSMUSG00000054843", "ENSMUSG00000052911", "ENSMUSG00000056174", "…
130	GOCC_BLOOD_MICROPARTICLE	0.000128142493074474	0.00245720260230895	0.518848077743792	0.526499183425105	1.97070935337331	49	c("ENSMUSG00000091971", "ENSMUSG00000090877", "ENSMUSG00000030895", "ENSMUSG00000007033", "ENSMUSG00000028249", "ENSMUSG00000027810", "ENSMUSG00000022285", "ENSMUSG00000028645", "ENSMUSG00000015083", "ENSMUSG00000002985", "ENSMUSG00000029034", "ENSMUSG00000022037", "ENSMUSG00000022797", "ENSMUSG00000015656", "ENSMUSG00000039109", "ENSMUSG00000026715", "ENSMUSG00000032554", "ENSMUSG00000007041", "…
131	GOCC_CELL_BODY	0.0025274258834226	0.0256389123198939	0.431707695803346	0.286754649708441	1.42590301766839	344	c("ENSMUSG00000003849", "ENSMUSG00000024907", "ENSMUSG00000022602", "ENSMUSG00000006373", "ENSMUSG00000032060", "ENSMUSG00000005089", "ENSMUSG00000027680", "ENSMUSG00000004961", "ENSMUSG00000021270", "ENSMUSG00000029468", "ENSMUSG00000007033", "ENSMUSG00000005483", "ENSMUSG00000026473", "ENSMUSG00000024851", "ENSMUSG00000058248", "ENSMUSG00000022982", "ENSMUSG00000023484", "ENSMUSG00000037428", "…
132	GOCC_CHAPERONE_COMPLEX	3.29567739091237e-05	0.000850618506338016	0.557332238758646	0.634921271063922	2.12798924700594	31	c("ENSMUSG00000030847", "ENSMUSG00000024966", "ENSMUSG00000023944", "ENSMUSG00000007739", "ENSMUSG00000025613", "ENSMUSG00000022234", "ENSMUSG00000071072", "ENSMUSG00000030007", "ENSMUSG00000003099", "ENSMUSG00000022913", "ENSMUSG00000041548", "ENSMUSG00000030079", "ENSMUSG00000015656", "ENSMUSG00000000167", "ENSMUSG00000034024", "ENSMUSG00000024537", "ENSMUSG00000029447", "ENSMUSG00000022556", "…
133	GOCC_CHROMOSOME_CENTROMERIC_REGION	2.08802445129674e-15	1.59655569607277e-12	1.00731795687447	-0.481850244720845	-2.41582148326955	202	c("ENSMUSG00000033392", "ENSMUSG00000052798", "ENSMUSG00000030867", "ENSMUSG00000030677", "ENSMUSG00000026683", "ENSMUSG00000026605", "ENSMUSG00000026039", "ENSMUSG00000045328", "ENSMUSG00000041431", "ENSMUSG00000028678", "ENSMUSG00000020897", "ENSMUSG00000022391", "ENSMUSG00000044783", "ENSMUSG00000027326", "ENSMUSG00000026622", "ENSMUSG00000032400", "ENSMUSG00000024660", "ENSMUSG00000047534", "…
134	GOCC_CIS_GOLGI_NETWORK	0.000173412269403618	0.00317593668246087	0.518848077743792	-0.51600124047442	-2.04105376378083	48	c("ENSMUSG00000002546", "ENSMUSG00000025224", "ENSMUSG00000020952", "ENSMUSG00000002778", "ENSMUSG00000047694", "ENSMUSG00000029103", "ENSMUSG00000021188", "ENSMUSG00000024085", "ENSMUSG00000079111", "ENSMUSG00000034243", "ENSMUSG00000018672", "ENSMUSG00000037234", "ENSMUSG00000038256", "ENSMUSG00000031684", "ENSMUSG00000071649", "ENSMUSG00000010830", "ENSMUSG00000062526", "ENSMUSG00000024941", "…
135	GOCC_CLUSTER_OF_ACTIN_BASED_CELL_PROJECTIONS	0.0100798867847628	0.0685858369993263	0.380730400722792	0.361222812346896	1.48550024639448	85	c("ENSMUSG00000029134", "ENSMUSG00000027737", "ENSMUSG00000056698", "ENSMUSG00000048707", "ENSMUSG00000025380", "ENSMUSG00000028943", "ENSMUSG00000034868", "ENSMUSG00000023944", "ENSMUSG00000006641", "ENSMUSG00000039529", "ENSMUSG00000023030", "ENSMUSG00000024131", "ENSMUSG00000020611", "ENSMUSG00000027423", "ENSMUSG00000033088", "ENSMUSG00000015733", "ENSMUSG00000015766", "ENSMUSG00000028158", "…
136	GOCC_COLLAGEN_TRIMER	3.97464787963106e-07	2.293671799972e-05	0.674962860011025	-0.574365836272012	-2.31540679488704	52	c("ENSMUSG00000026837", "ENSMUSG00000040690", "ENSMUSG00000068196", "ENSMUSG00000029661", "ENSMUSG00000001506", "ENSMUSG00000032332", "ENSMUSG00000026042", "ENSMUSG00000027966", "ENSMUSG00000034164", "ENSMUSG00000029163", "ENSMUSG00000034463", "ENSMUSG00000028339", "ENSMUSG00000026043", "ENSMUSG00000048126", "ENSMUSG00000024529", "ENSMUSG00000056174", "ENSMUSG00000022440", "ENSMUSG00000079592", "…
137	GOCC_CONDENSED_CHROMOSOME_CENTROMERIC_REGION	1.01776243215588e-13	6.22565279749752e-11	0.954541630725724	-0.524662049906179	-2.51881780351687	147	c("ENSMUSG00000033392", "ENSMUSG00000052798", "ENSMUSG00000030867", "ENSMUSG00000030677", "ENSMUSG00000026683", "ENSMUSG00000026605", "ENSMUSG00000026039", "ENSMUSG00000045328", "ENSMUSG00000041431", "ENSMUSG00000028678", "ENSMUSG00000020897", "ENSMUSG00000022391", "ENSMUSG00000044783", "ENSMUSG00000027326", "ENSMUSG00000026622", "ENSMUSG00000032400", "ENSMUSG00000024660", "ENSMUSG00000040084", "…
138	GOCC_CORE_MEDIATOR_COMPLEX	0.0160015621025071	0.0933251162193127	0.352487857583619	0.509904851010996	1.67183911461664	26	c("ENSMUSG00000002679", "ENSMUSG00000003444", "ENSMUSG00000022109", "ENSMUSG00000020801", "ENSMUSG00000031935", "ENSMUSG00000015804", "ENSMUSG00000030291", "ENSMUSG00000021598", "ENSMUSG00000045248", "ENSMUSG00000092558", "ENSMUSG00000002968", "ENSMUSG00000020397", "ENSMUSG00000006392", "ENSMUSG00000027080")
139	GOCC_DNA_PACKAGING_COMPLEX	7.70985796308709e-05	0.00166647353922981	0.538434096309916	-0.443557996568136	-1.91394591141816	79	c("ENSMUSG00000096210", "ENSMUSG00000060032", "ENSMUSG00000044927", "ENSMUSG00000069268", "ENSMUSG00000036181", "ENSMUSG00000049932", "ENSMUSG00000052565", "ENSMUSG00000031422", "ENSMUSG00000058773", "ENSMUSG00000029177", "ENSMUSG00000034906", "ENSMUSG00000038252", "ENSMUSG00000051627", "ENSMUSG00000015880", "ENSMUSG00000069310", "ENSMUSG00000028312", "ENSMUSG00000016559", "ENSMUSG00000020086", "…
140	GOCC_ENDOPLASMIC_RETICULUM_GOLGI_INTERMEDIATE_COMPARTMENT	0.000186681812193906	0.00337849895026663	0.518848077743792	-0.382122248815934	-1.77550516201915	113	c("ENSMUSG00000002546", "ENSMUSG00000003814", "ENSMUSG00000025224", "ENSMUSG00000020346", "ENSMUSG00000019579", "ENSMUSG00000028894", "ENSMUSG00000058569", "ENSMUSG00000037470", "ENSMUSG00000042104", "ENSMUSG00000020571", "ENSMUSG00000070436", "ENSMUSG00000010110", "ENSMUSG00000002778", "ENSMUSG00000021987", "ENSMUSG00000032353", "ENSMUSG00000030588", "ENSMUSG00000029103", "ENSMUSG00000021188", "…
141	GOCC_ENDOPLASMIC_RETICULUM_LUMEN	1.73657753956426e-17	3.54088160317153e-14	1.07686819261983	-0.493337309710971	-2.51031306215116	219	c("ENSMUSG00000046841", "ENSMUSG00000031835", "ENSMUSG00000032575", "ENSMUSG00000038991", "ENSMUSG00000005973", "ENSMUSG00000022844", "ENSMUSG00000003814", "ENSMUSG00000026837", "ENSMUSG00000040690", "ENSMUSG00000019579", "ENSMUSG00000034807", "ENSMUSG00000022136", "ENSMUSG00000037470", "ENSMUSG00000042104", "ENSMUSG00000020571", "ENSMUSG00000019539", "ENSMUSG00000028597", "ENSMUSG00000001555", "…
142	GOCC_ENDOPLASMIC_RETICULUM_PROTEIN_CONTAINING_COMPLEX	5.95010635497283e-06	0.000212846786978765	0.610526878385931	-0.419443768060846	-1.96094399385269	114	c("ENSMUSG00000039887", "ENSMUSG00000003814", "ENSMUSG00000032116", "ENSMUSG00000041084", "ENSMUSG00000027198", "ENSMUSG00000020571", "ENSMUSG00000030082", "ENSMUSG00000020964", "ENSMUSG00000048578", "ENSMUSG00000020048", "ENSMUSG00000032437", "ENSMUSG00000032383", "ENSMUSG00000022463", "ENSMUSG00000075701", "ENSMUSG00000030062", "ENSMUSG00000031232", "ENSMUSG00000053317", "ENSMUSG00000025130", "…
143	GOCC_ENDOPLASMIC_RETICULUM_QUALITY_CONTROL_COMPARTMENT	0.000476352372426804	0.00721249371815535	0.49849310876659	-0.611568440443582	-1.98847711704421	22	c("ENSMUSG00000031770", "ENSMUSG00000036646", "ENSMUSG00000003814", "ENSMUSG00000037470", "ENSMUSG00000042104", "ENSMUSG00000053317", "ENSMUSG00000043019", "ENSMUSG00000039100")
144	GOCC_EXTERNAL_ENCAPSULATING_STRUCTURE	2.90784903384325e-08	2.57787138261147e-06	0.73376198835648	-0.340639952120359	-1.82714659416839	353	c("ENSMUSG00000002020", "ENSMUSG00000003814", "ENSMUSG00000026837", "ENSMUSG00000040690", "ENSMUSG00000028763", "ENSMUSG00000030513", "ENSMUSG00000022665", "ENSMUSG00000000957", "ENSMUSG00000032289", "ENSMUSG00000070436", "ENSMUSG00000002980", "ENSMUSG00000027204", "ENSMUSG00000028641", "ENSMUSG00000056481", "ENSMUSG00000068196", "ENSMUSG00000029661", "ENSMUSG00000001506", "ENSMUSG00000018340", "…
145	GOCC_EXTRINSIC_COMPONENT_OF_MEMBRANE	0.00114766068097485	0.0140968682440224	0.45505986738723	0.318250570561015	1.51491567458045	231	c("ENSMUSG00000032952", "ENSMUSG00000039382", "ENSMUSG00000024773", "ENSMUSG00000024381", "ENSMUSG00000037526", "ENSMUSG00000010936", "ENSMUSG00000028218", "ENSMUSG00000027381", "ENSMUSG00000025142", "ENSMUSG00000045374", "ENSMUSG00000009108", "ENSMUSG00000026798", "ENSMUSG00000037217", "ENSMUSG00000019578", "ENSMUSG00000004069", "ENSMUSG00000027534", "ENSMUSG00000028967", "ENSMUSG00000032571", "…
146	GOCC_EXTRINSIC_COMPONENT_OF_ORGANELLE_MEMBRANE	0.00126808601346932	0.0153298066094701	0.45505986738723	0.4976382243342	1.85076655851408	48	c("ENSMUSG00000024381", "ENSMUSG00000037526", "ENSMUSG00000010936", "ENSMUSG00000045374", "ENSMUSG00000026798", "ENSMUSG00000037217", "ENSMUSG00000027534", "ENSMUSG00000019790", "ENSMUSG00000034586", "ENSMUSG00000025436", "ENSMUSG00000027423", "ENSMUSG00000079477", "ENSMUSG00000027363", "ENSMUSG00000050132", "ENSMUSG00000019505", "ENSMUSG00000030316", "ENSMUSG00000030652", "ENSMUSG00000042628", "…
147	GOCC_FICOLIN_1_RICH_GRANULE	1.70100136906731e-09	2.66795522425249e-07	0.788186810800237	0.485239678604884	2.19046036157918	151	c("ENSMUSG00000091971", "ENSMUSG00000090877", "ENSMUSG00000060803", "ENSMUSG00000024661", "ENSMUSG00000030314", "ENSMUSG00000021270", "ENSMUSG00000027187", "ENSMUSG00000006998", "ENSMUSG00000068749", "ENSMUSG00000017428", "ENSMUSG00000024387", "ENSMUSG00000030842", "ENSMUSG00000005054", "ENSMUSG00000027163", "ENSMUSG00000038155", "ENSMUSG00000032294", "ENSMUSG00000005686", "ENSMUSG00000015671", "…
148	GOCC_FICOLIN_1_RICH_GRANULE_LUMEN	5.13284197022841e-07	2.706689166542e-05	0.659444398037935	0.485597135596349	2.09248971659453	112	c("ENSMUSG00000091971", "ENSMUSG00000090877", "ENSMUSG00000060803", "ENSMUSG00000024661", "ENSMUSG00000030314", "ENSMUSG00000021270", "ENSMUSG00000027187", "ENSMUSG00000006998", "ENSMUSG00000068749", "ENSMUSG00000017428", "ENSMUSG00000024387", "ENSMUSG00000005054", "ENSMUSG00000027163", "ENSMUSG00000038155", "ENSMUSG00000032294", "ENSMUSG00000005686", "ENSMUSG00000015671", "ENSMUSG00000021939", "…
149	GOCC_GOLGI_LUMEN	0.000185969253546857	0.00337559027877188	0.518848077743792	-0.486821792570361	-1.96249570436268	52	c("ENSMUSG00000028763", "ENSMUSG00000030513", "ENSMUSG00000000957", "ENSMUSG00000021614", "ENSMUSG00000029103", "ENSMUSG00000030530", "ENSMUSG00000031451", "ENSMUSG00000027739", "ENSMUSG00000031375", "ENSMUSG00000048368", "ENSMUSG00000041577", "ENSMUSG00000033152", "ENSMUSG00000021390", "ENSMUSG00000031119", "ENSMUSG00000041936", "ENSMUSG00000039952", "ENSMUSG00000025856", "ENSMUSG00000030170", "…
150	GOCC_HETEROCHROMATIN	0.0045494847353349	0.0390859524242185	0.407017918923954	-0.386035364712321	-1.63614396036726	66	c("ENSMUSG00000033955", "ENSMUSG00000024660", "ENSMUSG00000058773", "ENSMUSG00000029177", "ENSMUSG00000018666", "ENSMUSG00000035478", "ENSMUSG00000022034", "ENSMUSG00000051627", "ENSMUSG00000031229", "ENSMUSG00000028800", "ENSMUSG00000031393", "ENSMUSG00000039055", "ENSMUSG00000089715", "ENSMUSG00000029253", "ENSMUSG00000079184", "ENSMUSG00000018537", "ENSMUSG00000009575", "ENSMUSG00000001228", "…
151	GOCC_IMMUNOLOGICAL_SYNAPSE	0.0063071507913047	0.0488984048040695	0.407017918923954	0.494199368061707	1.68893970505741	33	c("ENSMUSG00000050335", "ENSMUSG00000074141", "ENSMUSG00000000409", "ENSMUSG00000033721", "ENSMUSG00000028455", "ENSMUSG00000056153", "ENSMUSG00000028136", "ENSMUSG00000032504", "ENSMUSG00000019943", "ENSMUSG00000022568", "ENSMUSG00000030742", "ENSMUSG00000030707", "ENSMUSG00000020399", "ENSMUSG00000025314")
152	GOCC_INTEGRATOR_COMPLEX	0.00482917581540526	0.0407449220177021	0.407017918923954	0.636599808947921	1.81472451815702	16	c("ENSMUSG00000027933", "ENSMUSG00000025133", "ENSMUSG00000028016", "ENSMUSG00000040250", "ENSMUSG00000029034", "ENSMUSG00000034263", "ENSMUSG00000031864", "ENSMUSG00000035161")
153	GOCC_INTRINSIC_COMPONENT_OF_ENDOPLASMIC_RETICULUM_MEMBRANE	0.0015580570100046	0.0177810349443996	0.45505986738723	-0.321706554017846	-1.53470642681891	142	c("ENSMUSG00000026856", "ENSMUSG00000027422", "ENSMUSG00000003814", "ENSMUSG00000029924", "ENSMUSG00000031668", "ENSMUSG00000059355", "ENSMUSG00000047434", "ENSMUSG00000018999", "ENSMUSG00000030082", "ENSMUSG00000006390", "ENSMUSG00000078622", "ENSMUSG00000022463", "ENSMUSG00000034462", "ENSMUSG00000075701", "ENSMUSG00000005374", "ENSMUSG00000045294", "ENSMUSG00000029501", "ENSMUSG00000018442", "…
154	GOCC_INTRINSIC_COMPONENT_OF_GOLGI_MEMBRANE	0.000134377730031677	0.00256071207041672	0.518848077743792	-0.467318346079233	-1.93214639133748	58	c("ENSMUSG00000036327", "ENSMUSG00000031156", "ENSMUSG00000015189", "ENSMUSG00000018999", "ENSMUSG00000089704", "ENSMUSG00000028700", "ENSMUSG00000030588", "ENSMUSG00000030530", "ENSMUSG00000033684", "ENSMUSG00000006731", "ENSMUSG00000025158", "ENSMUSG00000033350", "ENSMUSG00000002105", "ENSMUSG00000037306", "ENSMUSG00000036599", "ENSMUSG00000029048", "ENSMUSG00000021432", "ENSMUSG00000020873", "…
155	GOCC_LATE_ENDOSOME	6.84395363783823e-08	5.23305805033205e-06	0.704975715167238	0.41130013686975	1.94415978688416	218	c("ENSMUSG00000028221", "ENSMUSG00000032127", "ENSMUSG00000026198", "ENSMUSG00000010936", "ENSMUSG00000037649", "ENSMUSG00000025351", "ENSMUSG00000035953", "ENSMUSG00000045374", "ENSMUSG00000030842", "ENSMUSG00000022257", "ENSMUSG00000018167", "ENSMUSG00000066278", "ENSMUSG00000030105", "ENSMUSG00000024589", "ENSMUSG00000033916", "ENSMUSG00000031696", "ENSMUSG00000050732", "ENSMUSG00000060126", "…
156	GOCC_MICROBODY_MEMBRANE	0.00140023427040695	0.0164295804952064	0.45505986738723	0.43952207655528	1.68709253821956	58	c("ENSMUSG00000027187", "ENSMUSG00000008540", "ENSMUSG00000027222", "ENSMUSG00000041278", "ENSMUSG00000005069", "ENSMUSG00000029592", "ENSMUSG00000025777", "ENSMUSG00000002763", "ENSMUSG00000107283", "ENSMUSG00000017119", "ENSMUSG00000039428", "ENSMUSG00000067825", "ENSMUSG00000013662", "ENSMUSG00000026781", "ENSMUSG00000020283", "ENSMUSG00000036257", "ENSMUSG00000028102", "ENSMUSG00000022679", "…
157	GOCC_MIDBODY	0.000434941287591586	0.00676981133892553	0.49849310876659	-0.317724959258123	-1.57942150340006	182	c("ENSMUSG00000042298", "ENSMUSG00000036777", "ENSMUSG00000030867", "ENSMUSG00000033952", "ENSMUSG00000003779", "ENSMUSG00000026605", "ENSMUSG00000041498", "ENSMUSG00000045328", "ENSMUSG00000032254", "ENSMUSG00000020897", "ENSMUSG00000020048", "ENSMUSG00000023015", "ENSMUSG00000024073", "ENSMUSG00000034311", "ENSMUSG00000024989", "ENSMUSG00000026622", "ENSMUSG00000024660", "ENSMUSG00000017716", "…
158	GOCC_MITOCHONDRIAL_MATRIX	9.54780023589496e-05	0.00196006341786695	0.538434096309916	0.301815042171691	1.53697313652554	433	c("ENSMUSG00000031584", "ENSMUSG00000020718", "ENSMUSG00000002767", "ENSMUSG00000041426", "ENSMUSG00000026492", "ENSMUSG00000022889", "ENSMUSG00000027605", "ENSMUSG00000035142", "ENSMUSG00000007033", "ENSMUSG00000032786", "ENSMUSG00000021023", "ENSMUSG00000018882", "ENSMUSG00000024997", "ENSMUSG00000060679", "ENSMUSG00000025209", "ENSMUSG00000032480", "ENSMUSG00000042642", "ENSMUSG00000030271", "…
159	GOCC_MITOCHONDRIA_ASSOCIATED_ENDOPLASMIC_RETICULUM_MEMBRANE	0.00276227388058699	0.0275641587725132	0.431707695803346	0.616394903249906	1.81837601510826	18	c("ENSMUSG00000037526", "ENSMUSG00000027893", "ENSMUSG00000002015", "ENSMUSG00000050043", "ENSMUSG00000047554", "ENSMUSG00000093904", "ENSMUSG00000042628", "ENSMUSG00000019832", "ENSMUSG00000038160")
160	GOCC_MITOTIC_SPINDLE	7.9510051692033e-08	5.79003555000198e-06	0.704975715167238	-0.433990732697243	-2.0682435985724	139	c("ENSMUSG00000002546", "ENSMUSG00000033392", "ENSMUSG00000028229", "ENSMUSG00000030867", "ENSMUSG00000033952", "ENSMUSG00000030677", "ENSMUSG00000012443", "ENSMUSG00000045328", "ENSMUSG00000032254", "ENSMUSG00000020897", "ENSMUSG00000022391", "ENSMUSG00000048327", "ENSMUSG00000023015", "ENSMUSG00000037313", "ENSMUSG00000079553", "ENSMUSG00000033102", "ENSMUSG00000018501", "ENSMUSG00000027496", "…
161	GOCC_MULTIVESICULAR_BODY	8.64970505681922e-06	0.000284463687271845	0.593325476396405	0.605609463195385	2.14240148229975	41	c("ENSMUSG00000026198", "ENSMUSG00000025351", "ENSMUSG00000022257", "ENSMUSG00000024589", "ENSMUSG00000033916", "ENSMUSG00000060126", "ENSMUSG00000038467", "ENSMUSG00000025359", "ENSMUSG00000019935", "ENSMUSG00000025089", "ENSMUSG00000019868", "ENSMUSG00000021477", "ENSMUSG00000050812", "ENSMUSG00000025793", "ENSMUSG00000053253", "ENSMUSG00000036622", "ENSMUSG00000028419", "ENSMUSG00000031447")
162	GOCC_NUCLEAR_SPECK	0.000489390441465568	0.00735528582418889	0.477270815362862	0.298493860838281	1.49274533050298	362	c("ENSMUSG00000091971", "ENSMUSG00000090877", "ENSMUSG00000027456", "ENSMUSG00000039623", "ENSMUSG00000026021", "ENSMUSG00000022838", "ENSMUSG00000021902", "ENSMUSG00000022051", "ENSMUSG00000028409", "ENSMUSG00000039384", "ENSMUSG00000008730", "ENSMUSG00000028821", "ENSMUSG00000041319", "ENSMUSG00000027998", "ENSMUSG00000020409", "ENSMUSG00000000346", "ENSMUSG00000030271", "ENSMUSG00000023826", "…
163	GOCC_OUTER_MEMBRANE	0.00160411031031334	0.0180721266610013	0.45505986738723	0.332292623036873	1.55595204232273	197	c("ENSMUSG00000006373", "ENSMUSG00000024646", "ENSMUSG00000064068", "ENSMUSG00000026198", "ENSMUSG00000022051", "ENSMUSG00000008540", "ENSMUSG00000005413", "ENSMUSG00000027381", "ENSMUSG00000025059", "ENSMUSG00000023826", "ENSMUSG00000078566", "ENSMUSG00000017686", "ENSMUSG00000018322", "ENSMUSG00000005131", "ENSMUSG00000029592", "ENSMUSG00000025777", "ENSMUSG00000004446", "ENSMUSG00000033475", "…
164	GOCC_PHAGOPHORE_ASSEMBLY_SITE	0.00191548909305456	0.0206286034898147	0.45505986738723	0.53844240280105	1.81042228122409	32	c("ENSMUSG00000039382", "ENSMUSG00000024773", "ENSMUSG00000030314", "ENSMUSG00000038295", "ENSMUSG00000037526", "ENSMUSG00000015837", "ENSMUSG00000017119", "ENSMUSG00000056692", "ENSMUSG00000079477", "ENSMUSG00000037204", "ENSMUSG00000025173", "ENSMUSG00000029578", "ENSMUSG00000031889", "ENSMUSG00000041341", "ENSMUSG00000018171", "ENSMUSG00000042628", "ENSMUSG00000033382", "ENSMUSG00000028879", "…
165	GOCC_POLYSOMAL_RIBOSOME	0.000579301810012741	0.00837727936607077	0.477270815362862	0.589899190273354	1.92831257183165	28	c("ENSMUSG00000021660", "ENSMUSG00000022312", "ENSMUSG00000098274", "ENSMUSG00000042699", "ENSMUSG00000037857", "ENSMUSG00000059070", "ENSMUSG00000058600", "ENSMUSG00000049517", "ENSMUSG00000029614", "ENSMUSG00000057841", "ENSMUSG00000067288", "ENSMUSG00000057863", "ENSMUSG00000039001", "ENSMUSG00000079435", "ENSMUSG00000059291", "ENSMUSG00000020464", "ENSMUSG00000057322", "ENSMUSG00000003970", "…
166	GOCC_PROTEASOME_COMPLEX	3.5652776615354e-09	4.54350071991918e-07	0.774939030136436	0.649121053005998	2.4787018835219	56	c("ENSMUSG00000004951", "ENSMUSG00000021024", "ENSMUSG00000006998", "ENSMUSG00000053581", "ENSMUSG00000068749", "ENSMUSG00000018286", "ENSMUSG00000017428", "ENSMUSG00000031429", "ENSMUSG00000015671", "ENSMUSG00000021832", "ENSMUSG00000021178", "ENSMUSG00000026750", "ENSMUSG00000026869", "ENSMUSG00000028932", "ENSMUSG00000024583", "ENSMUSG00000026229", "ENSMUSG00000028426", "ENSMUSG00000032301", "…
167	GOCC_RIBOSOMAL_SUBUNIT	1.64170414831749e-07	1.10354992035803e-05	0.690132458796796	0.44083067570798	2.00448504602744	166	c("ENSMUSG00000002767", "ENSMUSG00000022889", "ENSMUSG00000018882", "ENSMUSG00000060679", "ENSMUSG00000020514", "ENSMUSG00000040112", "ENSMUSG00000027810", "ENSMUSG00000039680", "ENSMUSG00000024436", "ENSMUSG00000067370", "ENSMUSG00000016833", "ENSMUSG00000029486", "ENSMUSG00000034880", "ENSMUSG00000024829", "ENSMUSG00000024902", "ENSMUSG00000020775", "ENSMUSG00000060636", "ENSMUSG00000034729", "…
168	GOCC_RNA_POLYMERASE_II_HOLOENZYME	5.72056182920836e-05	0.00131551416200254	0.557332238758646	0.496818651106473	1.98165574317577	68	c("ENSMUSG00000006599", "ENSMUSG00000045996", "ENSMUSG00000033773", "ENSMUSG00000020962", "ENSMUSG00000039771", "ENSMUSG00000061559", "ENSMUSG00000027304", "ENSMUSG00000019738", "ENSMUSG00000038954", "ENSMUSG00000048930", "ENSMUSG00000024382", "ENSMUSG00000028271", "ENSMUSG00000042487", "ENSMUSG00000052293", "ENSMUSG00000067995", "ENSMUSG00000021548", "ENSMUSG00000051316", "ENSMUSG00000004667", "…
169	GOCC_SARCOLEMMA	0.0162207052049766	0.0941387955526605	0.352487857583619	-0.334344343582894	-1.479169158722	88	c("ENSMUSG00000003458", "ENSMUSG00000048920", "ENSMUSG00000020354", "ENSMUSG00000019820", "ENSMUSG00000029156", "ENSMUSG00000075318", "ENSMUSG00000032050", "ENSMUSG00000026463", "ENSMUSG00000021253", "ENSMUSG00000030554", "ENSMUSG00000048126", "ENSMUSG00000021823", "ENSMUSG00000021870", "ENSMUSG00000003161", "ENSMUSG00000031375", "ENSMUSG00000041119", "ENSMUSG00000032826", "ENSMUSG00000036570", "…
170	GOCC_SECRETORY_GRANULE_MEMBRANE	0.00352847521103317	0.0329019555882468	0.431707695803346	0.309601610185894	1.45970179856511	209	c("ENSMUSG00000006373", "ENSMUSG00000032849", "ENSMUSG00000004961", "ENSMUSG00000001313", "ENSMUSG00000025351", "ENSMUSG00000008540", "ENSMUSG00000064267", "ENSMUSG00000030842", "ENSMUSG00000079657", "ENSMUSG00000037428", "ENSMUSG00000051439", "ENSMUSG00000050732", "ENSMUSG00000050335", "ENSMUSG00000037260", "ENSMUSG00000020131", "ENSMUSG00000026177", "ENSMUSG00000004207", "ENSMUSG00000021814", "…
171	GOCC_SMALL_RIBOSOMAL_SUBUNIT	8.25454278838944e-06	0.000276153200179674	0.593325476396405	0.532601168653973	2.09601535810466	64	c("ENSMUSG00000060679", "ENSMUSG00000040112", "ENSMUSG00000027810", "ENSMUSG00000039680", "ENSMUSG00000024436", "ENSMUSG00000067370", "ENSMUSG00000016833", "ENSMUSG00000034729", "ENSMUSG00000046756", "ENSMUSG00000030744", "ENSMUSG00000023967", "ENSMUSG00000027374", "ENSMUSG00000028861", "ENSMUSG00000020460", "ENSMUSG00000032459", "ENSMUSG00000035692", "ENSMUSG00000061477", "ENSMUSG00000062981", "…
172	GOCC_SPINDLE	2.92609962148733e-09	3.97754475214177e-07	0.774939030136436	-0.343641584561821	-1.83044876012679	348	c("ENSMUSG00000002546", "ENSMUSG00000033392", "ENSMUSG00000029472", "ENSMUSG00000033671", "ENSMUSG00000028229", "ENSMUSG00000067878", "ENSMUSG00000030867", "ENSMUSG00000033952", "ENSMUSG00000003779", "ENSMUSG00000030677", "ENSMUSG00000026605", "ENSMUSG00000020330", "ENSMUSG00000041498", "ENSMUSG00000037544", "ENSMUSG00000012443", "ENSMUSG00000022070", "ENSMUSG00000045328", "ENSMUSG00000032254", "…
173	GOCC_SPINDLE_MIDZONE	0.000780847485554904	0.010590785075697	0.477270815362862	-0.538515200616342	-1.93020722827363	33	c("ENSMUSG00000030867", "ENSMUSG00000041498", "ENSMUSG00000045328", "ENSMUSG00000020897", "ENSMUSG00000023015", "ENSMUSG00000024660", "ENSMUSG00000028873", "ENSMUSG00000027496", "ENSMUSG00000038943", "ENSMUSG00000024795", "ENSMUSG00000051378", "ENSMUSG00000017499")
174	GOCC_U2_TYPE_CATALYTIC_STEP_2_SPLICEOSOME	0.000287605421584105	0.00487335834855948	0.49849310876659	0.590531892371349	1.9733330983204	30	c("ENSMUSG00000028821", "ENSMUSG00000020180", "ENSMUSG00000027998", "ENSMUSG00000034931", "ENSMUSG00000001767", "ENSMUSG00000038446", "ENSMUSG00000024735", "ENSMUSG00000004096", "ENSMUSG00000005687", "ENSMUSG00000028651", "ENSMUSG00000040383", "ENSMUSG00000020929", "ENSMUSG00000038722", "ENSMUSG00000008333", "ENSMUSG00000027404", "ENSMUSG00000020850")
175	GOCC_U2_TYPE_SPLICEOSOMAL_COMPLEX	1.06330378323098e-05	0.000336113980917783	0.593325476396405	0.475438779328191	1.97493533982992	90	c("ENSMUSG00000028409", "ENSMUSG00000028821", "ENSMUSG00000020180", "ENSMUSG00000027998", "ENSMUSG00000068856", "ENSMUSG00000024474", "ENSMUSG00000034931", "ENSMUSG00000001767", "ENSMUSG00000066148", "ENSMUSG00000038446", "ENSMUSG00000024735", "ENSMUSG00000004994", "ENSMUSG00000061136", "ENSMUSG00000002455", "ENSMUSG00000063480", "ENSMUSG00000004096", "ENSMUSG00000037361", "ENSMUSG00000036537", "…
176	GOCC_VACUOLAR_MEMBRANE	0.00023281270950357	0.00404578222736743	0.518848077743792	0.304674825872566	1.52562617780169	371	c("ENSMUSG00000028221", "ENSMUSG00000032127", "ENSMUSG00000027775", "ENSMUSG00000081534", "ENSMUSG00000026198", "ENSMUSG00000037526", "ENSMUSG00000010936", "ENSMUSG00000037649", "ENSMUSG00000025351", "ENSMUSG00000008540", "ENSMUSG00000035953", "ENSMUSG00000061175", "ENSMUSG00000045374", "ENSMUSG00000030842", "ENSMUSG00000022257", "ENSMUSG00000018167", "ENSMUSG00000032633", "ENSMUSG00000022295", "…
177	GOMF_ATPASE_COUPLED_TRANSMEMBRANE_TRANSPORTER_ACTIVITY	0.000270274718969725	0.00463100968049806	0.49849310876659	0.478695632282743	1.88129746212539	63	c("ENSMUSG00000032849", "ENSMUSG00000023088", "ENSMUSG00000026198", "ENSMUSG00000028125", "ENSMUSG00000022295", "ENSMUSG00000024030", "ENSMUSG00000035722", "ENSMUSG00000033793", "ENSMUSG00000040584", "ENSMUSG00000042476", "ENSMUSG00000021114", "ENSMUSG00000039347", "ENSMUSG00000006273", "ENSMUSG00000036622", "ENSMUSG00000019943", "ENSMUSG00000020865", "ENSMUSG00000055782", "ENSMUSG00000015243", "…
178	GOMF_ATP_HYDROLYSIS_ACTIVITY	0.000463276873632348	0.00705081774020557	0.49849310876659	0.311927988091814	1.51116718889036	275	c("ENSMUSG00000091971", "ENSMUSG00000090877", "ENSMUSG00000029657", "ENSMUSG00000021693", "ENSMUSG00000052456", "ENSMUSG00000026198", "ENSMUSG00000021270", "ENSMUSG00000035142", "ENSMUSG00000007033", "ENSMUSG00000028125", "ENSMUSG00000025757", "ENSMUSG00000025209", "ENSMUSG00000032480", "ENSMUSG00000039183", "ENSMUSG00000073676", "ENSMUSG00000001674", "ENSMUSG00000053289", "ENSMUSG00000018425", "…
179	GOMF_CALCIUM_ION_BINDING	3.59140811122373e-08	3.09417512906416e-06	0.719512826338911	-0.323426651673214	-1.75866147911637	395	c("ENSMUSG00000036646", "ENSMUSG00000032193", "ENSMUSG00000002020", "ENSMUSG00000005973", "ENSMUSG00000003814", "ENSMUSG00000039943", "ENSMUSG00000075254", "ENSMUSG00000028763", "ENSMUSG00000042473", "ENSMUSG00000061048", "ENSMUSG00000070047", "ENSMUSG00000025575", "ENSMUSG00000032252", "ENSMUSG00000019539", "ENSMUSG00000050989", "ENSMUSG00000001555", "ENSMUSG00000045039", "ENSMUSG00000037892", "…
180	GOMF_CYTOSKELETAL_MOTOR_ACTIVITY	5.02878189620229e-05	0.00121106530941218	0.557332238758646	-0.471371668114996	-1.99782708625497	66	c("ENSMUSG00000004677", "ENSMUSG00000003779", "ENSMUSG00000030677", "ENSMUSG00000041498", "ENSMUSG00000012443", "ENSMUSG00000045328", "ENSMUSG00000032254", "ENSMUSG00000028678", "ENSMUSG00000050382", "ENSMUSG00000034311", "ENSMUSG00000079553", "ENSMUSG00000039585", "ENSMUSG00000036768", "ENSMUSG00000024795", "ENSMUSG00000024301", "ENSMUSG00000090841", "ENSMUSG00000051378", "ENSMUSG00000020900", "…
181	GOMF_DNA_SECONDARY_STRUCTURE_BINDING	0.00329046871055173	0.0313517088823129	0.431707695803346	-0.498060423118237	-1.78520462880072	33	c("ENSMUSG00000096210", "ENSMUSG00000051235", "ENSMUSG00000055884", "ENSMUSG00000039396", "ENSMUSG00000030346", "ENSMUSG00000026048", "ENSMUSG00000054717", "ENSMUSG00000021287", "ENSMUSG00000015217", "ENSMUSG00000007646", "ENSMUSG00000002028", "ENSMUSG00000059060", "ENSMUSG00000042489", "ENSMUSG00000033762", "ENSMUSG00000030528", "ENSMUSG00000024947")
182	GOMF_EXTRACELLULAR_MATRIX_STRUCTURAL_CONSTITUENT	8.00393342919838e-11	2.72000337702258e-08	0.839088935621274	-0.532871767127261	-2.45390714683945	110	c("ENSMUSG00000002020", "ENSMUSG00000026837", "ENSMUSG00000040690", "ENSMUSG00000028763", "ENSMUSG00000032289", "ENSMUSG00000027204", "ENSMUSG00000068196", "ENSMUSG00000029661", "ENSMUSG00000001506", "ENSMUSG00000032332", "ENSMUSG00000021614", "ENSMUSG00000026042", "ENSMUSG00000028195", "ENSMUSG00000021186", "ENSMUSG00000027966", "ENSMUSG00000015647", "ENSMUSG00000032719", "ENSMUSG00000028364", "…
183	GOMF_HEAT_SHOCK_PROTEIN_BINDING	1.13100348943614e-05	0.000349411532569742	0.593325476396405	0.460300138237132	1.95151522277125	101	c("ENSMUSG00000091971", "ENSMUSG00000090877", "ENSMUSG00000014905", "ENSMUSG00000024392", "ENSMUSG00000007033", "ENSMUSG00000005483", "ENSMUSG00000022403", "ENSMUSG00000029131", "ENSMUSG00000041396", "ENSMUSG00000039345", "ENSMUSG00000027804", "ENSMUSG00000023826", "ENSMUSG00000001774", "ENSMUSG00000024966", "ENSMUSG00000006676", "ENSMUSG00000018322", "ENSMUSG00000028410", "ENSMUSG00000032285", "…
184	GOMF_LIPASE_ACTIVITY	0.00288555794588041	0.0285614206390784	0.431707695803346	0.402915255849937	1.63857198971981	76	c("ENSMUSG00000029134", "ENSMUSG00000040997", "ENSMUSG00000005413", "ENSMUSG00000026701", "ENSMUSG00000006638", "ENSMUSG00000002475", "ENSMUSG00000022425", "ENSMUSG00000028670", "ENSMUSG00000037697", "ENSMUSG00000027698", "ENSMUSG00000032540", "ENSMUSG00000025509", "ENSMUSG00000098488", "ENSMUSG00000000686", "ENSMUSG00000036257", "ENSMUSG00000019872", "ENSMUSG00000023913", "ENSMUSG00000039206", "…
185	GOMF_LIPOPOLYSACCHARIDE_BINDING	0.00120362582209731	0.0146664923381858	0.45505986738723	0.670917634372961	1.95895524756477	17	c("ENSMUSG00000029468", "ENSMUSG00000051439", "ENSMUSG00000039005", "ENSMUSG00000028180", "ENSMUSG00000025779", "ENSMUSG00000030751", "ENSMUSG00000005779", "ENSMUSG00000037966", "ENSMUSG00000023992", "ENSMUSG00000025980")
186	GOMF_MODIFIED_AMINO_ACID_TRANSMEMBRANE_TRANSPORTER_ACTIVITY	0.000539395881443683	0.00791243310981058	0.477270815362862	0.69124669021798	2.01831232596808	17	c("ENSMUSG00000032849", "ENSMUSG00000020334", "ENSMUSG00000027737", "ENSMUSG00000023088", "ENSMUSG00000006641", "ENSMUSG00000005949", "ENSMUSG00000024131", "ENSMUSG00000019558", "ENSMUSG00000028583")
187	GOMF_MRNA_BINDING	0.0016282197191819	0.0182414286121532	0.45505986738723	0.304576306204931	1.46908103319416	266	c("ENSMUSG00000022602", "ENSMUSG00000024095", "ENSMUSG00000027680", "ENSMUSG00000017002", "ENSMUSG00000033581", "ENSMUSG00000028034", "ENSMUSG00000030057", "ENSMUSG00000068882", "ENSMUSG00000028330", "ENSMUSG00000034022", "ENSMUSG00000035139", "ENSMUSG00000027810", "ENSMUSG00000022323", "ENSMUSG00000092035", "ENSMUSG00000048109", "ENSMUSG00000032294", "ENSMUSG00000038446", "ENSMUSG00000024513", "…
188	GOMF_NUCLEOTIDYLTRANSFERASE_ACTIVITY	0.000950170327275192	0.0121087331082132	0.477270815362862	0.378873979758116	1.64729186872751	119	c("ENSMUSG00000020718", "ENSMUSG00000026956", "ENSMUSG00000053870", "ENSMUSG00000020474", "ENSMUSG00000028099", "ENSMUSG00000036779", "ENSMUSG00000045996", "ENSMUSG00000042642", "ENSMUSG00000044468", "ENSMUSG00000035834", "ENSMUSG00000028992", "ENSMUSG00000024854", "ENSMUSG00000039771", "ENSMUSG00000041827", "ENSMUSG00000020561", "ENSMUSG00000019738", "ENSMUSG00000021111", "ENSMUSG00000021611", "…
189	GOMF_OXIDOREDUCTASE_ACTIVITY_ACTING_ON_CH_OH_GROUP_OF_DONORS	1.91091425061428e-05	0.000548782275634156	0.575610261071129	0.457300130760796	1.91806207145904	97	c("ENSMUSG00000028378", "ENSMUSG00000019102", "ENSMUSG00000028961", "ENSMUSG00000018470", "ENSMUSG00000032849", "ENSMUSG00000021214", "ENSMUSG00000051483", "ENSMUSG00000028124", "ENSMUSG00000023019", "ENSMUSG00000022947", "ENSMUSG00000028138", "ENSMUSG00000027227", "ENSMUSG00000008435", "ENSMUSG00000028692", "ENSMUSG00000042289", "ENSMUSG00000016194", "ENSMUSG00000029311", "ENSMUSG00000022536", "…
190	GOMF_PHOSPHOLIPID_BINDING	0.00603402378383011	0.0473206711354984	0.407017918923954	0.276428314955463	1.36908467869862	334	c("ENSMUSG00000022722", "ENSMUSG00000021118", "ENSMUSG00000027456", "ENSMUSG00000039382", "ENSMUSG00000024773", "ENSMUSG00000004961", "ENSMUSG00000024381", "ENSMUSG00000030894", "ENSMUSG00000028218", "ENSMUSG00000000049", "ENSMUSG00000063049", "ENSMUSG00000024851", "ENSMUSG00000028249", "ENSMUSG00000055371", "ENSMUSG00000038866", "ENSMUSG00000058248", "ENSMUSG00000022257", "ENSMUSG00000020848", "…
191	GOMF_POLYUBIQUITIN_MODIFICATION_DEPENDENT_PROTEIN_BINDING	0.000706873401891395	0.00982714681674924	0.477270815362862	0.496853690306226	1.86049569820607	50	c("ENSMUSG00000055720", "ENSMUSG00000071655", "ENSMUSG00000004221", "ENSMUSG00000024392", "ENSMUSG00000026197", "ENSMUSG00000045374", "ENSMUSG00000028426", "ENSMUSG00000015837", "ENSMUSG00000028452", "ENSMUSG00000005625", "ENSMUSG00000033400", "ENSMUSG00000008604", "ENSMUSG00000064061", "ENSMUSG00000038712", "ENSMUSG00000028552", "ENSMUSG00000030629", "ENSMUSG00000023353", "ENSMUSG00000035476", "…
192	GOMF_PROTEIN_DISULFIDE_ISOMERASE_ACTIVITY	3.29701890118291e-06	0.000130960159860623	0.627256739718528	-0.766180418173308	-2.26991431043463	17	c("ENSMUSG00000036327", "ENSMUSG00000038991", "ENSMUSG00000022844", "ENSMUSG00000020571", "ENSMUSG00000025823", "ENSMUSG00000029616", "ENSMUSG00000030219", "ENSMUSG00000033684", "ENSMUSG00000025130")
193	GOMF_PROTEIN_FOLDING_CHAPERONE	0.000208986554007784	0.00366295344087568	0.518848077743792	0.604833383691411	2.02714729429179	31	c("ENSMUSG00000091971", "ENSMUSG00000090877", "ENSMUSG00000019732", "ENSMUSG00000004951", "ENSMUSG00000021270", "ENSMUSG00000007033", "ENSMUSG00000005483", "ENSMUSG00000029131", "ENSMUSG00000023944", "ENSMUSG00000007739", "ENSMUSG00000025613", "ENSMUSG00000022234", "ENSMUSG00000006412", "ENSMUSG00000030007")
194	GOMF_STRUCTURAL_CONSTITUENT_OF_MUSCLE	0.00161602405847162	0.0181380168177448	0.45505986738723	-0.569766089472821	-1.91199873209384	25	c("ENSMUSG00000028207", "ENSMUSG00000020439", "ENSMUSG00000090841", "ENSMUSG00000028464", "ENSMUSG00000024049", "ENSMUSG00000031799", "ENSMUSG00000067818", "ENSMUSG00000030554", "ENSMUSG00000039103", "ENSMUSG00000018830", "ENSMUSG00000039952", "ENSMUSG00000026421", "ENSMUSG00000039824", "ENSMUSG00000022565", "ENSMUSG00000032366", "ENSMUSG00000045103", "ENSMUSG00000020186")
195	GOMF_TRANSLATION_INITIATION_FACTOR_ACTIVITY	0.00340446437835309	0.032032862221486	0.431707695803346	0.469429387057772	1.74585505828592	48	c("ENSMUSG00000003235", "ENSMUSG00000028156", "ENSMUSG00000027810", "ENSMUSG00000021282", "ENSMUSG00000024841", "ENSMUSG00000022312", "ENSMUSG00000020459", "ENSMUSG00000033047", "ENSMUSG00000025917", "ENSMUSG00000027170", "ENSMUSG00000070319", "ENSMUSG00000029388", "ENSMUSG00000026427", "ENSMUSG00000053565", "ENSMUSG00000029145", "ENSMUSG00000004788", "ENSMUSG00000035150", "ENSMUSG00000016510", "…
196	GOMF_TRANSMEMBRANE_RECEPTOR_PROTEIN_KINASE_ACTIVITY	0.000463115099014444	0.00705081774020557	0.49849310876659	-0.447243380147842	-1.86123698163043	59	c("ENSMUSG00000031595", "ENSMUSG00000028664", "ENSMUSG00000089736", "ENSMUSG00000029859", "ENSMUSG00000003534", "ENSMUSG00000024620", "ENSMUSG00000021796", "ENSMUSG00000028039", "ENSMUSG00000028040", "ENSMUSG00000026674", "ENSMUSG00000035305", "ENSMUSG00000026235", "ENSMUSG00000059146", "ENSMUSG00000029710", "ENSMUSG00000021464", "ENSMUSG00000054252", "ENSMUSG00000020467", "ENSMUSG00000006386", "…
197	GOMF_UBIQUITIN_BINDING	0.00241193670548815	0.0247132610175394	0.431707695803346	0.38611017825665	1.61946878756908	97	c("ENSMUSG00000071655", "ENSMUSG00000004221", "ENSMUSG00000004951", "ENSMUSG00000026197", "ENSMUSG00000023826", "ENSMUSG00000055371", "ENSMUSG00000024767", "ENSMUSG00000028437", "ENSMUSG00000038518", "ENSMUSG00000029223", "ENSMUSG00000028426", "ENSMUSG00000015837", "ENSMUSG00000001786", "ENSMUSG00000017119", "ENSMUSG00000056692", "ENSMUSG00000016308", "ENSMUSG00000028793", "ENSMUSG00000026977", "…
198	GOMF_UBIQUITIN_LIKE_PROTEIN_LIGASE_ACTIVITY	0.000152440667882481	0.002857638495574	0.518848077743792	0.336086645466849	1.60967222062694	251	c("ENSMUSG00000025135", "ENSMUSG00000059586", "ENSMUSG00000043419", "ENSMUSG00000028098", "ENSMUSG00000032127", "ENSMUSG00000055401", "ENSMUSG00000036398", "ENSMUSG00000004947", "ENSMUSG00000023826", "ENSMUSG00000070527", "ENSMUSG00000024589", "ENSMUSG00000063851", "ENSMUSG00000038068", "ENSMUSG00000004364", "ENSMUSG00000040359", "ENSMUSG00000029458", "ENSMUSG00000024735", "ENSMUSG00000020801", "…
199	GOMF_UBIQUITIN_LIKE_PROTEIN_LIGASE_BINDING	9.79701713902439e-07	4.75621855868351e-05	0.643551836150722	0.363060016060339	1.76824374460789	287	c("ENSMUSG00000091971", "ENSMUSG00000090877", "ENSMUSG00000071655", "ENSMUSG00000026021", "ENSMUSG00000004221", "ENSMUSG00000021270", "ENSMUSG00000024392", "ENSMUSG00000007033", "ENSMUSG00000031095", "ENSMUSG00000026701", "ENSMUSG00000023826", "ENSMUSG00000022105", "ENSMUSG00000022257", "ENSMUSG00000023286", "ENSMUSG00000006676", "ENSMUSG00000024767", "ENSMUSG00000031950", "ENSMUSG00000028410", "…
200	GOMF_UDP_GLYCOSYLTRANSFERASE_ACTIVITY	5.82694483304932e-10	1.18811405145876e-07	0.801215574617779	-0.535805626511046	-2.43674992456028	96	c("ENSMUSG00000020346", "ENSMUSG00000003865", "ENSMUSG00000028541", "ENSMUSG00000034807", "ENSMUSG00000043998", "ENSMUSG00000052423", "ENSMUSG00000047434", "ENSMUSG00000037470", "ENSMUSG00000051950", "ENSMUSG00000042104", "ENSMUSG00000027198", "ENSMUSG00000034487", "ENSMUSG00000089704", "ENSMUSG00000058152", "ENSMUSG00000028700", "ENSMUSG00000034040", "ENSMUSG00000004846", "ENSMUSG00000039787", "…
201	GOMF_UNFOLDED_PROTEIN_BINDING	0.000637428644644817	0.00904675410508665	0.477270815362862	0.413394009647207	1.72951963430438	95	c("ENSMUSG00000091971", "ENSMUSG00000090877", "ENSMUSG00000032060", "ENSMUSG00000019732", "ENSMUSG00000021270", "ENSMUSG00000007033", "ENSMUSG00000005483", "ENSMUSG00000029131", "ENSMUSG00000041278", "ENSMUSG00000059119", "ENSMUSG00000073676", "ENSMUSG00000024847", "ENSMUSG00000028410", "ENSMUSG00000032285", "ENSMUSG00000004069", "ENSMUSG00000024527", "ENSMUSG00000023944", "ENSMUSG00000007739", "…
202	GOMF_WNT_PROTEIN_BINDING	0.000299703490328129	0.00503650068773946	0.49849310876659	-0.625836920405128	-2.04731698624128	23	c("ENSMUSG00000030201", "ENSMUSG00000028476", "ENSMUSG00000036904", "ENSMUSG00000028173", "ENSMUSG00000050288", "ENSMUSG00000035305", "ENSMUSG00000021464", "ENSMUSG00000049791", "ENSMUSG00000027004", "ENSMUSG00000070867", "ENSMUSG00000054196", "ENSMUSG00000031548", "ENSMUSG00000022297")
203	KEGG_ALDOSTERONE_REGULATED_SODIUM_REABSORPTION	0.00866284914055742	0.0614740698292224	0.380730400722792	0.503393514902093	1.68214976577671	30	c("ENSMUSG00000030340", "ENSMUSG00000038894", "ENSMUSG00000016194", "ENSMUSG00000024589", "ENSMUSG00000019970", "ENSMUSG00000063358", "ENSMUSG00000027665", "ENSMUSG00000050965", "ENSMUSG00000078816", "ENSMUSG00000020573", "ENSMUSG00000039936", "ENSMUSG00000026576", "ENSMUSG00000020053", "ENSMUSG00000032412", "ENSMUSG00000020901", "ENSMUSG00000031834", "ENSMUSG00000032462", "ENSMUSG00000033161")
204	KEGG_AMYOTROPHIC_LATERAL_SCLEROSIS_ALS	0.000732237722716652	0.0100721887964343	0.477270815362862	0.529506779956278	1.86223578172257	40	c("ENSMUSG00000022054", "ENSMUSG00000005089", "ENSMUSG00000053137", "ENSMUSG00000027187", "ENSMUSG00000022982", "ENSMUSG00000023484", "ENSMUSG00000020623", "ENSMUSG00000004446", "ENSMUSG00000018932", "ENSMUSG00000014077", "ENSMUSG00000004864")
205	KEGG_EPITHELIAL_CELL_SIGNALING_IN_HELICOBACTER_PYLORI_INFECTION	0.000389228480511159	0.0062002880606426	0.49849310876659	0.468961440980748	1.80009467099385	58	c("ENSMUSG00000004221", "ENSMUSG00000053137", "ENSMUSG00000022295", "ENSMUSG00000009376", "ENSMUSG00000033352", "ENSMUSG00000033793", "ENSMUSG00000004864", "ENSMUSG00000021114", "ENSMUSG00000011877", "ENSMUSG00000039347", "ENSMUSG00000006273", "ENSMUSG00000033379", "ENSMUSG00000058427", "ENSMUSG00000039105", "ENSMUSG00000052459", "ENSMUSG00000004285", "ENSMUSG00000006699", "ENSMUSG00000024121", "…
206	KEGG_GLYCEROLIPID_METABOLISM	0.0143159835306732	0.0860210918059456	0.380730400722792	0.452771724218946	1.56173451034128	36	c("ENSMUSG00000034371", "ENSMUSG00000031266", "ENSMUSG00000025059", "ENSMUSG00000028692", "ENSMUSG00000029455", "ENSMUSG00000001642", "ENSMUSG00000026687", "ENSMUSG00000029314", "ENSMUSG00000004815", "ENSMUSG00000000276", "ENSMUSG00000040479", "ENSMUSG00000070738", "ENSMUSG00000030747", "ENSMUSG00000020258", "ENSMUSG00000010025", "ENSMUSG00000035561", "ENSMUSG00000052151", "ENSMUSG00000015568", "…
207	KEGG_GLYCOLYSIS_GLUCONEOGENESIS	0.00328121956795215	0.0313501559891139	0.431707695803346	0.489498683297811	1.72153029507674	40	c("ENSMUSG00000019102", "ENSMUSG00000035473", "ENSMUSG00000027605", "ENSMUSG00000028138", "ENSMUSG00000028692", "ENSMUSG00000032294", "ENSMUSG00000025791", "ENSMUSG00000029455", "ENSMUSG00000055301", "ENSMUSG00000029171", "ENSMUSG00000021748", "ENSMUSG00000026687", "ENSMUSG00000024885", "ENSMUSG00000020475", "ENSMUSG00000036427", "ENSMUSG00000030695", "ENSMUSG00000037012", "ENSMUSG00000063524", "…
208	KEGG_HISTIDINE_METABOLISM	0.000316144195931047	0.00526935707495971	0.49849310876659	0.671920007828992	1.99527178836698	19	c("ENSMUSG00000019102", "ENSMUSG00000024866", "ENSMUSG00000021891", "ENSMUSG00000029455", "ENSMUSG00000020774", "ENSMUSG00000074890", "ENSMUSG00000020017", "ENSMUSG00000026687", "ENSMUSG00000019792", "ENSMUSG00000024885", "ENSMUSG00000025037", "ENSMUSG00000020691", "ENSMUSG00000005378")
209	KEGG_METABOLISM_OF_XENOBIOTICS_BY_CYTOCHROME_P450	6.94385395099612e-09	7.72282811240787e-07	0.761460801445585	0.751297880101504	2.49273690292197	29	c("ENSMUSG00000074183", "ENSMUSG00000060803", "ENSMUSG00000019102", "ENSMUSG00000074179", "ENSMUSG00000058135", "ENSMUSG00000025934", "ENSMUSG00000021214", "ENSMUSG00000008540", "ENSMUSG00000090124", "ENSMUSG00000028138", "ENSMUSG00000025069", "ENSMUSG00000038155", "ENSMUSG00000055301", "ENSMUSG00000074604", "ENSMUSG00000027890", "ENSMUSG00000024885", "ENSMUSG00000029864", "ENSMUSG00000025068")
210	KEGG_N_GLYCAN_BIOSYNTHESIS	6.19012473509371e-07	3.18193218525783e-05	0.659444398037935	-0.610183311753452	-2.36217527637433	43	c("ENSMUSG00000026856", "ENSMUSG00000036646", "ENSMUSG00000039887", "ENSMUSG00000030036", "ENSMUSG00000032116", "ENSMUSG00000020346", "ENSMUSG00000028541", "ENSMUSG00000043998", "ENSMUSG00000052423", "ENSMUSG00000032437", "ENSMUSG00000030062", "ENSMUSG00000024085", "ENSMUSG00000042737", "ENSMUSG00000027642", "ENSMUSG00000071650", "ENSMUSG00000037306", "ENSMUSG00000028757", "ENSMUSG00000028413", "…
211	KEGG_PENTOSE_PHOSPHATE_PATHWAY	0.000758849387324586	0.010338266597471	0.477270815362862	0.62263994376041	1.86993944181937	20	c("ENSMUSG00000028961", "ENSMUSG00000025503", "ENSMUSG00000029136", "ENSMUSG00000025791", "ENSMUSG00000030225", "ENSMUSG00000029171", "ENSMUSG00000031400")
212	KEGG_RIG_I_LIKE_RECEPTOR_SIGNALING_PATHWAY	0.00185216860572262	0.0200881478035554	0.45505986738723	0.485744562300959	1.80653283434861	48	c("ENSMUSG00000034855", "ENSMUSG00000004221", "ENSMUSG00000034371", "ENSMUSG00000053137", "ENSMUSG00000038517", "ENSMUSG00000031154", "ENSMUSG00000030595", "ENSMUSG00000020115", "ENSMUSG00000004864", "ENSMUSG00000036712", "ENSMUSG00000027854", "ENSMUSG00000027164", "ENSMUSG00000035692", "ENSMUSG00000021754", "ENSMUSG00000037523", "ENSMUSG00000028284", "ENSMUSG00000024927", "ENSMUSG00000000787", "…
213	KEGG_TYROSINE_METABOLISM	9.79919576554582e-05	0.00197827328375722	0.538434096309916	0.667665153301747	2.10976048118051	23	c("ENSMUSG00000019102", "ENSMUSG00000028138", "ENSMUSG00000021891", "ENSMUSG00000063558", "ENSMUSG00000074890", "ENSMUSG00000055301", "ENSMUSG00000074141", "ENSMUSG00000079334", "ENSMUSG00000019792", "ENSMUSG00000024885", "ENSMUSG00000030630", "ENSMUSG00000025037", "ENSMUSG00000020691", "ENSMUSG00000005378", "ENSMUSG00000078651", "ENSMUSG00000033307")
214	REACTOME_ABC_FAMILY_PROTEINS_MEDIATED_TRANSPORT	4.75343222240818e-07	2.59613793789918e-05	0.674962860011025	0.527663575366401	2.16937478480868	86	c("ENSMUSG00000032849", "ENSMUSG00000023088", "ENSMUSG00000026198", "ENSMUSG00000021024", "ENSMUSG00000006998", "ENSMUSG00000068749", "ENSMUSG00000028125", "ENSMUSG00000018286", "ENSMUSG00000017428", "ENSMUSG00000031429", "ENSMUSG00000015671", "ENSMUSG00000021832", "ENSMUSG00000021178", "ENSMUSG00000024030", "ENSMUSG00000035722", "ENSMUSG00000026750", "ENSMUSG00000026869", "ENSMUSG00000028932", "…
215	REACTOME_ANTIGEN_PROCESSING_UBIQUITINATION_PROTEASOME_DEGRADATION	9.52972044943131e-07	4.66346399913371e-05	0.659444398037935	0.364228732899291	1.7687357416587	278	c("ENSMUSG00000025135", "ENSMUSG00000028098", "ENSMUSG00000030314", "ENSMUSG00000055401", "ENSMUSG00000021024", "ENSMUSG00000006998", "ENSMUSG00000036309", "ENSMUSG00000068749", "ENSMUSG00000018286", "ENSMUSG00000017428", "ENSMUSG00000028703", "ENSMUSG00000075307", "ENSMUSG00000023826", "ENSMUSG00000029466", "ENSMUSG00000031429", "ENSMUSG00000023286", "ENSMUSG00000024589", "ENSMUSG00000015671", "…
216	REACTOME_ASPARAGINE_N_LINKED_GLYCOSYLATION	2.82696257953611e-09	3.93057843495557e-07	0.774939030136436	-0.376477870331683	-1.94761349740917	263	c("ENSMUSG00000002546", "ENSMUSG00000026856", "ENSMUSG00000054277", "ENSMUSG00000036646", "ENSMUSG00000039887", "ENSMUSG00000030036", "ENSMUSG00000003814", "ENSMUSG00000025224", "ENSMUSG00000032116", "ENSMUSG00000020346", "ENSMUSG00000028541", "ENSMUSG00000043998", "ENSMUSG00000070284", "ENSMUSG00000052423", "ENSMUSG00000058569", "ENSMUSG00000037470", "ENSMUSG00000042104", "ENSMUSG00000034473", "…
217	REACTOME_AUF1_HNRNP_D0_BINDS_AND_DESTABILIZES_MRNA	1.83211925787322e-09	2.80176837510262e-07	0.788186810800237	0.659192474992846	2.48515851295239	53	c("ENSMUSG00000091971", "ENSMUSG00000004951", "ENSMUSG00000021024", "ENSMUSG00000006998", "ENSMUSG00000068749", "ENSMUSG00000018286", "ENSMUSG00000017428", "ENSMUSG00000031429", "ENSMUSG00000015671", "ENSMUSG00000021832", "ENSMUSG00000021178", "ENSMUSG00000026750", "ENSMUSG00000026869", "ENSMUSG00000022283", "ENSMUSG00000028932", "ENSMUSG00000026229", "ENSMUSG00000032301", "ENSMUSG00000029440", "…
218	REACTOME_AURKA_ACTIVATION_BY_TPX2	0.000292379406201938	0.00494056582247861	0.49849310876659	-0.428713816159931	-1.84762606193035	71	c("ENSMUSG00000030867", "ENSMUSG00000072235", "ENSMUSG00000020330", "ENSMUSG00000029790", "ENSMUSG00000026622", "ENSMUSG00000025758", "ENSMUSG00000027496", "ENSMUSG00000001525", "ENSMUSG00000001151", "ENSMUSG00000078762", "ENSMUSG00000038047", "ENSMUSG00000005469", "ENSMUSG00000026790", "ENSMUSG00000041840", "ENSMUSG00000031592", "ENSMUSG00000057110", "ENSMUSG00000027469", "ENSMUSG00000021572", "…
219	REACTOME_AUTOPHAGY	5.16430289248154e-06	0.000189161920918021	0.610526878385931	0.441251145294497	1.94425326232683	132	c("ENSMUSG00000039382", "ENSMUSG00000030314", "ENSMUSG00000038295", "ENSMUSG00000037526", "ENSMUSG00000021270", "ENSMUSG00000024387", "ENSMUSG00000023826", "ENSMUSG00000030842", "ENSMUSG00000066278", "ENSMUSG00000005069", "ENSMUSG00000029592", "ENSMUSG00000033916", "ENSMUSG00000031950", "ENSMUSG00000033475", "ENSMUSG00000028437", "ENSMUSG00000023944", "ENSMUSG00000032571", "ENSMUSG00000038467", "…
220	REACTOME_BIOLOGICAL_OXIDATIONS	8.71149911405615e-10	1.6652575025213e-07	0.801215574617779	0.527532358730689	2.26978466353387	114	c("ENSMUSG00000074183", "ENSMUSG00000060803", "ENSMUSG00000019102", "ENSMUSG00000074179", "ENSMUSG00000058135", "ENSMUSG00000025934", "ENSMUSG00000032350", "ENSMUSG00000021996", "ENSMUSG00000028124", "ENSMUSG00000027605", "ENSMUSG00000024866", "ENSMUSG00000008540", "ENSMUSG00000090124", "ENSMUSG00000022947", "ENSMUSG00000028138", "ENSMUSG00000024847", "ENSMUSG00000027610", "ENSMUSG00000025069", "…
221	REACTOME_CELLULAR_RESPONSE_TO_CHEMICAL_STRESS	1.63303356830057e-11	6.2432914608091e-09	0.863415391606693	0.518411221553629	2.31885833578601	143	c("ENSMUSG00000040466", "ENSMUSG00000028691", "ENSMUSG00000060803", "ENSMUSG00000031584", "ENSMUSG00000023088", "ENSMUSG00000028367", "ENSMUSG00000031622", "ENSMUSG00000021024", "ENSMUSG00000027187", "ENSMUSG00000006998", "ENSMUSG00000020250", "ENSMUSG00000005413", "ENSMUSG00000036309", "ENSMUSG00000068749", "ENSMUSG00000026701", "ENSMUSG00000018286", "ENSMUSG00000017428", "ENSMUSG00000024387", "…
222	REACTOME_CELLULAR_RESPONSE_TO_HEAT_STRESS	2.82710395631754e-06	0.000116847262843205	0.627256739718528	0.486132872115033	2.02863789736926	94	c("ENSMUSG00000091971", "ENSMUSG00000090877", "ENSMUSG00000029657", "ENSMUSG00000032060", "ENSMUSG00000004951", "ENSMUSG00000021270", "ENSMUSG00000030847", "ENSMUSG00000066975", "ENSMUSG00000007033", "ENSMUSG00000005483", "ENSMUSG00000022403", "ENSMUSG00000029131", "ENSMUSG00000025757", "ENSMUSG00000079614", "ENSMUSG00000029014", "ENSMUSG00000023944", "ENSMUSG00000016619", "ENSMUSG00000062797", "…
223	REACTOME_CELLULAR_RESPONSE_TO_STARVATION	0.000380720071397128	0.00609650438936186	0.49849310876659	0.372054351627394	1.66509686367011	146	c("ENSMUSG00000026628", "ENSMUSG00000061175", "ENSMUSG00000030842", "ENSMUSG00000032633", "ENSMUSG00000022295", "ENSMUSG00000079614", "ENSMUSG00000033793", "ENSMUSG00000060636", "ENSMUSG00000025737", "ENSMUSG00000030744", "ENSMUSG00000098274", "ENSMUSG00000020289", "ENSMUSG00000028278", "ENSMUSG00000021114", "ENSMUSG00000060938", "ENSMUSG00000039347", "ENSMUSG00000028646", "ENSMUSG00000006273", "…
224	REACTOME_CLATHRIN_MEDIATED_ENDOCYTOSIS	0.00522814605575233	0.0431004978747129	0.407017918923954	0.346037324173429	1.51061126584112	121	c("ENSMUSG00000024381", "ENSMUSG00000019854", "ENSMUSG00000055371", "ENSMUSG00000075415", "ENSMUSG00000045730", "ENSMUSG00000030327", "ENSMUSG00000050732", "ENSMUSG00000020961", "ENSMUSG00000029378", "ENSMUSG00000041685", "ENSMUSG00000026240", "ENSMUSG00000062234", "ENSMUSG00000030127", "ENSMUSG00000025917", "ENSMUSG00000029377", "ENSMUSG00000006276", "ENSMUSG00000034432", "ENSMUSG00000028478", "…
225	REACTOME_COLLAGEN_BIOSYNTHESIS_AND_MODIFYING_ENZYMES	4.89189109017653e-09	5.86739172521762e-07	0.761460801445585	-0.624055080263809	-2.51571608542242	52	c("ENSMUSG00000026837", "ENSMUSG00000040690", "ENSMUSG00000034807", "ENSMUSG00000070436", "ENSMUSG00000028641", "ENSMUSG00000032431", "ENSMUSG00000018906", "ENSMUSG00000068196", "ENSMUSG00000029661", "ENSMUSG00000001506", "ENSMUSG00000032332", "ENSMUSG00000004846", "ENSMUSG00000026042", "ENSMUSG00000032383", "ENSMUSG00000027966", "ENSMUSG00000023191", "ENSMUSG00000025130", "ENSMUSG00000028339", "…
226	REACTOME_COPI_DEPENDENT_GOLGI_TO_ER_RETROGRADE_TRAFFIC	9.05672120797624e-09	9.89285064806976e-07	0.747739663149885	-0.538364778721897	-2.36503876634779	84	c("ENSMUSG00000054277", "ENSMUSG00000025224", "ENSMUSG00000058569", "ENSMUSG00000040714", "ENSMUSG00000003779", "ENSMUSG00000030677", "ENSMUSG00000072235", "ENSMUSG00000002778", "ENSMUSG00000032096", "ENSMUSG00000012443", "ENSMUSG00000045328", "ENSMUSG00000032254", "ENSMUSG00000028678", "ENSMUSG00000032353", "ENSMUSG00000023015", "ENSMUSG00000034311", "ENSMUSG00000079553", "ENSMUSG00000027575", "…
227	REACTOME_DDX58_IFIH1_MEDIATED_INDUCTION_OF_INTERFERON_ALPHA_BETA	0.00143250176345276	0.0167545187132706	0.45505986738723	0.440181742741136	1.72993597527479	63	c("ENSMUSG00000004221", "ENSMUSG00000034371", "ENSMUSG00000004535", "ENSMUSG00000021270", "ENSMUSG00000031154", "ENSMUSG00000023944", "ENSMUSG00000030595", "ENSMUSG00000020115", "ENSMUSG00000045078", "ENSMUSG00000078578", "ENSMUSG00000036712", "ENSMUSG00000029203", "ENSMUSG00000022752", "ENSMUSG00000020460", "ENSMUSG00000027854", "ENSMUSG00000027164", "ENSMUSG00000035692", "ENSMUSG00000021754", "…
228	REACTOME_DEPOSITION_OF_NEW_CENPA_CONTAINING_NUCLEOSOMES_AT_THE_CENTROMERE	3.46283706069988e-06	0.000135809416856775	0.627256739718528	-0.575541481067427	-2.25889431522261	47	c("ENSMUSG00000060032", "ENSMUSG00000044783", "ENSMUSG00000027326", "ENSMUSG00000069268", "ENSMUSG00000047534", "ENSMUSG00000049932", "ENSMUSG00000021391", "ENSMUSG00000021714", "ENSMUSG00000029177", "ENSMUSG00000072980", "ENSMUSG00000075266", "ENSMUSG00000026708", "ENSMUSG00000031629", "ENSMUSG00000031262", "ENSMUSG00000023919", "ENSMUSG00000069305", "ENSMUSG00000045273", "ENSMUSG00000029253", "…
229	REACTOME_DETOXIFICATION_OF_REACTIVE_OXYGEN_SPECIES	1.10357943873719e-05	0.000346184380859252	0.593325476396405	0.656239498113877	2.19290293849015	30	c("ENSMUSG00000028691", "ENSMUSG00000060803", "ENSMUSG00000031584", "ENSMUSG00000028367", "ENSMUSG00000027187", "ENSMUSG00000020250", "ENSMUSG00000026701", "ENSMUSG00000024997", "ENSMUSG00000022982", "ENSMUSG00000038155")
230	REACTOME_DISEASES_OF_GLYCOSYLATION	1.4611140635288e-07	1.01564030984155e-05	0.690132458796796	-0.458024718182953	-2.11874226654255	111	c("ENSMUSG00000036646", "ENSMUSG00000039887", "ENSMUSG00000030036", "ENSMUSG00000028763", "ENSMUSG00000043998", "ENSMUSG00000051950", "ENSMUSG00000027198", "ENSMUSG00000032289", "ENSMUSG00000028700", "ENSMUSG00000021614", "ENSMUSG00000070469", "ENSMUSG00000024299", "ENSMUSG00000074916", "ENSMUSG00000015850", "ENSMUSG00000066113", "ENSMUSG00000032719", "ENSMUSG00000040152", "ENSMUSG00000028671", "…
231	REACTOME_DNA_STRAND_ELONGATION	0.00551121094824985	0.0443389819012794	0.407017918923954	-0.480550317055714	-1.71488579699108	32	c("ENSMUSG00000029363", "ENSMUSG00000031821", "ENSMUSG00000000028", "ENSMUSG00000027353", "ENSMUSG00000026134", "ENSMUSG00000020471", "ENSMUSG00000025395", "ENSMUSG00000027454", "ENSMUSG00000056394", "ENSMUSG00000006678", "ENSMUSG00000030726", "ENSMUSG00000012483", "ENSMUSG00000005410", "ENSMUSG00000028884", "ENSMUSG00000038644", "ENSMUSG00000029191", "ENSMUSG00000024742", "ENSMUSG00000024833", "…
232	REACTOME_EGFR_DOWNREGULATION	0.0028164974810122	0.0280138456769945	0.431707695803346	0.529581396325568	1.75710210914389	29	c("ENSMUSG00000055371", "ENSMUSG00000029378", "ENSMUSG00000029377", "ENSMUSG00000006276", "ENSMUSG00000059923", "ENSMUSG00000028771", "ENSMUSG00000025793", "ENSMUSG00000022114", "ENSMUSG00000035203", "ENSMUSG00000020460", "ENSMUSG00000028552", "ENSMUSG00000019505", "ENSMUSG00000006699", "ENSMUSG00000026718", "ENSMUSG00000082361", "ENSMUSG00000008348")
233	REACTOME_EPH_EPHRIN_MEDIATED_REPULSION_OF_CELLS	0.0167223685364061	0.0959852374708691	0.352487857583619	-0.411204880037928	-1.60424568183397	44	c("ENSMUSG00000031217", "ENSMUSG00000003458", "ENSMUSG00000035152", "ENSMUSG00000028664", "ENSMUSG00000029859", "ENSMUSG00000015750", "ENSMUSG00000048915", "ENSMUSG00000028039", "ENSMUSG00000028040", "ENSMUSG00000026235", "ENSMUSG00000031740", "ENSMUSG00000029710", "ENSMUSG00000062825")
234	REACTOME_EUKARYOTIC_TRANSLATION_INITIATION	5.63627695886875e-05	0.00130595099081061	0.557332238758646	0.424513465477425	1.82653089892478	114	c("ENSMUSG00000003235", "ENSMUSG00000028156", "ENSMUSG00000021282", "ENSMUSG00000022283", "ENSMUSG00000022312", "ENSMUSG00000060636", "ENSMUSG00000033047", "ENSMUSG00000030744", "ENSMUSG00000098274", "ENSMUSG00000027170", "ENSMUSG00000070319", "ENSMUSG00000029388", "ENSMUSG00000060938", "ENSMUSG00000059070", "ENSMUSG00000020460", "ENSMUSG00000053565", "ENSMUSG00000029145", "ENSMUSG00000061477", "…
235	REACTOME_EXTRACELLULAR_MATRIX_ORGANIZATION	6.84142286625102e-12	3.21915259021981e-09	0.887074988399873	-0.441356826908144	-2.24531699468802	215	c("ENSMUSG00000002020", "ENSMUSG00000042284", "ENSMUSG00000026837", "ENSMUSG00000040690", "ENSMUSG00000034807", "ENSMUSG00000028763", "ENSMUSG00000000957", "ENSMUSG00000070436", "ENSMUSG00000003458", "ENSMUSG00000039115", "ENSMUSG00000027204", "ENSMUSG00000028641", "ENSMUSG00000032431", "ENSMUSG00000018906", "ENSMUSG00000068196", "ENSMUSG00000029661", "ENSMUSG00000001506", "ENSMUSG00000053617", "…
236	REACTOME_FC_EPSILON_RECEPTOR_FCERI_SIGNALING	1.17400740740772e-09	1.99408120263948e-07	0.788186810800237	0.525308341469804	2.27645571676234	117	c("ENSMUSG00000004221", "ENSMUSG00000021024", "ENSMUSG00000006998", "ENSMUSG00000036309", "ENSMUSG00000068749", "ENSMUSG00000018286", "ENSMUSG00000017428", "ENSMUSG00000027893", "ENSMUSG00000032946", "ENSMUSG00000031429", "ENSMUSG00000033352", "ENSMUSG00000015671", "ENSMUSG00000021832", "ENSMUSG00000021178", "ENSMUSG00000026750", "ENSMUSG00000026869", "ENSMUSG00000028932", "ENSMUSG00000026229", "…
237	REACTOME_FORMATION_OF_RNA_POL_II_ELONGATION_COMPLEX	1.33084640477099e-05	0.000397111583316299	0.593325476396405	0.548192917385904	2.08972970070492	57	c("ENSMUSG00000006599", "ENSMUSG00000022838", "ENSMUSG00000020485", "ENSMUSG00000028330", "ENSMUSG00000045996", "ENSMUSG00000039771", "ENSMUSG00000061559", "ENSMUSG00000027304", "ENSMUSG00000021890", "ENSMUSG00000019738", "ENSMUSG00000024382", "ENSMUSG00000021258", "ENSMUSG00000011960", "ENSMUSG00000042487", "ENSMUSG00000067995", "ENSMUSG00000028668", "ENSMUSG00000021548", "ENSMUSG00000004667", "…
238	REACTOME_FORMATION_OF_TC_NER_PRE_INCISION_COMPLEX	4.61853154711661e-05	0.00114378775197216	0.557332238758646	0.53871404312724	2.03095429804352	53	c("ENSMUSG00000006599", "ENSMUSG00000031095", "ENSMUSG00000045996", "ENSMUSG00000039771", "ENSMUSG00000024735", "ENSMUSG00000019738", "ENSMUSG00000026240", "ENSMUSG00000022400", "ENSMUSG00000024382", "ENSMUSG00000030127", "ENSMUSG00000025917", "ENSMUSG00000034432", "ENSMUSG00000027206", "ENSMUSG00000021548", "ENSMUSG00000028651", "ENSMUSG00000004667", "ENSMUSG00000005198", "ENSMUSG00000040383", "…
239	REACTOME_GLUTATHIONE_CONJUGATION	2.67230625289275e-09	3.89202317832023e-07	0.774939030136436	0.750504214121019	2.51537469331592	31	c("ENSMUSG00000074183", "ENSMUSG00000060803", "ENSMUSG00000074179", "ENSMUSG00000058135", "ENSMUSG00000025934", "ENSMUSG00000032350", "ENSMUSG00000021996", "ENSMUSG00000028124", "ENSMUSG00000008540", "ENSMUSG00000027610", "ENSMUSG00000025069", "ENSMUSG00000038155", "ENSMUSG00000028692", "ENSMUSG00000024644", "ENSMUSG00000074604")
240	REACTOME_GLYCOSAMINOGLYCAN_METABOLISM	6.40430443800312e-06	0.000226445839579567	0.610526878385931	-0.430711511967129	-1.98504141814815	103	c("ENSMUSG00000028541", "ENSMUSG00000028763", "ENSMUSG00000052423", "ENSMUSG00000032252", "ENSMUSG00000027198", "ENSMUSG00000045216", "ENSMUSG00000037347", "ENSMUSG00000020330", "ENSMUSG00000058152", "ENSMUSG00000021614", "ENSMUSG00000032997", "ENSMUSG00000074916", "ENSMUSG00000062184", "ENSMUSG00000070407", "ENSMUSG00000022367", "ENSMUSG00000071649", "ENSMUSG00000039497", "ENSMUSG00000061731", "…
241	REACTOME_HIV_INFECTION	2.93760364158752e-10	8.16787339799583e-08	0.814035837847908	0.448380581695513	2.11393744237885	212	c("ENSMUSG00000006599", "ENSMUSG00000021024", "ENSMUSG00000006998", "ENSMUSG00000020485", "ENSMUSG00000036309", "ENSMUSG00000068749", "ENSMUSG00000018286", "ENSMUSG00000017428", "ENSMUSG00000028330", "ENSMUSG00000045996", "ENSMUSG00000031429", "ENSMUSG00000020962", "ENSMUSG00000066278", "ENSMUSG00000009535", "ENSMUSG00000039771", "ENSMUSG00000024589", "ENSMUSG00000015671", "ENSMUSG00000033916", "…
242	REACTOME_HOMOLOGOUS_DNA_PAIRING_AND_STRAND_EXCHANGE	0.0024640369256559	0.0251208564570619	0.431707695803346	-0.477033511072048	-1.82389640550944	41	c("ENSMUSG00000025646", "ENSMUSG00000032409", "ENSMUSG00000026196", "ENSMUSG00000034329", "ENSMUSG00000041147", "ENSMUSG00000030346", "ENSMUSG00000029363", "ENSMUSG00000021287", "ENSMUSG00000017146", "ENSMUSG00000028224", "ENSMUSG00000007646", "ENSMUSG00000027323", "ENSMUSG00000059060", "ENSMUSG00000039748", "ENSMUSG00000044702", "ENSMUSG00000030528", "ENSMUSG00000035367", "ENSMUSG00000020413", "…
243	REACTOME_HSF1_DEPENDENT_TRANSACTIVATION	4.86429618179737e-06	0.000180332725721543	0.610526878385931	0.637250525946152	2.18611434668437	34	c("ENSMUSG00000091971", "ENSMUSG00000090877", "ENSMUSG00000029657", "ENSMUSG00000032060", "ENSMUSG00000004951", "ENSMUSG00000021270", "ENSMUSG00000066975", "ENSMUSG00000007033", "ENSMUSG00000005483", "ENSMUSG00000029131", "ENSMUSG00000023944", "ENSMUSG00000071072", "ENSMUSG00000054499", "ENSMUSG00000041548", "ENSMUSG00000015656", "ENSMUSG00000025583", "ENSMUSG00000019505", "ENSMUSG00000022556", "…
244	REACTOME_HS_GAG_BIOSYNTHESIS	0.000394816023489925	0.00627296004074771	0.49849310876659	-0.608468065907235	-2.04187330911647	25	c("ENSMUSG00000028763", "ENSMUSG00000032252", "ENSMUSG00000027198", "ENSMUSG00000045216", "ENSMUSG00000062184", "ENSMUSG00000070407", "ENSMUSG00000061731", "ENSMUSG00000054008", "ENSMUSG00000031119", "ENSMUSG00000041936", "ENSMUSG00000039308", "ENSMUSG00000047759", "ENSMUSG00000020592", "ENSMUSG00000025743", "ENSMUSG00000022261", "ENSMUSG00000029510")
245	REACTOME_INFLAMMASOMES	0.00173287221149452	0.0191681361983942	0.45505986738723	0.659877803414421	1.92672098559211	17	c("ENSMUSG00000031934", "ENSMUSG00000028367", "ENSMUSG00000029468", "ENSMUSG00000005413", "ENSMUSG00000023944", "ENSMUSG00000025225", "ENSMUSG00000024927", "ENSMUSG00000025888")
246	REACTOME_IRON_UPTAKE_AND_TRANSPORT	1.11589662764717e-05	0.000348262228128457	0.593325476396405	0.571637986125119	2.13966585602598	49	c("ENSMUSG00000024661", "ENSMUSG00000031209", "ENSMUSG00000050708", "ENSMUSG00000005413", "ENSMUSG00000066595", "ENSMUSG00000036309", "ENSMUSG00000022295", "ENSMUSG00000033793", "ENSMUSG00000025993", "ENSMUSG00000023030", "ENSMUSG00000022797", "ENSMUSG00000004070", "ENSMUSG00000021114", "ENSMUSG00000039347", "ENSMUSG00000006273", "ENSMUSG00000033379", "ENSMUSG00000020460", "ENSMUSG00000004567", "…
247	REACTOME_MATURATION_OF_SARS_COV_2_SPIKE_PROTEIN	1.48700157305328e-06	6.73776934990144e-05	0.643551836150722	-0.688533020256455	-2.31558493332265	26	c("ENSMUSG00000036646", "ENSMUSG00000030036", "ENSMUSG00000032116", "ENSMUSG00000020346", "ENSMUSG00000043998", "ENSMUSG00000030062", "ENSMUSG00000024085", "ENSMUSG00000031232", "ENSMUSG00000027642", "ENSMUSG00000071650", "ENSMUSG00000028757", "ENSMUSG00000057286")
248	REACTOME_METABOLISM_OF_AMINO_ACIDS_AND_DERIVATIVES	9.90625059153519e-06	0.000315606952439692	0.593325476396405	0.345964531383598	1.68498207297379	287	c("ENSMUSG00000003849", "ENSMUSG00000031584", "ENSMUSG00000041426", "ENSMUSG00000021024", "ENSMUSG00000006998", "ENSMUSG00000020250", "ENSMUSG00000049091", "ENSMUSG00000068749", "ENSMUSG00000018286", "ENSMUSG00000017428", "ENSMUSG00000026473", "ENSMUSG00000015806", "ENSMUSG00000035139", "ENSMUSG00000044986", "ENSMUSG00000022323", "ENSMUSG00000031429", "ENSMUSG00000005803", "ENSMUSG00000015671", "…
249	REACTOME_METABOLISM_OF_FOLATE_AND_PTERINES	0.00145632972736752	0.0169360626279603	0.45505986738723	-0.654141712205018	-1.91729628360822	16	c("ENSMUSG00000005667", "ENSMUSG00000040675", "ENSMUSG00000025403", "ENSMUSG00000020256", "ENSMUSG00000009566", "ENSMUSG00000029009")
250	REACTOME_METABOLISM_OF_STEROID_HORMONES	0.00156214734162704	0.017794516366355	0.45505986738723	0.663572230364432	1.93750802812861	17	c("ENSMUSG00000031574", "ENSMUSG00000018167", "ENSMUSG00000016194", "ENSMUSG00000029311", "ENSMUSG00000001642", "ENSMUSG00000027195", "ENSMUSG00000029762", "ENSMUSG00000018861", "ENSMUSG00000079677")
251	REACTOME_MITOCHONDRIAL_TRANSLATION	6.73066042132601e-06	0.000233928692029836	0.610526878385931	0.473013437129022	1.97779910933434	93	c("ENSMUSG00000002767", "ENSMUSG00000022889", "ENSMUSG00000060679", "ENSMUSG00000020514", "ENSMUSG00000040112", "ENSMUSG00000039680", "ENSMUSG00000024436", "ENSMUSG00000016833", "ENSMUSG00000029486", "ENSMUSG00000034880", "ENSMUSG00000024829", "ENSMUSG00000024902", "ENSMUSG00000020459", "ENSMUSG00000020775", "ENSMUSG00000034729", "ENSMUSG00000063884", "ENSMUSG00000046756", "ENSMUSG00000037531", "…
252	REACTOME_MITOTIC_PROMETAPHASE	4.63963614351128e-13	2.58005948089623e-10	0.921426003494898	-0.470772861456287	-2.354730166526	190	c("ENSMUSG00000033392", "ENSMUSG00000052798", "ENSMUSG00000030867", "ENSMUSG00000026683", "ENSMUSG00000072235", "ENSMUSG00000026605", "ENSMUSG00000026039", "ENSMUSG00000045328", "ENSMUSG00000041431", "ENSMUSG00000029790", "ENSMUSG00000028678", "ENSMUSG00000020897", "ENSMUSG00000022391", "ENSMUSG00000027326", "ENSMUSG00000026622", "ENSMUSG00000032400", "ENSMUSG00000024660", "ENSMUSG00000040084", "…
253	REACTOME_MITOTIC_PROPHASE	0.00393459170789181	0.0355767564499201	0.407017918923954	-0.35303299124176	-1.63233233122384	107	c("ENSMUSG00000002546", "ENSMUSG00000060032", "ENSMUSG00000052798", "ENSMUSG00000026779", "ENSMUSG00000030867", "ENSMUSG00000028063", "ENSMUSG00000041431", "ENSMUSG00000041769", "ENSMUSG00000069268", "ENSMUSG00000049932", "ENSMUSG00000030298", "ENSMUSG00000038619", "ENSMUSG00000032218", "ENSMUSG00000041229", "ENSMUSG00000032513", "ENSMUSG00000036810", "ENSMUSG00000024590", "ENSMUSG00000034290", "…
254	REACTOME_MRNA_SPLICING	1.76897861167385e-06	7.68315228230472e-05	0.643551836150722	0.402362118502157	1.8744273389351	186	c("ENSMUSG00000028821", "ENSMUSG00000020180", "ENSMUSG00000028330", "ENSMUSG00000045996", "ENSMUSG00000027998", "ENSMUSG00000020409", "ENSMUSG00000034022", "ENSMUSG00000068856", "ENSMUSG00000027981", "ENSMUSG00000020074", "ENSMUSG00000004895", "ENSMUSG00000039771", "ENSMUSG00000027079", "ENSMUSG00000001767", "ENSMUSG00000066148", "ENSMUSG00000037993", "ENSMUSG00000038446", "ENSMUSG00000024735", "…
255	REACTOME_NEUTROPHIL_DEGRANULATION	1.18078573050012e-09	1.99408120263948e-07	0.788186810800237	0.384836125460752	1.92064580940231	357	c("ENSMUSG00000091971", "ENSMUSG00000090877", "ENSMUSG00000060803", "ENSMUSG00000006373", "ENSMUSG00000024661", "ENSMUSG00000030314", "ENSMUSG00000017002", "ENSMUSG00000056054", "ENSMUSG00000021270", "ENSMUSG00000050708", "ENSMUSG00000027187", "ENSMUSG00000006998", "ENSMUSG00000025351", "ENSMUSG00000031266", "ENSMUSG00000008540", "ENSMUSG00000068749", "ENSMUSG00000026701", "ENSMUSG00000017428", "…
256	REACTOME_NUCLEAR_EVENTS_KINASE_AND_TRANSCRIPTION_FACTOR_ACTIVATION	0.00205262938284712	0.0218364068432623	0.431707695803346	0.462482729398641	1.7660139155064	56	c("ENSMUSG00000022602", "ENSMUSG00000002205", "ENSMUSG00000053137", "ENSMUSG00000031880", "ENSMUSG00000038418", "ENSMUSG00000029249", "ENSMUSG00000003545", "ENSMUSG00000037428", "ENSMUSG00000024912", "ENSMUSG00000023027", "ENSMUSG00000020644", "ENSMUSG00000019970", "ENSMUSG00000021250", "ENSMUSG00000009630", "ENSMUSG00000032501", "ENSMUSG00000063358", "ENSMUSG00000048895", "ENSMUSG00000031530", "…
257	REACTOME_O_LINKED_GLYCOSYLATION	4.38647223842723e-07	2.42926451081802e-05	0.674962860011025	-0.525147482905814	-2.26322581451853	71	c("ENSMUSG00000020260", "ENSMUSG00000051950", "ENSMUSG00000032289", "ENSMUSG00000089704", "ENSMUSG00000028700", "ENSMUSG00000034040", "ENSMUSG00000070469", "ENSMUSG00000024299", "ENSMUSG00000038072", "ENSMUSG00000015850", "ENSMUSG00000066113", "ENSMUSG00000032719", "ENSMUSG00000040152", "ENSMUSG00000037379", "ENSMUSG00000060988", "ENSMUSG00000091387", "ENSMUSG00000022893", "ENSMUSG00000059901", "…
258	REACTOME_PARASITE_INFECTION	0.0131242350057825	0.0818747715272355	0.380730400722792	0.420756111349681	1.56931146032688	51	c("ENSMUSG00000022272", "ENSMUSG00000059923", "ENSMUSG00000029465", "ENSMUSG00000038013", "ENSMUSG00000029621", "ENSMUSG00000033721", "ENSMUSG00000058835", "ENSMUSG00000027002", "ENSMUSG00000034593", "ENSMUSG00000033940", "ENSMUSG00000063358", "ENSMUSG00000017670", "ENSMUSG00000026782", "ENSMUSG00000014932", "ENSMUSG00000022488", "ENSMUSG00000006699", "ENSMUSG00000020340", "ENSMUSG00000006304", "…
259	REACTOME_PIWI_INTERACTING_RNA_PIRNA_BIOGENESIS	0.00139142265970158	0.0163679469411434	0.45505986738723	0.665705583347223	1.94373702377045	17	c("ENSMUSG00000021270", "ENSMUSG00000045996", "ENSMUSG00000039771", "ENSMUSG00000041912", "ENSMUSG00000019738", "ENSMUSG00000054003", "ENSMUSG00000004667", "ENSMUSG00000005198", "ENSMUSG00000029250", "ENSMUSG00000071662", "ENSMUSG00000024258")
260	REACTOME_POLO_LIKE_KINASE_MEDIATED_EVENTS	0.000212763307390512	0.00371849471802218	0.518848077743792	-0.706479969601958	-2.05025995052173	15	c("ENSMUSG00000030867", "ENSMUSG00000026605", "ENSMUSG00000041431", "ENSMUSG00000044201", "ENSMUSG00000001517", "ENSMUSG00000032218", "ENSMUSG00000017861", "ENSMUSG00000023908", "ENSMUSG00000058729", "ENSMUSG00000032477")
261	REACTOME_REGULATION_OF_CHOLESTEROL_BIOSYNTHESIS_BY_SREBP_SREBF	5.42406135557182e-09	6.26018553057223e-07	0.761460801445585	-0.616070722880497	-2.54032399694389	55	c("ENSMUSG00000031835", "ENSMUSG00000056608", "ENSMUSG00000059743", "ENSMUSG00000041939", "ENSMUSG00000021273", "ENSMUSG00000058258", "ENSMUSG00000022463", "ENSMUSG00000039367", "ENSMUSG00000020532", "ENSMUSG00000025153", "ENSMUSG00000006517", "ENSMUSG00000093930", "ENSMUSG00000028949", "ENSMUSG00000045294", "ENSMUSG00000001467", "ENSMUSG00000032018", "ENSMUSG00000033105", "ENSMUSG00000039234", "…
262	REACTOME_REGULATION_OF_HMOX1_EXPRESSION_AND_ACTIVITY	2.21917086232322e-09	3.31089467434905e-07	0.774939030136436	0.626851590733439	2.46355769145503	63	c("ENSMUSG00000021024", "ENSMUSG00000006998", "ENSMUSG00000005413", "ENSMUSG00000036309", "ENSMUSG00000068749", "ENSMUSG00000018286", "ENSMUSG00000017428", "ENSMUSG00000024387", "ENSMUSG00000031429", "ENSMUSG00000015671", "ENSMUSG00000021832", "ENSMUSG00000004364", "ENSMUSG00000021178", "ENSMUSG00000026750", "ENSMUSG00000026869", "ENSMUSG00000028932", "ENSMUSG00000026229", "ENSMUSG00000022400", "…
263	REACTOME_REGULATION_OF_KIT_SIGNALING	0.00340908832862308	0.032032862221486	0.431707695803346	0.656824331463966	1.84128919218458	15	c("ENSMUSG00000000409", "ENSMUSG00000059923", "ENSMUSG00000056153", "ENSMUSG00000019966", "ENSMUSG00000014932", "ENSMUSG00000050965", "ENSMUSG00000042228", "ENSMUSG00000004266", "ENSMUSG00000038037")
264	REACTOME_REGULATION_OF_MRNA_STABILITY_BY_PROTEINS_THAT_BIND_AU_RICH_ELEMENTS	1.35708384465249e-10	4.36909572512593e-08	0.826657301178302	0.593180060473184	2.43356406266744	84	c("ENSMUSG00000091971", "ENSMUSG00000004951", "ENSMUSG00000053137", "ENSMUSG00000021024", "ENSMUSG00000006998", "ENSMUSG00000068749", "ENSMUSG00000018286", "ENSMUSG00000017428", "ENSMUSG00000031429", "ENSMUSG00000089669", "ENSMUSG00000015671", "ENSMUSG00000021832", "ENSMUSG00000021178", "ENSMUSG00000026750", "ENSMUSG00000026869", "ENSMUSG00000022283", "ENSMUSG00000001855", "ENSMUSG00000022285", "…
265	REACTOME_RESOLUTION_OF_D_LOOP_STRUCTURES_THROUGH_SYNTHESIS_DEPENDENT_STRAND_ANNEALING_SDSA	0.00473609934114753	0.0402930732542412	0.407017918923954	-0.535697289462367	-1.79767198708833	25	c("ENSMUSG00000026196", "ENSMUSG00000034329", "ENSMUSG00000041147", "ENSMUSG00000030346", "ENSMUSG00000021287", "ENSMUSG00000017146", "ENSMUSG00000028224", "ENSMUSG00000007646", "ENSMUSG00000027323", "ENSMUSG00000059060", "ENSMUSG00000039748", "ENSMUSG00000044702", "ENSMUSG00000030528", "ENSMUSG00000038685", "ENSMUSG00000035367")
266	REACTOME_RESOLUTION_OF_SISTER_CHROMATID_COHESION	7.65418969736742e-12	3.34433416991404e-09	0.875325132024659	-0.536149359627051	-2.50655498215941	114	c("ENSMUSG00000033392", "ENSMUSG00000052798", "ENSMUSG00000030867", "ENSMUSG00000026683", "ENSMUSG00000072235", "ENSMUSG00000026605", "ENSMUSG00000026039", "ENSMUSG00000045328", "ENSMUSG00000041431", "ENSMUSG00000028678", "ENSMUSG00000020897", "ENSMUSG00000022391", "ENSMUSG00000027326", "ENSMUSG00000032400", "ENSMUSG00000024660", "ENSMUSG00000040084", "ENSMUSG00000017716", "ENSMUSG00000024056", "…
267	REACTOME_RHOB_GTPASE_CYCLE	0.00402499819355989	0.0360534024968785	0.407017918923954	-0.380624294367906	-1.61845868534286	67	c("ENSMUSG00000036777", "ENSMUSG00000036591", "ENSMUSG00000004677", "ENSMUSG00000071176", "ENSMUSG00000032875", "ENSMUSG00000023015", "ENSMUSG00000028059", "ENSMUSG00000027699", "ENSMUSG00000039585", "ENSMUSG00000028068", "ENSMUSG00000022021", "ENSMUSG00000029516", "ENSMUSG00000019467", "ENSMUSG00000004044", "ENSMUSG00000027247", "ENSMUSG00000031523", "ENSMUSG00000021662", "ENSMUSG00000021697", "…
268	REACTOME_RHOF_GTPASE_CYCLE	0.00546917012102416	0.0441357699608242	0.407017918923954	-0.455119703077202	-1.71815144200794	39	c("ENSMUSG00000015214", "ENSMUSG00000036591", "ENSMUSG00000004677", "ENSMUSG00000025555", "ENSMUSG00000032714", "ENSMUSG00000022021", "ENSMUSG00000024590", "ENSMUSG00000027247", "ENSMUSG00000015143", "ENSMUSG00000021697", "ENSMUSG00000032135", "ENSMUSG00000019961", "ENSMUSG00000007655", "ENSMUSG00000025026")
269	REACTOME_RNA_POLYMERASE_II_TRANSCRIBES_SNRNA_GENES	5.69374968545705e-08	4.50485767096314e-06	0.719512826338911	0.559769372191127	2.24731027140585	72	c("ENSMUSG00000027933", "ENSMUSG00000020485", "ENSMUSG00000028330", "ENSMUSG00000045996", "ENSMUSG00000025133", "ENSMUSG00000033773", "ENSMUSG00000020962", "ENSMUSG00000039771", "ENSMUSG00000025374", "ENSMUSG00000028016", "ENSMUSG00000019738", "ENSMUSG00000061079", "ENSMUSG00000001542", "ENSMUSG00000021258", "ENSMUSG00000028271", "ENSMUSG00000011960", "ENSMUSG00000040250", "ENSMUSG00000052293", "…
270	REACTOME_RND3_GTPASE_CYCLE	0.0148700226568975	0.0883106102837298	0.380730400722792	-0.409353732037655	-1.54071645930168	38	c("ENSMUSG00000046841", "ENSMUSG00000020841", "ENSMUSG00000036591", "ENSMUSG00000017144", "ENSMUSG00000021910", "ENSMUSG00000066357", "ENSMUSG00000021697", "ENSMUSG00000070565", "ENSMUSG00000017615", "ENSMUSG00000031134", "ENSMUSG00000034573", "ENSMUSG00000007655")
271	REACTOME_ROS_AND_RNS_PRODUCTION_IN_PHAGOCYTES	0.000234423509456972	0.00406223401515098	0.518848077743792	0.666598868195062	2.07475634799321	22	c("ENSMUSG00000064267", "ENSMUSG00000022295", "ENSMUSG00000033793", "ENSMUSG00000026177", "ENSMUSG00000021114", "ENSMUSG00000039347", "ENSMUSG00000006273", "ENSMUSG00000033379", "ENSMUSG00000026480", "ENSMUSG00000039105", "ENSMUSG00000052459", "ENSMUSG00000004285", "ENSMUSG00000024121", "ENSMUSG00000019210", "ENSMUSG00000006519")
272	REACTOME_RRNA_MODIFICATION_IN_THE_NUCLEUS_AND_CYTOSOL	3.1423701863336e-08	2.74598263282895e-06	0.719512826338911	0.60501479264694	2.32945647488097	59	c("ENSMUSG00000021243", "ENSMUSG00000041438", "ENSMUSG00000054079", "ENSMUSG00000063480", "ENSMUSG00000041747", "ENSMUSG00000032834", "ENSMUSG00000015126", "ENSMUSG00000022300", "ENSMUSG00000001056", "ENSMUSG00000040688", "ENSMUSG00000038299", "ENSMUSG00000063785", "ENSMUSG00000029480", "ENSMUSG00000033285", "ENSMUSG00000030204", "ENSMUSG00000025995", "ENSMUSG00000046865", "ENSMUSG00000061477", "…
273	REACTOME_RRNA_PROCESSING	8.37439495534389e-10	1.65245722393028e-07	0.801215574617779	0.459435252024969	2.14582213377921	192	c("ENSMUSG00000021023", "ENSMUSG00000021243", "ENSMUSG00000041438", "ENSMUSG00000000581", "ENSMUSG00000044763", "ENSMUSG00000054079", "ENSMUSG00000028345", "ENSMUSG00000063480", "ENSMUSG00000020706", "ENSMUSG00000041747", "ENSMUSG00000032834", "ENSMUSG00000005204", "ENSMUSG00000015126", "ENSMUSG00000060636", "ENSMUSG00000022300", "ENSMUSG00000025162", "ENSMUSG00000001056", "ENSMUSG00000024446", "…
274	REACTOME_SIGNALING_BY_INTERLEUKINS	1.0538318149162e-06	4.92083145942168e-05	0.643551836150722	0.349827980892793	1.73953857113408	344	c("ENSMUSG00000074183", "ENSMUSG00000074179", "ENSMUSG00000025503", "ENSMUSG00000034855", "ENSMUSG00000002205", "ENSMUSG00000004221", "ENSMUSG00000000791", "ENSMUSG00000053137", "ENSMUSG00000038894", "ENSMUSG00000021024", "ENSMUSG00000021270", "ENSMUSG00000006998", "ENSMUSG00000005413", "ENSMUSG00000036309", "ENSMUSG00000068749", "ENSMUSG00000018286", "ENSMUSG00000017428", "ENSMUSG00000061132", "…
275	REACTOME_SMOOTH_MUSCLE_CONTRACTION	0.000345125621127753	0.00567508985064104	0.49849310876659	-0.551184732510173	-2.00814341510557	34	c("ENSMUSG00000042284", "ENSMUSG00000022836", "ENSMUSG00000048096", "ENSMUSG00000025006", "ENSMUSG00000018340", "ENSMUSG00000022817", "ENSMUSG00000090841", "ENSMUSG00000028464", "ENSMUSG00000031799", "ENSMUSG00000032231", "ENSMUSG00000067818", "ENSMUSG00000028005", "ENSMUSG00000021823", "ENSMUSG00000035783", "ENSMUSG00000062694", "ENSMUSG00000018830", "ENSMUSG00000029761", "ENSMUSG00000039824", "…
276	REACTOME_TOLL_LIKE_RECEPTOR_9_TLR9_CASCADE	0.0039998103717151	0.0359278121054057	0.407017918923954	0.387936508753117	1.59923960979999	87	c("ENSMUSG00000002205", "ENSMUSG00000004221", "ENSMUSG00000053137", "ENSMUSG00000036309", "ENSMUSG00000051439", "ENSMUSG00000033352", "ENSMUSG00000020623", "ENSMUSG00000023027", "ENSMUSG00000032571", "ENSMUSG00000030595", "ENSMUSG00000039005", "ENSMUSG00000018932", "ENSMUSG00000025779", "ENSMUSG00000021250", "ENSMUSG00000009630", "ENSMUSG00000063358", "ENSMUSG00000020460", "ENSMUSG00000027164", "…
277	REACTOME_TRNA_AMINOACYLATION	0.00694949194386569	0.0528731868415751	0.407017918923954	-0.424502647258824	-1.62723071346782	42	c("ENSMUSG00000037851", "ENSMUSG00000028811", "ENSMUSG00000028013", "ENSMUSG00000040354", "ENSMUSG00000026615", "ENSMUSG00000056228", "ENSMUSG00000022241", "ENSMUSG00000010755", "ENSMUSG00000030871", "ENSMUSG00000024493", "ENSMUSG00000046994", "ENSMUSG00000029610", "ENSMUSG00000007029", "ENSMUSG00000023938", "ENSMUSG00000043572")
278	REACTOME_UB_SPECIFIC_PROCESSING_PROTEASES	2.46413414261815e-07	1.53807230106074e-05	0.674962860011025	0.434357605727558	1.97941263308731	169	c("ENSMUSG00000004221", "ENSMUSG00000021024", "ENSMUSG00000006998", "ENSMUSG00000068749", "ENSMUSG00000018286", "ENSMUSG00000017428", "ENSMUSG00000055371", "ENSMUSG00000026854", "ENSMUSG00000031429", "ENSMUSG00000017686", "ENSMUSG00000006676", "ENSMUSG00000019804", "ENSMUSG00000037957", "ENSMUSG00000024767", "ENSMUSG00000029592", "ENSMUSG00000015671", "ENSMUSG00000045730", "ENSMUSG00000066900", "…
279	REACTOME_UNFOLDED_PROTEIN_RESPONSE_UPR	0.000447303304571448	0.00690948059106956	0.49849310876659	-0.396683484549277	-1.74463361303257	85	c("ENSMUSG00000020484", "ENSMUSG00000021427", "ENSMUSG00000031770", "ENSMUSG00000031835", "ENSMUSG00000022844", "ENSMUSG00000003814", "ENSMUSG00000031668", "ENSMUSG00000019579", "ENSMUSG00000022136", "ENSMUSG00000020571", "ENSMUSG00000028063", "ENSMUSG00000020048", "ENSMUSG00000038074", "ENSMUSG00000027575", "ENSMUSG00000042406", "ENSMUSG00000056216", "ENSMUSG00000029992", "ENSMUSG00000035325", "…
280	WP_ANTIVIRAL_AND_ANTIINFLAMMATORY_EFFECTS_OF_NRF2_ON_SARSCOV2_PATHWAY	6.40999779136346e-07	3.26749637414753e-05	0.659444398037935	0.752132321268345	2.3766689637513	23	c("ENSMUSG00000003849", "ENSMUSG00000074183", "ENSMUSG00000074179", "ENSMUSG00000032350", "ENSMUSG00000027737", "ENSMUSG00000028124", "ENSMUSG00000004221", "ENSMUSG00000005413", "ENSMUSG00000043613")
281	WP_ARYL_HYDROCARBON_RECEPTOR_PATHWAY_WP2873	0.000109621610839919	0.00218421952282666	0.538434096309916	0.608396770492695	2.04563211105744	32	c("ENSMUSG00000003849", "ENSMUSG00000074183", "ENSMUSG00000019102", "ENSMUSG00000074179", "ENSMUSG00000021270", "ENSMUSG00000008540", "ENSMUSG00000090124", "ENSMUSG00000024847")
282	WP_CHOLESTEROL_BIOSYNTHESIS_PATHWAY	6.63696691069143e-09	7.51820862827768e-07	0.761460801445585	-0.865795544677989	-2.51260616998604	15	c("ENSMUSG00000059743", "ENSMUSG00000031349", "ENSMUSG00000041939", "ENSMUSG00000031604", "ENSMUSG00000021273", "ENSMUSG00000058258", "ENSMUSG00000006517", "ENSMUSG00000093930", "ENSMUSG00000001467", "ENSMUSG00000032018", "ENSMUSG00000033105", "ENSMUSG00000022351", "ENSMUSG00000021670", "ENSMUSG00000027952")
283	WP_EXERCISEINDUCED_CIRCADIAN_REGULATION	0.000622742416319599	0.00892111325673767	0.477270815362862	0.515135477430646	1.87781793010535	45	c("ENSMUSG00000060803", "ENSMUSG00000026021", "ENSMUSG00000037649", "ENSMUSG00000037573", "ENSMUSG00000000346", "ENSMUSG00000038155", "ENSMUSG00000028410", "ENSMUSG00000062078", "ENSMUSG00000032301", "ENSMUSG00000036478", "ENSMUSG00000025089", "ENSMUSG00000024091", "ENSMUSG00000037458", "ENSMUSG00000020893", "ENSMUSG00000009630", "ENSMUSG00000015656", "ENSMUSG00000027002", "ENSMUSG00000022201")
284	WP_FERROPTOSIS	3.01875094425653e-05	0.000795935324397292	0.575610261071129	0.539552046398879	2.06030703745275	56	c("ENSMUSG00000032350", "ENSMUSG00000021214", "ENSMUSG00000024661", "ENSMUSG00000027737", "ENSMUSG00000030314", "ENSMUSG00000028124", "ENSMUSG00000004951", "ENSMUSG00000050708", "ENSMUSG00000020250", "ENSMUSG00000005413", "ENSMUSG00000027610", "ENSMUSG00000053897", "ENSMUSG00000075706", "ENSMUSG00000025993", "ENSMUSG00000005514", "ENSMUSG00000010095", "ENSMUSG00000023030", "ENSMUSG00000022797", "…
285	WP_GASTRIC_CANCER_NETWORK_1	0.000124920941756961	0.00241816898964345	0.518848077743792	-0.631288729456801	-2.11845399824222	25	c("ENSMUSG00000052798", "ENSMUSG00000026605", "ENSMUSG00000027496", "ENSMUSG00000027699", "ENSMUSG00000036768", "ENSMUSG00000024795", "ENSMUSG00000020914", "ENSMUSG00000001403", "ENSMUSG00000017861", "ENSMUSG00000027469", "ENSMUSG00000023886", "ENSMUSG00000026923", "ENSMUSG00000058729")
286	WP_GLUCOCORTICOID_RECEPTOR_PATHWAY	0.00827784082828097	0.0595712380548173	0.380730400722792	0.419493939937378	1.59912490247618	57	c("ENSMUSG00000030340", "ENSMUSG00000021270", "ENSMUSG00000045827", "ENSMUSG00000048218", "ENSMUSG00000026360", "ENSMUSG00000037664", "ENSMUSG00000027171", "ENSMUSG00000060063", "ENSMUSG00000015312", "ENSMUSG00000071072", "ENSMUSG00000074743", "ENSMUSG00000022013", "ENSMUSG00000049800", "ENSMUSG00000020300", "ENSMUSG00000025225", "ENSMUSG00000041773", "ENSMUSG00000017418", "ENSMUSG00000022788", "…
287	WP_HEMATOPOIETIC_STEM_CELL_DIFFERENTIATION	0.00191548909305456	0.0206286034898147	0.45505986738723	0.538817957562613	1.81168502112833	32	c("ENSMUSG00000024014", "ENSMUSG00000003545", "ENSMUSG00000025025", "ENSMUSG00000032013", "ENSMUSG00000021250", "ENSMUSG00000027399", "ENSMUSG00000038319", "ENSMUSG00000019966", "ENSMUSG00000045382", "ENSMUSG00000032698", "ENSMUSG00000021779", "ENSMUSG00000022488", "ENSMUSG00000042784", "ENSMUSG00000034664", "ENSMUSG00000029771", "ENSMUSG00000016494", "ENSMUSG00000003585")
288	WP_MICROGLIA_PATHOGEN_PHAGOCYTOSIS_PATHWAY	0.00408998809050502	0.0364700541539639	0.407017918923954	0.555591739641794	1.82162953630813	27	c("ENSMUSG00000033721", "ENSMUSG00000023992", "ENSMUSG00000026480", "ENSMUSG00000030742", "ENSMUSG00000027665", "ENSMUSG00000058715", "ENSMUSG00000022488", "ENSMUSG00000020573", "ENSMUSG00000006519", "ENSMUSG00000039936", "ENSMUSG00000000290", "ENSMUSG00000042228", "ENSMUSG00000021457", "ENSMUSG00000004266", "ENSMUSG00000031834", "ENSMUSG00000030660", "ENSMUSG00000033628", "ENSMUSG00000032462", "…
289	WP_MIRNA_TARGETS_IN_ECM_AND_MEMBRANE_RECEPTORS	6.82304727002065e-05	0.00151219493299697	0.538434096309916	-0.671951616375021	-2.16022937201662	21	c("ENSMUSG00000042284", "ENSMUSG00000026837", "ENSMUSG00000029661", "ENSMUSG00000022817", "ENSMUSG00000032243", "ENSMUSG00000026042", "ENSMUSG00000040152", "ENSMUSG00000026043", "ENSMUSG00000052911", "ENSMUSG00000048126", "ENSMUSG00000026193", "ENSMUSG00000022261", "ENSMUSG00000023885", "ENSMUSG00000001119", "ENSMUSG00000031503", "ENSMUSG00000031502", "ENSMUSG00000019846", "ENSMUSG00000020241")
290	WP_NAD_METABOLISM_IN_ONCOGENEINDUCED_SENESCENCE_AND_MITOCHONDRIAL_DYSFUNCTIONASSOCIATED_SENESCENCE	0.000358893483690908	0.00582254814595066	0.49849310876659	0.658289863752729	2.04889497838286	22	c("ENSMUSG00000022105", "ENSMUSG00000020572", "ENSMUSG00000091780", "ENSMUSG00000028645", "ENSMUSG00000031400", "ENSMUSG00000046711", "ENSMUSG00000015149", "ENSMUSG00000042751", "ENSMUSG00000050697", "ENSMUSG00000020063", "ENSMUSG00000040028", "ENSMUSG00000024927", "ENSMUSG00000073888")
291	WP_NRF2_PATHWAY	2.35722894329761e-19	1.44191694461515e-15	1.13308993200902	0.693693590116613	2.89559348340932	92	c("ENSMUSG00000040466", "ENSMUSG00000028691", "ENSMUSG00000091971", "ENSMUSG00000003849", "ENSMUSG00000028378", "ENSMUSG00000074183", "ENSMUSG00000060803", "ENSMUSG00000019102", "ENSMUSG00000074179", "ENSMUSG00000058135", "ENSMUSG00000025934", "ENSMUSG00000031584", "ENSMUSG00000028961", "ENSMUSG00000032802", "ENSMUSG00000032350", "ENSMUSG00000032849", "ENSMUSG00000024661", "ENSMUSG00000089774", "…
292	WP_OXIDATIVE_STRESS_RESPONSE	1.84077631980475e-06	7.87414597779415e-05	0.643551836150722	0.697377949032941	2.27964826636775	28	c("ENSMUSG00000003849", "ENSMUSG00000031584", "ENSMUSG00000032350", "ENSMUSG00000027187", "ENSMUSG00000020250", "ENSMUSG00000008540", "ENSMUSG00000005413", "ENSMUSG00000031762", "ENSMUSG00000022982", "ENSMUSG00000024066", "ENSMUSG00000006818", "ENSMUSG00000031765", "ENSMUSG00000021250")
293	WP_PHOTODYNAMIC_THERAPYINDUCED_NFE2L2_NRF2_SURVIVAL_SIGNALING	9.93027968572775e-07	4.78295439666115e-05	0.643551836150722	0.764212024149717	2.33267151600343	21	c("ENSMUSG00000003849", "ENSMUSG00000060803", "ENSMUSG00000032802", "ENSMUSG00000032350", "ENSMUSG00000032849", "ENSMUSG00000028124", "ENSMUSG00000053137", "ENSMUSG00000005413", "ENSMUSG00000038155", "ENSMUSG00000004864", "ENSMUSG00000021250")
294	WP_RETINOBLASTOMA_GENE_IN_CANCER	7.13459875157838e-05	0.00156986836559011	0.538434096309916	-0.433857401005257	-1.91695142847304	86	c("ENSMUSG00000036777", "ENSMUSG00000041431", "ENSMUSG00000034311", "ENSMUSG00000027715", "ENSMUSG00000025758", "ENSMUSG00000038379", "ENSMUSG00000026196", "ENSMUSG00000032218", "ENSMUSG00000028832", "ENSMUSG00000020914", "ENSMUSG00000002068", "ENSMUSG00000030978", "ENSMUSG00000025747", "ENSMUSG00000029363", "ENSMUSG00000041133", "ENSMUSG00000019942", "ENSMUSG00000020649", "ENSMUSG00000054717", "…
295	WP_RETT_SYNDROME_CAUSING_GENES	8.41410793652289e-05	0.00176869753428558	0.538434096309916	-0.569139629470932	-2.095893954088	35	c("ENSMUSG00000002413", "ENSMUSG00000022623", "ENSMUSG00000018501", "ENSMUSG00000029104", "ENSMUSG00000067567", "ENSMUSG00000075318", "ENSMUSG00000063450", "ENSMUSG00000041133", "ENSMUSG00000028800", "ENSMUSG00000031393", "ENSMUSG00000031292", "ENSMUSG00000042207", "ENSMUSG00000063870", "ENSMUSG00000059669", "ENSMUSG00000029478", "ENSMUSG00000067629")
296	WP_STEROL_REGULATORY_ELEMENTBINDING_PROTEINS_SREBP_SIGNALING	5.92007654147118e-06	0.000212846786978765	0.610526878385931	-0.50757612132045	-2.1348657620725	63	c("ENSMUSG00000031835", "ENSMUSG00000032193", "ENSMUSG00000059743", "ENSMUSG00000021273", "ENSMUSG00000058258", "ENSMUSG00000022463", "ENSMUSG00000039367", "ENSMUSG00000020532", "ENSMUSG00000030298", "ENSMUSG00000025153", "ENSMUSG00000020088", "ENSMUSG00000006517", "ENSMUSG00000093930", "ENSMUSG00000005469", "ENSMUSG00000045294", "ENSMUSG00000001467", "ENSMUSG00000035325", "ENSMUSG00000033105", "…
297	WP_TCA_CYCLE_AND_DEFICIENCY_OF_PYRUVATE_DEHYDROGENASE_COMPLEX_PDHC	0.00440526645173189	0.0383927937382571	0.407017918923954	-0.621940824610292	-1.80492076089769	15	c("ENSMUSG00000031299", "ENSMUSG00000028405", "ENSMUSG00000020456", "ENSMUSG00000005683", "ENSMUSG00000061838", "ENSMUSG00000020664", "ENSMUSG00000020321", "ENSMUSG00000021577", "ENSMUSG00000026526")
298	WP_TRANSCRIPTIONAL_ACTIVATION_BY_NRF2_IN_RESPONSE_TO_PHYTOCHEMICALS	2.94066221868532e-06	0.0001191260317331	0.627256739718528	0.790725556866793	2.25408338961177	16	c("ENSMUSG00000003849", "ENSMUSG00000074183", "ENSMUSG00000074179", "ENSMUSG00000032350", "ENSMUSG00000027737", "ENSMUSG00000028124", "ENSMUSG00000005413")
299	WP_TYPE_I_COLLAGEN_SYNTHESIS_IN_THE_CONTEXT_OF_OSTEOGENESIS_IMPERFECTA	1.63912272032279e-08	1.58025166240879e-06	0.73376198835648	-0.715369264495229	-2.49729643873053	30	c("ENSMUSG00000031835", "ENSMUSG00000034807", "ENSMUSG00000001555", "ENSMUSG00000030201", "ENSMUSG00000070436", "ENSMUSG00000028641", "ENSMUSG00000032431", "ENSMUSG00000018906", "ENSMUSG00000029661", "ENSMUSG00000001506", "ENSMUSG00000063727", "ENSMUSG00000032383", "ENSMUSG00000025130", "ENSMUSG00000030102", "ENSMUSG00000027230", "ENSMUSG00000024529")
