# Supplementary material for: Unraveling the genetics of arsenic toxicity with cellular morphology QTL
Source: PLoS Genet. 2024 Apr 25;20(4):e1011248. doi: 10.1371/journal.pgen.1011248 (PMC11075906; doi:10.1371/journal.pgen.1011248)
Supplement: S4 Table — (CSV) [file pgen.1011248.s007.csv]

	pathway	pval	padj	log2err	ES	NES	size	leadingEdge
1	BIOCARTA_FCER1_PATHWAY	5.24430966637438e-05	0.000881303357945386	0.557332238758646	-0.596945398721087	-2.06702246969047	34	c("ENSMUSG00000058715", "ENSMUSG00000022092", "ENSMUSG00000020573", "ENSMUSG00000027665", "ENSMUSG00000021936", "ENSMUSG00000009406", "ENSMUSG00000033352", "ENSMUSG00000001175", "ENSMUSG00000031902", "ENSMUSG00000027544", "ENSMUSG00000021457", "ENSMUSG00000019370", "ENSMUSG00000042228", "ENSMUSG00000021250", "ENSMUSG00000004936", "ENSMUSG00000024241", "ENSMUSG00000059923", "ENSMUSG00000056220", "…
2	BIOCARTA_P38MAPK_PATHWAY	0.00244587530223796	0.0158321896548038	0.431707695803346	-0.530295384899882	-1.85499156297494	35	c("ENSMUSG00000007613", "ENSMUSG00000038086", "ENSMUSG00000039239", "ENSMUSG00000002603", "ENSMUSG00000021253", "ENSMUSG00000009406", "ENSMUSG00000025408", "ENSMUSG00000033352", "ENSMUSG00000027104", "ENSMUSG00000004951", "ENSMUSG00000028708", "ENSMUSG00000062232", "ENSMUSG00000006699", "ENSMUSG00000059923", "ENSMUSG00000021408", "ENSMUSG00000028284", "ENSMUSG00000016528", "ENSMUSG00000029454", "…
3	BIOCARTA_TGFB_PATHWAY	0.0010662330923098	0.00857049648575433	0.45505986738723	-0.65496281601637	-1.94465726633895	18	c("ENSMUSG00000007613", "ENSMUSG00000039239", "ENSMUSG00000002603", "ENSMUSG00000021253", "ENSMUSG00000024563", "ENSMUSG00000027660", "ENSMUSG00000004936", "ENSMUSG00000028284", "ENSMUSG00000005871", "ENSMUSG00000024515", "ENSMUSG00000025880")
4	GOBP_ACTIN_FILAMENT_ORGANIZATION	6.36392811778044e-08	3.30165595655013e-06	0.704975715167238	-0.352159290901912	-1.77419567929831	356	c("ENSMUSG00000022488", "ENSMUSG00000021998", "ENSMUSG00000032322", "ENSMUSG00000007613", "ENSMUSG00000030707", "ENSMUSG00000020340", "ENSMUSG00000003283", "ENSMUSG00000041112", "ENSMUSG00000024397", "ENSMUSG00000034295", "ENSMUSG00000022995", "ENSMUSG00000025810", "ENSMUSG00000064177", "ENSMUSG00000021365", "ENSMUSG00000042121", "ENSMUSG00000058230", "ENSMUSG00000026950", "ENSMUSG00000066877", "…
5	GOBP_AMEBOIDAL_TYPE_CELL_MIGRATION	1.83755661242366e-06	5.62016689909777e-05	0.643551836150722	-0.344394244537101	-1.72464031922384	337	c("ENSMUSG00000017737", "ENSMUSG00000007613", "ENSMUSG00000024176", "ENSMUSG00000039239", "ENSMUSG00000020573", "ENSMUSG00000038264", "ENSMUSG00000026228", "ENSMUSG00000024696", "ENSMUSG00000028643", "ENSMUSG00000025810", "ENSMUSG00000015647", "ENSMUSG00000026193", "ENSMUSG00000042082", "ENSMUSG00000031389", "ENSMUSG00000015533", "ENSMUSG00000021256", "ENSMUSG00000000627", "ENSMUSG00000021367", "…
6	GOBP_AMINE_BIOSYNTHETIC_PROCESS	0.000348410402347669	0.00371868269496846	0.49849310876659	-0.649664187302879	-1.99863385874971	21	c("ENSMUSG00000037580", "ENSMUSG00000039239", "ENSMUSG00000020000", "ENSMUSG00000032271", "ENSMUSG00000028789")
7	GOBP_ANATOMICAL_STRUCTURE_HOMEOSTASIS	5.38515191984367e-07	1.9725134307595e-05	0.659444398037935	-0.399217382251523	-1.89857818426446	200	c("ENSMUSG00000001348", "ENSMUSG00000069516", "ENSMUSG00000024621", "ENSMUSG00000030707", "ENSMUSG00000026288", "ENSMUSG00000028573", "ENSMUSG00000022454", "ENSMUSG00000063727", "ENSMUSG00000030562", "ENSMUSG00000021608", "ENSMUSG00000027164", "ENSMUSG00000034161", "ENSMUSG00000032020", "ENSMUSG00000038375", "ENSMUSG00000045103", "ENSMUSG00000021360", "ENSMUSG00000020128", "ENSMUSG00000024812", "…
8	GOBP_ANTIGEN_PROCESSING_AND_PRESENTATION_OF_PEPTIDE_OR_POLYSACCHARIDE_ANTIGEN_VIA_MHC_CLASS_II	0.000115244065386209	0.00158415269206167	0.538434096309916	-0.664857453081836	-2.01917188943542	20	c("ENSMUSG00000038642", "ENSMUSG00000023992", "ENSMUSG00000058715", "ENSMUSG00000026656", "ENSMUSG00000027164", "ENSMUSG00000025702", "ENSMUSG00000040152", "ENSMUSG00000060586", "ENSMUSG00000037649", "ENSMUSG00000007891", "ENSMUSG00000083282", "ENSMUSG00000021190", "ENSMUSG00000031838", "ENSMUSG00000030105")
9	GOBP_APPENDAGE_MORPHOGENESIS	0.0258552126121391	0.0929280111366411	0.352487857583619	0.289864225665319	1.39855903757011	114	c("ENSMUSG00000001819", "ENSMUSG00000038259", "ENSMUSG00000028780", "ENSMUSG00000048562", "ENSMUSG00000026640", "ENSMUSG00000000567", "ENSMUSG00000050953", "ENSMUSG00000028218", "ENSMUSG00000048616", "ENSMUSG00000038000", "ENSMUSG00000021732", "ENSMUSG00000001288", "ENSMUSG00000074934", "ENSMUSG00000020895", "ENSMUSG00000028800", "ENSMUSG00000036555", "ENSMUSG00000004885", "ENSMUSG00000037138", "…
10	GOBP_AUTONOMIC_NERVOUS_SYSTEM_DEVELOPMENT	0.000205808115356057	0.00250239530525233	0.518848077743792	-0.588669348670467	-1.94513671418276	29	c("ENSMUSG00000037868", "ENSMUSG00000024176", "ENSMUSG00000029765", "ENSMUSG00000025810", "ENSMUSG00000026193", "ENSMUSG00000020262", "ENSMUSG00000075588", "ENSMUSG00000063632", "ENSMUSG00000007989", "ENSMUSG00000030110")
11	GOBP_BEHAVIOR	0.000529065727527263	0.00510568507837948	0.477270815362862	-0.299646575191176	-1.50308417404981	339	c("ENSMUSG00000023992", "ENSMUSG00000037868", "ENSMUSG00000040133", "ENSMUSG00000059991", "ENSMUSG00000026228", "ENSMUSG00000020262", "ENSMUSG00000037685", "ENSMUSG00000041189", "ENSMUSG00000064177", "ENSMUSG00000022951", "ENSMUSG00000029223", "ENSMUSG00000070687", "ENSMUSG00000020423", "ENSMUSG00000021665", "ENSMUSG00000036792", "ENSMUSG00000001751", "ENSMUSG00000021594", "ENSMUSG00000042453", "…
12	GOBP_BODY_FLUID_SECRETION	0.0182881740721324	0.071508169448148	0.352487857583619	0.356507024369655	1.50625644254548	56	c("ENSMUSG00000044217", "ENSMUSG00000035112", "ENSMUSG00000022814", "ENSMUSG00000054342", "ENSMUSG00000050953", "ENSMUSG00000024066", "ENSMUSG00000004655", "ENSMUSG00000021732", "ENSMUSG00000006589", "ENSMUSG00000070348", "ENSMUSG00000037010", "ENSMUSG00000019842", "ENSMUSG00000018160", "ENSMUSG00000006435", "ENSMUSG00000004043")
13	GOBP_BONE_RESORPTION	2.69454610126104e-05	0.000500989012201027	0.575610261071129	-0.56503355795545	-2.12134509978151	47	c("ENSMUSG00000001348", "ENSMUSG00000024621", "ENSMUSG00000026288", "ENSMUSG00000063727", "ENSMUSG00000030562", "ENSMUSG00000027164", "ENSMUSG00000032020", "ENSMUSG00000021306", "ENSMUSG00000043252", "ENSMUSG00000061731", "ENSMUSG00000038301", "ENSMUSG00000028111", "ENSMUSG00000020689", "ENSMUSG00000027646", "ENSMUSG00000059456", "ENSMUSG00000022797", "ENSMUSG00000019577", "ENSMUSG00000021457", "…
14	GOBP_CATION_TRANSMEMBRANE_TRANSPORT	8.48264560292228e-07	2.83542858759976e-05	0.659444398037935	-0.317756621039534	-1.64250155158336	498	c("ENSMUSG00000017737", "ENSMUSG00000038642", "ENSMUSG00000023992", "ENSMUSG00000026177", "ENSMUSG00000030707", "ENSMUSG00000048779", "ENSMUSG00000028238", "ENSMUSG00000004266", "ENSMUSG00000061603", "ENSMUSG00000051726", "ENSMUSG00000020573", "ENSMUSG00000026228", "ENSMUSG00000053647", "ENSMUSG00000050150", "ENSMUSG00000062785", "ENSMUSG00000037685", "ENSMUSG00000066705", "ENSMUSG00000018171", "…
15	GOBP_CELLULAR_ALDEHYDE_METABOLIC_PROCESS	0.000384510008278655	0.00398078230004787	0.49849310876659	0.472147518080303	1.93281550807178	48	c("ENSMUSG00000025176", "ENSMUSG00000028125", "ENSMUSG00000022843", "ENSMUSG00000020834", "ENSMUSG00000030772", "ENSMUSG00000018659", "ENSMUSG00000024087", "ENSMUSG00000023456", "ENSMUSG00000024026", "ENSMUSG00000020258", "ENSMUSG00000028138", "ENSMUSG00000028766", "ENSMUSG00000032179", "ENSMUSG00000036856", "ENSMUSG00000027358", "ENSMUSG00000035637", "ENSMUSG00000028964", "ENSMUSG00000019102", "…
16	GOBP_CELLULAR_AMINO_ACID_METABOLIC_PROCESS	0.0102354949164563	0.0466526026945345	0.380730400722792	0.259637931501878	1.36882867950397	208	c("ENSMUSG00000023938", "ENSMUSG00000025176", "ENSMUSG00000020774", "ENSMUSG00000022571", "ENSMUSG00000021048", "ENSMUSG00000053897", "ENSMUSG00000075528", "ENSMUSG00000049091", "ENSMUSG00000003809", "ENSMUSG00000019863", "ENSMUSG00000027010", "ENSMUSG00000030515", "ENSMUSG00000022792", "ENSMUSG00000013629", "ENSMUSG00000053398", "ENSMUSG00000025260", "ENSMUSG00000001380", "ENSMUSG00000020534", "…
17	GOBP_CELLULAR_RESPONSE_TO_BIOTIC_STIMULUS	0.000357826946041934	0.00379327662943044	0.49849310876659	-0.360647080188144	-1.67378853118176	163	c("ENSMUSG00000023992", "ENSMUSG00000021624", "ENSMUSG00000003283", "ENSMUSG00000018774", "ENSMUSG00000020400", "ENSMUSG00000026656", "ENSMUSG00000022500", "ENSMUSG00000027164", "ENSMUSG00000015149", "ENSMUSG00000034330", "ENSMUSG00000002603", "ENSMUSG00000021619", "ENSMUSG00000029373", "ENSMUSG00000024803", "ENSMUSG00000021936", "ENSMUSG00000060477", "ENSMUSG00000044103", "ENSMUSG00000051498", "…
18	GOBP_CELLULAR_RESPONSE_TO_CALCIUM_ION	0.00818798852604813	0.0394999414935618	0.380730400722792	-0.42968480679141	-1.64550679035684	51	c("ENSMUSG00000060063", "ENSMUSG00000004961", "ENSMUSG00000021367", "ENSMUSG00000034330", "ENSMUSG00000071076", "ENSMUSG00000002413", "ENSMUSG00000058420", "ENSMUSG00000028228", "ENSMUSG00000030536", "ENSMUSG00000024008", "ENSMUSG00000038855", "ENSMUSG00000021250", "ENSMUSG00000053819", "ENSMUSG00000049303", "ENSMUSG00000022099", "ENSMUSG00000003458", "ENSMUSG00000021190", "ENSMUSG00000028518", "…
19	GOBP_CELL_CELL_JUNCTION_ORGANIZATION	0.000205597790910428	0.00250239530525233	0.518848077743792	-0.391768572350541	-1.77513352874641	132	c("ENSMUSG00000024621", "ENSMUSG00000007613", "ENSMUSG00000039239", "ENSMUSG00000026413", "ENSMUSG00000021108", "ENSMUSG00000045659", "ENSMUSG00000021224", "ENSMUSG00000002603", "ENSMUSG00000024812", "ENSMUSG00000052698", "ENSMUSG00000021678", "ENSMUSG00000015957", "ENSMUSG00000021253", "ENSMUSG00000041957", "ENSMUSG00000057440", "ENSMUSG00000061731", "ENSMUSG00000001552", "ENSMUSG00000037712", "…
20	GOBP_CELL_CYCLE_CHECKPOINT_SIGNALING	3.65657600460755e-06	9.85342529523542e-05	0.627256739718528	0.373109972931974	1.89631882642448	160	c("ENSMUSG00000032264", "ENSMUSG00000034218", "ENSMUSG00000025358", "ENSMUSG00000022248", "ENSMUSG00000022385", "ENSMUSG00000024735", "ENSMUSG00000028884", "ENSMUSG00000049932", "ENSMUSG00000039298", "ENSMUSG00000056758", "ENSMUSG00000020413", "ENSMUSG00000052934", "ENSMUSG00000032555", "ENSMUSG00000036986", "ENSMUSG00000029554", "ENSMUSG00000032534", "ENSMUSG00000028224", "ENSMUSG00000006585", "…
21	GOBP_CELL_CYCLE_PHASE_TRANSITION	9.52330438745879e-09	6.33196227587885e-07	0.747739663149885	0.302208554153085	1.71505239146488	443	c("ENSMUSG00000022559", "ENSMUSG00000032264", "ENSMUSG00000022996", "ENSMUSG00000034218", "ENSMUSG00000015766", "ENSMUSG00000029176", "ENSMUSG00000040584", "ENSMUSG00000030400", "ENSMUSG00000020649", "ENSMUSG00000030680", "ENSMUSG00000022893", "ENSMUSG00000049489", "ENSMUSG00000038482", "ENSMUSG00000025358", "ENSMUSG00000022248", "ENSMUSG00000002068", "ENSMUSG00000022385", "ENSMUSG00000028926", "…
22	GOBP_CELL_JUNCTION_ORGANIZATION	0.00012421092703333	0.00167356440674643	0.518848077743792	-0.291989800076964	-1.50522694416521	468	c("ENSMUSG00000036887", "ENSMUSG00000023992", "ENSMUSG00000024621", "ENSMUSG00000007613", "ENSMUSG00000036528", "ENSMUSG00000049422", "ENSMUSG00000039239", "ENSMUSG00000026656", "ENSMUSG00000026413", "ENSMUSG00000048895", "ENSMUSG00000025810", "ENSMUSG00000026193", "ENSMUSG00000015533", "ENSMUSG00000041189", "ENSMUSG00000064177", "ENSMUSG00000020077", "ENSMUSG00000018171", "ENSMUSG00000021108", "…
23	GOBP_CELL_PART_MORPHOGENESIS	6.00292753669184e-05	0.000968863001106701	0.557332238758646	-0.297631715149354	-1.53337096490733	475	c("ENSMUSG00000022488", "ENSMUSG00000037868", "ENSMUSG00000037386", "ENSMUSG00000045382", "ENSMUSG00000024621", "ENSMUSG00000020340", "ENSMUSG00000029765", "ENSMUSG00000038264", "ENSMUSG00000022995", "ENSMUSG00000048895", "ENSMUSG00000025810", "ENSMUSG00000015647", "ENSMUSG00000026193", "ENSMUSG00000020262", "ENSMUSG00000031389", "ENSMUSG00000025237", "ENSMUSG00000061751", "ENSMUSG00000000627", "…
24	GOBP_CELL_SUBSTRATE_ADHESION	2.00172083746833e-05	0.00040410978095029	0.575610261071129	-0.340879648071064	-1.66446299360296	272	c("ENSMUSG00000024965", "ENSMUSG00000000290", "ENSMUSG00000030707", "ENSMUSG00000031557", "ENSMUSG00000027276", "ENSMUSG00000049723", "ENSMUSG00000024696", "ENSMUSG00000014361", "ENSMUSG00000025810", "ENSMUSG00000015647", "ENSMUSG00000026193", "ENSMUSG00000015533", "ENSMUSG00000021365", "ENSMUSG00000021360", "ENSMUSG00000037736", "ENSMUSG00000039621", "ENSMUSG00000004098", "ENSMUSG00000032243", "…
25	GOBP_CENTRIOLE_ASSEMBLY	0.000475376123322253	0.00469012217155197	0.49849310876659	0.482247966833383	1.92701174919698	43	c("ENSMUSG00000020918", "ENSMUSG00000076433", "ENSMUSG00000025358", "ENSMUSG00000074358", "ENSMUSG00000039298", "ENSMUSG00000048445", "ENSMUSG00000032534", "ENSMUSG00000057113", "ENSMUSG00000033904", "ENSMUSG00000021572", "ENSMUSG00000024542", "ENSMUSG00000017146", "ENSMUSG00000029725", "ENSMUSG00000018548", "ENSMUSG00000023066", "ENSMUSG00000046111", "ENSMUSG00000006456", "ENSMUSG00000109511", "…
26	GOBP_CHROMATIN_ASSEMBLY_OR_DISASSEMBLY	0.00147729885809631	0.0109138129407912	0.45505986738723	0.296538741182997	1.52506408112968	170	c("ENSMUSG00000020196", "ENSMUSG00000054766", "ENSMUSG00000035478", "ENSMUSG00000002319", "ENSMUSG00000027067", "ENSMUSG00000000567", "ENSMUSG00000053801", "ENSMUSG00000025358", "ENSMUSG00000019261", "ENSMUSG00000028693", "ENSMUSG00000049932", "ENSMUSG00000022702", "ENSMUSG00000002835", "ENSMUSG00000035726", "ENSMUSG00000027018", "ENSMUSG00000056758", "ENSMUSG00000021811", "ENSMUSG00000029836", "…
27	GOBP_CHROMOSOME_SEGREGATION	1.47033005015723e-13	3.10138238510751e-11	0.943632225232838	0.399674090710118	2.18864564933017	288	c("ENSMUSG00000032264", "ENSMUSG00000034218", "ENSMUSG00000040034", "ENSMUSG00000029176", "ENSMUSG00000030400", "ENSMUSG00000071647", "ENSMUSG00000027115", "ENSMUSG00000036928", "ENSMUSG00000029029", "ENSMUSG00000002068", "ENSMUSG00000029430", "ENSMUSG00000030254", "ENSMUSG00000028851", "ENSMUSG00000002748", "ENSMUSG00000028896", "ENSMUSG00000028212", "ENSMUSG00000039738", "ENSMUSG00000021958", "…
28	GOBP_CIRCULATORY_SYSTEM_PROCESS	6.44568585312272e-06	0.000154620628876673	0.610526878385931	-0.330642083077221	-1.66135980976963	346	c("ENSMUSG00000045382", "ENSMUSG00000051359", "ENSMUSG00000037580", "ENSMUSG00000039239", "ENSMUSG00000020573", "ENSMUSG00000026228", "ENSMUSG00000053647", "ENSMUSG00000020865", "ENSMUSG00000037685", "ENSMUSG00000064177", "ENSMUSG00000030562", "ENSMUSG00000040734", "ENSMUSG00000024713", "ENSMUSG00000045103", "ENSMUSG00000070687", "ENSMUSG00000033717", "ENSMUSG00000036298", "ENSMUSG00000021367", "…
29	GOBP_CLEAVAGE_INVOLVED_IN_RRNA_PROCESSING	3.03254925425419e-07	1.22848369458761e-05	0.674962860011025	0.699353596421354	2.47207155322223	27	c("ENSMUSG00000040688", "ENSMUSG00000019297", "ENSMUSG00000003848", "ENSMUSG00000025785", "ENSMUSG00000039356", "ENSMUSG00000024785", "ENSMUSG00000028948", "ENSMUSG00000001056", "ENSMUSG00000030138", "ENSMUSG00000017264", "ENSMUSG00000028322", "ENSMUSG00000030929", "ENSMUSG00000039001", "ENSMUSG00000035047", "ENSMUSG00000004356", "ENSMUSG00000031527", "ENSMUSG00000023971", "ENSMUSG00000027752", "…
30	GOBP_CYTOPLASMIC_TRANSLATION	0.0014392258687879	0.0107756972330179	0.45505986738723	0.31166580416362	1.56609617836145	141	c("ENSMUSG00000031171", "ENSMUSG00000058600", "ENSMUSG00000041453", "ENSMUSG00000027770", "ENSMUSG00000042699", "ENSMUSG00000046364", "ENSMUSG00000016554", "ENSMUSG00000009927", "ENSMUSG00000028798", "ENSMUSG00000071723", "ENSMUSG00000003429", "ENSMUSG00000003970", "ENSMUSG00000090137", "ENSMUSG00000078789", "ENSMUSG00000004642", "ENSMUSG00000040731", "ENSMUSG00000039001", "ENSMUSG00000028540", "…
31	GOBP_CYTOSOLIC_TRANSPORT	1.23344669456946e-06	3.99206001623353e-05	0.643551836150722	-0.425816714652171	-1.96845190877482	157	c("ENSMUSG00000028581", "ENSMUSG00000030707", "ENSMUSG00000022946", "ENSMUSG00000049313", "ENSMUSG00000044134", "ENSMUSG00000034602", "ENSMUSG00000024983", "ENSMUSG00000020128", "ENSMUSG00000060904", "ENSMUSG00000026470", "ENSMUSG00000032549", "ENSMUSG00000037526", "ENSMUSG00000034006", "ENSMUSG00000014602", "ENSMUSG00000021124", "ENSMUSG00000035181", "ENSMUSG00000041895", "ENSMUSG00000020859", "…
32	GOBP_DEFENSE_RESPONSE_TO_SYMBIONT	1.50851742758301e-05	0.000319294155865927	0.593325476396405	0.327565668147971	1.72792733618651	202	c("ENSMUSG00000035692", "ENSMUSG00000034459", "ENSMUSG00000037379", "ENSMUSG00000012519", "ENSMUSG00000027514", "ENSMUSG00000023341", "ENSMUSG00000046718", "ENSMUSG00000074896", "ENSMUSG00000033355", "ENSMUSG00000047123", "ENSMUSG00000017830", "ENSMUSG00000034259", "ENSMUSG00000025498", "ENSMUSG00000024079", "ENSMUSG00000027770", "ENSMUSG00000041827", "ENSMUSG00000042699", "ENSMUSG00000028330", "…
33	GOBP_DENDRITE_EXTENSION	3.39905860428372e-05	0.000611530631835398	0.557332238758646	-0.666364470750138	-2.11520588365043	24	c("ENSMUSG00000037386", "ENSMUSG00000045382", "ENSMUSG00000020340", "ENSMUSG00000058420", "ENSMUSG00000041241", "ENSMUSG00000020859", "ENSMUSG00000034799", "ENSMUSG00000023826", "ENSMUSG00000024008", "ENSMUSG00000060681", "ENSMUSG00000020640", "ENSMUSG00000042757", "ENSMUSG00000030447", "ENSMUSG00000069806", "ENSMUSG00000038780")
34	GOBP_DEVELOPMENTAL_CELL_GROWTH	1.18264495173441e-05	0.000259291726514673	0.593325476396405	-0.393358732508492	-1.83015206837803	168	c("ENSMUSG00000037386", "ENSMUSG00000045382", "ENSMUSG00000020340", "ENSMUSG00000061603", "ENSMUSG00000029765", "ENSMUSG00000038264", "ENSMUSG00000048895", "ENSMUSG00000025810", "ENSMUSG00000026193", "ENSMUSG00000031389", "ENSMUSG00000000627", "ENSMUSG00000021367", "ENSMUSG00000033618", "ENSMUSG00000052727", "ENSMUSG00000061731", "ENSMUSG00000058420", "ENSMUSG00000067336", "ENSMUSG00000041241", "…
35	GOBP_DNA_BIOSYNTHETIC_PROCESS	3.49226555475968e-07	1.36064894257739e-05	0.674962860011025	0.376110920253591	1.94038791851113	176	c("ENSMUSG00000024170", "ENSMUSG00000034218", "ENSMUSG00000023953", "ENSMUSG00000000751", "ENSMUSG00000041346", "ENSMUSG00000038482", "ENSMUSG00000001100", "ENSMUSG00000042694", "ENSMUSG00000031403", "ENSMUSG00000038000", "ENSMUSG00000024087", "ENSMUSG00000021611", "ENSMUSG00000021400", "ENSMUSG00000021958", "ENSMUSG00000029191", "ENSMUSG00000003032", "ENSMUSG00000020898", "ENSMUSG00000022545", "…
36	GOBP_DNA_CONFORMATION_CHANGE	3.06371119601884e-10	3.28784585720127e-08	0.814035837847908	0.37078130922016	2.03548481115282	277	c("ENSMUSG00000020196", "ENSMUSG00000054766", "ENSMUSG00000022471", "ENSMUSG00000035478", "ENSMUSG00000000934", "ENSMUSG00000002319", "ENSMUSG00000030400", "ENSMUSG00000000751", "ENSMUSG00000003868", "ENSMUSG00000000567", "ENSMUSG00000020079", "ENSMUSG00000053801", "ENSMUSG00000025358", "ENSMUSG00000021639", "ENSMUSG00000028693", "ENSMUSG00000027770", "ENSMUSG00000002748", "ENSMUSG00000049932", "…
37	GOBP_DNA_GEOMETRIC_CHANGE	9.10689037530564e-09	6.12163169513677e-07	0.747739663149885	0.507911920393201	2.35282144466722	93	c("ENSMUSG00000022471", "ENSMUSG00000030400", "ENSMUSG00000000751", "ENSMUSG00000003868", "ENSMUSG00000020079", "ENSMUSG00000021639", "ENSMUSG00000027770", "ENSMUSG00000042699", "ENSMUSG00000021400", "ENSMUSG00000022673", "ENSMUSG00000035842", "ENSMUSG00000018583", "ENSMUSG00000022422", "ENSMUSG00000031546", "ENSMUSG00000028224", "ENSMUSG00000029730", "ENSMUSG00000046711", "ENSMUSG00000030079", "…
38	GOBP_DNA_REPAIR	7.37225855075221e-20	4.50961055549513e-17	1.15122052214226	0.387233023998595	2.22677113118906	478	c("ENSMUSG00000022471", "ENSMUSG00000001524", "ENSMUSG00000034218", "ENSMUSG00000005370", "ENSMUSG00000037487", "ENSMUSG00000030400", "ENSMUSG00000027067", "ENSMUSG00000047989", "ENSMUSG00000026496", "ENSMUSG00000023953", "ENSMUSG00000000751", "ENSMUSG00000003868", "ENSMUSG00000041346", "ENSMUSG00000039615", "ENSMUSG00000008604", "ENSMUSG00000030680", "ENSMUSG00000025358", "ENSMUSG00000022248", "…
39	GOBP_DNA_REPLICATION	7.91629505380958e-22	6.05299710551915e-19	1.21254456769062	0.487738000682363	2.66849849986615	262	c("ENSMUSG00000054766", "ENSMUSG00000000934", "ENSMUSG00000027067", "ENSMUSG00000047989", "ENSMUSG00000023953", "ENSMUSG00000000751", "ENSMUSG00000003868", "ENSMUSG00000020649", "ENSMUSG00000024833", "ENSMUSG00000053801", "ENSMUSG00000025358", "ENSMUSG00000002068", "ENSMUSG00000027430", "ENSMUSG00000042694", "ENSMUSG00000020593", "ENSMUSG00000028693", "ENSMUSG00000026134", "ENSMUSG00000037570", "…
40	GOBP_DNA_REPLICATION_INITIATION	9.67399581629742e-10	8.5821677331679e-08	0.788186810800237	0.713915607144704	2.75181564635724	36	c("ENSMUSG00000024833", "ENSMUSG00000025358", "ENSMUSG00000002068", "ENSMUSG00000026134", "ENSMUSG00000028884", "ENSMUSG00000026037", "ENSMUSG00000028212", "ENSMUSG00000021400", "ENSMUSG00000022673", "ENSMUSG00000032555", "ENSMUSG00000031697", "ENSMUSG00000028224", "ENSMUSG00000006585", "ENSMUSG00000029730", "ENSMUSG00000028587", "ENSMUSG00000002870", "ENSMUSG00000026355", "ENSMUSG00000005410", "…
41	GOBP_DNA_STRAND_ELONGATION	2.98664073256747e-07	1.22612626584666e-05	0.674962860011025	0.63755757279077	2.47722505587936	37	c("ENSMUSG00000047989", "ENSMUSG00000003868", "ENSMUSG00000037570", "ENSMUSG00000021611", "ENSMUSG00000022673", "ENSMUSG00000028224", "ENSMUSG00000018189", "ENSMUSG00000029730", "ENSMUSG00000027342", "ENSMUSG00000030079", "ENSMUSG00000033970", "ENSMUSG00000026434", "ENSMUSG00000041859", "ENSMUSG00000007080", "ENSMUSG00000031928", "ENSMUSG00000022881", "ENSMUSG00000027671", "ENSMUSG00000056394", "…
42	GOBP_DOUBLE_STRAND_BREAK_REPAIR	1.29966674076398e-13	2.83930766187616e-11	0.943632225232838	0.427949661983059	2.31045837487137	248	c("ENSMUSG00000022471", "ENSMUSG00000034218", "ENSMUSG00000037487", "ENSMUSG00000026496", "ENSMUSG00000000751", "ENSMUSG00000003868", "ENSMUSG00000041346", "ENSMUSG00000008604", "ENSMUSG00000002833", "ENSMUSG00000021177", "ENSMUSG00000024735", "ENSMUSG00000029345", "ENSMUSG00000028884", "ENSMUSG00000049932", "ENSMUSG00000039738", "ENSMUSG00000047757", "ENSMUSG00000026048", "ENSMUSG00000022673", "…
43	GOBP_EMBRYONIC_AXIS_SPECIFICATION	0.00267074877750843	0.0169119775072661	0.431707695803346	-0.584853717843094	-1.77620056904922	20	c("ENSMUSG00000041912", "ENSMUSG00000018604", "ENSMUSG00000024563", "ENSMUSG00000045763", "ENSMUSG00000043648", "ENSMUSG00000030513", "ENSMUSG00000026383", "ENSMUSG00000020173", "ENSMUSG00000040651", "ENSMUSG00000045005", "ENSMUSG00000021994", "ENSMUSG00000024515", "ENSMUSG00000006932")
44	GOBP_ENDOCYTOSIS	4.96668003340289e-08	2.76192561493868e-06	0.719512826338911	-0.347504874763127	-1.77044188583743	417	c("ENSMUSG00000025044", "ENSMUSG00000022488", "ENSMUSG00000042286", "ENSMUSG00000032322", "ENSMUSG00000023992", "ENSMUSG00000000290", "ENSMUSG00000058715", "ENSMUSG00000041112", "ENSMUSG00000024397", "ENSMUSG00000022092", "ENSMUSG00000026656", "ENSMUSG00000020573", "ENSMUSG00000026228", "ENSMUSG00000031539", "ENSMUSG00000049313", "ENSMUSG00000022037", "ENSMUSG00000015533", "ENSMUSG00000004961", "…
45	GOBP_EPIBOLY	0.00118370106488093	0.00936293528376672	0.45505986738723	-0.547452896165869	-1.85953735863157	32	c("ENSMUSG00000021998", "ENSMUSG00000049723", "ENSMUSG00000058230", "ENSMUSG00000024486", "ENSMUSG00000050357", "ENSMUSG00000027835", "ENSMUSG00000037712", "ENSMUSG00000000555", "ENSMUSG00000031328", "ENSMUSG00000026837", "ENSMUSG00000039087", "ENSMUSG00000028195", "ENSMUSG00000002233", "ENSMUSG00000022178", "ENSMUSG00000003534", "ENSMUSG00000021469", "ENSMUSG00000033149", "ENSMUSG00000064302", "…
46	GOBP_EPITHELIAL_CELL_APOPTOTIC_PROCESS	0.00188819424338609	0.0129922206825565	0.45505986738723	-0.409468101823264	-1.72138314478061	79	c("ENSMUSG00000004371", "ENSMUSG00000023043", "ENSMUSG00000020573", "ENSMUSG00000053647", "ENSMUSG00000020661", "ENSMUSG00000002289", "ENSMUSG00000015053", "ENSMUSG00000030717", "ENSMUSG00000017652", "ENSMUSG00000040152", "ENSMUSG00000067336", "ENSMUSG00000022018", "ENSMUSG00000027104", "ENSMUSG00000021319", "ENSMUSG00000037411", "ENSMUSG00000006386", "ENSMUSG00000026883", "ENSMUSG00000026879", "…
47	GOBP_EPITHELIAL_CELL_DIFFERENTIATION	0.0015576470496998	0.0113565280131271	0.45505986738723	-0.278706956334082	-1.41768477285711	403	c("ENSMUSG00000017737", "ENSMUSG00000045382", "ENSMUSG00000027276", "ENSMUSG00000024176", "ENSMUSG00000074179", "ENSMUSG00000047694", "ENSMUSG00000037664", "ENSMUSG00000017390", "ENSMUSG00000074227", "ENSMUSG00000034394", "ENSMUSG00000025810", "ENSMUSG00000015533", "ENSMUSG00000034161", "ENSMUSG00000048118", "ENSMUSG00000021108", "ENSMUSG00000019789", "ENSMUSG00000042622", "ENSMUSG00000028654", "…
48	GOBP_ESTABLISHMENT_OF_PROTEIN_LOCALIZATION_TO_CHROMOSOME	1.37045442896823e-06	4.36618215729096e-05	0.643551836150722	0.684585156050078	2.41024002138261	26	c("ENSMUSG00000003868", "ENSMUSG00000041346", "ENSMUSG00000031403", "ENSMUSG00000038000", "ENSMUSG00000021611", "ENSMUSG00000030714", "ENSMUSG00000003423", "ENSMUSG00000007739", "ENSMUSG00000025925", "ENSMUSG00000029447", "ENSMUSG00000068039", "ENSMUSG00000025613", "ENSMUSG00000020086", "ENSMUSG00000041147", "ENSMUSG00000022234", "ENSMUSG00000001416")
49	GOBP_EXTERNAL_ENCAPSULATING_STRUCTURE_ORGANIZATION	6.83796639196705e-07	2.36315482596963e-05	0.659444398037935	-0.391159560319758	-1.87779342250976	221	c("ENSMUSG00000017737", "ENSMUSG00000021998", "ENSMUSG00000038642", "ENSMUSG00000007613", "ENSMUSG00000049723", "ENSMUSG00000039239", "ENSMUSG00000020674", "ENSMUSG00000074227", "ENSMUSG00000090000", "ENSMUSG00000063727", "ENSMUSG00000034161", "ENSMUSG00000024330", "ENSMUSG00000006403", "ENSMUSG00000070305", "ENSMUSG00000002603", "ENSMUSG00000004098", "ENSMUSG00000031503", "ENSMUSG00000046169", "…
50	GOBP_FC_EPSILON_RECEPTOR_SIGNALING_PATHWAY	5.68513096117919e-05	0.000927358562387549	0.557332238758646	-0.699161105656993	-2.10231355552147	19	c("ENSMUSG00000058715", "ENSMUSG00000027164", "ENSMUSG00000034330", "ENSMUSG00000021936", "ENSMUSG00000033352", "ENSMUSG00000028341", "ENSMUSG00000026778", "ENSMUSG00000021457", "ENSMUSG00000042228", "ENSMUSG00000009621", "ENSMUSG00000024241", "ENSMUSG00000028284", "ENSMUSG00000033721", "ENSMUSG00000031537")
51	GOBP_GLOMERULAR_EPITHELIUM_DEVELOPMENT	0.00720983351299155	0.0357105680963314	0.407017918923954	-0.59455619066963	-1.73311546114375	17	c("ENSMUSG00000027276", "ENSMUSG00000061731", "ENSMUSG00000045763", "ENSMUSG00000047139", "ENSMUSG00000030536", "ENSMUSG00000020717", "ENSMUSG00000029086", "ENSMUSG00000032220", "ENSMUSG00000052911", "ENSMUSG00000031616")
52	GOBP_GLYCEROLIPID_METABOLIC_PROCESS	0.000704795199435796	0.00635874960906897	0.477270815362862	-0.305572981987414	-1.50763952315292	299	c("ENSMUSG00000024621", "ENSMUSG00000026288", "ENSMUSG00000039611", "ENSMUSG00000020573", "ENSMUSG00000026228", "ENSMUSG00000025059", "ENSMUSG00000049313", "ENSMUSG00000030559", "ENSMUSG00000021608", "ENSMUSG00000056536", "ENSMUSG00000041440", "ENSMUSG00000002847", "ENSMUSG00000027412", "ENSMUSG00000038174", "ENSMUSG00000031808", "ENSMUSG00000034330", "ENSMUSG00000020120", "ENSMUSG00000026113", "…
53	GOBP_GLYCOPROTEIN_METABOLIC_PROCESS	5.43585572904808e-05	0.000903563301483345	0.557332238758646	-0.328461329063387	-1.61767249489569	292	c("ENSMUSG00000021130", "ENSMUSG00000042104", "ENSMUSG00000058152", "ENSMUSG00000049723", "ENSMUSG00000026110", "ENSMUSG00000024064", "ENSMUSG00000020400", "ENSMUSG00000026156", "ENSMUSG00000041594", "ENSMUSG00000063362", "ENSMUSG00000052656", "ENSMUSG00000045216", "ENSMUSG00000059479", "ENSMUSG00000052430", "ENSMUSG00000032640", "ENSMUSG00000028164", "ENSMUSG00000032374", "ENSMUSG00000021360", "…
54	GOBP_GOLGI_VESICLE_TRANSPORT	4.21647317860414e-10	4.37155363280026e-08	0.814035837847908	-0.410179892112989	-2.006409916083	276	c("ENSMUSG00000028581", "ENSMUSG00000023043", "ENSMUSG00000022946", "ENSMUSG00000090000", "ENSMUSG00000049313", "ENSMUSG00000038648", "ENSMUSG00000019861", "ENSMUSG00000034602", "ENSMUSG00000024983", "ENSMUSG00000024566", "ENSMUSG00000027739", "ENSMUSG00000020128", "ENSMUSG00000060904", "ENSMUSG00000027287", "ENSMUSG00000026470", "ENSMUSG00000032549", "ENSMUSG00000032757", "ENSMUSG00000073002", "…
55	GOBP_G_PROTEIN_COUPLED_RECEPTOR_SIGNALING_PATHWAY	3.12697417009181e-07	1.25387452187508e-05	0.674962860011025	-0.348566188789799	-1.75777596105019	364	c("ENSMUSG00000040447", "ENSMUSG00000037386", "ENSMUSG00000045382", "ENSMUSG00000048779", "ENSMUSG00000029778", "ENSMUSG00000004266", "ENSMUSG00000031780", "ENSMUSG00000040133", "ENSMUSG00000020573", "ENSMUSG00000026228", "ENSMUSG00000049044", "ENSMUSG00000053647", "ENSMUSG00000047415", "ENSMUSG00000048895", "ENSMUSG00000043004", "ENSMUSG00000049313", "ENSMUSG00000064177", "ENSMUSG00000026469", "…
56	GOBP_HEART_MORPHOGENESIS	6.27166995393872e-05	0.000986216069620647	0.538434096309916	-0.370926726534342	-1.75124635652455	187	c("ENSMUSG00000007613", "ENSMUSG00000027276", "ENSMUSG00000039239", "ENSMUSG00000026228", "ENSMUSG00000025810", "ENSMUSG00000040734", "ENSMUSG00000032845", "ENSMUSG00000021367", "ENSMUSG00000019789", "ENSMUSG00000013584", "ENSMUSG00000008136", "ENSMUSG00000002603", "ENSMUSG00000030123", "ENSMUSG00000018604", "ENSMUSG00000063632", "ENSMUSG00000021200", "ENSMUSG00000024014", "ENSMUSG00000015957", "…
57	GOBP_HOMOTYPIC_CELL_CELL_ADHESION	1.11056088426281e-05	0.000247765328585238	0.593325476396405	-0.507310746425311	-2.08832349520141	70	c("ENSMUSG00000024965", "ENSMUSG00000004266", "ENSMUSG00000020573", "ENSMUSG00000026193", "ENSMUSG00000032020", "ENSMUSG00000024812", "ENSMUSG00000020120", "ENSMUSG00000027882", "ENSMUSG00000036466", "ENSMUSG00000041957", "ENSMUSG00000001552", "ENSMUSG00000028465", "ENSMUSG00000057880", "ENSMUSG00000015143", "ENSMUSG00000024593", "ENSMUSG00000020689", "ENSMUSG00000031328", "ENSMUSG00000027737", "…
58	GOBP_HUMORAL_IMMUNE_RESPONSE_MEDIATED_BY_CIRCULATING_IMMUNOGLOBULIN	0.00233466491436336	0.0153669628090898	0.431707695803346	-0.60265535639807	-1.81212958617418	19	c("ENSMUSG00000036887", "ENSMUSG00000023992", "ENSMUSG00000004266", "ENSMUSG00000026656", "ENSMUSG00000022037")
59	GOBP_IMMUNE_EFFECTOR_PROCESS	1.65165917363229e-05	0.000344819084133404	0.575610261071129	-0.326977892842344	-1.63563494581981	335	c("ENSMUSG00000028581", "ENSMUSG00000022488", "ENSMUSG00000036887", "ENSMUSG00000021998", "ENSMUSG00000023992", "ENSMUSG00000000290", "ENSMUSG00000026177", "ENSMUSG00000030707", "ENSMUSG00000021624", "ENSMUSG00000026288", "ENSMUSG00000003283", "ENSMUSG00000027276", "ENSMUSG00000004266", "ENSMUSG00000058715", "ENSMUSG00000030560", "ENSMUSG00000001128", "ENSMUSG00000039239", "ENSMUSG00000026656", "…
60	GOBP_IMMUNE_RESPONSE_REGULATING_CELL_SURFACE_RECEPTOR_SIGNALING_PATHWAY	2.38105320305339e-05	0.000463850396276356	0.575610261071129	-0.411485006217704	-1.8824475162474	144	c("ENSMUSG00000028581", "ENSMUSG00000022488", "ENSMUSG00000026288", "ENSMUSG00000003283", "ENSMUSG00000004266", "ENSMUSG00000058715", "ENSMUSG00000026656", "ENSMUSG00000022148", "ENSMUSG00000024696", "ENSMUSG00000040751", "ENSMUSG00000040268", "ENSMUSG00000038910", "ENSMUSG00000027164", "ENSMUSG00000021108", "ENSMUSG00000034330", "ENSMUSG00000027665", "ENSMUSG00000017652", "ENSMUSG00000042190", "…
61	GOBP_INFLAMMATORY_RESPONSE	2.26131242722828e-06	6.78061182223302e-05	0.627256739718528	-0.320560204829878	-1.64989792888955	463	c("ENSMUSG00000017737", "ENSMUSG00000001348", "ENSMUSG00000042286", "ENSMUSG00000032322", "ENSMUSG00000023992", "ENSMUSG00000045382", "ENSMUSG00000000290", "ENSMUSG00000069516", "ENSMUSG00000024621", "ENSMUSG00000026177", "ENSMUSG00000021624", "ENSMUSG00000003283", "ENSMUSG00000018774", "ENSMUSG00000024397", "ENSMUSG00000031780", "ENSMUSG00000030560", "ENSMUSG00000020400", "ENSMUSG00000026656", "…
62	GOBP_INOSITOL_LIPID_MEDIATED_SIGNALING	0.000360960436622396	0.00379380582614982	0.49849310876659	-0.394419746603098	-1.75972100269617	118	c("ENSMUSG00000023992", "ENSMUSG00000024621", "ENSMUSG00000004266", "ENSMUSG00000039239", "ENSMUSG00000020573", "ENSMUSG00000026228", "ENSMUSG00000053647", "ENSMUSG00000040268", "ENSMUSG00000026193", "ENSMUSG00000038910", "ENSMUSG00000034342", "ENSMUSG00000021367", "ENSMUSG00000015149", "ENSMUSG00000042453", "ENSMUSG00000039943", "ENSMUSG00000021678", "ENSMUSG00000027665", "ENSMUSG00000030660", "…
63	GOBP_INOSITOL_PHOSPHATE_BIOSYNTHETIC_PROCESS	0.000620202565662044	0.00577439740358406	0.477270815362862	-0.673624361932555	-1.94288399596404	16	c("ENSMUSG00000048779", "ENSMUSG00000029778", "ENSMUSG00000053647", "ENSMUSG00000034330", "ENSMUSG00000020120", "ENSMUSG00000038855", "ENSMUSG00000059456")
64	GOBP_INTEGRIN_ACTIVATION	0.000809875984642478	0.00706706333531817	0.477270815362862	-0.616460109191245	-1.87218917027623	20	c("ENSMUSG00000024965", "ENSMUSG00000026193", "ENSMUSG00000020120", "ENSMUSG00000037712", "ENSMUSG00000028465", "ENSMUSG00000027646", "ENSMUSG00000057058", "ENSMUSG00000006219")
65	GOBP_INTEGRIN_MEDIATED_SIGNALING_PATHWAY	7.75367659292916e-07	2.62039998447225e-05	0.659444398037935	-0.503286429780157	-2.14886375757121	86	c("ENSMUSG00000024965", "ENSMUSG00000000290", "ENSMUSG00000003283", "ENSMUSG00000038264", "ENSMUSG00000022148", "ENSMUSG00000025810", "ENSMUSG00000015647", "ENSMUSG00000026193", "ENSMUSG00000015533", "ENSMUSG00000021365", "ENSMUSG00000030742", "ENSMUSG00000020120", "ENSMUSG00000032243", "ENSMUSG00000037712", "ENSMUSG00000027661", "ENSMUSG00000028465", "ENSMUSG00000000555", "ENSMUSG00000022505", "…
66	GOBP_INTERLEUKIN_17_PRODUCTION	9.60254276311032e-05	0.0013820883313399	0.538434096309916	-0.686058051322724	-2.06291386849257	19	c("ENSMUSG00000022488", "ENSMUSG00000020101", "ENSMUSG00000002603", "ENSMUSG00000061878", "ENSMUSG00000037447", "ENSMUSG00000025408", "ENSMUSG00000026778", "ENSMUSG00000039316")
67	GOBP_INTERMEDIATE_FILAMENT_BASED_PROCESS	0.00259170615390198	0.0165831239993916	0.431707695803346	-0.51554800034753	-1.7712359278639	33	c("ENSMUSG00000023043", "ENSMUSG00000026413", "ENSMUSG00000001333", "ENSMUSG00000020128", "ENSMUSG00000041957", "ENSMUSG00000022054", "ENSMUSG00000062901", "ENSMUSG00000028649", "ENSMUSG00000021189", "ENSMUSG00000004891", "ENSMUSG00000027104")
68	GOBP_INTRACILIARY_TRANSPORT	0.0079222224442997	0.0384910521777453	0.380730400722792	0.437560550442899	1.68659426532666	36	c("ENSMUSG00000036825", "ENSMUSG00000024253", "ENSMUSG00000026966", "ENSMUSG00000028576", "ENSMUSG00000045275", "ENSMUSG00000016637", "ENSMUSG00000066643", "ENSMUSG00000034292", "ENSMUSG00000031592", "ENSMUSG00000034848", "ENSMUSG00000047193", "ENSMUSG00000042050", "ENSMUSG00000014075", "ENSMUSG00000075271")
69	GOBP_ION_HOMEOSTASIS	2.50350779884544e-05	0.000475588733091229	0.575610261071129	-0.30289278433603	-1.55677404391776	457	c("ENSMUSG00000045382", "ENSMUSG00000026177", "ENSMUSG00000030707", "ENSMUSG00000048779", "ENSMUSG00000029778", "ENSMUSG00000028238", "ENSMUSG00000004266", "ENSMUSG00000061603", "ENSMUSG00000020573", "ENSMUSG00000026228", "ENSMUSG00000053647", "ENSMUSG00000041594", "ENSMUSG00000050150", "ENSMUSG00000054676", "ENSMUSG00000030559", "ENSMUSG00000064177", "ENSMUSG00000001270", "ENSMUSG00000026469", "…
70	GOBP_LEARNING	0.0014391692866271	0.0107756972330179	0.45505986738723	-0.413024256734091	-1.74594791992461	81	c("ENSMUSG00000059991", "ENSMUSG00000037685", "ENSMUSG00000020423", "ENSMUSG00000042453", "ENSMUSG00000021670", "ENSMUSG00000032487", "ENSMUSG00000069895", "ENSMUSG00000023017", "ENSMUSG00000023826", "ENSMUSG00000045903", "ENSMUSG00000025485", "ENSMUSG00000027737", "ENSMUSG00000022489", "ENSMUSG00000035898", "ENSMUSG00000001105", "ENSMUSG00000029838", "ENSMUSG00000025809", "ENSMUSG00000027995", "…
71	GOBP_LEUKOCYTE_CELL_CELL_ADHESION	0.000183027910043234	0.00228020718072192	0.518848077743792	-0.343062544015246	-1.64698997464504	222	c("ENSMUSG00000028581", "ENSMUSG00000022488", "ENSMUSG00000024965", "ENSMUSG00000000290", "ENSMUSG00000030707", "ENSMUSG00000004266", "ENSMUSG00000024397", "ENSMUSG00000020400", "ENSMUSG00000026656", "ENSMUSG00000028076", "ENSMUSG00000020134", "ENSMUSG00000027164", "ENSMUSG00000020101", "ENSMUSG00000066877", "ENSMUSG00000032420", "ENSMUSG00000027665", "ENSMUSG00000030124", "ENSMUSG00000061731", "…
72	GOBP_LEUKOCYTE_DEGRANULATION	2.51535250676001e-05	0.000476359482472167	0.575610261071129	-0.554932386445322	-2.08837977381022	48	c("ENSMUSG00000022488", "ENSMUSG00000000290", "ENSMUSG00000030707", "ENSMUSG00000003283", "ENSMUSG00000026656", "ENSMUSG00000020573", "ENSMUSG00000040751", "ENSMUSG00000034342", "ENSMUSG00000030742", "ENSMUSG00000027287", "ENSMUSG00000027882", "ENSMUSG00000015053", "ENSMUSG00000050732", "ENSMUSG00000021678", "ENSMUSG00000040528", "ENSMUSG00000025340", "ENSMUSG00000039936", "ENSMUSG00000028341", "…
73	GOBP_LEUKOCYTE_MIGRATION	3.6346404331263e-06	9.83765288912989e-05	0.627256739718528	-0.375811339388131	-1.80367573846888	227	c("ENSMUSG00000022488", "ENSMUSG00000017737", "ENSMUSG00000040447", "ENSMUSG00000023992", "ENSMUSG00000045382", "ENSMUSG00000000290", "ENSMUSG00000024621", "ENSMUSG00000030707", "ENSMUSG00000003283", "ENSMUSG00000058715", "ENSMUSG00000024397", "ENSMUSG00000031780", "ENSMUSG00000039239", "ENSMUSG00000020573", "ENSMUSG00000015533", "ENSMUSG00000022661", "ENSMUSG00000021367", "ENSMUSG00000039621", "…
74	GOBP_MACROPHAGE_DIFFERENTIATION	0.000819370420463209	0.00711944440621228	0.477270815362862	-0.534780982013428	-1.89138844933469	36	c("ENSMUSG00000017737", "ENSMUSG00000024621", "ENSMUSG00000034394", "ENSMUSG00000002603", "ENSMUSG00000027583", "ENSMUSG00000015053", "ENSMUSG00000029373", "ENSMUSG00000041324", "ENSMUSG00000060586", "ENSMUSG00000032501", "ENSMUSG00000027995", "ENSMUSG00000027858", "ENSMUSG00000022105", "ENSMUSG00000029613", "ENSMUSG00000006699", "ENSMUSG00000023951", "ENSMUSG00000021408", "ENSMUSG00000022892")
75	GOBP_MATURATION_OF_SSU_RRNA	5.26802417060119e-10	5.28270554943729e-08	0.801215574617779	0.658393899348453	2.69524648621388	48	c("ENSMUSG00000040688", "ENSMUSG00000030400", "ENSMUSG00000015126", "ENSMUSG00000019297", "ENSMUSG00000003848", "ENSMUSG00000061458", "ENSMUSG00000018433", "ENSMUSG00000024785", "ENSMUSG00000031683", "ENSMUSG00000027185", "ENSMUSG00000030138", "ENSMUSG00000021428", "ENSMUSG00000025264", "ENSMUSG00000070697", "ENSMUSG00000035575", "ENSMUSG00000039001", "ENSMUSG00000035047", "ENSMUSG00000004356", "…
76	GOBP_MEMBRANE_INVAGINATION	0.000119450570771345	0.00162373142535182	0.538434096309916	-0.515839399432029	-1.98590393734675	52	c("ENSMUSG00000025044", "ENSMUSG00000022488", "ENSMUSG00000023992", "ENSMUSG00000000290", "ENSMUSG00000041112", "ENSMUSG00000024397", "ENSMUSG00000026656", "ENSMUSG00000015533", "ENSMUSG00000034330", "ENSMUSG00000015053", "ENSMUSG00000021678", "ENSMUSG00000040152", "ENSMUSG00000035086", "ENSMUSG00000041685", "ENSMUSG00000024593", "ENSMUSG00000022443", "ENSMUSG00000024533", "ENSMUSG00000026879", "…
77	GOBP_MESENCHYMAL_CELL_PROLIFERATION	0.00643887332783104	0.0327215546243474	0.407017918923954	0.467989395830472	1.77671232631088	32	c("ENSMUSG00000042812", "ENSMUSG00000028063", "ENSMUSG00000000567", "ENSMUSG00000027208", "ENSMUSG00000008575", "ENSMUSG00000026104", "ENSMUSG00000036862", "ENSMUSG00000009097", "ENSMUSG00000027358", "ENSMUSG00000001761", "ENSMUSG00000048450", "ENSMUSG00000006958", "ENSMUSG00000048387", "ENSMUSG00000030849")
78	GOBP_MICROTUBULE_CYTOSKELETON_ORGANIZATION	7.64756496810403e-08	3.83654920367661e-06	0.704975715167238	0.284249410703823	1.64480657553639	498	c("ENSMUSG00000020918", "ENSMUSG00000036825", "ENSMUSG00000020308", "ENSMUSG00000040473", "ENSMUSG00000028063", "ENSMUSG00000032264", "ENSMUSG00000031371", "ENSMUSG00000031922", "ENSMUSG00000006782", "ENSMUSG00000076433", "ENSMUSG00000009376", "ENSMUSG00000024944", "ENSMUSG00000030357", "ENSMUSG00000000759", "ENSMUSG00000020973", "ENSMUSG00000071647", "ENSMUSG00000027115", "ENSMUSG00000020135", "…
79	GOBP_MITOCHONDRIAL_GENE_EXPRESSION	5.81205876752225e-07	2.08730168486622e-05	0.659444398037935	0.448714301536918	2.13266044935595	103	c("ENSMUSG00000020464", "ENSMUSG00000020549", "ENSMUSG00000046756", "ENSMUSG00000038880", "ENSMUSG00000023938", "ENSMUSG00000002767", "ENSMUSG00000020329", "ENSMUSG00000063884", "ENSMUSG00000024683", "ENSMUSG00000039640", "ENSMUSG00000020079", "ENSMUSG00000019863", "ENSMUSG00000022792", "ENSMUSG00000030335", "ENSMUSG00000025260", "ENSMUSG00000001380", "ENSMUSG00000073838", "ENSMUSG00000039069", "…
80	GOBP_MRNA_PROCESSING	9.10090068890594e-20	5.06092813763979e-17	1.15122052214226	0.402651008204805	2.28037586334316	421	c("ENSMUSG00000020464", "ENSMUSG00000034022", "ENSMUSG00000029227", "ENSMUSG00000024422", "ENSMUSG00000033983", "ENSMUSG00000032040", "ENSMUSG00000042389", "ENSMUSG00000066148", "ENSMUSG00000061360", "ENSMUSG00000031754", "ENSMUSG00000029404", "ENSMUSG00000037275", "ENSMUSG00000020211", "ENSMUSG00000037364", "ENSMUSG00000031848", "ENSMUSG00000024735", "ENSMUSG00000027770", "ENSMUSG00000035585", "…
81	GOBP_MUSCLE_STRUCTURE_DEVELOPMENT	2.56782548412141e-08	1.5399400476834e-06	0.73376198835648	-0.340779773902516	-1.75309608841172	459	c("ENSMUSG00000037868", "ENSMUSG00000007613", "ENSMUSG00000027276", "ENSMUSG00000024176", "ENSMUSG00000061603", "ENSMUSG00000031780", "ENSMUSG00000063659", "ENSMUSG00000039239", "ENSMUSG00000053647", "ENSMUSG00000032238", "ENSMUSG00000034394", "ENSMUSG00000034295", "ENSMUSG00000055067", "ENSMUSG00000015647", "ENSMUSG00000020262", "ENSMUSG00000032172", "ENSMUSG00000041189", "ENSMUSG00000030562", "…
82	GOBP_MUSCLE_SYSTEM_PROCESS	2.17653520731093e-05	0.000433676412479511	0.575610261071129	-0.351332712695268	-1.70335616338306	254	c("ENSMUSG00000045382", "ENSMUSG00000061603", "ENSMUSG00000024397", "ENSMUSG00000020573", "ENSMUSG00000026228", "ENSMUSG00000053647", "ENSMUSG00000015533", "ENSMUSG00000041189", "ENSMUSG00000064177", "ENSMUSG00000040734", "ENSMUSG00000045103", "ENSMUSG00000070687", "ENSMUSG00000033717", "ENSMUSG00000021367", "ENSMUSG00000019789", "ENSMUSG00000024049", "ENSMUSG00000018604", "ENSMUSG00000048096", "…
83	GOBP_MYELOID_CELL_DIFFERENTIATION	2.62494660998347e-05	0.000491033590619843	0.575610261071129	-0.333319396084595	-1.6418509586446	288	c("ENSMUSG00000022488", "ENSMUSG00000017737", "ENSMUSG00000023992", "ENSMUSG00000004371", "ENSMUSG00000024621", "ENSMUSG00000026288", "ENSMUSG00000027276", "ENSMUSG00000004266", "ENSMUSG00000054594", "ENSMUSG00000037664", "ENSMUSG00000047415", "ENSMUSG00000005124", "ENSMUSG00000034394", "ENSMUSG00000027164", "ENSMUSG00000032020", "ENSMUSG00000048118", "ENSMUSG00000002603", "ENSMUSG00000027583", "…
84	GOBP_MYELOID_LEUKOCYTE_ACTIVATION	1.02345409121339e-06	3.38403712213639e-05	0.643551836150722	-0.43524916305983	-1.98325028752731	141	c("ENSMUSG00000036887", "ENSMUSG00000023992", "ENSMUSG00000000290", "ENSMUSG00000026177", "ENSMUSG00000004266", "ENSMUSG00000058715", "ENSMUSG00000024397", "ENSMUSG00000030560", "ENSMUSG00000026656", "ENSMUSG00000020573", "ENSMUSG00000032238", "ENSMUSG00000040751", "ENSMUSG00000033467", "ENSMUSG00000026193", "ENSMUSG00000022037", "ENSMUSG00000022661", "ENSMUSG00000027164", "ENSMUSG00000034342", "…
85	GOBP_NCRNA_METABOLIC_PROCESS	6.76710504490628e-32	2.06971907798459e-28	1.46752397671296	0.452584436379606	2.5993027136871	479	c("ENSMUSG00000020464", "ENSMUSG00000020549", "ENSMUSG00000090290", "ENSMUSG00000031171", "ENSMUSG00000023938", "ENSMUSG00000040688", "ENSMUSG00000030400", "ENSMUSG00000001909", "ENSMUSG00000034259", "ENSMUSG00000067367", "ENSMUSG00000042389", "ENSMUSG00000015126", "ENSMUSG00000071652", "ENSMUSG00000075528", "ENSMUSG00000019297", "ENSMUSG00000027430", "ENSMUSG00000038299", "ENSMUSG00000025364", "…
86	GOBP_NCRNA_PROCESSING	2.63003005210781e-30	4.02197345718587e-27	1.43181244608859	0.494417808269309	2.74385551799387	361	c("ENSMUSG00000020549", "ENSMUSG00000090290", "ENSMUSG00000031171", "ENSMUSG00000023938", "ENSMUSG00000040688", "ENSMUSG00000030400", "ENSMUSG00000001909", "ENSMUSG00000034259", "ENSMUSG00000067367", "ENSMUSG00000042389", "ENSMUSG00000015126", "ENSMUSG00000071652", "ENSMUSG00000019297", "ENSMUSG00000038299", "ENSMUSG00000025364", "ENSMUSG00000037364", "ENSMUSG00000031403", "ENSMUSG00000057234", "…
87	GOBP_NEGATIVE_REGULATION_OF_CELL_ACTIVATION	3.82809203708254e-06	0.000101501400586015	0.610526878385931	-0.421515215659611	-1.91307211000788	135	c("ENSMUSG00000028581", "ENSMUSG00000022488", "ENSMUSG00000023992", "ENSMUSG00000026288", "ENSMUSG00000004266", "ENSMUSG00000026656", "ENSMUSG00000053647", "ENSMUSG00000014361", "ENSMUSG00000020134", "ENSMUSG00000022661", "ENSMUSG00000032020", "ENSMUSG00000020101", "ENSMUSG00000063632", "ENSMUSG00000030124", "ENSMUSG00000033767", "ENSMUSG00000040528", "ENSMUSG00000025340", "ENSMUSG00000040423", "…
88	GOBP_NEGATIVE_REGULATION_OF_CELL_DIFFERENTIATION	0.000156566799782265	0.00204640836382076	0.518848077743792	-0.291271844507741	-1.49717526354387	455	c("ENSMUSG00000017737", "ENSMUSG00000023992", "ENSMUSG00000007613", "ENSMUSG00000026288", "ENSMUSG00000027276", "ENSMUSG00000024176", "ENSMUSG00000031780", "ENSMUSG00000039239", "ENSMUSG00000026656", "ENSMUSG00000038264", "ENSMUSG00000053647", "ENSMUSG00000032238", "ENSMUSG00000068284", "ENSMUSG00000047415", "ENSMUSG00000005124", "ENSMUSG00000048895", "ENSMUSG00000025810", "ENSMUSG00000031389", "…
89	GOBP_NEGATIVE_REGULATION_OF_CYTOKINE_PRODUCTION	3.30838676096436e-07	1.31411700109214e-05	0.674962860011025	-0.415157935642236	-1.94508824711119	181	c("ENSMUSG00000028581", "ENSMUSG00000022488", "ENSMUSG00000001348", "ENSMUSG00000023992", "ENSMUSG00000026177", "ENSMUSG00000026288", "ENSMUSG00000004266", "ENSMUSG00000039239", "ENSMUSG00000026656", "ENSMUSG00000014361", "ENSMUSG00000026193", "ENSMUSG00000064177", "ENSMUSG00000020077", "ENSMUSG00000022661", "ENSMUSG00000031438", "ENSMUSG00000020101", "ENSMUSG00000002603", "ENSMUSG00000022257", "…
90	GOBP_NEGATIVE_REGULATION_OF_INTERLEUKIN_6_PRODUCTION	2.24432188436582e-05	0.000441431413719154	0.575610261071129	-0.636766249300238	-2.08598289287828	28	c("ENSMUSG00000022488", "ENSMUSG00000026288", "ENSMUSG00000004266", "ENSMUSG00000064177", "ENSMUSG00000022661", "ENSMUSG00000025340", "ENSMUSG00000058914", "ENSMUSG00000075701")
91	GOBP_NEGATIVE_REGULATION_OF_MYELOID_LEUKOCYTE_DIFFERENTIATION	0.00294645446097204	0.0180415034412072	0.431707695803346	-0.512378842982366	-1.77419674179179	34	c("ENSMUSG00000026288", "ENSMUSG00000047415", "ENSMUSG00000032020", "ENSMUSG00000027583", "ENSMUSG00000021306", "ENSMUSG00000015053", "ENSMUSG00000020325", "ENSMUSG00000039461", "ENSMUSG00000041324", "ENSMUSG00000032501")
92	GOBP_NEGATIVE_REGULATION_OF_PROTEASOMAL_UBIQUITIN_DEPENDENT_PROTEIN_CATABOLIC_PROCESS	0.00212911960013635	0.0142492610438009	0.431707695803346	0.496558165459896	1.88517308546561	32	c("ENSMUSG00000004937", "ENSMUSG00000074093", "ENSMUSG00000071655", "ENSMUSG00000018189", "ENSMUSG00000033712", "ENSMUSG00000031652", "ENSMUSG00000028964", "ENSMUSG00000022710", "ENSMUSG00000022312", "ENSMUSG00000024392", "ENSMUSG00000052293", "ENSMUSG00000032481", "ENSMUSG00000006611", "ENSMUSG00000021501", "ENSMUSG00000041560", "ENSMUSG00000027254", "ENSMUSG00000045409", "ENSMUSG00000023944", "…
93	GOBP_NEGATIVE_REGULATION_OF_TRANSPORT	1.83443479133416e-05	0.00037781944843741	0.575610261071129	-0.347840110815893	-1.70693615615341	280	c("ENSMUSG00000022488", "ENSMUSG00000017737", "ENSMUSG00000004371", "ENSMUSG00000030707", "ENSMUSG00000026656", "ENSMUSG00000034394", "ENSMUSG00000064177", "ENSMUSG00000019861", "ENSMUSG00000022661", "ENSMUSG00000033717", "ENSMUSG00000021367", "ENSMUSG00000027739", "ENSMUSG00000032192", "ENSMUSG00000041390", "ENSMUSG00000027882", "ENSMUSG00000050732", "ENSMUSG00000026657", "ENSMUSG00000009907", "…
94	GOBP_NEGATIVE_REGULATION_OF_VIRAL_GENOME_REPLICATION	0.00241701916252613	0.0157621601462391	0.431707695803346	0.453489683232112	1.76203068370431	37	c("ENSMUSG00000035692", "ENSMUSG00000023341", "ENSMUSG00000046718", "ENSMUSG00000024079", "ENSMUSG00000041827", "ENSMUSG00000056758", "ENSMUSG00000029826", "ENSMUSG00000025491", "ENSMUSG00000005566", "ENSMUSG00000039236", "ENSMUSG00000026896", "ENSMUSG00000031652", "ENSMUSG00000032178", "ENSMUSG00000052776", "ENSMUSG00000024844", "ENSMUSG00000032712", "ENSMUSG00000025492", "ENSMUSG00000004865", "…
95	GOBP_NEURON_DEATH	0.000371353318378536	0.00388302264704531	0.49849310876659	-0.318239964520745	-1.54591275098482	263	c("ENSMUSG00000036887", "ENSMUSG00000023992", "ENSMUSG00000000290", "ENSMUSG00000030707", "ENSMUSG00000039239", "ENSMUSG00000026656", "ENSMUSG00000041594", "ENSMUSG00000048895", "ENSMUSG00000025810", "ENSMUSG00000020262", "ENSMUSG00000049313", "ENSMUSG00000022037", "ENSMUSG00000022661", "ENSMUSG00000034342", "ENSMUSG00000020423", "ENSMUSG00000031536", "ENSMUSG00000020300", "ENSMUSG00000061436", "…
96	GOBP_NON_MEMBRANE_BOUNDED_ORGANELLE_ASSEMBLY	1.16313826146993e-05	0.000256856200195362	0.593325476396405	0.285590314466544	1.57843470631624	322	c("ENSMUSG00000020918", "ENSMUSG00000046756", "ENSMUSG00000070327", "ENSMUSG00000031371", "ENSMUSG00000076433", "ENSMUSG00000020692", "ENSMUSG00000000759", "ENSMUSG00000071647", "ENSMUSG00000025358", "ENSMUSG00000029029", "ENSMUSG00000001100", "ENSMUSG00000021693", "ENSMUSG00000031848", "ENSMUSG00000032186", "ENSMUSG00000028896", "ENSMUSG00000074358", "ENSMUSG00000036672", "ENSMUSG00000027613", "…
97	GOBP_NUCLEIC_ACID_PHOSPHODIESTER_BOND_HYDROLYSIS	2.37719826103637e-07	1.03866584019711e-05	0.690132458796796	0.357480303611211	1.8991975114946	221	c("ENSMUSG00000020464", "ENSMUSG00000020549", "ENSMUSG00000034022", "ENSMUSG00000095687", "ENSMUSG00000040688", "ENSMUSG00000030400", "ENSMUSG00000029227", "ENSMUSG00000034259", "ENSMUSG00000032040", "ENSMUSG00000042389", "ENSMUSG00000022425", "ENSMUSG00000022248", "ENSMUSG00000019297", "ENSMUSG00000031754", "ENSMUSG00000033166", "ENSMUSG00000021177", "ENSMUSG00000003848", "ENSMUSG00000025785", "…
98	GOBP_NUCLEOBASE_BIOSYNTHETIC_PROCESS	8.83987603416006e-05	0.00128746480240374	0.538434096309916	0.689773871554241	2.11627191750858	17	c("ENSMUSG00000022814", "ENSMUSG00000031730", "ENSMUSG00000013629", "ENSMUSG00000006589", "ENSMUSG00000020534", "ENSMUSG00000029246", "ENSMUSG00000025630", "ENSMUSG00000027823", "ENSMUSG00000031360", "ENSMUSG00000025403", "ENSMUSG00000022962", "ENSMUSG00000031432", "ENSMUSG00000017697", "ENSMUSG00000029247")
99	GOBP_NUCLEOSIDE_MONOPHOSPHATE_METABOLIC_PROCESS	0.00179043508716414	0.0125309970574177	0.45505986738723	0.410549752583868	1.79752403678024	64	c("ENSMUSG00000022407", "ENSMUSG00000022814", "ENSMUSG00000022615", "ENSMUSG00000026281", "ENSMUSG00000005686", "ENSMUSG00000031730", "ENSMUSG00000024066", "ENSMUSG00000062867", "ENSMUSG00000052539", "ENSMUSG00000031562", "ENSMUSG00000013629", "ENSMUSG00000006589", "ENSMUSG00000020534", "ENSMUSG00000020899", "ENSMUSG00000029246", "ENSMUSG00000031012", "ENSMUSG00000040658", "ENSMUSG00000025630", "…
100	GOBP_ORGANELLE_FISSION	1.14998826586062e-10	1.30268115227212e-08	0.839088935621274	0.337470427762526	1.89978279039745	397	c("ENSMUSG00000032264", "ENSMUSG00000034218", "ENSMUSG00000015766", "ENSMUSG00000029176", "ENSMUSG00000004748", "ENSMUSG00000023307", "ENSMUSG00000020053", "ENSMUSG00000071647", "ENSMUSG00000027115", "ENSMUSG00000036928", "ENSMUSG00000022248", "ENSMUSG00000029029", "ENSMUSG00000002068", "ENSMUSG00000029430", "ENSMUSG00000001100", "ENSMUSG00000028851", "ENSMUSG00000021693", "ENSMUSG00000005732", "…
101	GOBP_ORGANIC_HYDROXY_COMPOUND_TRANSPORT	0.00301863700731058	0.0183731368892725	0.431707695803346	-0.338051649458265	-1.55195302915599	147	c("ENSMUSG00000025044", "ENSMUSG00000023992", "ENSMUSG00000020865", "ENSMUSG00000022037", "ENSMUSG00000004961", "ENSMUSG00000064177", "ENSMUSG00000033717", "ENSMUSG00000036298", "ENSMUSG00000009907", "ENSMUSG00000024687", "ENSMUSG00000060601", "ENSMUSG00000020660", "ENSMUSG00000058420", "ENSMUSG00000042797", "ENSMUSG00000026319", "ENSMUSG00000015659", "ENSMUSG00000057880", "ENSMUSG00000038172", "…
102	GOBP_OSTEOCLAST_DIFFERENTIATION	0.000259326148969336	0.00298176325798013	0.49849310876659	-0.476321820539885	-1.92717675221846	66	c("ENSMUSG00000023992", "ENSMUSG00000024621", "ENSMUSG00000026288", "ENSMUSG00000054594", "ENSMUSG00000047415", "ENSMUSG00000005124", "ENSMUSG00000027164", "ENSMUSG00000032020", "ENSMUSG00000021306", "ENSMUSG00000043252", "ENSMUSG00000038128", "ENSMUSG00000020325", "ENSMUSG00000039461", "ENSMUSG00000038301", "ENSMUSG00000025854", "ENSMUSG00000027646")
103	GOBP_PEPTIDYL_SERINE_MODIFICATION	0.000414414302247188	0.00423416945765594	0.49849310876659	-0.322004991626443	-1.56159713826222	260	c("ENSMUSG00000004371", "ENSMUSG00000007613", "ENSMUSG00000021130", "ENSMUSG00000027177", "ENSMUSG00000028630", "ENSMUSG00000034394", "ENSMUSG00000055067", "ENSMUSG00000048895", "ENSMUSG00000038910", "ENSMUSG00000045103", "ENSMUSG00000021108", "ENSMUSG00000066877", "ENSMUSG00000036390", "ENSMUSG00000002603", "ENSMUSG00000033618", "ENSMUSG00000061436", "ENSMUSG00000031309", "ENSMUSG00000040021", "…
104	GOBP_PHAGOCYTOSIS	4.06546877110742e-06	0.000106731641514438	0.610526878385931	-0.412457555971592	-1.9090438680423	159	c("ENSMUSG00000025044", "ENSMUSG00000022488", "ENSMUSG00000026480", "ENSMUSG00000023992", "ENSMUSG00000000290", "ENSMUSG00000026177", "ENSMUSG00000030707", "ENSMUSG00000048779", "ENSMUSG00000003283", "ENSMUSG00000058715", "ENSMUSG00000041112", "ENSMUSG00000024397", "ENSMUSG00000026656", "ENSMUSG00000014361", "ENSMUSG00000031304", "ENSMUSG00000015533", "ENSMUSG00000034330", "ENSMUSG00000015053", "…
105	GOBP_PHENOL_CONTAINING_COMPOUND_METABOLIC_PROCESS	6.2281551598365e-05	0.000982625511140998	0.538434096309916	-0.512640155814578	-2.01378129850843	56	c("ENSMUSG00000000290", "ENSMUSG00000053469", "ENSMUSG00000037580", "ENSMUSG00000039239", "ENSMUSG00000020000", "ENSMUSG00000078651", "ENSMUSG00000021594", "ENSMUSG00000019838", "ENSMUSG00000039007", "ENSMUSG00000028111", "ENSMUSG00000057880", "ENSMUSG00000026525", "ENSMUSG00000023826", "ENSMUSG00000027737", "ENSMUSG00000022489", "ENSMUSG00000001249", "ENSMUSG00000034854", "ENSMUSG00000078630", "…
106	GOBP_PHOSPHATIDYLINOSITOL_METABOLIC_PROCESS	3.9854113498116e-05	0.000696536035051358	0.557332238758646	-0.408085710303489	-1.85996847626147	136	c("ENSMUSG00000024621", "ENSMUSG00000026288", "ENSMUSG00000039611", "ENSMUSG00000020573", "ENSMUSG00000026228", "ENSMUSG00000056536", "ENSMUSG00000038174", "ENSMUSG00000031808", "ENSMUSG00000034330", "ENSMUSG00000020120", "ENSMUSG00000026113", "ENSMUSG00000021987", "ENSMUSG00000037526", "ENSMUSG00000027665", "ENSMUSG00000030660", "ENSMUSG00000048379", "ENSMUSG00000022940", "ENSMUSG00000035086", "…
107	GOBP_PH_REDUCTION	0.0010343817821111	0.00842421905774979	0.45505986738723	-0.537893543378984	-1.8625456245208	34	c("ENSMUSG00000026177", "ENSMUSG00000028238", "ENSMUSG00000030559", "ENSMUSG00000015575", "ENSMUSG00000037416", "ENSMUSG00000042797", "ENSMUSG00000034708", "ENSMUSG00000031007", "ENSMUSG00000019302", "ENSMUSG00000001750", "ENSMUSG00000041268", "ENSMUSG00000079477", "ENSMUSG00000057329", "ENSMUSG00000013160", "ENSMUSG00000093989", "ENSMUSG00000004319", "ENSMUSG00000037242", "ENSMUSG00000022125", "…
108	GOBP_PLATELET_ACTIVATION	3.41083107727275e-07	1.33743933972291e-05	0.674962860011025	-0.505205091114967	-2.17302389308422	90	c("ENSMUSG00000024965", "ENSMUSG00000004266", "ENSMUSG00000058715", "ENSMUSG00000020573", "ENSMUSG00000014361", "ENSMUSG00000026193", "ENSMUSG00000032020", "ENSMUSG00000033717", "ENSMUSG00000034330", "ENSMUSG00000020120", "ENSMUSG00000027882", "ENSMUSG00000034731", "ENSMUSG00000029373", "ENSMUSG00000027665", "ENSMUSG00000017652", "ENSMUSG00000028465", "ENSMUSG00000057880", "ENSMUSG00000015143", "…
109	GOBP_POSITIVE_REGULATION_OF_CELLULAR_PROTEIN_CATABOLIC_PROCESS	0.00161838656822827	0.011632985473387	0.45505986738723	-0.339501270215004	-1.5551048969148	146	c("ENSMUSG00000028581", "ENSMUSG00000023992", "ENSMUSG00000030560", "ENSMUSG00000044548", "ENSMUSG00000022037", "ENSMUSG00000031438", "ENSMUSG00000028793", "ENSMUSG00000022280", "ENSMUSG00000015149", "ENSMUSG00000074922", "ENSMUSG00000030717", "ENSMUSG00000053581", "ENSMUSG00000048379", "ENSMUSG00000014668", "ENSMUSG00000021189", "ENSMUSG00000023826", "ENSMUSG00000027070", "ENSMUSG00000031642", "…
110	GOBP_POSITIVE_REGULATION_OF_CELL_GROWTH	0.000101864549859468	0.00145585385862235	0.538434096309916	-0.415006283170592	-1.86355175089709	125	c("ENSMUSG00000037386", "ENSMUSG00000045382", "ENSMUSG00000007613", "ENSMUSG00000061603", "ENSMUSG00000039239", "ENSMUSG00000038264", "ENSMUSG00000025810", "ENSMUSG00000026193", "ENSMUSG00000021367", "ENSMUSG00000024486", "ENSMUSG00000074922", "ENSMUSG00000033618", "ENSMUSG00000061878", "ENSMUSG00000031309", "ENSMUSG00000010051", "ENSMUSG00000052727", "ENSMUSG00000058420", "ENSMUSG00000067336", "…
111	GOBP_POSITIVE_REGULATION_OF_COLLAGEN_METABOLIC_PROCESS	0.00293007478092774	0.0179591858065481	0.431707695803346	-0.597362891103839	-1.79621562665874	19	c("ENSMUSG00000015533", "ENSMUSG00000034161", "ENSMUSG00000020101", "ENSMUSG00000002603", "ENSMUSG00000021253", "ENSMUSG00000027230", "ENSMUSG00000022018", "ENSMUSG00000040297", "ENSMUSG00000019997", "ENSMUSG00000060216", "ENSMUSG00000048376")
112	GOBP_POSITIVE_REGULATION_OF_DEVELOPMENTAL_GROWTH	9.42241244670379e-06	0.000215868527852012	0.593325476396405	-0.442896776889472	-1.95081950603567	111	c("ENSMUSG00000037386", "ENSMUSG00000045382", "ENSMUSG00000061603", "ENSMUSG00000038264", "ENSMUSG00000025810", "ENSMUSG00000026193", "ENSMUSG00000064177", "ENSMUSG00000021367", "ENSMUSG00000019789", "ENSMUSG00000033618", "ENSMUSG00000024014", "ENSMUSG00000052727", "ENSMUSG00000058420", "ENSMUSG00000045763", "ENSMUSG00000067336", "ENSMUSG00000041241", "ENSMUSG00000018820", "ENSMUSG00000028649", "…
113	GOBP_POSITIVE_REGULATION_OF_EPITHELIAL_CELL_MIGRATION	3.37014528089248e-06	9.33058613692036e-05	0.627256739718528	-0.433826466689736	-1.96551568153207	133	c("ENSMUSG00000017737", "ENSMUSG00000039239", "ENSMUSG00000020573", "ENSMUSG00000025810", "ENSMUSG00000015533", "ENSMUSG00000021367", "ENSMUSG00000034330", "ENSMUSG00000002603", "ENSMUSG00000024486", "ENSMUSG00000015053", "ENSMUSG00000023886", "ENSMUSG00000017652", "ENSMUSG00000010051", "ENSMUSG00000040152", "ENSMUSG00000030660", "ENSMUSG00000032487", "ENSMUSG00000019699", "ENSMUSG00000067336", "…
114	GOBP_POSITIVE_REGULATION_OF_HISTONE_MODIFICATION	0.0038315748479813	0.0221528765076575	0.431707695803346	0.339435922765506	1.56136140015051	87	c("ENSMUSG00000020918", "ENSMUSG00000028063", "ENSMUSG00000034218", "ENSMUSG00000003868", "ENSMUSG00000037570", "ENSMUSG00000022992", "ENSMUSG00000021039", "ENSMUSG00000003423", "ENSMUSG00000030816", "ENSMUSG00000004099", "ENSMUSG00000018651", "ENSMUSG00000059552", "ENSMUSG00000018974", "ENSMUSG00000041187", "ENSMUSG00000020538", "ENSMUSG00000022974", "ENSMUSG00000063049", "ENSMUSG00000038909", "…
115	GOBP_POSITIVE_REGULATION_OF_LOCOMOTION	6.24871957968846e-08	3.30165595655013e-06	0.704975715167238	-0.346234555528085	-1.76842469414829	427	c("ENSMUSG00000022488", "ENSMUSG00000017737", "ENSMUSG00000023992", "ENSMUSG00000024965", "ENSMUSG00000045382", "ENSMUSG00000024621", "ENSMUSG00000007613", "ENSMUSG00000030707", "ENSMUSG00000048779", "ENSMUSG00000024397", "ENSMUSG00000039239", "ENSMUSG00000020573", "ENSMUSG00000038264", "ENSMUSG00000053647", "ENSMUSG00000005124", "ENSMUSG00000025810", "ENSMUSG00000026193", "ENSMUSG00000037685", "…
116	GOBP_POSITIVE_REGULATION_OF_MAPK_CASCADE	2.17025325210486e-06	6.53962519365784e-05	0.627256739718528	-0.349334265813002	-1.74112294410043	318	c("ENSMUSG00000028581", "ENSMUSG00000023992", "ENSMUSG00000004371", "ENSMUSG00000024621", "ENSMUSG00000007613", "ENSMUSG00000048779", "ENSMUSG00000031780", "ENSMUSG00000039239", "ENSMUSG00000026656", "ENSMUSG00000020573", "ENSMUSG00000038264", "ENSMUSG00000026228", "ENSMUSG00000053647", "ENSMUSG00000034394", "ENSMUSG00000025810", "ENSMUSG00000064177", "ENSMUSG00000030562", "ENSMUSG00000027692", "…
117	GOBP_POSITIVE_REGULATION_OF_MUSCLE_CONTRACTION	0.000708085877709391	0.00636964899110051	0.477270815362862	-0.634170823459892	-1.9509699084078	21	c("ENSMUSG00000053647", "ENSMUSG00000015533", "ENSMUSG00000064177", "ENSMUSG00000021367", "ENSMUSG00000061878", "ENSMUSG00000032487", "ENSMUSG00000057880", "ENSMUSG00000019997", "ENSMUSG00000015605", "ENSMUSG00000048376", "ENSMUSG00000025068", "ENSMUSG00000026360")
118	GOBP_POSITIVE_REGULATION_OF_MYELOID_CELL_DIFFERENTIATION	0.00134823629773959	0.0102704376504023	0.45505986738723	-0.435233751738732	-1.78204033581993	68	c("ENSMUSG00000022488", "ENSMUSG00000023992", "ENSMUSG00000026288", "ENSMUSG00000027276", "ENSMUSG00000047415", "ENSMUSG00000034394", "ENSMUSG00000027164", "ENSMUSG00000002603", "ENSMUSG00000022387", "ENSMUSG00000015053", "ENSMUSG00000043252", "ENSMUSG00000029373", "ENSMUSG00000027495", "ENSMUSG00000041324", "ENSMUSG00000037896", "ENSMUSG00000060586", "ENSMUSG00000032501", "ENSMUSG00000026155", "…
119	GOBP_POSITIVE_REGULATION_OF_PROTEIN_KINASE_ACTIVITY	0.000238824056908805	0.00279863363239686	0.518848077743792	-0.314503744463931	-1.5513231928378	296	c("ENSMUSG00000022488", "ENSMUSG00000024621", "ENSMUSG00000026177", "ENSMUSG00000039239", "ENSMUSG00000020573", "ENSMUSG00000026228", "ENSMUSG00000048895", "ENSMUSG00000015755", "ENSMUSG00000022037", "ENSMUSG00000064177", "ENSMUSG00000030562", "ENSMUSG00000027164", "ENSMUSG00000021365", "ENSMUSG00000052430", "ENSMUSG00000033717", "ENSMUSG00000030742", "ENSMUSG00000021367", "ENSMUSG00000026027", "…
120	GOBP_POSITIVE_REGULATION_OF_SMALL_GTPASE_MEDIATED_SIGNAL_TRANSDUCTION	0.00166071454236996	0.0118675126818657	0.45505986738723	-0.487927525595484	-1.83186051677325	47	c("ENSMUSG00000029778", "ENSMUSG00000020573", "ENSMUSG00000050271", "ENSMUSG00000042453", "ENSMUSG00000021678", "ENSMUSG00000022883", "ENSMUSG00000026271", "ENSMUSG00000066406", "ENSMUSG00000027646", "ENSMUSG00000032462", "ENSMUSG00000037820", "ENSMUSG00000026923", "ENSMUSG00000027087", "ENSMUSG00000038855", "ENSMUSG00000034801", "ENSMUSG00000062991", "ENSMUSG00000038235", "ENSMUSG00000026074", "…
121	GOBP_POSITIVE_REGULATION_OF_SMOOTHENED_SIGNALING_PATHWAY	0.0207064100942406	0.078636558564387	0.352487857583619	0.441770791028542	1.6163894902043	29	c("ENSMUSG00000028218", "ENSMUSG00000002059", "ENSMUSG00000021782", "ENSMUSG00000018189", "ENSMUSG00000001761", "ENSMUSG00000040220", "ENSMUSG00000024118", "ENSMUSG00000033276", "ENSMUSG00000037466", "ENSMUSG00000047193", "ENSMUSG00000040124", "ENSMUSG00000029122", "ENSMUSG00000050382", "ENSMUSG00000026586", "ENSMUSG00000005514")
122	GOBP_POSITIVE_REGULATION_OF_SMOOTH_MUSCLE_CELL_PROLIFERATION	0.00417498354536301	0.0235811397479091	0.407017918923954	-0.419198684759536	-1.69605910330426	66	c("ENSMUSG00000017737", "ENSMUSG00000048779", "ENSMUSG00000024397", "ENSMUSG00000005124", "ENSMUSG00000015533", "ENSMUSG00000021367", "ENSMUSG00000002603", "ENSMUSG00000024486", "ENSMUSG00000027665", "ENSMUSG00000032387", "ENSMUSG00000040152", "ENSMUSG00000032487", "ENSMUSG00000059883")
123	GOBP_POSTTRANSCRIPTIONAL_REGULATION_OF_GENE_EXPRESSION	0.000218276672600447	0.00258759381065297	0.518848077743792	0.245041082049852	1.39470417939733	451	c("ENSMUSG00000020464", "ENSMUSG00000063884", "ENSMUSG00000032040", "ENSMUSG00000024079", "ENSMUSG00000029430", "ENSMUSG00000031754", "ENSMUSG00000036371", "ENSMUSG00000025364", "ENSMUSG00000037275", "ENSMUSG00000037364", "ENSMUSG00000017478", "ENSMUSG00000031403", "ENSMUSG00000033166", "ENSMUSG00000027770", "ENSMUSG00000025785", "ENSMUSG00000024087", "ENSMUSG00000042699", "ENSMUSG00000028330", "…
124	GOBP_PROCESS_UTILIZING_AUTOPHAGIC_MECHANISM	0.000215445384188788	0.00256565666423098	0.518848077743792	-0.288348888373991	-1.48673838705234	478	c("ENSMUSG00000023992", "ENSMUSG00000028238", "ENSMUSG00000026228", "ENSMUSG00000048895", "ENSMUSG00000015755", "ENSMUSG00000042082", "ENSMUSG00000000266", "ENSMUSG00000022037", "ENSMUSG00000054676", "ENSMUSG00000018171", "ENSMUSG00000029223", "ENSMUSG00000038375", "ENSMUSG00000055493", "ENSMUSG00000024983", "ENSMUSG00000027739", "ENSMUSG00000015149", "ENSMUSG00000015575", "ENSMUSG00000006273", "…
125	GOBP_PROTEIN_DNA_COMPLEX_SUBUNIT_ORGANIZATION	0.000160362735217837	0.00208324407749283	0.518848077743792	0.314226552581523	1.64441565843815	193	c("ENSMUSG00000054766", "ENSMUSG00000022996", "ENSMUSG00000031487", "ENSMUSG00000027067", "ENSMUSG00000047989", "ENSMUSG00000003868", "ENSMUSG00000000567", "ENSMUSG00000053801", "ENSMUSG00000020114", "ENSMUSG00000028693", "ENSMUSG00000037570", "ENSMUSG00000049932", "ENSMUSG00000036672", "ENSMUSG00000002835", "ENSMUSG00000035726", "ENSMUSG00000021811", "ENSMUSG00000014767", "ENSMUSG00000003423", "…
126	GOBP_PROTEIN_LOCALIZATION_TO_CHROMOSOME	1.82467482002868e-08	1.14440286855767e-06	0.73376198835648	0.495377020075954	2.30021486912175	90	c("ENSMUSG00000032264", "ENSMUSG00000000751", "ENSMUSG00000003868", "ENSMUSG00000041346", "ENSMUSG00000031403", "ENSMUSG00000038000", "ENSMUSG00000028884", "ENSMUSG00000021611", "ENSMUSG00000021958", "ENSMUSG00000030714", "ENSMUSG00000047710", "ENSMUSG00000003423", "ENSMUSG00000006585", "ENSMUSG00000007739", "ENSMUSG00000040945", "ENSMUSG00000007589", "ENSMUSG00000027353", "ENSMUSG00000066979", "…
127	GOBP_PROTEIN_LOCALIZATION_TO_EXTRACELLULAR_REGION	3.11582975866904e-06	8.78319384045093e-05	0.627256739718528	-0.371499126877108	-1.79195030719368	236	c("ENSMUSG00000023992", "ENSMUSG00000037386", "ENSMUSG00000039239", "ENSMUSG00000049044", "ENSMUSG00000053647", "ENSMUSG00000047415", "ENSMUSG00000028643", "ENSMUSG00000090000", "ENSMUSG00000032172", "ENSMUSG00000064177", "ENSMUSG00000022661", "ENSMUSG00000024713", "ENSMUSG00000033717", "ENSMUSG00000024049", "ENSMUSG00000002603", "ENSMUSG00000020120", "ENSMUSG00000027882", "ENSMUSG00000021678", "…
128	GOBP_PROTEIN_LOCALIZATION_TO_LYSOSOME	0.000653186814405973	0.00603556456755489	0.477270815362862	-0.513546281238323	-1.88471250125738	41	c("ENSMUSG00000028581", "ENSMUSG00000049313", "ENSMUSG00000022037", "ENSMUSG00000031438", "ENSMUSG00000021306", "ENSMUSG00000007458", "ENSMUSG00000053395", "ENSMUSG00000021686", "ENSMUSG00000036206", "ENSMUSG00000073725", "ENSMUSG00000020740", "ENSMUSG00000021706", "ENSMUSG00000035311", "ENSMUSG00000016534", "ENSMUSG00000079477", "ENSMUSG00000020458", "ENSMUSG00000027534", "ENSMUSG00000069806", "…
129	GOBP_PROTEIN_LOCALIZATION_TO_NUCLEOLUS	0.00121027307464127	0.00947920564322807	0.45505986738723	0.643184937345535	1.89955785622984	15	c("ENSMUSG00000029430", "ENSMUSG00000037570", "ENSMUSG00000021611", "ENSMUSG00000021958", "ENSMUSG00000027787", "ENSMUSG00000049553", "ENSMUSG00000026473", "ENSMUSG00000016181", "ENSMUSG00000041560")
130	GOBP_PROTEIN_LOCALIZATION_TO_NUCLEUS	0.000106397804374375	0.00149962066672362	0.538434096309916	0.293318134418357	1.59024917413787	255	c("ENSMUSG00000028063", "ENSMUSG00000031657", "ENSMUSG00000002319", "ENSMUSG00000037487", "ENSMUSG00000024944", "ENSMUSG00000026496", "ENSMUSG00000001855", "ENSMUSG00000041346", "ENSMUSG00000000567", "ENSMUSG00000029430", "ENSMUSG00000031403", "ENSMUSG00000026999", "ENSMUSG00000037570", "ENSMUSG00000022391", "ENSMUSG00000021611", "ENSMUSG00000021958", "ENSMUSG00000010047", "ENSMUSG00000022906", "…
131	GOBP_PROTEIN_LOCALIZATION_TO_PLASMA_MEMBRANE	0.000107439213137584	0.00151081762474161	0.538434096309916	-0.341589028944891	-1.64888247435339	233	c("ENSMUSG00000023992", "ENSMUSG00000023043", "ENSMUSG00000053647", "ENSMUSG00000022148", "ENSMUSG00000015647", "ENSMUSG00000027692", "ENSMUSG00000019861", "ENSMUSG00000021108", "ENSMUSG00000038174", "ENSMUSG00000021224", "ENSMUSG00000002603", "ENSMUSG00000037824", "ENSMUSG00000019996", "ENSMUSG00000073002", "ENSMUSG00000050732", "ENSMUSG00000039470", "ENSMUSG00000024143", "ENSMUSG00000041488", "…
132	GOBP_PSEUDOURIDINE_SYNTHESIS	0.00158720328651924	0.0115171085452411	0.45505986738723	0.632587611790564	1.96184512899113	18	c("ENSMUSG00000015126", "ENSMUSG00000031403", "ENSMUSG00000001056", "ENSMUSG00000027324", "ENSMUSG00000041199", "ENSMUSG00000057541", "ENSMUSG00000028010", "ENSMUSG00000020280", "ENSMUSG00000032103", "ENSMUSG00000029507", "ENSMUSG00000014907", "ENSMUSG00000033356")
133	GOBP_RECEPTOR_METABOLIC_PROCESS	0.000959295845695739	0.00798369073213719	0.477270815362862	-0.371210899550838	-1.68198513238373	132	c("ENSMUSG00000028581", "ENSMUSG00000000290", "ENSMUSG00000058715", "ENSMUSG00000026228", "ENSMUSG00000049313", "ENSMUSG00000044134", "ENSMUSG00000021224", "ENSMUSG00000034330", "ENSMUSG00000002603", "ENSMUSG00000071317", "ENSMUSG00000044456", "ENSMUSG00000039361", "ENSMUSG00000053395", "ENSMUSG00000035086", "ENSMUSG00000027598", "ENSMUSG00000040265", "ENSMUSG00000020689", "ENSMUSG00000019986", "…
134	GOBP_REGULATED_EXOCYTOSIS	1.64664260810028e-06	5.16539119679456e-05	0.643551836150722	-0.421418056855002	-1.93032940185616	146	c("ENSMUSG00000022488", "ENSMUSG00000037386", "ENSMUSG00000000290", "ENSMUSG00000030707", "ENSMUSG00000003283", "ENSMUSG00000026656", "ENSMUSG00000020573", "ENSMUSG00000049044", "ENSMUSG00000040751", "ENSMUSG00000027457", "ENSMUSG00000004961", "ENSMUSG00000034342", "ENSMUSG00000033717", "ENSMUSG00000030742", "ENSMUSG00000019823", "ENSMUSG00000020120", "ENSMUSG00000027287", "ENSMUSG00000027882", "…
135	GOBP_REGULATION_OF_ANATOMICAL_STRUCTURE_SIZE	4.94864724329204e-06	0.000124132138970642	0.610526878385931	-0.332046867000233	-1.66841835334454	346	c("ENSMUSG00000022488", "ENSMUSG00000030707", "ENSMUSG00000020340", "ENSMUSG00000037580", "ENSMUSG00000003283", "ENSMUSG00000029765", "ENSMUSG00000038264", "ENSMUSG00000026228", "ENSMUSG00000053647", "ENSMUSG00000034295", "ENSMUSG00000048895", "ENSMUSG00000025810", "ENSMUSG00000026193", "ENSMUSG00000031389", "ENSMUSG00000000627", "ENSMUSG00000070687", "ENSMUSG00000042121", "ENSMUSG00000033717", "…
136	GOBP_REGULATION_OF_BIOMINERALIZATION	0.00831294594217497	0.0399133396480824	0.380730400722792	-0.384253752614166	-1.6044554394953	74	c("ENSMUSG00000096035", "ENSMUSG00000020077", "ENSMUSG00000052430", "ENSMUSG00000019789", "ENSMUSG00000034663", "ENSMUSG00000002603", "ENSMUSG00000021253", "ENSMUSG00000067336", "ENSMUSG00000024290", "ENSMUSG00000025854", "ENSMUSG00000042406", "ENSMUSG00000020846", "ENSMUSG00000029838", "ENSMUSG00000040289", "ENSMUSG00000028108", "ENSMUSG00000037370", "ENSMUSG00000026923", "ENSMUSG00000059456", "…
137	GOBP_REGULATION_OF_CALCIUM_ION_TRANSMEMBRANE_TRANSPORT	2.43516150816395e-05	0.00046894930159677	0.575610261071129	-0.450801782904627	-1.95071701755905	96	c("ENSMUSG00000030707", "ENSMUSG00000048779", "ENSMUSG00000004266", "ENSMUSG00000061603", "ENSMUSG00000020573", "ENSMUSG00000053647", "ENSMUSG00000018171", "ENSMUSG00000032020", "ENSMUSG00000045103", "ENSMUSG00000033717", "ENSMUSG00000032192", "ENSMUSG00000034330", "ENSMUSG00000059970", "ENSMUSG00000026576", "ENSMUSG00000026271", "ENSMUSG00000002688", "ENSMUSG00000001175", "ENSMUSG00000028420", "…
138	GOBP_REGULATION_OF_CARBOHYDRATE_BIOSYNTHETIC_PROCESS	0.00069129970577828	0.0062833288265167	0.477270815362862	-0.435652786747677	-1.80806012145614	72	c("ENSMUSG00000048779", "ENSMUSG00000029778", "ENSMUSG00000053647", "ENSMUSG00000028630", "ENSMUSG00000032271", "ENSMUSG00000014956", "ENSMUSG00000002603", "ENSMUSG00000020120", "ENSMUSG00000047443", "ENSMUSG00000072494", "ENSMUSG00000000708", "ENSMUSG00000058914", "ENSMUSG00000042505", "ENSMUSG00000031399", "ENSMUSG00000025006", "ENSMUSG00000022367", "ENSMUSG00000055485", "ENSMUSG00000024740", "…
139	GOBP_REGULATION_OF_CATION_CHANNEL_ACTIVITY	3.17183369748528e-05	0.000579167365000521	0.557332238758646	-0.444429866261951	-1.93292827820664	98	c("ENSMUSG00000017737", "ENSMUSG00000038642", "ENSMUSG00000023992", "ENSMUSG00000048779", "ENSMUSG00000061603", "ENSMUSG00000045103", "ENSMUSG00000021367", "ENSMUSG00000032192", "ENSMUSG00000034330", "ENSMUSG00000042453", "ENSMUSG00000027827", "ENSMUSG00000062901", "ENSMUSG00000053395", "ENSMUSG00000021870", "ENSMUSG00000026271", "ENSMUSG00000001175", "ENSMUSG00000025809", "ENSMUSG00000059456", "…
140	GOBP_REGULATION_OF_CELLULAR_CARBOHYDRATE_METABOLIC_PROCESS	0.000338012643619441	0.00362740937021074	0.49849310876659	-0.405177295939088	-1.78103718876265	110	c("ENSMUSG00000048779", "ENSMUSG00000029778", "ENSMUSG00000053647", "ENSMUSG00000032238", "ENSMUSG00000028630", "ENSMUSG00000032271", "ENSMUSG00000026435", "ENSMUSG00000014956", "ENSMUSG00000020120", "ENSMUSG00000020544", "ENSMUSG00000047443", "ENSMUSG00000030717", "ENSMUSG00000072494", "ENSMUSG00000020660", "ENSMUSG00000000708", "ENSMUSG00000058914", "ENSMUSG00000020108", "ENSMUSG00000005886", "…
141	GOBP_REGULATION_OF_CELL_ADHESION_MEDIATED_BY_INTEGRIN	0.000479180781972096	0.00471245794746513	0.49849310876659	-0.564164048670127	-1.97346531804053	35	c("ENSMUSG00000022488", "ENSMUSG00000024965", "ENSMUSG00000004266", "ENSMUSG00000039239", "ENSMUSG00000020573", "ENSMUSG00000024696", "ENSMUSG00000034394", "ENSMUSG00000031555", "ENSMUSG00000030110", "ENSMUSG00000057058", "ENSMUSG00000037411", "ENSMUSG00000021457", "ENSMUSG00000042228", "ENSMUSG00000043733", "ENSMUSG00000022607", "ENSMUSG00000021822")
142	GOBP_REGULATION_OF_CELL_MORPHOGENESIS	8.98587988559934e-07	2.98731669892452e-05	0.659444398037935	-0.378267400936557	-1.82711296487059	245	c("ENSMUSG00000037386", "ENSMUSG00000045382", "ENSMUSG00000000290", "ENSMUSG00000024621", "ENSMUSG00000030707", "ENSMUSG00000003283", "ENSMUSG00000029765", "ENSMUSG00000055805", "ENSMUSG00000050271", "ENSMUSG00000025810", "ENSMUSG00000026193", "ENSMUSG00000025237", "ENSMUSG00000021365", "ENSMUSG00000058230", "ENSMUSG00000021665", "ENSMUSG00000037946", "ENSMUSG00000030123", "ENSMUSG00000042453", "…
143	GOBP_REGULATION_OF_CHROMOSOME_ORGANIZATION	1.33828439592975e-11	1.94911563092912e-09	0.875325132024659	0.435926351275451	2.28393730644575	198	c("ENSMUSG00000032264", "ENSMUSG00000034218", "ENSMUSG00000029176", "ENSMUSG00000047989", "ENSMUSG00000026496", "ENSMUSG00000003868", "ENSMUSG00000025358", "ENSMUSG00000021639", "ENSMUSG00000042694", "ENSMUSG00000031403", "ENSMUSG00000038000", "ENSMUSG00000027770", "ENSMUSG00000002748", "ENSMUSG00000037570", "ENSMUSG00000039738", "ENSMUSG00000021958", "ENSMUSG00000035842", "ENSMUSG00000031388", "…
144	GOBP_REGULATION_OF_DNA_METABOLIC_PROCESS	1.15793253990675e-13	2.62336049874429e-11	0.943632225232838	0.376759381643083	2.07674853568257	353	c("ENSMUSG00000035478", "ENSMUSG00000034218", "ENSMUSG00000005370", "ENSMUSG00000037487", "ENSMUSG00000030400", "ENSMUSG00000047989", "ENSMUSG00000026496", "ENSMUSG00000023953", "ENSMUSG00000003868", "ENSMUSG00000041346", "ENSMUSG00000008604", "ENSMUSG00000038482", "ENSMUSG00000025358", "ENSMUSG00000002833", "ENSMUSG00000042694", "ENSMUSG00000031403", "ENSMUSG00000038000", "ENSMUSG00000027770", "…
145	GOBP_REGULATION_OF_GTPASE_ACTIVITY	9.3269012456682e-05	0.00134876252765372	0.538434096309916	-0.331487383238952	-1.62209988204175	274	c("ENSMUSG00000035697", "ENSMUSG00000029765", "ENSMUSG00000031780", "ENSMUSG00000036863", "ENSMUSG00000024451", "ENSMUSG00000049044", "ENSMUSG00000021365", "ENSMUSG00000031709", "ENSMUSG00000058230", "ENSMUSG00000032192", "ENSMUSG00000037946", "ENSMUSG00000030123", "ENSMUSG00000021306", "ENSMUSG00000038831", "ENSMUSG00000039621", "ENSMUSG00000071042", "ENSMUSG00000021678", "ENSMUSG00000019122", "…
146	GOBP_REGULATION_OF_MACROPHAGE_DERIVED_FOAM_CELL_DIFFERENTIATION	0.00701398065015986	0.0349101054817151	0.407017918923954	-0.604155400060202	-1.79380441147917	18	c("ENSMUSG00000025044", "ENSMUSG00000021108", "ENSMUSG00000029373", "ENSMUSG00000060601", "ENSMUSG00000021025", "ENSMUSG00000020689", "ENSMUSG00000027087")
147	GOBP_REGULATION_OF_MAP_KINASE_ACTIVITY	0.000121426864609862	0.00164329232481974	0.538434096309916	-0.378123287153865	-1.7359169281773	147	c("ENSMUSG00000004266", "ENSMUSG00000020573", "ENSMUSG00000026228", "ENSMUSG00000027177", "ENSMUSG00000049313", "ENSMUSG00000030562", "ENSMUSG00000029223", "ENSMUSG00000027164", "ENSMUSG00000033717", "ENSMUSG00000021367", "ENSMUSG00000002603", "ENSMUSG00000000296", "ENSMUSG00000033618", "ENSMUSG00000021670", "ENSMUSG00000027835", "ENSMUSG00000017652", "ENSMUSG00000040152", "ENSMUSG00000022883", "…
148	GOBP_REGULATION_OF_PHAGOCYTOSIS	3.22699858475032e-05	0.000587486617348741	0.557332238758646	-0.523328877100403	-2.05576932224441	56	c("ENSMUSG00000022488", "ENSMUSG00000023992", "ENSMUSG00000026177", "ENSMUSG00000003283", "ENSMUSG00000058715", "ENSMUSG00000026656", "ENSMUSG00000014361", "ENSMUSG00000031304", "ENSMUSG00000015533", "ENSMUSG00000034330", "ENSMUSG00000015053", "ENSMUSG00000021678", "ENSMUSG00000061878")
149	GOBP_REGULATION_OF_PROTEIN_LOCALIZATION_TO_MEMBRANE	0.000509323479109531	0.0049848507547408	0.477270815362862	-0.368169019290158	-1.67759383667208	141	c("ENSMUSG00000023992", "ENSMUSG00000000290", "ENSMUSG00000053647", "ENSMUSG00000048895", "ENSMUSG00000025245", "ENSMUSG00000019861", "ENSMUSG00000021108", "ENSMUSG00000021224", "ENSMUSG00000002603", "ENSMUSG00000031119", "ENSMUSG00000026150", "ENSMUSG00000050732", "ENSMUSG00000039470", "ENSMUSG00000024146", "ENSMUSG00000024143", "ENSMUSG00000041488", "ENSMUSG00000025903", "ENSMUSG00000021936", "…
150	GOBP_REGULATION_OF_RESPONSE_TO_ENDOPLASMIC_RETICULUM_STRESS	0.00151104446387639	0.0110961092263288	0.45505986738723	-0.416628982135662	-1.75183831846799	77	c("ENSMUSG00000026656", "ENSMUSG00000022037", "ENSMUSG00000066877", "ENSMUSG00000026663", "ENSMUSG00000038084", "ENSMUSG00000030717", "ENSMUSG00000060601", "ENSMUSG00000042797", "ENSMUSG00000021189", "ENSMUSG00000031668", "ENSMUSG00000023826", "ENSMUSG00000027230", "ENSMUSG00000025408", "ENSMUSG00000050148", "ENSMUSG00000075701", "ENSMUSG00000026883", "ENSMUSG00000032850", "ENSMUSG00000020484", "…
151	GOBP_REGULATION_OF_SECRETION	5.96892747796098e-05	0.00096592405774305	0.557332238758646	-0.313989218563515	-1.58276417959562	361	c("ENSMUSG00000022488", "ENSMUSG00000023992", "ENSMUSG00000037386", "ENSMUSG00000004371", "ENSMUSG00000000290", "ENSMUSG00000039239", "ENSMUSG00000026656", "ENSMUSG00000049044", "ENSMUSG00000053647", "ENSMUSG00000047415", "ENSMUSG00000034394", "ENSMUSG00000090000", "ENSMUSG00000004961", "ENSMUSG00000064177", "ENSMUSG00000022661", "ENSMUSG00000033717", "ENSMUSG00000021367", "ENSMUSG00000027739", "…
152	GOBP_REGULATION_OF_TRANSLATIONAL_FIDELITY	0.0107479910466043	0.0484491239735286	0.380730400722792	0.533775426134189	1.730404020933	20	c("ENSMUSG00000023938", "ENSMUSG00000075528", "ENSMUSG00000027430", "ENSMUSG00000007029", "ENSMUSG00000028107", "ENSMUSG00000029014", "ENSMUSG00000035202", "ENSMUSG00000012848", "ENSMUSG00000038838", "ENSMUSG00000028889", "ENSMUSG00000035150", "ENSMUSG00000026618", "ENSMUSG00000029536")
153	GOBP_REGULATION_OF_TRANSMEMBRANE_TRANSPORT	9.95855138630226e-06	0.000227300219514966	0.593325476396405	-0.336599010726029	-1.67914026674451	320	c("ENSMUSG00000017737", "ENSMUSG00000038642", "ENSMUSG00000023992", "ENSMUSG00000030707", "ENSMUSG00000048779", "ENSMUSG00000004266", "ENSMUSG00000061603", "ENSMUSG00000051726", "ENSMUSG00000020573", "ENSMUSG00000053647", "ENSMUSG00000062785", "ENSMUSG00000066705", "ENSMUSG00000019861", "ENSMUSG00000018171", "ENSMUSG00000032020", "ENSMUSG00000045103", "ENSMUSG00000033717", "ENSMUSG00000021367", "…
154	GOBP_REGULATION_OF_VESICLE_MEDIATED_TRANSPORT	5.7857523492144e-08	3.15995063572719e-06	0.719512826338911	-0.353592621412499	-1.78490641112529	374	c("ENSMUSG00000022488", "ENSMUSG00000023992", "ENSMUSG00000037386", "ENSMUSG00000000290", "ENSMUSG00000026177", "ENSMUSG00000030707", "ENSMUSG00000003283", "ENSMUSG00000058715", "ENSMUSG00000022092", "ENSMUSG00000026656", "ENSMUSG00000049044", "ENSMUSG00000014361", "ENSMUSG00000048895", "ENSMUSG00000025810", "ENSMUSG00000031304", "ENSMUSG00000049313", "ENSMUSG00000022037", "ENSMUSG00000015533", "…
155	GOBP_RESPONSE_TO_BMP	0.000900204827947431	0.00761625578499922	0.477270815362862	-0.36583291346056	-1.6481841760132	126	c("ENSMUSG00000039239", "ENSMUSG00000074227", "ENSMUSG00000006205", "ENSMUSG00000049313", "ENSMUSG00000034161", "ENSMUSG00000052430", "ENSMUSG00000021366", "ENSMUSG00000002603", "ENSMUSG00000063632", "ENSMUSG00000061436", "ENSMUSG00000021253", "ENSMUSG00000033014", "ENSMUSG00000032387", "ENSMUSG00000061731", "ENSMUSG00000024563", "ENSMUSG00000020325", "ENSMUSG00000025860", "ENSMUSG00000067336", "…
156	GOBP_RESPONSE_TO_ENDOPLASMIC_RETICULUM_STRESS	0.000126032302773454	0.0016869575406241	0.518848077743792	-0.340206341598801	-1.63380460624056	229	c("ENSMUSG00000042104", "ENSMUSG00000026656", "ENSMUSG00000041594", "ENSMUSG00000052656", "ENSMUSG00000022037", "ENSMUSG00000038648", "ENSMUSG00000074212", "ENSMUSG00000066877", "ENSMUSG00000021619", "ENSMUSG00000055401", "ENSMUSG00000026663", "ENSMUSG00000030598", "ENSMUSG00000075000", "ENSMUSG00000038084", "ENSMUSG00000030717", "ENSMUSG00000060601", "ENSMUSG00000040152", "ENSMUSG00000042797", "…
157	GOBP_RESPONSE_TO_EXTRACELLULAR_STIMULUS	0.00263894094526173	0.0167975044351363	0.431707695803346	-0.283069340245883	-1.41599207509593	335	c("ENSMUSG00000018774", "ENSMUSG00000024397", "ENSMUSG00000020032", "ENSMUSG00000063727", "ENSMUSG00000042082", "ENSMUSG00000042742", "ENSMUSG00000049313", "ENSMUSG00000015533", "ENSMUSG00000064177", "ENSMUSG00000031112", "ENSMUSG00000026469", "ENSMUSG00000020661", "ENSMUSG00000034342", "ENSMUSG00000032640", "ENSMUSG00000013584", "ENSMUSG00000058230", "ENSMUSG00000015149", "ENSMUSG00000038205", "…
158	GOBP_RESPONSE_TO_INTERFERON_BETA	0.000396046122846726	0.00407162039235869	0.49849310876659	0.568828011405365	2.048150345434	28	c("ENSMUSG00000020464", "ENSMUSG00000040483", "ENSMUSG00000069874", "ENSMUSG00000046718", "ENSMUSG00000025491", "ENSMUSG00000026104", "ENSMUSG00000073489", "ENSMUSG00000042349", "ENSMUSG00000024349", "ENSMUSG00000052776", "ENSMUSG00000068329", "ENSMUSG00000025492", "ENSMUSG00000049734")
159	GOBP_RESPONSE_TO_MISFOLDED_PROTEIN	0.00905474428916816	0.0425406073862071	0.380730400722792	-0.540117612253226	-1.71182039285833	23	c("ENSMUSG00000042104", "ENSMUSG00000022037", "ENSMUSG00000074212", "ENSMUSG00000025939", "ENSMUSG00000022365", "ENSMUSG00000021189", "ENSMUSG00000031161", "ENSMUSG00000043929", "ENSMUSG00000020109")
160	GOBP_RESPONSE_TO_MUSCLE_STRETCH	0.00626699369404464	0.0319993325763532	0.407017918923954	-0.57565238598087	-1.73093412165519	19	c("ENSMUSG00000045103", "ENSMUSG00000021367", "ENSMUSG00000027665", "ENSMUSG00000024803", "ENSMUSG00000021025", "ENSMUSG00000026879", "ENSMUSG00000021250", "ENSMUSG00000022607")
161	GOBP_RESPONSE_TO_TOPOLOGICALLY_INCORRECT_PROTEIN	0.000160994783408854	0.00208645146210161	0.518848077743792	-0.376705065985207	-1.72742403661573	145	c("ENSMUSG00000042104", "ENSMUSG00000038086", "ENSMUSG00000041594", "ENSMUSG00000022037", "ENSMUSG00000038648", "ENSMUSG00000074212", "ENSMUSG00000066877", "ENSMUSG00000055401", "ENSMUSG00000059970", "ENSMUSG00000026663", "ENSMUSG00000025939", "ENSMUSG00000040152", "ENSMUSG00000006221", "ENSMUSG00000028035", "ENSMUSG00000040462", "ENSMUSG00000022365", "ENSMUSG00000027313", "ENSMUSG00000021189", "…
162	GOBP_RHYTHMIC_BEHAVIOR	0.00267937569683703	0.0169490601215637	0.431707695803346	-0.570417828173355	-1.82469926074331	25	c("ENSMUSG00000037868", "ENSMUSG00000040133", "ENSMUSG00000064177", "ENSMUSG00000001751", "ENSMUSG00000021594", "ENSMUSG00000038872", "ENSMUSG00000005886")
163	GOBP_RIBONUCLEOPROTEIN_COMPLEX_BIOGENESIS	5.80856942053403e-39	3.55310191454067e-35	1.62807167569582	0.519925926451851	2.92799503219753	400	c("ENSMUSG00000046756", "ENSMUSG00000031657", "ENSMUSG00000034218", "ENSMUSG00000020692", "ENSMUSG00000040688", "ENSMUSG00000030400", "ENSMUSG00000003868", "ENSMUSG00000034259", "ENSMUSG00000067367", "ENSMUSG00000033983", "ENSMUSG00000015126", "ENSMUSG00000019297", "ENSMUSG00000029430", "ENSMUSG00000031754", "ENSMUSG00000038299", "ENSMUSG00000025364", "ENSMUSG00000037275", "ENSMUSG00000020211", "…
164	GOBP_RNA_3_END_PROCESSING	2.80266482286391e-08	1.62984272186605e-06	0.73376198835648	0.482820299656149	2.2759698008954	100	c("ENSMUSG00000020464", "ENSMUSG00000020549", "ENSMUSG00000034022", "ENSMUSG00000029227", "ENSMUSG00000034259", "ENSMUSG00000071652", "ENSMUSG00000020079", "ENSMUSG00000031754", "ENSMUSG00000031403", "ENSMUSG00000027770", "ENSMUSG00000025785", "ENSMUSG00000027498", "ENSMUSG00000028330", "ENSMUSG00000025260", "ENSMUSG00000027893", "ENSMUSG00000039356", "ENSMUSG00000031256", "ENSMUSG00000046865", "…
165	GOBP_RNA_CATABOLIC_PROCESS	5.4469789581664e-06	0.000135443781654894	0.610526878385931	0.316951350875357	1.7202507152811	252	c("ENSMUSG00000020464", "ENSMUSG00000020549", "ENSMUSG00000034218", "ENSMUSG00000095687", "ENSMUSG00000006019", "ENSMUSG00000034259", "ENSMUSG00000032040", "ENSMUSG00000002210", "ENSMUSG00000020079", "ENSMUSG00000036371", "ENSMUSG00000017478", "ENSMUSG00000031403", "ENSMUSG00000031848", "ENSMUSG00000033166", "ENSMUSG00000027770", "ENSMUSG00000025785", "ENSMUSG00000042699", "ENSMUSG00000028330", "…
166	GOBP_RNA_LOCALIZATION	3.45081189418987e-11	4.49119496952329e-09	0.851339057116899	0.44609755677824	2.29033498948872	174	c("ENSMUSG00000020464", "ENSMUSG00000034218", "ENSMUSG00000040034", "ENSMUSG00000001855", "ENSMUSG00000003868", "ENSMUSG00000041346", "ENSMUSG00000029430", "ENSMUSG00000031403", "ENSMUSG00000059714", "ENSMUSG00000038759", "ENSMUSG00000092035", "ENSMUSG00000027770", "ENSMUSG00000026999", "ENSMUSG00000042699", "ENSMUSG00000028330", "ENSMUSG00000051329", "ENSMUSG00000074182", "ENSMUSG00000046865", "…
167	GOBP_RNA_PHOSPHODIESTER_BOND_HYDROLYSIS	6.31724765045686e-08	3.30165595655013e-06	0.704975715167238	0.436757501515734	2.15276079981302	129	c("ENSMUSG00000020464", "ENSMUSG00000020549", "ENSMUSG00000034022", "ENSMUSG00000095687", "ENSMUSG00000040688", "ENSMUSG00000029227", "ENSMUSG00000034259", "ENSMUSG00000032040", "ENSMUSG00000042389", "ENSMUSG00000019297", "ENSMUSG00000031754", "ENSMUSG00000033166", "ENSMUSG00000003848", "ENSMUSG00000025785", "ENSMUSG00000035585", "ENSMUSG00000028330", "ENSMUSG00000052926", "ENSMUSG00000039356", "…
168	GOBP_RNA_SPLICING_VIA_TRANSESTERIFICATION_REACTIONS	1.77936060685272e-18	9.07029069343175e-16	1.10533657731401	0.459001289213135	2.50731104789626	267	c("ENSMUSG00000024422", "ENSMUSG00000033983", "ENSMUSG00000032040", "ENSMUSG00000066148", "ENSMUSG00000061360", "ENSMUSG00000037275", "ENSMUSG00000020211", "ENSMUSG00000031848", "ENSMUSG00000024735", "ENSMUSG00000029345", "ENSMUSG00000068856", "ENSMUSG00000031370", "ENSMUSG00000024007", "ENSMUSG00000024853", "ENSMUSG00000042699", "ENSMUSG00000028330", "ENSMUSG00000003208", "ENSMUSG00000092607", "…
169	GOBP_RRNA_METABOLIC_PROCESS	1.4652752836392e-25	1.49384815167016e-22	1.31101476274061	0.531375737272132	2.87366187273551	249	c("ENSMUSG00000040688", "ENSMUSG00000030400", "ENSMUSG00000034259", "ENSMUSG00000067367", "ENSMUSG00000015126", "ENSMUSG00000019297", "ENSMUSG00000038299", "ENSMUSG00000025364", "ENSMUSG00000031403", "ENSMUSG00000057234", "ENSMUSG00000033166", "ENSMUSG00000003848", "ENSMUSG00000025785", "ENSMUSG00000061458", "ENSMUSG00000026234", "ENSMUSG00000035842", "ENSMUSG00000018433", "ENSMUSG00000039356", "…
170	GOBP_SARCOMERE_ORGANIZATION	0.000733094915977006	0.00651793837359208	0.477270815362862	-0.609643006860936	-1.9501759745111	25	c("ENSMUSG00000034295", "ENSMUSG00000021367", "ENSMUSG00000024803", "ENSMUSG00000026414", "ENSMUSG00000032366", "ENSMUSG00000020612", "ENSMUSG00000020186", "ENSMUSG00000066406", "ENSMUSG00000026421", "ENSMUSG00000025809", "ENSMUSG00000021798", "ENSMUSG00000062929", "ENSMUSG00000010175", "ENSMUSG00000015605")
171	GOBP_SECOND_MESSENGER_MEDIATED_SIGNALING	0.000572481038804063	0.00541410720396114	0.477270815362862	-0.346354594776833	-1.62209639795972	173	c("ENSMUSG00000023992", "ENSMUSG00000045382", "ENSMUSG00000051359", "ENSMUSG00000029778", "ENSMUSG00000061603", "ENSMUSG00000022092", "ENSMUSG00000026228", "ENSMUSG00000040751", "ENSMUSG00000028630", "ENSMUSG00000022951", "ENSMUSG00000045103", "ENSMUSG00000030742", "ENSMUSG00000021367", "ENSMUSG00000008136", "ENSMUSG00000034330", "ENSMUSG00000020120", "ENSMUSG00000061878", "ENSMUSG00000028005", "…
172	GOBP_SKELETAL_MUSCLE_CELL_DIFFERENTIATION	0.000446856078407914	0.00448837213730905	0.49849310876659	-0.518485492708872	-1.94658643505292	47	c("ENSMUSG00000037868", "ENSMUSG00000024176", "ENSMUSG00000034161", "ENSMUSG00000020423", "ENSMUSG00000042622", "ENSMUSG00000063632", "ENSMUSG00000021200", "ENSMUSG00000030717", "ENSMUSG00000024803", "ENSMUSG00000034998", "ENSMUSG00000024593", "ENSMUSG00000031609", "ENSMUSG00000055116", "ENSMUSG00000026923", "ENSMUSG00000038132", "ENSMUSG00000027470", "ENSMUSG00000022105", "ENSMUSG00000021250")
173	GOBP_SKELETAL_SYSTEM_DEVELOPMENT	0.000162305457846982	0.0020901526013684	0.518848077743792	-0.298223136571784	-1.51348557069537	399	c("ENSMUSG00000017737", "ENSMUSG00000001348", "ENSMUSG00000040447", "ENSMUSG00000007613", "ENSMUSG00000004266", "ENSMUSG00000039239", "ENSMUSG00000037664", "ENSMUSG00000047415", "ENSMUSG00000005124", "ENSMUSG00000040268", "ENSMUSG00000004637", "ENSMUSG00000063727", "ENSMUSG00000064177", "ENSMUSG00000038648", "ENSMUSG00000024713", "ENSMUSG00000034161", "ENSMUSG00000052430", "ENSMUSG00000021367", "…
174	GOBP_SMALL_GTPASE_MEDIATED_SIGNAL_TRANSDUCTION	8.56771172789324e-06	0.000198037413928291	0.593325476396405	-0.318338999073393	-1.62184976035018	417	c("ENSMUSG00000018008", "ENSMUSG00000035697", "ENSMUSG00000029778", "ENSMUSG00000041112", "ENSMUSG00000024397", "ENSMUSG00000035711", "ENSMUSG00000039239", "ENSMUSG00000036863", "ENSMUSG00000020573", "ENSMUSG00000049044", "ENSMUSG00000035133", "ENSMUSG00000050271", "ENSMUSG00000025810", "ENSMUSG00000031389", "ENSMUSG00000038206", "ENSMUSG00000022102", "ENSMUSG00000061751", "ENSMUSG00000027363", "…
175	GOBP_SOMITOGENESIS	0.00341141891879722	0.0202402032262683	0.431707695803346	0.434065320541657	1.67851914303135	39	c("ENSMUSG00000020918", "ENSMUSG00000042812", "ENSMUSG00000028780", "ENSMUSG00000026640", "ENSMUSG00000034218", "ENSMUSG00000020692", "ENSMUSG00000039191", "ENSMUSG00000030201", "ENSMUSG00000059552", "ENSMUSG00000044702", "ENSMUSG00000079487")
176	GOBP_SPINDLE_ASSEMBLY	1.79062836020833e-06	5.50415762783635e-05	0.643551836150722	0.424537563719309	2.03782043776459	110	c("ENSMUSG00000031371", "ENSMUSG00000000759", "ENSMUSG00000071647", "ENSMUSG00000029029", "ENSMUSG00000001100", "ENSMUSG00000021693", "ENSMUSG00000028896", "ENSMUSG00000074358", "ENSMUSG00000024790", "ENSMUSG00000032534", "ENSMUSG00000079553", "ENSMUSG00000051786", "ENSMUSG00000001440", "ENSMUSG00000041840", "ENSMUSG00000017861", "ENSMUSG00000041133", "ENSMUSG00000001525", "ENSMUSG00000020457", "…
177	GOBP_SPINDLE_ORGANIZATION	6.96559714886254e-07	2.39373919997709e-05	0.659444398037935	0.381402215932234	1.96480539362134	172	c("ENSMUSG00000031371", "ENSMUSG00000000759", "ENSMUSG00000071647", "ENSMUSG00000029029", "ENSMUSG00000029430", "ENSMUSG00000001100", "ENSMUSG00000028851", "ENSMUSG00000021693", "ENSMUSG00000011589", "ENSMUSG00000028896", "ENSMUSG00000074358", "ENSMUSG00000024790", "ENSMUSG00000027509", "ENSMUSG00000032534", "ENSMUSG00000035198", "ENSMUSG00000079553", "ENSMUSG00000051786", "ENSMUSG00000001440", "…
178	GOBP_SUPEROXIDE_METABOLIC_PROCESS	1.94753635971871e-05	0.000397102663746645	0.575610261071129	-0.593191352397588	-2.15764008624117	39	c("ENSMUSG00000026480", "ENSMUSG00000001348", "ENSMUSG00000000290", "ENSMUSG00000037580", "ENSMUSG00000030562", "ENSMUSG00000021367", "ENSMUSG00000002603", "ENSMUSG00000039621", "ENSMUSG00000021678", "ENSMUSG00000032872")
179	GOBP_SYNAPTIC_SIGNALING	2.92437515903998e-06	8.5182870704036e-05	0.627256739718528	-0.326714335163433	-1.65573085005367	394	c("ENSMUSG00000037868", "ENSMUSG00000037386", "ENSMUSG00000040133", "ENSMUSG00000059991", "ENSMUSG00000026228", "ENSMUSG00000053647", "ENSMUSG00000023945", "ENSMUSG00000027457", "ENSMUSG00000048895", "ENSMUSG00000020262", "ENSMUSG00000027363", "ENSMUSG00000038910", "ENSMUSG00000004961", "ENSMUSG00000041189", "ENSMUSG00000064177", "ENSMUSG00000020077", "ENSMUSG00000070687", "ENSMUSG00000033717", "…
180	GOBP_TELOMERE_MAINTENANCE	5.48637656218749e-11	6.71203308618018e-09	0.851339057116899	0.486258075054312	2.37145065394967	126	c("ENSMUSG00000022471", "ENSMUSG00000024170", "ENSMUSG00000034218", "ENSMUSG00000026496", "ENSMUSG00000000751", "ENSMUSG00000041346", "ENSMUSG00000002068", "ENSMUSG00000042694", "ENSMUSG00000031403", "ENSMUSG00000038000", "ENSMUSG00000027770", "ENSMUSG00000029345", "ENSMUSG00000028884", "ENSMUSG00000028212", "ENSMUSG00000039738", "ENSMUSG00000021611", "ENSMUSG00000021958", "ENSMUSG00000029191", "…
181	GOBP_TISSUE_MORPHOGENESIS	1.26210074843199e-05	0.000274742714525214	0.593325476396405	-0.308108962697951	-1.58358356696429	457	c("ENSMUSG00000021998", "ENSMUSG00000045382", "ENSMUSG00000024621", "ENSMUSG00000007613", "ENSMUSG00000027276", "ENSMUSG00000024176", "ENSMUSG00000049723", "ENSMUSG00000039239", "ENSMUSG00000028463", "ENSMUSG00000074227", "ENSMUSG00000034394", "ENSMUSG00000025810", "ENSMUSG00000044548", "ENSMUSG00000015647", "ENSMUSG00000084128", "ENSMUSG00000020262", "ENSMUSG00000015533", "ENSMUSG00000027164", "…
182	GOBP_TRANSMEMBRANE_RECEPTOR_PROTEIN_TYROSINE_KINASE_SIGNALING_PATHWAY	1.98727127624042e-05	0.000403858418497097	0.575610261071129	-0.307449584849197	-1.57989018030543	452	c("ENSMUSG00000017737", "ENSMUSG00000024621", "ENSMUSG00000020340", "ENSMUSG00000003283", "ENSMUSG00000035711", "ENSMUSG00000053647", "ENSMUSG00000040268", "ENSMUSG00000014361", "ENSMUSG00000048895", "ENSMUSG00000025810", "ENSMUSG00000022102", "ENSMUSG00000061751", "ENSMUSG00000049313", "ENSMUSG00000064177", "ENSMUSG00000032020", "ENSMUSG00000021365", "ENSMUSG00000034342", "ENSMUSG00000033717", "…
183	GOBP_VACUOLAR_TRANSPORT	1.08107971255907e-05	0.000243123698592787	0.593325476396405	-0.41534323305094	-1.89323455270958	142	c("ENSMUSG00000028581", "ENSMUSG00000028238", "ENSMUSG00000042082", "ENSMUSG00000049313", "ENSMUSG00000022037", "ENSMUSG00000024983", "ENSMUSG00000020128", "ENSMUSG00000037526", "ENSMUSG00000009907", "ENSMUSG00000007458", "ENSMUSG00000053395", "ENSMUSG00000021124", "ENSMUSG00000034708", "ENSMUSG00000035086", "ENSMUSG00000028300", "ENSMUSG00000023826", "ENSMUSG00000032536", "ENSMUSG00000027291", "…
184	GOBP_VACUOLE_ORGANIZATION	8.57935502550221e-06	0.000198037413928291	0.593325476396405	-0.396954469915797	-1.85133311422144	170	c("ENSMUSG00000028581", "ENSMUSG00000030707", "ENSMUSG00000042082", "ENSMUSG00000018171", "ENSMUSG00000038375", "ENSMUSG00000027739", "ENSMUSG00000021665", "ENSMUSG00000001751", "ENSMUSG00000022257", "ENSMUSG00000027602", "ENSMUSG00000037526", "ENSMUSG00000027244", "ENSMUSG00000030717", "ENSMUSG00000061731", "ENSMUSG00000032905", "ENSMUSG00000061455", "ENSMUSG00000041895", "ENSMUSG00000050315", "…
185	GOBP_VASOCONSTRICTION	0.00130235852976228	0.0100460619502596	0.45505986738723	-0.510576129620235	-1.84285005277564	38	c("ENSMUSG00000026228", "ENSMUSG00000070687", "ENSMUSG00000033717", "ENSMUSG00000021367", "ENSMUSG00000050541", "ENSMUSG00000030660", "ENSMUSG00000032487", "ENSMUSG00000067336", "ENSMUSG00000050730", "ENSMUSG00000044447", "ENSMUSG00000027274", "ENSMUSG00000035783", "ENSMUSG00000024798", "ENSMUSG00000049511", "ENSMUSG00000029084", "ENSMUSG00000028149", "ENSMUSG00000048376")
186	GOBP_VESICLE_ORGANIZATION	0.000887418642138981	0.00754984677880967	0.477270815362862	-0.310655545524784	-1.50830905763942	258	c("ENSMUSG00000030707", "ENSMUSG00000027363", "ENSMUSG00000030559", "ENSMUSG00000044134", "ENSMUSG00000020077", "ENSMUSG00000024983", "ENSMUSG00000020876", "ENSMUSG00000027287", "ENSMUSG00000026470", "ENSMUSG00000032757", "ENSMUSG00000022257", "ENSMUSG00000050732", "ENSMUSG00000039470", "ENSMUSG00000061878", "ENSMUSG00000009907", "ENSMUSG00000024687", "ENSMUSG00000041488", "ENSMUSG00000039361", "…
187	GOBP_WOUND_HEALING	1.2957030418864e-09	1.08572815167385e-07	0.788186810800237	-0.392695531002171	-1.9401799785804	300	c("ENSMUSG00000021998", "ENSMUSG00000024965", "ENSMUSG00000045382", "ENSMUSG00000007613", "ENSMUSG00000026177", "ENSMUSG00000004266", "ENSMUSG00000058715", "ENSMUSG00000026715", "ENSMUSG00000049723", "ENSMUSG00000039239", "ENSMUSG00000020573", "ENSMUSG00000005124", "ENSMUSG00000014361", "ENSMUSG00000035107", "ENSMUSG00000026193", "ENSMUSG00000015533", "ENSMUSG00000032020", "ENSMUSG00000033717", "…
188	GOCC_ACTIN_CYTOSKELETON	2.61853537437277e-07	1.10253294235436e-05	0.674962860011025	-0.344955829703044	-1.74008859058583	366	c("ENSMUSG00000021998", "ENSMUSG00000032322", "ENSMUSG00000024965", "ENSMUSG00000030707", "ENSMUSG00000003283", "ENSMUSG00000024397", "ENSMUSG00000022148", "ENSMUSG00000024696", "ENSMUSG00000061751", "ENSMUSG00000045103", "ENSMUSG00000026490", "ENSMUSG00000058230", "ENSMUSG00000026950", "ENSMUSG00000051735", "ENSMUSG00000019823", "ENSMUSG00000037736", "ENSMUSG00000052698", "ENSMUSG00000048096", "…
189	GOCC_ACTIN_FILAMENT	5.99312155228382e-06	0.000146449805770249	0.610526878385931	-0.477938234394725	-2.04063549000718	86	c("ENSMUSG00000021998", "ENSMUSG00000032322", "ENSMUSG00000030707", "ENSMUSG00000003283", "ENSMUSG00000024397", "ENSMUSG00000048096", "ENSMUSG00000031827", "ENSMUSG00000024143", "ENSMUSG00000038244", "ENSMUSG00000031799", "ENSMUSG00000039137", "ENSMUSG00000001864", "ENSMUSG00000015143", "ENSMUSG00000058056", "ENSMUSG00000030536", "ENSMUSG00000032366", "ENSMUSG00000027646", "ENSMUSG00000004677", "…
190	GOCC_ACTOMYOSIN	0.000161931423279647	0.0020901526013684	0.518848077743792	-0.483624096539849	-1.95672143385715	66	c("ENSMUSG00000021998", "ENSMUSG00000026490", "ENSMUSG00000037736", "ENSMUSG00000037712", "ENSMUSG00000053702", "ENSMUSG00000031799", "ENSMUSG00000034574", "ENSMUSG00000000708", "ENSMUSG00000050315", "ENSMUSG00000015143", "ENSMUSG00000058056", "ENSMUSG00000032366", "ENSMUSG00000025006", "ENSMUSG00000025278", "ENSMUSG00000022443", "ENSMUSG00000006219", "ENSMUSG00000006386", "ENSMUSG00000021493", "…
191	GOCC_ADHERENS_JUNCTION	0.000537199584762296	0.00516674506287887	0.477270815362862	-0.378234017662505	-1.7252202697145	137	c("ENSMUSG00000023043", "ENSMUSG00000027276", "ENSMUSG00000026413", "ENSMUSG00000045095", "ENSMUSG00000045659", "ENSMUSG00000024812", "ENSMUSG00000027287", "ENSMUSG00000026657", "ENSMUSG00000053931", "ENSMUSG00000033955", "ENSMUSG00000041957", "ENSMUSG00000024168", "ENSMUSG00000057440", "ENSMUSG00000025666", "ENSMUSG00000001552", "ENSMUSG00000062901", "ENSMUSG00000037712", "ENSMUSG00000067336", "…
192	GOCC_AXON	6.17936109784724e-05	0.000979252638226206	0.538434096309916	-0.304819683027937	-1.5550142426187	421	c("ENSMUSG00000030707", "ENSMUSG00000039239", "ENSMUSG00000053647", "ENSMUSG00000023945", "ENSMUSG00000031539", "ENSMUSG00000062785", "ENSMUSG00000048895", "ENSMUSG00000025810", "ENSMUSG00000031389", "ENSMUSG00000041642", "ENSMUSG00000015533", "ENSMUSG00000004961", "ENSMUSG00000064177", "ENSMUSG00000022661", "ENSMUSG00000029223", "ENSMUSG00000034342", "ENSMUSG00000033717", "ENSMUSG00000036298", "…
193	GOCC_AZUROPHIL_GRANULE	0.000192038652503333	0.0023731321966927	0.518848077743792	-0.401998670681544	-1.79925678926981	121	c("ENSMUSG00000069516", "ENSMUSG00000035697", "ENSMUSG00000018774", "ENSMUSG00000030560", "ENSMUSG00000042082", "ENSMUSG00000037685", "ENSMUSG00000021608", "ENSMUSG00000028164", "ENSMUSG00000021665", "ENSMUSG00000000594", "ENSMUSG00000027287", "ENSMUSG00000050732", "ENSMUSG00000019779", "ENSMUSG00000041488", "ENSMUSG00000032434", "ENSMUSG00000019810", "ENSMUSG00000031232", "ENSMUSG00000056888", "…
194	GOCC_CAJAL_BODY	0.000168074953825611	0.00214190519281513	0.518848077743792	0.468011796017977	1.96703975148952	55	c("ENSMUSG00000041346", "ENSMUSG00000033983", "ENSMUSG00000066148", "ENSMUSG00000025358", "ENSMUSG00000031403", "ENSMUSG00000058589", "ENSMUSG00000039148", "ENSMUSG00000046865", "ENSMUSG00000001056", "ENSMUSG00000039236", "ENSMUSG00000020290", "ENSMUSG00000028688", "ENSMUSG00000020929", "ENSMUSG00000024217", "ENSMUSG00000061613", "ENSMUSG00000018974", "ENSMUSG00000022538", "ENSMUSG00000028010", "…
195	GOCC_CELL_LEADING_EDGE	4.7444343131443e-05	0.000808892407996992	0.557332238758646	-0.322989720047349	-1.6155757382593	334	c("ENSMUSG00000021998", "ENSMUSG00000032322", "ENSMUSG00000045382", "ENSMUSG00000030707", "ENSMUSG00000035697", "ENSMUSG00000024397", "ENSMUSG00000024451", "ENSMUSG00000053647", "ENSMUSG00000040268", "ENSMUSG00000062785", "ENSMUSG00000022995", "ENSMUSG00000021365", "ENSMUSG00000026490", "ENSMUSG00000042121", "ENSMUSG00000028266", "ENSMUSG00000051735", "ENSMUSG00000037946", "ENSMUSG00000006273", "…
196	GOCC_CELL_SUBSTRATE_JUNCTION	1.49609454624323e-05	0.000318529944877665	0.593325476396405	-0.316908628796606	-1.60831464126549	399	c("ENSMUSG00000021998", "ENSMUSG00000024965", "ENSMUSG00000000290", "ENSMUSG00000003283", "ENSMUSG00000024696", "ENSMUSG00000050271", "ENSMUSG00000022995", "ENSMUSG00000025810", "ENSMUSG00000015533", "ENSMUSG00000030562", "ENSMUSG00000021365", "ENSMUSG00000045103", "ENSMUSG00000034342", "ENSMUSG00000014956", "ENSMUSG00000021224", "ENSMUSG00000008136", "ENSMUSG00000036452", "ENSMUSG00000027287", "…
197	GOCC_CELL_SURFACE	0.000716422474487335	0.00640945877335347	0.477270815362862	-0.280892817710578	-1.44315779838584	449	c("ENSMUSG00000025044", "ENSMUSG00000045382", "ENSMUSG00000000290", "ENSMUSG00000024621", "ENSMUSG00000007613", "ENSMUSG00000029778", "ENSMUSG00000058715", "ENSMUSG00000026656", "ENSMUSG00000038264", "ENSMUSG00000033467", "ENSMUSG00000035107", "ENSMUSG00000031304", "ENSMUSG00000042082", "ENSMUSG00000049313", "ENSMUSG00000022037", "ENSMUSG00000015533", "ENSMUSG00000028076", "ENSMUSG00000022661", "…
198	GOCC_CHAPERONE_COMPLEX	3.07290619314833e-06	8.71882253081846e-05	0.627256739718528	0.637116176454786	2.39014216402646	31	c("ENSMUSG00000003868", "ENSMUSG00000039615", "ENSMUSG00000020973", "ENSMUSG00000000167", "ENSMUSG00000021811", "ENSMUSG00000003099", "ENSMUSG00000030079", "ENSMUSG00000007739", "ENSMUSG00000029447", "ENSMUSG00000024537", "ENSMUSG00000068039", "ENSMUSG00000025613", "ENSMUSG00000071072", "ENSMUSG00000022913", "ENSMUSG00000024966", "ENSMUSG00000022234", "ENSMUSG00000001416", "ENSMUSG00000015656", "…
199	GOCC_CHROMOSOMAL_REGION	1.4033288793326e-15	4.76897930826528e-13	1.01754479730988	0.405491676460284	2.22952262468747	325	c("ENSMUSG00000022471", "ENSMUSG00000032264", "ENSMUSG00000024170", "ENSMUSG00000034218", "ENSMUSG00000040034", "ENSMUSG00000026496", "ENSMUSG00000000751", "ENSMUSG00000041346", "ENSMUSG00000027115", "ENSMUSG00000036928", "ENSMUSG00000025358", "ENSMUSG00000042694", "ENSMUSG00000038000", "ENSMUSG00000027770", "ENSMUSG00000029345", "ENSMUSG00000028884", "ENSMUSG00000022391", "ENSMUSG00000026037", "…
200	GOCC_CHROMOSOME_TELOMERIC_REGION	3.30363889625004e-10	3.4841998497175e-08	0.814035837847908	0.464134380604514	2.33456711182971	142	c("ENSMUSG00000022471", "ENSMUSG00000024170", "ENSMUSG00000034218", "ENSMUSG00000026496", "ENSMUSG00000000751", "ENSMUSG00000041346", "ENSMUSG00000025358", "ENSMUSG00000042694", "ENSMUSG00000038000", "ENSMUSG00000027770", "ENSMUSG00000029345", "ENSMUSG00000028884", "ENSMUSG00000026037", "ENSMUSG00000049932", "ENSMUSG00000039738", "ENSMUSG00000021611", "ENSMUSG00000021400", "ENSMUSG00000022673", "…
201	GOCC_COATED_VESICLE	0.000187163803034467	0.0023222737995169	0.518848077743792	-0.339369407312576	-1.62419022212805	218	c("ENSMUSG00000051359", "ENSMUSG00000030560", "ENSMUSG00000047694", "ENSMUSG00000090000", "ENSMUSG00000044134", "ENSMUSG00000019861", "ENSMUSG00000024983", "ENSMUSG00000021367", "ENSMUSG00000021224", "ENSMUSG00000026470", "ENSMUSG00000024486", "ENSMUSG00000050732", "ENSMUSG00000007458", "ENSMUSG00000030660", "ENSMUSG00000001143", "ENSMUSG00000033610", "ENSMUSG00000039361", "ENSMUSG00000021124", "…
202	GOCC_COLLAGEN_TRIMER	0.000802381621036952	0.0070317598508353	0.477270815362862	-0.473753901923936	-1.82388111532396	52	c("ENSMUSG00000025044", "ENSMUSG00000036887", "ENSMUSG00000024330", "ENSMUSG00000004098", "ENSMUSG00000031503", "ENSMUSG00000016356", "ENSMUSG00000049630", "ENSMUSG00000031502", "ENSMUSG00000058914", "ENSMUSG00000026837", "ENSMUSG00000079592", "ENSMUSG00000031273", "ENSMUSG00000068196", "ENSMUSG00000026042", "ENSMUSG00000031274", "ENSMUSG00000039462", "ENSMUSG00000001435", "ENSMUSG00000027966", "…
203	GOCC_CONDENSED_CHROMOSOME	8.44975857184048e-11	9.80430162892304e-09	0.839088935621274	0.411709646651735	2.17363462361256	212	c("ENSMUSG00000032264", "ENSMUSG00000040034", "ENSMUSG00000027115", "ENSMUSG00000036928", "ENSMUSG00000025358", "ENSMUSG00000022248", "ENSMUSG00000002748", "ENSMUSG00000028896", "ENSMUSG00000022391", "ENSMUSG00000026037", "ENSMUSG00000049932", "ENSMUSG00000024603", "ENSMUSG00000051329", "ENSMUSG00000021958", "ENSMUSG00000036672", "ENSMUSG00000020413", "ENSMUSG00000047710", "ENSMUSG00000029836", "…
204	GOCC_CONTRACTILE_FIBER	3.45679837043695e-06	9.48216844482638e-05	0.627256739718528	-0.414176515235663	-1.91074291985214	155	c("ENSMUSG00000034295", "ENSMUSG00000048895", "ENSMUSG00000001333", "ENSMUSG00000027961", "ENSMUSG00000045103", "ENSMUSG00000026950", "ENSMUSG00000024049", "ENSMUSG00000008136", "ENSMUSG00000048096", "ENSMUSG00000021200", "ENSMUSG00000096054", "ENSMUSG00000001552", "ENSMUSG00000037712", "ENSMUSG00000024803", "ENSMUSG00000053702", "ENSMUSG00000031799", "ENSMUSG00000000708", "ENSMUSG00000039103", "…
205	GOCC_EARLY_ENDOSOME	4.1757225607326e-05	0.000723594756487289	0.557332238758646	-0.325522069535851	-1.61496198075774	310	c("ENSMUSG00000045382", "ENSMUSG00000030707", "ENSMUSG00000028238", "ENSMUSG00000053647", "ENSMUSG00000022946", "ENSMUSG00000025810", "ENSMUSG00000022500", "ENSMUSG00000027363", "ENSMUSG00000049313", "ENSMUSG00000030559", "ENSMUSG00000044134", "ENSMUSG00000034602", "ENSMUSG00000036298", "ENSMUSG00000021224", "ENSMUSG00000025702", "ENSMUSG00000026470", "ENSMUSG00000026113", "ENSMUSG00000004317", "…
206	GOCC_ENDOCYTIC_VESICLE	2.52141310673158e-07	1.0831724224395e-05	0.674962860011025	-0.392644463398618	-1.89213537722933	238	c("ENSMUSG00000025044", "ENSMUSG00000046805", "ENSMUSG00000038642", "ENSMUSG00000026480", "ENSMUSG00000042286", "ENSMUSG00000026177", "ENSMUSG00000030707", "ENSMUSG00000028238", "ENSMUSG00000055805", "ENSMUSG00000030559", "ENSMUSG00000051735", "ENSMUSG00000015575", "ENSMUSG00000027287", "ENSMUSG00000026470", "ENSMUSG00000024486", "ENSMUSG00000027882", "ENSMUSG00000050732", "ENSMUSG00000037526", "…
207	GOCC_ENDOPLASMIC_RETICULUM_GOLGI_INTERMEDIATE_COMPARTMENT	8.29585364103588e-05	0.00122574243290378	0.538434096309916	-0.42028628826052	-1.86315822301878	113	c("ENSMUSG00000042104", "ENSMUSG00000030560", "ENSMUSG00000026110", "ENSMUSG00000026193", "ENSMUSG00000037722", "ENSMUSG00000018171", "ENSMUSG00000032549", "ENSMUSG00000032757", "ENSMUSG00000028789", "ENSMUSG00000021987", "ENSMUSG00000001143", "ENSMUSG00000032513", "ENSMUSG00000021188", "ENSMUSG00000022883", "ENSMUSG00000021484", "ENSMUSG00000061455", "ENSMUSG00000030659", "ENSMUSG00000021112", "…
208	GOCC_ENDOPLASMIC_RETICULUM_LUMEN	1.75492017144694e-06	5.42163974178834e-05	0.643551836150722	-0.380566394756652	-1.82349531332954	219	c("ENSMUSG00000042104", "ENSMUSG00000021830", "ENSMUSG00000030560", "ENSMUSG00000026715", "ENSMUSG00000026110", "ENSMUSG00000001128", "ENSMUSG00000026193", "ENSMUSG00000042082", "ENSMUSG00000022037", "ENSMUSG00000064177", "ENSMUSG00000021367", "ENSMUSG00000024330", "ENSMUSG00000037824", "ENSMUSG00000031996", "ENSMUSG00000004098", "ENSMUSG00000031503", "ENSMUSG00000016356", "ENSMUSG00000028364", "…
209	GOCC_ENDOSOME_MEMBRANE	6.03324359230059e-06	0.000146449805770249	0.610526878385931	-0.320170432136693	-1.63647309318369	425	c("ENSMUSG00000040447", "ENSMUSG00000026177", "ENSMUSG00000028238", "ENSMUSG00000018774", "ENSMUSG00000022946", "ENSMUSG00000022500", "ENSMUSG00000015755", "ENSMUSG00000037722", "ENSMUSG00000027363", "ENSMUSG00000049313", "ENSMUSG00000028076", "ENSMUSG00000004961", "ENSMUSG00000027164", "ENSMUSG00000034602", "ENSMUSG00000024983", "ENSMUSG00000015575", "ENSMUSG00000021224", "ENSMUSG00000025702", "…
210	GOCC_EXTRINSIC_COMPONENT_OF_MEMBRANE	0.000866132063303362	0.00742034990367881	0.477270815362862	-0.31466036941144	-1.51551102673396	231	c("ENSMUSG00000003283", "ENSMUSG00000020573", "ENSMUSG00000043004", "ENSMUSG00000061751", "ENSMUSG00000027363", "ENSMUSG00000021224", "ENSMUSG00000032192", "ENSMUSG00000032725", "ENSMUSG00000037526", "ENSMUSG00000019779", "ENSMUSG00000033174", "ENSMUSG00000050357", "ENSMUSG00000027244", "ENSMUSG00000027665", "ENSMUSG00000012819", "ENSMUSG00000029502", "ENSMUSG00000027827", "ENSMUSG00000001552", "…
211	GOCC_FIBRILLAR_CENTER	0.00150195055956265	0.0110487658128263	0.45505986738723	0.329297846860615	1.61201218429494	125	c("ENSMUSG00000033983", "ENSMUSG00000025665", "ENSMUSG00000042694", "ENSMUSG00000031403", "ENSMUSG00000055762", "ENSMUSG00000015452", "ENSMUSG00000035842", "ENSMUSG00000008575", "ENSMUSG00000046865", "ENSMUSG00000024613", "ENSMUSG00000026162", "ENSMUSG00000027509", "ENSMUSG00000031697", "ENSMUSG00000037772", "ENSMUSG00000027552", "ENSMUSG00000002949", "ENSMUSG00000021175", "ENSMUSG00000055053", "…
212	GOCC_GOLGI_APPARATUS_SUBCOMPARTMENT	2.9724262725884e-06	8.57657146670907e-05	0.627256739718528	-0.35242352678544	-1.73723262280039	295	c("ENSMUSG00000058152", "ENSMUSG00000026110", "ENSMUSG00000047694", "ENSMUSG00000053647", "ENSMUSG00000022946", "ENSMUSG00000037685", "ENSMUSG00000049313", "ENSMUSG00000030559", "ENSMUSG00000044134", "ENSMUSG00000024713", "ENSMUSG00000024983", "ENSMUSG00000032640", "ENSMUSG00000024566", "ENSMUSG00000020128", "ENSMUSG00000060904", "ENSMUSG00000026470", "ENSMUSG00000032757", "ENSMUSG00000022428", "…
213	GOCC_INTRINSIC_COMPONENT_OF_GOLGI_MEMBRANE	0.00644053486475629	0.0327215546243474	0.407017918923954	-0.420419670233387	-1.66259911962504	58	c("ENSMUSG00000090000", "ENSMUSG00000024713", "ENSMUSG00000032757", "ENSMUSG00000029570", "ENSMUSG00000014177", "ENSMUSG00000026111", "ENSMUSG00000030760", "ENSMUSG00000021770", "ENSMUSG00000037306", "ENSMUSG00000050908", "ENSMUSG00000015341", "ENSMUSG00000004383", "ENSMUSG00000089704", "ENSMUSG00000095463", "ENSMUSG00000030530", "ENSMUSG00000024875", "ENSMUSG00000036599", "ENSMUSG00000025484", "…
214	GOCC_INTRINSIC_COMPONENT_OF_ORGANELLE_MEMBRANE	0.00449520178784747	0.0249974084875118	0.407017918923954	-0.280537174054884	-1.40576683186745	338	c("ENSMUSG00000032122", "ENSMUSG00000049422", "ENSMUSG00000090000", "ENSMUSG00000004961", "ENSMUSG00000024713", "ENSMUSG00000026470", "ENSMUSG00000041779", "ENSMUSG00000026150", "ENSMUSG00000032757", "ENSMUSG00000073002", "ENSMUSG00000020544", "ENSMUSG00000026663", "ENSMUSG00000029570", "ENSMUSG00000025212", "ENSMUSG00000061731", "ENSMUSG00000014177", "ENSMUSG00000026111", "ENSMUSG00000041241", "…
215	GOCC_LATE_ENDOSOME	5.5268403685079e-06	0.000136873208640335	0.610526878385931	-0.374394464185483	-1.791816866359	218	c("ENSMUSG00000038642", "ENSMUSG00000045382", "ENSMUSG00000026177", "ENSMUSG00000018774", "ENSMUSG00000022500", "ENSMUSG00000049313", "ENSMUSG00000024983", "ENSMUSG00000031438", "ENSMUSG00000025702", "ENSMUSG00000022257", "ENSMUSG00000073002", "ENSMUSG00000050732", "ENSMUSG00000027602", "ENSMUSG00000009907", "ENSMUSG00000007458", "ENSMUSG00000021124", "ENSMUSG00000022365", "ENSMUSG00000034708", "…
216	GOCC_METHYLTRANSFERASE_COMPLEX	0.000226928639103325	0.00268495645144108	0.518848077743792	0.39779003480566	1.84272589189914	89	c("ENSMUSG00000018921", "ENSMUSG00000047989", "ENSMUSG00000003868", "ENSMUSG00000030680", "ENSMUSG00000030619", "ENSMUSG00000004698", "ENSMUSG00000037376", "ENSMUSG00000037570", "ENSMUSG00000025260", "ENSMUSG00000031353", "ENSMUSG00000021131", "ENSMUSG00000109324", "ENSMUSG00000021428", "ENSMUSG00000000561", "ENSMUSG00000031314", "ENSMUSG00000030079", "ENSMUSG00000024067", "ENSMUSG00000024947", "…
217	GOCC_MITOCHONDRIAL_MATRIX	1.70645557224903e-09	1.41059307235775e-07	0.788186810800237	0.312209525803177	1.76417746109913	433	c("ENSMUSG00000036860", "ENSMUSG00000020464", "ENSMUSG00000020549", "ENSMUSG00000046756", "ENSMUSG00000038880", "ENSMUSG00000002767", "ENSMUSG00000025176", "ENSMUSG00000000934", "ENSMUSG00000037740", "ENSMUSG00000018882", "ENSMUSG00000020329", "ENSMUSG00000024944", "ENSMUSG00000024683", "ENSMUSG00000039640", "ENSMUSG00000030045", "ENSMUSG00000020775", "ENSMUSG00000030612", "ENSMUSG00000020079", "…
218	GOCC_MITOTIC_SPINDLE	2.3106991027917e-05	0.000451582952452933	0.575610261071129	0.377179992546168	1.88460502760976	139	c("ENSMUSG00000031371", "ENSMUSG00000022571", "ENSMUSG00000071647", "ENSMUSG00000027115", "ENSMUSG00000029029", "ENSMUSG00000001100", "ENSMUSG00000028851", "ENSMUSG00000022391", "ENSMUSG00000026411", "ENSMUSG00000039298", "ENSMUSG00000027509", "ENSMUSG00000029554", "ENSMUSG00000035198", "ENSMUSG00000038416", "ENSMUSG00000079553", "ENSMUSG00000022837", "ENSMUSG00000022750", "ENSMUSG00000031939", "…
219	GOCC_NUCLEAR_CHROMOSOME	1.8483028125346e-12	3.32531420713946e-10	0.898671232061694	0.454081288760455	2.37015477153753	181	c("ENSMUSG00000047989", "ENSMUSG00000000751", "ENSMUSG00000003868", "ENSMUSG00000024833", "ENSMUSG00000036928", "ENSMUSG00000022248", "ENSMUSG00000026134", "ENSMUSG00000002748", "ENSMUSG00000037570", "ENSMUSG00000028884", "ENSMUSG00000028896", "ENSMUSG00000026037", "ENSMUSG00000049932", "ENSMUSG00000042699", "ENSMUSG00000039738", "ENSMUSG00000022673", "ENSMUSG00000021958", "ENSMUSG00000056758", "…
220	GOCC_NUCLEAR_PERIPHERY	0.000451705932055507	0.00452964784653039	0.49849310876659	0.35179033287365	1.69216884147046	112	c("ENSMUSG00000028063", "ENSMUSG00000024170", "ENSMUSG00000029176", "ENSMUSG00000003868", "ENSMUSG00000061360", "ENSMUSG00000075324", "ENSMUSG00000038759", "ENSMUSG00000013629", "ENSMUSG00000027613", "ENSMUSG00000027018", "ENSMUSG00000021039", "ENSMUSG00000036986", "ENSMUSG00000052798", "ENSMUSG00000031012", "ENSMUSG00000027342", "ENSMUSG00000030079", "ENSMUSG00000061136", "ENSMUSG00000004264", "…
221	GOCC_NUCLEOID	0.000271897182233296	0.00309144063888675	0.49849310876659	0.492365160588881	1.98516852474579	44	c("ENSMUSG00000020549", "ENSMUSG00000000934", "ENSMUSG00000020329", "ENSMUSG00000020079", "ENSMUSG00000001100", "ENSMUSG00000025260", "ENSMUSG00000021611", "ENSMUSG00000073838", "ENSMUSG00000003923", "ENSMUSG00000020287", "ENSMUSG00000015357", "ENSMUSG00000032480", "ENSMUSG00000025403", "ENSMUSG00000025962", "ENSMUSG00000029036", "ENSMUSG00000079043", "ENSMUSG00000020718")
222	GOCC_ORGANELLAR_RIBOSOME	7.17272692618186e-08	3.68702274012222e-06	0.704975715167238	0.504413439029893	2.28485873316146	81	c("ENSMUSG00000036860", "ENSMUSG00000046756", "ENSMUSG00000038880", "ENSMUSG00000002767", "ENSMUSG00000037740", "ENSMUSG00000018882", "ENSMUSG00000024683", "ENSMUSG00000039640", "ENSMUSG00000030045", "ENSMUSG00000020775", "ENSMUSG00000030612", "ENSMUSG00000030879", "ENSMUSG00000032459", "ENSMUSG00000030335", "ENSMUSG00000022370", "ENSMUSG00000020514", "ENSMUSG00000040112", "ENSMUSG00000003299", "…
223	GOCC_ORGANELLE_MEMBRANE_CONTACT_SITE	0.0104545024933472	0.0474056276885136	0.380730400722792	-0.457218708729872	-1.65026422629582	38	c("ENSMUSG00000030559", "ENSMUSG00000037526", "ENSMUSG00000061455", "ENSMUSG00000015659", "ENSMUSG00000030126", "ENSMUSG00000021171", "ENSMUSG00000003062", "ENSMUSG00000001248", "ENSMUSG00000074746", "ENSMUSG00000031532", "ENSMUSG00000038160", "ENSMUSG00000032120", "ENSMUSG00000031278", "ENSMUSG00000061778", "ENSMUSG00000042628", "ENSMUSG00000026289", "ENSMUSG00000035596", "ENSMUSG00000018167", "…
224	GOCC_PHAGOPHORE_ASSEMBLY_SITE	0.000155078124339287	0.00203129097769468	0.518848077743792	-0.586783761336097	-1.99313280336035	32	c("ENSMUSG00000018171", "ENSMUSG00000037526", "ENSMUSG00000027244", "ENSMUSG00000032905", "ENSMUSG00000041895", "ENSMUSG00000035086", "ENSMUSG00000004798", "ENSMUSG00000031889", "ENSMUSG00000024870", "ENSMUSG00000059439", "ENSMUSG00000047963", "ENSMUSG00000041341", "ENSMUSG00000038160", "ENSMUSG00000015837", "ENSMUSG00000033382", "ENSMUSG00000079477", "ENSMUSG00000029512", "ENSMUSG00000025907")
225	GOCC_PODOSOME	0.00174350204301827	0.0122727295709353	0.45505986738723	-0.566641676408756	-1.82332008917598	26	c("ENSMUSG00000021998", "ENSMUSG00000024965", "ENSMUSG00000024696", "ENSMUSG00000031799", "ENSMUSG00000058056", "ENSMUSG00000032489", "ENSMUSG00000027646", "ENSMUSG00000028771", "ENSMUSG00000026879", "ENSMUSG00000021823")
226	GOCC_PRESYNAPSE	0.000762094407235903	0.00671719234735161	0.477270815362862	-0.304634564258341	-1.50300954687565	299	c("ENSMUSG00000037386", "ENSMUSG00000036528", "ENSMUSG00000022092", "ENSMUSG00000053647", "ENSMUSG00000027457", "ENSMUSG00000062785", "ENSMUSG00000048895", "ENSMUSG00000015533", "ENSMUSG00000004961", "ENSMUSG00000027692", "ENSMUSG00000066705", "ENSMUSG00000024983", "ENSMUSG00000033717", "ENSMUSG00000036298", "ENSMUSG00000027739", "ENSMUSG00000019823", "ENSMUSG00000032192", "ENSMUSG00000027287", "…
227	GOCC_RECYCLING_ENDOSOME	0.00112903515808038	0.00899258862236677	0.45505986738723	-0.348811093358695	-1.61247278206216	157	c("ENSMUSG00000053647", "ENSMUSG00000049313", "ENSMUSG00000004961", "ENSMUSG00000044134", "ENSMUSG00000027692", "ENSMUSG00000026113", "ENSMUSG00000050732", "ENSMUSG00000039470", "ENSMUSG00000032434", "ENSMUSG00000033610", "ENSMUSG00000021124", "ENSMUSG00000051615", "ENSMUSG00000018820", "ENSMUSG00000025340", "ENSMUSG00000026319", "ENSMUSG00000045629", "ENSMUSG00000022533", "ENSMUSG00000040836", "…
228	GOCC_REPLICATION_FORK	5.36489087981496e-09	3.86082794256802e-07	0.761460801445585	0.593832706033211	2.5283366207767	58	c("ENSMUSG00000023953", "ENSMUSG00000000751", "ENSMUSG00000024833", "ENSMUSG00000030254", "ENSMUSG00000026134", "ENSMUSG00000002748", "ENSMUSG00000028884", "ENSMUSG00000049932", "ENSMUSG00000029191", "ENSMUSG00000018841", "ENSMUSG00000030060", "ENSMUSG00000004099", "ENSMUSG00000028224", "ENSMUSG00000037572", "ENSMUSG00000043909", "ENSMUSG00000027342", "ENSMUSG00000032397", "ENSMUSG00000033970", "…
229	GOCC_RIBOSOME	9.11502412485053e-10	8.45556581588611e-08	0.801215574617779	0.415137730450536	2.16804528601262	191	c("ENSMUSG00000036860", "ENSMUSG00000020464", "ENSMUSG00000046756", "ENSMUSG00000035692", "ENSMUSG00000038880", "ENSMUSG00000058600", "ENSMUSG00000002767", "ENSMUSG00000037740", "ENSMUSG00000041453", "ENSMUSG00000018882", "ENSMUSG00000024683", "ENSMUSG00000039640", "ENSMUSG00000030045", "ENSMUSG00000020775", "ENSMUSG00000030612", "ENSMUSG00000024079", "ENSMUSG00000030879", "ENSMUSG00000032459", "…
230	GOCC_RNA_POLYMERASE_COMPLEX	0.00011711992259027	0.00159559591644696	0.538434096309916	0.40028501800869	1.89003055105929	96	c("ENSMUSG00000020918", "ENSMUSG00000001524", "ENSMUSG00000020329", "ENSMUSG00000030400", "ENSMUSG00000024833", "ENSMUSG00000021639", "ENSMUSG00000026134", "ENSMUSG00000021611", "ENSMUSG00000004667", "ENSMUSG00000067148", "ENSMUSG00000014767", "ENSMUSG00000038697", "ENSMUSG00000027651", "ENSMUSG00000031314", "ENSMUSG00000021548", "ENSMUSG00000002658", "ENSMUSG00000049553", "ENSMUSG00000041859", "…
231	GOCC_SECRETORY_GRANULE_MEMBRANE	4.25716026927081e-07	1.60747218315614e-05	0.674962860011025	-0.396657202735667	-1.8925031702547	209	c("ENSMUSG00000022488", "ENSMUSG00000000290", "ENSMUSG00000026177", "ENSMUSG00000058715", "ENSMUSG00000018774", "ENSMUSG00000035711", "ENSMUSG00000026656", "ENSMUSG00000026413", "ENSMUSG00000020000", "ENSMUSG00000037685", "ENSMUSG00000004961", "ENSMUSG00000021608", "ENSMUSG00000002847", "ENSMUSG00000028164", "ENSMUSG00000037824", "ENSMUSG00000027287", "ENSMUSG00000046727", "ENSMUSG00000031996", "…
232	GOCC_SIDE_OF_MEMBRANE	3.02044125492108e-06	8.63366315717395e-05	0.627256739718528	-0.346578919994456	-1.72567070122491	316	c("ENSMUSG00000025044", "ENSMUSG00000045382", "ENSMUSG00000000290", "ENSMUSG00000003283", "ENSMUSG00000058715", "ENSMUSG00000026656", "ENSMUSG00000038264", "ENSMUSG00000033467", "ENSMUSG00000022500", "ENSMUSG00000031304", "ENSMUSG00000043004", "ENSMUSG00000015533", "ENSMUSG00000028076", "ENSMUSG00000027164", "ENSMUSG00000032192", "ENSMUSG00000031119", "ENSMUSG00000000594", "ENSMUSG00000032725", "…
233	GOCC_SITE_OF_DOUBLE_STRAND_BREAK	3.37103079329639e-06	9.33058613692036e-05	0.627256739718528	0.494794601460052	2.16122512864241	67	c("ENSMUSG00000028063", "ENSMUSG00000026496", "ENSMUSG00000023953", "ENSMUSG00000041346", "ENSMUSG00000030254", "ENSMUSG00000024735", "ENSMUSG00000028884", "ENSMUSG00000049932", "ENSMUSG00000020413", "ENSMUSG00000026162", "ENSMUSG00000047617", "ENSMUSG00000028224", "ENSMUSG00000043909", "ENSMUSG00000090083", "ENSMUSG00000059552", "ENSMUSG00000023249", "ENSMUSG00000027323", "ENSMUSG00000031928", "…
234	GOCC_SPECIFIC_GRANULE	0.000390517923377314	0.00403301506649715	0.49849310876659	-0.398571918111065	-1.75253159233061	109	c("ENSMUSG00000000290", "ENSMUSG00000069516", "ENSMUSG00000004266", "ENSMUSG00000054594", "ENSMUSG00000001128", "ENSMUSG00000037685", "ENSMUSG00000037824", "ENSMUSG00000027287", "ENSMUSG00000032725", "ENSMUSG00000027882", "ENSMUSG00000050732", "ENSMUSG00000019779", "ENSMUSG00000041488", "ENSMUSG00000001552", "ENSMUSG00000027435", "ENSMUSG00000032434", "ENSMUSG00000053338", "ENSMUSG00000058427", "…
235	GOCC_SPLICEOSOMAL_COMPLEX	3.07337824280952e-18	1.44614267009737e-15	1.10533657731401	0.522914901858728	2.71832404041162	184	c("ENSMUSG00000024422", "ENSMUSG00000066148", "ENSMUSG00000061360", "ENSMUSG00000020211", "ENSMUSG00000031848", "ENSMUSG00000024735", "ENSMUSG00000029345", "ENSMUSG00000068856", "ENSMUSG00000031370", "ENSMUSG00000024007", "ENSMUSG00000024853", "ENSMUSG00000003208", "ENSMUSG00000026234", "ENSMUSG00000060288", "ENSMUSG00000027649", "ENSMUSG00000091625", "ENSMUSG00000039148", "ENSMUSG00000030435", "…
236	GOCC_SPLICEOSOMAL_SNRNP_COMPLEX	2.31798308736562e-11	3.29746570823616e-09	0.863415391606693	0.637699361393393	2.70658088753421	57	c("ENSMUSG00000066148", "ENSMUSG00000061360", "ENSMUSG00000020211", "ENSMUSG00000031848", "ENSMUSG00000024853", "ENSMUSG00000060288", "ENSMUSG00000091625", "ENSMUSG00000039148", "ENSMUSG00000031683", "ENSMUSG00000074088", "ENSMUSG00000020850", "ENSMUSG00000020929", "ENSMUSG00000061136", "ENSMUSG00000027628", "ENSMUSG00000030512", "ENSMUSG00000024217", "ENSMUSG00000061479", "ENSMUSG00000007050", "…
237	GOCC_TERTIARY_GRANULE	3.3499643826856e-06	9.33058613692036e-05	0.627256739718528	-0.453032287184973	-2.01231958389522	114	c("ENSMUSG00000022488", "ENSMUSG00000017737", "ENSMUSG00000038642", "ENSMUSG00000000290", "ENSMUSG00000069516", "ENSMUSG00000026177", "ENSMUSG00000004266", "ENSMUSG00000058715", "ENSMUSG00000054594", "ENSMUSG00000035711", "ENSMUSG00000001128", "ENSMUSG00000017390", "ENSMUSG00000026413", "ENSMUSG00000037824", "ENSMUSG00000027287", "ENSMUSG00000046727", "ENSMUSG00000032725", "ENSMUSG00000027882", "…
238	GOCC_TRANSPORT_VESICLE	5.37242378037486e-05	0.000897852886496341	0.557332238758646	-0.33388461586003	-1.63936390112244	281	c("ENSMUSG00000028581", "ENSMUSG00000051359", "ENSMUSG00000003283", "ENSMUSG00000054453", "ENSMUSG00000049313", "ENSMUSG00000004961", "ENSMUSG00000019861", "ENSMUSG00000024983", "ENSMUSG00000036298", "ENSMUSG00000021367", "ENSMUSG00000026470", "ENSMUSG00000026150", "ENSMUSG00000032757", "ENSMUSG00000004317", "ENSMUSG00000028789", "ENSMUSG00000021192", "ENSMUSG00000033545", "ENSMUSG00000041488", "…
239	GOCC_VACUOLAR_MEMBRANE	4.77656907404852e-06	0.000121664289625444	0.610526878385931	-0.332909211067388	-1.68052857637485	371	c("ENSMUSG00000028581", "ENSMUSG00000028238", "ENSMUSG00000018774", "ENSMUSG00000038623", "ENSMUSG00000022500", "ENSMUSG00000037685", "ENSMUSG00000028076", "ENSMUSG00000021608", "ENSMUSG00000019861", "ENSMUSG00000018171", "ENSMUSG00000021712", "ENSMUSG00000028164", "ENSMUSG00000015575", "ENSMUSG00000006273", "ENSMUSG00000025702", "ENSMUSG00000021306", "ENSMUSG00000024131", "ENSMUSG00000004317", "…
240	GOMF_2_OXOGLUTARATE_DEPENDENT_DIOXYGENASE_ACTIVITY	0.0122386265139107	0.0532458594492119	0.380730400722792	-0.402577439733555	-1.58142687446839	56	c("ENSMUSG00000032374", "ENSMUSG00000042650", "ENSMUSG00000019916", "ENSMUSG00000028641", "ENSMUSG00000019055", "ENSMUSG00000079484", "ENSMUSG00000035105", "ENSMUSG00000034832", "ENSMUSG00000036450", "ENSMUSG00000042207", "ENSMUSG00000022096", "ENSMUSG00000030180", "ENSMUSG00000031987", "ENSMUSG00000033009", "ENSMUSG00000042599", "ENSMUSG00000018476", "ENSMUSG00000041229", "ENSMUSG00000039754", "…
241	GOMF_4_IRON_4_SULFUR_CLUSTER_BINDING	0.0059119776497765	0.0305177782984665	0.407017918923954	0.434404925011146	1.68008181637355	38	c("ENSMUSG00000030400", "ENSMUSG00000029199", "ENSMUSG00000026134", "ENSMUSG00000035842", "ENSMUSG00000029246", "ENSMUSG00000038685", "ENSMUSG00000020153", "ENSMUSG00000022503", "ENSMUSG00000034329", "ENSMUSG00000038644", "ENSMUSG00000007080", "ENSMUSG00000002280", "ENSMUSG00000035142", "ENSMUSG00000064120", "ENSMUSG00000022031", "ENSMUSG00000025968", "ENSMUSG00000027809", "ENSMUSG00000039183")
242	GOMF_ACTIVE_ION_TRANSMEMBRANE_TRANSPORTER_ACTIVITY	0.000111809270027097	0.00155292999939263	0.538434096309916	-0.385133276648908	-1.75489293599236	141	c("ENSMUSG00000026177", "ENSMUSG00000032122", "ENSMUSG00000020865", "ENSMUSG00000023945", "ENSMUSG00000050150", "ENSMUSG00000037685", "ENSMUSG00000036298", "ENSMUSG00000026435", "ENSMUSG00000015575", "ENSMUSG00000006273", "ENSMUSG00000004317", "ENSMUSG00000079020", "ENSMUSG00000027661", "ENSMUSG00000036636", "ENSMUSG00000026576", "ENSMUSG00000022533", "ENSMUSG00000028655", "ENSMUSG00000027822", "…
243	GOMF_AMYLOID_BETA_BINDING	0.000286294649955653	0.00322516459259434	0.49849310876659	-0.488406243365152	-1.91858430871585	56	c("ENSMUSG00000025044", "ENSMUSG00000036887", "ENSMUSG00000023992", "ENSMUSG00000000290", "ENSMUSG00000039239", "ENSMUSG00000026656", "ENSMUSG00000049313", "ENSMUSG00000022037", "ENSMUSG00000015533", "ENSMUSG00000039361", "ENSMUSG00000024346", "ENSMUSG00000051498", "ENSMUSG00000027995", "ENSMUSG00000026235", "ENSMUSG00000028563", "ENSMUSG00000029207", "ENSMUSG00000028763", "ENSMUSG00000032193", "…
244	GOMF_ATP_DEPENDENT_ACTIVITY_ACTING_ON_DNA	8.77899698576544e-09	5.96679161799191e-07	0.747739663149885	0.490285622929204	2.31685222711412	98	c("ENSMUSG00000022471", "ENSMUSG00000005370", "ENSMUSG00000030400", "ENSMUSG00000003868", "ENSMUSG00000020079", "ENSMUSG00000027770", "ENSMUSG00000042699", "ENSMUSG00000021400", "ENSMUSG00000022673", "ENSMUSG00000035842", "ENSMUSG00000029191", "ENSMUSG00000018841", "ENSMUSG00000018583", "ENSMUSG00000022422", "ENSMUSG00000029730", "ENSMUSG00000030079", "ENSMUSG00000038685", "ENSMUSG00000002870", "…
245	GOMF_ATP_DEPENDENT_ACTIVITY_ACTING_ON_RNA	1.25184830200781e-11	1.86769660082482e-09	0.875325132024659	0.612112886953244	2.68849113161466	70	c("ENSMUSG00000041645", "ENSMUSG00000006019", "ENSMUSG00000024422", "ENSMUSG00000017830", "ENSMUSG00000020079", "ENSMUSG00000026404", "ENSMUSG00000027770", "ENSMUSG00000042699", "ENSMUSG00000035842", "ENSMUSG00000004393", "ENSMUSG00000018583", "ENSMUSG00000040296", "ENSMUSG00000027580", "ENSMUSG00000029169", "ENSMUSG00000026896", "ENSMUSG00000037921", "ENSMUSG00000027905", "ENSMUSG00000020075", "…
246	GOMF_ATP_HYDROLYSIS_ACTIVITY	9.90676282479409e-13	1.83635358179592e-10	0.910119734774459	0.398692291103714	2.17840597232397	275	c("ENSMUSG00000041645", "ENSMUSG00000070327", "ENSMUSG00000028125", "ENSMUSG00000030400", "ENSMUSG00000006019", "ENSMUSG00000003868", "ENSMUSG00000024422", "ENSMUSG00000017830", "ENSMUSG00000027115", "ENSMUSG00000020079", "ENSMUSG00000026404", "ENSMUSG00000021693", "ENSMUSG00000075324", "ENSMUSG00000027770", "ENSMUSG00000042699", "ENSMUSG00000021400", "ENSMUSG00000022673", "ENSMUSG00000035842", "…
247	GOMF_CALCIUM_ION_BINDING	0.000245979370984143	0.0028497269172538	0.49849310876659	-0.298956504599537	-1.51664886914138	395	c("ENSMUSG00000021998", "ENSMUSG00000042286", "ENSMUSG00000051359", "ENSMUSG00000037580", "ENSMUSG00000027276", "ENSMUSG00000022454", "ENSMUSG00000024397", "ENSMUSG00000049723", "ENSMUSG00000048895", "ENSMUSG00000026255", "ENSMUSG00000057706", "ENSMUSG00000004961", "ENSMUSG00000021608", "ENSMUSG00000024430", "ENSMUSG00000034342", "ENSMUSG00000031709", "ENSMUSG00000058070", "ENSMUSG00000026921", "…
248	GOMF_CAMP_RESPONSE_ELEMENT_BINDING	0.00311958447730996	0.0188190318024705	0.431707695803346	-0.630455911139652	-1.81837648567229	16	c("ENSMUSG00000038648", "ENSMUSG00000026663", "ENSMUSG00000053007", "ENSMUSG00000027230", "ENSMUSG00000027104", "ENSMUSG00000034271", "ENSMUSG00000028341")
249	GOMF_CATALYTIC_ACTIVITY_ACTING_ON_DNA	9.26145021520957e-10	8.45556581588611e-08	0.801215574617779	0.399358271643766	2.10728223751538	203	c("ENSMUSG00000022471", "ENSMUSG00000005370", "ENSMUSG00000000934", "ENSMUSG00000030400", "ENSMUSG00000023953", "ENSMUSG00000003868", "ENSMUSG00000020079", "ENSMUSG00000022248", "ENSMUSG00000031403", "ENSMUSG00000019261", "ENSMUSG00000021177", "ENSMUSG00000027770", "ENSMUSG00000042699", "ENSMUSG00000021611", "ENSMUSG00000021400", "ENSMUSG00000026048", "ENSMUSG00000022673", "ENSMUSG00000035842", "…
250	GOMF_CATALYTIC_ACTIVITY_ACTING_ON_RNA	3.15949017645832e-21	2.14740015659951e-18	1.19534448258848	0.439637471945977	2.4267369605143	354	c("ENSMUSG00000020464", "ENSMUSG00000020549", "ENSMUSG00000090290", "ENSMUSG00000041645", "ENSMUSG00000031171", "ENSMUSG00000023938", "ENSMUSG00000095687", "ENSMUSG00000020329", "ENSMUSG00000001909", "ENSMUSG00000006019", "ENSMUSG00000024422", "ENSMUSG00000017830", "ENSMUSG00000034259", "ENSMUSG00000032040", "ENSMUSG00000042389", "ENSMUSG00000015126", "ENSMUSG00000020079", "ENSMUSG00000075528", "…
251	GOMF_CHROMATIN_BINDING	2.61768555176475e-05	0.000491033590619843	0.575610261071129	0.256804772087028	1.46867821691663	468	c("ENSMUSG00000020918", "ENSMUSG00000001819", "ENSMUSG00000041420", "ENSMUSG00000020196", "ENSMUSG00000054766", "ENSMUSG00000035478", "ENSMUSG00000042182", "ENSMUSG00000005370", "ENSMUSG00000018921", "ENSMUSG00000027067", "ENSMUSG00000039191", "ENSMUSG00000003868", "ENSMUSG00000039852", "ENSMUSG00000000567", "ENSMUSG00000036928", "ENSMUSG00000053801", "ENSMUSG00000029430", "ENSMUSG00000031754", "…
252	GOMF_COLLAGEN_BINDING	0.000844243981067944	0.00726334800589678	0.477270815362862	-0.453210862568904	-1.80764752443124	60	c("ENSMUSG00000017737", "ENSMUSG00000038642", "ENSMUSG00000049723", "ENSMUSG00000026193", "ENSMUSG00000015533", "ENSMUSG00000004098", "ENSMUSG00000032243", "ENSMUSG00000040152", "ENSMUSG00000052316", "ENSMUSG00000028641", "ENSMUSG00000028111", "ENSMUSG00000031555", "ENSMUSG00000025856")
253	GOMF_CYCLIN_BINDING	0.00475643267593295	0.025936893628348	0.407017918923954	0.491284120268435	1.79755317651786	29	c("ENSMUSG00000022471", "ENSMUSG00000032415", "ENSMUSG00000025358", "ENSMUSG00000028926", "ENSMUSG00000052934", "ENSMUSG00000004885", "ENSMUSG00000039205", "ENSMUSG00000006728", "ENSMUSG00000024454", "ENSMUSG00000040274", "ENSMUSG00000019942")
254	GOMF_CYTOKINE_RECEPTOR_BINDING	0.00192421758212136	0.0131660390937767	0.45505986738723	-0.336767730945646	-1.54258376466397	146	c("ENSMUSG00000004371", "ENSMUSG00000007613", "ENSMUSG00000031780", "ENSMUSG00000039239", "ENSMUSG00000020674", "ENSMUSG00000033467", "ENSMUSG00000034394", "ENSMUSG00000027164", "ENSMUSG00000002603", "ENSMUSG00000019122", "ENSMUSG00000007888", "ENSMUSG00000021253", "ENSMUSG00000029373", "ENSMUSG00000024563", "ENSMUSG00000037712", "ENSMUSG00000018927", "ENSMUSG00000054793", "ENSMUSG00000079415", "…
255	GOMF_DNA_POLYMERASE_BINDING	0.00187080099179034	0.0129161282920785	0.45505986738723	0.590856167964339	1.91544952948344	20	c("ENSMUSG00000038000", "ENSMUSG00000026162", "ENSMUSG00000027185", "ENSMUSG00000047617", "ENSMUSG00000006585", "ENSMUSG00000027342", "ENSMUSG00000038685", "ENSMUSG00000027323", "ENSMUSG00000071072", "ENSMUSG00000020718", "ENSMUSG00000039187", "ENSMUSG00000032187", "ENSMUSG00000023944", "ENSMUSG00000034023", "ENSMUSG00000029394")
256	GOMF_DNA_REPLICATION_ORIGIN_BINDING	3.46180622217646e-05	0.00062019863796027	0.557332238758646	0.728989210235274	2.19801858918097	16	c("ENSMUSG00000053801", "ENSMUSG00000026037", "ENSMUSG00000042699", "ENSMUSG00000035842", "ENSMUSG00000028587", "ENSMUSG00000002870", "ENSMUSG00000005410", "ENSMUSG00000000028", "ENSMUSG00000038909", "ENSMUSG00000017499", "ENSMUSG00000025980", "ENSMUSG00000029012", "ENSMUSG00000006678", "ENSMUSG00000026669")
257	GOMF_DOUBLE_STRANDED_RNA_BINDING	0.00201899765341582	0.013646639387784	0.431707695803346	0.408485703673736	1.78848694077493	64	c("ENSMUSG00000027514", "ENSMUSG00000017830", "ENSMUSG00000020079", "ENSMUSG00000024079", "ENSMUSG00000027770", "ENSMUSG00000041827", "ENSMUSG00000042699", "ENSMUSG00000023004", "ENSMUSG00000036752", "ENSMUSG00000040296", "ENSMUSG00000002731", "ENSMUSG00000029169", "ENSMUSG00000026896", "ENSMUSG00000037921", "ENSMUSG00000020075", "ENSMUSG00000027951", "ENSMUSG00000037149", "ENSMUSG00000040731", "…
258	GOMF_ENZYME_ACTIVATOR_ACTIVITY	0.000384607215845723	0.00398078230004787	0.49849310876659	-0.281622877790695	-1.44341734208105	438	c("ENSMUSG00000022488", "ENSMUSG00000026480", "ENSMUSG00000023992", "ENSMUSG00000035697", "ENSMUSG00000030560", "ENSMUSG00000038086", "ENSMUSG00000036863", "ENSMUSG00000026228", "ENSMUSG00000024451", "ENSMUSG00000035133", "ENSMUSG00000060063", "ENSMUSG00000048895", "ENSMUSG00000025810", "ENSMUSG00000026193", "ENSMUSG00000031389", "ENSMUSG00000064177", "ENSMUSG00000052430", "ENSMUSG00000021712", "…
259	GOMF_FIBRONECTIN_BINDING	0.00243107287297596	0.0158032654240106	0.431707695803346	-0.55077460276751	-1.79293343373599	27	c("ENSMUSG00000038642", "ENSMUSG00000031557", "ENSMUSG00000020325", "ENSMUSG00000040152", "ENSMUSG00000052316", "ENSMUSG00000028111", "ENSMUSG00000020689", "ENSMUSG00000025809", "ENSMUSG00000027087", "ENSMUSG00000019997", "ENSMUSG00000027195", "ENSMUSG00000023951", "ENSMUSG00000022665", "ENSMUSG00000053475", "ENSMUSG00000006369", "ENSMUSG00000027009")
260	GOMF_GAMMA_TUBULIN_BINDING	0.00813081312091436	0.0393171413918049	0.380730400722792	0.459929485372031	1.69758981442949	30	c("ENSMUSG00000031922", "ENSMUSG00000019813", "ENSMUSG00000000759", "ENSMUSG00000039298", "ENSMUSG00000018841", "ENSMUSG00000051786", "ENSMUSG00000025474", "ENSMUSG00000027263", "ENSMUSG00000023015", "ENSMUSG00000041147", "ENSMUSG00000024101", "ENSMUSG00000057506")
261	GOMF_HELICASE_ACTIVITY	1.13668854464158e-13	2.62336049874429e-11	0.954541630725724	0.505110477128849	2.53296136989182	147	c("ENSMUSG00000022471", "ENSMUSG00000041645", "ENSMUSG00000030400", "ENSMUSG00000006019", "ENSMUSG00000003868", "ENSMUSG00000024422", "ENSMUSG00000017830", "ENSMUSG00000020079", "ENSMUSG00000026404", "ENSMUSG00000027770", "ENSMUSG00000042699", "ENSMUSG00000021400", "ENSMUSG00000022673", "ENSMUSG00000035842", "ENSMUSG00000004393", "ENSMUSG00000018583", "ENSMUSG00000025001", "ENSMUSG00000040296", "…
262	GOMF_HISTONE_BINDING	0.000110064937240384	0.00153363831685518	0.538434096309916	0.307835115292653	1.62935255911209	209	c("ENSMUSG00000054766", "ENSMUSG00000005370", "ENSMUSG00000027067", "ENSMUSG00000041346", "ENSMUSG00000053801", "ENSMUSG00000002833", "ENSMUSG00000028693", "ENSMUSG00000002748", "ENSMUSG00000028896", "ENSMUSG00000071722", "ENSMUSG00000049932", "ENSMUSG00000022394", "ENSMUSG00000022702", "ENSMUSG00000030714", "ENSMUSG00000027018", "ENSMUSG00000031353", "ENSMUSG00000022906", "ENSMUSG00000021811", "…
263	GOMF_ISOMERASE_ACTIVITY	0.00289095889177954	0.0178802747756536	0.431707695803346	0.304642755142595	1.5112131605998	135	c("ENSMUSG00000027068", "ENSMUSG00000033307", "ENSMUSG00000000934", "ENSMUSG00000032306", "ENSMUSG00000030357", "ENSMUSG00000026820", "ENSMUSG00000031403", "ENSMUSG00000020949", "ENSMUSG00000027804", "ENSMUSG00000024007", "ENSMUSG00000017969", "ENSMUSG00000023456", "ENSMUSG00000023272", "ENSMUSG00000002814", "ENSMUSG00000060288", "ENSMUSG00000050737", "ENSMUSG00000019718", "ENSMUSG00000027324", "…
264	GOMF_KINASE_ACTIVATOR_ACTIVITY	0.00169578766496962	0.0119920614411782	0.45505986738723	-0.393037981479494	-1.69056278265053	90	c("ENSMUSG00000022488", "ENSMUSG00000023992", "ENSMUSG00000048895", "ENSMUSG00000064177", "ENSMUSG00000052430", "ENSMUSG00000028709", "ENSMUSG00000033618", "ENSMUSG00000015957", "ENSMUSG00000027665", "ENSMUSG00000067336", "ENSMUSG00000047139", "ENSMUSG00000027001", "ENSMUSG00000027460", "ENSMUSG00000030536", "ENSMUSG00000028944", "ENSMUSG00000022018", "ENSMUSG00000001175", "ENSMUSG00000026883", "…
265	GOMF_MOLECULAR_TRANSDUCER_ACTIVITY	6.70731647134517e-07	2.3464955701072e-05	0.659444398037935	-0.325987813140787	-1.67783339803409	463	c("ENSMUSG00000023992", "ENSMUSG00000045382", "ENSMUSG00000000290", "ENSMUSG00000024621", "ENSMUSG00000007613", "ENSMUSG00000048779", "ENSMUSG00000029778", "ENSMUSG00000004266", "ENSMUSG00000029765", "ENSMUSG00000058715", "ENSMUSG00000054594", "ENSMUSG00000040133", "ENSMUSG00000026656", "ENSMUSG00000026228", "ENSMUSG00000053647", "ENSMUSG00000032238", "ENSMUSG00000047415", "ENSMUSG00000033467", "…
266	GOMF_MRNA_BINDING	3.59019030124266e-05	0.000638406804438993	0.557332238758646	0.293902962148929	1.6020936442437	266	c("ENSMUSG00000046756", "ENSMUSG00000034022", "ENSMUSG00000034259", "ENSMUSG00000031754", "ENSMUSG00000051695", "ENSMUSG00000036371", "ENSMUSG00000037275", "ENSMUSG00000092035", "ENSMUSG00000027770", "ENSMUSG00000042699", "ENSMUSG00000028330", "ENSMUSG00000022370", "ENSMUSG00000002107", "ENSMUSG00000026234", "ENSMUSG00000033216", "ENSMUSG00000031256", "ENSMUSG00000016554", "ENSMUSG00000010205", "…
267	GOMF_NUCLEOCYTOPLASMIC_CARRIER_ACTIVITY	0.00335236789883958	0.0199478934214024	0.431707695803346	0.512524520251281	1.84542120315518	28	c("ENSMUSG00000002319", "ENSMUSG00000001855", "ENSMUSG00000029430", "ENSMUSG00000002718", "ENSMUSG00000067150", "ENSMUSG00000020290", "ENSMUSG00000001440", "ENSMUSG00000022100", "ENSMUSG00000018362", "ENSMUSG00000042590", "ENSMUSG00000012535", "ENSMUSG00000003731", "ENSMUSG00000000131", "ENSMUSG00000020454", "ENSMUSG00000074909", "ENSMUSG00000041879", "ENSMUSG00000021952")
268	GOMF_NUCLEOSIDE_TRIPHOSPHATASE_REGULATOR_ACTIVITY	0.000116460622613619	0.00159559591644696	0.538434096309916	-0.30071267191497	-1.52322807684777	393	c("ENSMUSG00000022488", "ENSMUSG00000018008", "ENSMUSG00000035697", "ENSMUSG00000041112", "ENSMUSG00000036863", "ENSMUSG00000026228", "ENSMUSG00000024451", "ENSMUSG00000049044", "ENSMUSG00000035133", "ENSMUSG00000025810", "ENSMUSG00000031389", "ENSMUSG00000038206", "ENSMUSG00000061751", "ENSMUSG00000031709", "ENSMUSG00000058230", "ENSMUSG00000051735", "ENSMUSG00000032192", "ENSMUSG00000037946", "…
269	GOMF_N_ACETYLTRANSFERASE_ACTIVITY	0.00396758083712617	0.0227402375925675	0.407017918923954	0.402970500228343	1.69367310689819	55	c("ENSMUSG00000020918", "ENSMUSG00000042719", "ENSMUSG00000035285", "ENSMUSG00000031388", "ENSMUSG00000027018", "ENSMUSG00000027185", "ENSMUSG00000001150", "ENSMUSG00000022020", "ENSMUSG00000002728", "ENSMUSG00000031314", "ENSMUSG00000063273", "ENSMUSG00000018651", "ENSMUSG00000038909", "ENSMUSG00000057103", "ENSMUSG00000037935", "ENSMUSG00000053877", "ENSMUSG00000022031", "ENSMUSG00000041147", "…
270	GOMF_ORGANOPHOSPHATE_ESTER_TRANSMEMBRANE_TRANSPORTER_ACTIVITY	0.004983034649744	0.0268320624581726	0.407017918923954	-0.527839706364724	-1.6984644450778	26	c("ENSMUSG00000032122", "ENSMUSG00000045973", "ENSMUSG00000023393", "ENSMUSG00000007476", "ENSMUSG00000026819", "ENSMUSG00000022299", "ENSMUSG00000028655", "ENSMUSG00000027822")
271	GOMF_OXIDOREDUCTASE_ACTIVITY_ACTING_ON_NAD_P_H	0.00538943690315644	0.0286173485560833	0.407017918923954	-0.392374508481562	-1.6151932730658	70	c("ENSMUSG00000026480", "ENSMUSG00000028088", "ENSMUSG00000030562", "ENSMUSG00000022450", "ENSMUSG00000019823", "ENSMUSG00000059734", "ENSMUSG00000032872", "ENSMUSG00000030647", "ENSMUSG00000018042", "ENSMUSG00000016427", "ENSMUSG00000026032", "ENSMUSG00000028621", "ENSMUSG00000028648", "ENSMUSG00000064363", "ENSMUSG00000006471", "ENSMUSG00000024038", "ENSMUSG00000037152", "ENSMUSG00000026456", "…
272	GOMF_PHOSPHOLIPID_BINDING	0.00655726317903308	0.0332042871408488	0.407017918923954	-0.27734891069362	-1.38728307230203	334	c("ENSMUSG00000023992", "ENSMUSG00000030231", "ENSMUSG00000027276", "ENSMUSG00000054453", "ENSMUSG00000024451", "ENSMUSG00000029474", "ENSMUSG00000004961", "ENSMUSG00000058230", "ENSMUSG00000020876", "ENSMUSG00000036452", "ENSMUSG00000039621", "ENSMUSG00000055013", "ENSMUSG00000022257", "ENSMUSG00000027602", "ENSMUSG00000050357", "ENSMUSG00000024687", "ENSMUSG00000038084", "ENSMUSG00000052727", "…
273	GOMF_PROTEIN_KINASE_ACTIVITY	0.00144843070872618	0.010791779105089	0.45505986738723	-0.273756885431666	-1.40590356236789	454	c("ENSMUSG00000024621", "ENSMUSG00000007613", "ENSMUSG00000003283", "ENSMUSG00000020573", "ENSMUSG00000027177", "ENSMUSG00000028630", "ENSMUSG00000050271", "ENSMUSG00000014361", "ENSMUSG00000048895", "ENSMUSG00000025810", "ENSMUSG00000020032", "ENSMUSG00000061751", "ENSMUSG00000027692", "ENSMUSG00000031112", "ENSMUSG00000032845", "ENSMUSG00000052430", "ENSMUSG00000026490", "ENSMUSG00000026027", "…
274	GOMF_RIBONUCLEOPROTEIN_COMPLEX_BINDING	7.08466122459647e-05	0.0010807200177271	0.538434096309916	0.349627654953382	1.75685149592001	141	c("ENSMUSG00000063884", "ENSMUSG00000003438", "ENSMUSG00000036371", "ENSMUSG00000006315", "ENSMUSG00000037275", "ENSMUSG00000042699", "ENSMUSG00000078974", "ENSMUSG00000033216", "ENSMUSG00000031388", "ENSMUSG00000031157", "ENSMUSG00000027613", "ENSMUSG00000060288", "ENSMUSG00000020780", "ENSMUSG00000041638", "ENSMUSG00000022020", "ENSMUSG00000057113", "ENSMUSG00000067150", "ENSMUSG00000026896", "…
275	GOMF_RNA_POLYMERASE_II_GENERAL_TRANSCRIPTION_INITIATION_FACTOR_BINDING	0.000408407365043496	0.00419165746975011	0.49849310876659	0.594368546001237	2.02665912257087	24	c("ENSMUSG00000003868", "ENSMUSG00000074182", "ENSMUSG00000022545", "ENSMUSG00000046865", "ENSMUSG00000014767", "ENSMUSG00000031314", "ENSMUSG00000030079", "ENSMUSG00000002658", "ENSMUSG00000019256", "ENSMUSG00000059552", "ENSMUSG00000015176", "ENSMUSG00000026020", "ENSMUSG00000046532", "ENSMUSG00000015092", "ENSMUSG00000039630", "ENSMUSG00000033543", "ENSMUSG00000019768")
276	GOMF_SERINE_HYDROLASE_ACTIVITY	2.42098298409895e-05	0.00046894930159677	0.575610261071129	-0.460715118891598	-1.96709858039231	86	c("ENSMUSG00000017737", "ENSMUSG00000038642", "ENSMUSG00000030560", "ENSMUSG00000049723", "ENSMUSG00000006205", "ENSMUSG00000024713", "ENSMUSG00000042670", "ENSMUSG00000042453", "ENSMUSG00000025724", "ENSMUSG00000022098", "ENSMUSG00000053626", "ENSMUSG00000043943", "ENSMUSG00000038527", "ENSMUSG00000028111", "ENSMUSG00000079186", "ENSMUSG00000020282", "ENSMUSG00000044254", "ENSMUSG00000001249", "…
277	GOMF_SH3_DOMAIN_BINDING	0.00298759754950295	0.0182386568965165	0.431707695803346	-0.373075745298001	-1.6352033439987	103	c("ENSMUSG00000026288", "ENSMUSG00000004266", "ENSMUSG00000041112", "ENSMUSG00000022995", "ENSMUSG00000027363", "ENSMUSG00000031246", "ENSMUSG00000024430", "ENSMUSG00000034342", "ENSMUSG00000022332", "ENSMUSG00000019823", "ENSMUSG00000054520", "ENSMUSG00000028914", "ENSMUSG00000031555", "ENSMUSG00000023826", "ENSMUSG00000027070", "ENSMUSG00000021065", "ENSMUSG00000057058", "ENSMUSG00000022637", "…
278	GOMF_SINGLE_STRANDED_DNA_BINDING	2.66557749878292e-08	1.58304248155875e-06	0.73376198835648	0.468087970216073	2.24884639513476	111	c("ENSMUSG00000000751", "ENSMUSG00000051695", "ENSMUSG00000030254", "ENSMUSG00000042694", "ENSMUSG00000021177", "ENSMUSG00000027770", "ENSMUSG00000026999", "ENSMUSG00000028884", "ENSMUSG00000042699", "ENSMUSG00000026048", "ENSMUSG00000022673", "ENSMUSG00000035842", "ENSMUSG00000002814", "ENSMUSG00000018841", "ENSMUSG00000020898", "ENSMUSG00000022545", "ENSMUSG00000030060", "ENSMUSG00000029730", "…
279	GOMF_SINGLE_STRANDED_DNA_HELICASE_ACTIVITY	5.55440962693277e-06	0.000137001305193338	0.610526878385931	0.683550471240044	2.29427061908346	23	c("ENSMUSG00000042699", "ENSMUSG00000021400", "ENSMUSG00000022673", "ENSMUSG00000022422", "ENSMUSG00000029730", "ENSMUSG00000002870", "ENSMUSG00000033970", "ENSMUSG00000026355", "ENSMUSG00000027353", "ENSMUSG00000005410", "ENSMUSG00000041859", "ENSMUSG00000027323", "ENSMUSG00000023104", "ENSMUSG00000019214", "ENSMUSG00000022881", "ENSMUSG00000029363", "ENSMUSG00000034206", "ENSMUSG00000020228", "…
280	GOMF_SINGLE_STRANDED_RNA_BINDING	8.71508626494946e-05	0.0012723193957684	0.538434096309916	0.43997802421857	1.93244913059202	70	c("ENSMUSG00000020464", "ENSMUSG00000089715", "ENSMUSG00000017830", "ENSMUSG00000037570", "ENSMUSG00000042699", "ENSMUSG00000035842", "ENSMUSG00000030435", "ENSMUSG00000040296", "ENSMUSG00000060373", "ENSMUSG00000017264", "ENSMUSG00000026896", "ENSMUSG00000011257", "ENSMUSG00000037921", "ENSMUSG00000024217", "ENSMUSG00000037149", "ENSMUSG00000040731", "ENSMUSG00000042079", "ENSMUSG00000026970", "…
281	GOMF_STRUCTURAL_CONSTITUENT_OF_MUSCLE	0.000318429763726185	0.00346589833578839	0.49849310876659	-0.627794247064077	-2.00823964809281	25	c("ENSMUSG00000045103", "ENSMUSG00000026950", "ENSMUSG00000024049", "ENSMUSG00000053702", "ENSMUSG00000031799", "ENSMUSG00000039103", "ENSMUSG00000032366", "ENSMUSG00000020186", "ENSMUSG00000026421", "ENSMUSG00000028464", "ENSMUSG00000039952", "ENSMUSG00000031626", "ENSMUSG00000090841", "ENSMUSG00000067818", "ENSMUSG00000018830")
282	GOMF_TRANSFORMING_GROWTH_FACTOR_BETA_RECEPTOR_BINDING	0.00117155856283939	0.00929497241100982	0.45505986738723	-0.606476346472098	-1.841868485835	20	c("ENSMUSG00000007613", "ENSMUSG00000039239", "ENSMUSG00000002603", "ENSMUSG00000021253", "ENSMUSG00000024563", "ENSMUSG00000037712", "ENSMUSG00000049907")
283	GOMF_TRANSLATION_FACTOR_ACTIVITY_RNA_BINDING	0.0131567980985483	0.0561494907324789	0.380730400722792	0.342764515238426	1.54624988125506	79	c("ENSMUSG00000055762", "ENSMUSG00000033216", "ENSMUSG00000027613", "ENSMUSG00000073838", "ENSMUSG00000016554", "ENSMUSG00000041638", "ENSMUSG00000028798", "ENSMUSG00000071723", "ENSMUSG00000070319", "ENSMUSG00000003235", "ENSMUSG00000029388", "ENSMUSG00000028156", "ENSMUSG00000035064", "ENSMUSG00000040521", "ENSMUSG00000027774", "ENSMUSG00000018858", "ENSMUSG00000071644", "ENSMUSG00000040731", "…
284	GOMF_TRNA_BINDING	0.000178207284970213	0.00223838595926651	0.518848077743792	0.431201398372779	1.88204073655153	68	c("ENSMUSG00000023938", "ENSMUSG00000001909", "ENSMUSG00000027430", "ENSMUSG00000022792", "ENSMUSG00000019792", "ENSMUSG00000025260", "ENSMUSG00000021611", "ENSMUSG00000033216", "ENSMUSG00000027185", "ENSMUSG00000067150", "ENSMUSG00000019039", "ENSMUSG00000028029", "ENSMUSG00000031948", "ENSMUSG00000027810", "ENSMUSG00000028431", "ENSMUSG00000031901", "ENSMUSG00000018848", "ENSMUSG00000003808", "…
285	GOMF_UDP_GLYCOSYLTRANSFERASE_ACTIVITY	0.00273835308013576	0.0172153194154064	0.431707695803346	-0.387339897904232	-1.67610368697505	96	c("ENSMUSG00000021130", "ENSMUSG00000042104", "ENSMUSG00000058152", "ENSMUSG00000026110", "ENSMUSG00000024064", "ENSMUSG00000026156", "ENSMUSG00000059479", "ENSMUSG00000032640", "ENSMUSG00000021665", "ENSMUSG00000021360", "ENSMUSG00000051650", "ENSMUSG00000029570", "ENSMUSG00000022686", "ENSMUSG00000010051", "ENSMUSG00000061731", "ENSMUSG00000022940", "ENSMUSG00000034040", "ENSMUSG00000026994", "…
286	KEGG_B_CELL_RECEPTOR_SIGNALING_PATHWAY	1.10799429810196e-05	0.000247765328585238	0.593325476396405	-0.52541973154636	-2.1051826346848	61	c("ENSMUSG00000026288", "ENSMUSG00000004266", "ENSMUSG00000022092", "ENSMUSG00000026656", "ENSMUSG00000020573", "ENSMUSG00000028459", "ENSMUSG00000034330", "ENSMUSG00000071042", "ENSMUSG00000027665", "ENSMUSG00000019699", "ENSMUSG00000039936", "ENSMUSG00000021025", "ENSMUSG00000030595", "ENSMUSG00000033953", "ENSMUSG00000032462", "ENSMUSG00000032688", "ENSMUSG00000034801", "ENSMUSG00000031902", "…
287	KEGG_CELL_CYCLE	7.73007709093063e-07	2.62039998447225e-05	0.659444398037935	0.419699405465901	2.03145394601454	118	c("ENSMUSG00000034218", "ENSMUSG00000029176", "ENSMUSG00000038482", "ENSMUSG00000025358", "ENSMUSG00000006215", "ENSMUSG00000002068", "ENSMUSG00000026037", "ENSMUSG00000028212", "ENSMUSG00000022673", "ENSMUSG00000034165", "ENSMUSG00000029554", "ENSMUSG00000031697", "ENSMUSG00000027552", "ENSMUSG00000029730", "ENSMUSG00000070348", "ENSMUSG00000027342", "ENSMUSG00000028587", "ENSMUSG00000038416", "…
288	KEGG_CYTOKINE_CYTOKINE_RECEPTOR_INTERACTION	0.00106380010983357	0.00857049648575433	0.45505986738723	-0.370419811671664	-1.65157760346634	116	c("ENSMUSG00000004371", "ENSMUSG00000045382", "ENSMUSG00000024621", "ENSMUSG00000007613", "ENSMUSG00000031780", "ENSMUSG00000039239", "ENSMUSG00000033467", "ENSMUSG00000034394", "ENSMUSG00000063727", "ENSMUSG00000031304", "ENSMUSG00000052430", "ENSMUSG00000002603", "ENSMUSG00000019122", "ENSMUSG00000021253", "ENSMUSG00000059326", "ENSMUSG00000029373", "ENSMUSG00000017652", "ENSMUSG00000020009", "…
289	KEGG_DNA_REPLICATION	8.70419545430127e-09	5.96679161799191e-07	0.747739663149885	0.700633009504997	2.69218455214812	35	c("ENSMUSG00000000751", "ENSMUSG00000024833", "ENSMUSG00000026134", "ENSMUSG00000028884", "ENSMUSG00000052926", "ENSMUSG00000022673", "ENSMUSG00000029191", "ENSMUSG00000029730", "ENSMUSG00000027342", "ENSMUSG00000024742", "ENSMUSG00000002870", "ENSMUSG00000033970", "ENSMUSG00000026355", "ENSMUSG00000005410", "ENSMUSG00000041859", "ENSMUSG00000023104", "ENSMUSG00000038644", "ENSMUSG00000024925", "…
290	KEGG_DORSO_VENTRAL_AXIS_FORMATION	0.0018019317653606	0.0125744560815462	0.45505986738723	-0.610086900614709	-1.83447556054072	19	c("ENSMUSG00000025586", "ENSMUSG00000024533", "ENSMUSG00000026923", "ENSMUSG00000020122", "ENSMUSG00000032035", "ENSMUSG00000034801", "ENSMUSG00000030199", "ENSMUSG00000004936", "ENSMUSG00000024241", "ENSMUSG00000059923", "ENSMUSG00000030265")
291	KEGG_FOCAL_ADHESION	1.4930743677588e-06	4.73219477076714e-05	0.643551836150722	-0.416552338874088	-1.94607571726342	172	c("ENSMUSG00000020573", "ENSMUSG00000035133", "ENSMUSG00000015647", "ENSMUSG00000026193", "ENSMUSG00000015533", "ENSMUSG00000058230", "ENSMUSG00000024330", "ENSMUSG00000014956", "ENSMUSG00000042453", "ENSMUSG00000004098", "ENSMUSG00000052698", "ENSMUSG00000031503", "ENSMUSG00000028364", "ENSMUSG00000027665", "ENSMUSG00000032243", "ENSMUSG00000002413", "ENSMUSG00000031502", "ENSMUSG00000040152", "…
292	KEGG_GLYCOSAMINOGLYCAN_DEGRADATION	0.00271735870381748	0.0171009086329748	0.431707695803346	-0.624657166542617	-1.82085900414216	17	c("ENSMUSG00000042082", "ENSMUSG00000021665", "ENSMUSG00000001751", "ENSMUSG00000010051", "ENSMUSG00000015027", "ENSMUSG00000070407", "ENSMUSG00000025232")
293	KEGG_LEISHMANIA_INFECTION	2.15240028817795e-05	0.000430269037999495	0.575610261071129	-0.561915405575507	-2.08706567096778	45	c("ENSMUSG00000026480", "ENSMUSG00000000290", "ENSMUSG00000004266", "ENSMUSG00000039239", "ENSMUSG00000026656", "ENSMUSG00000015755", "ENSMUSG00000027164", "ENSMUSG00000002603", "ENSMUSG00000021253", "ENSMUSG00000020009", "ENSMUSG00000032487", "ENSMUSG00000059883", "ENSMUSG00000021025", "ENSMUSG00000030595", "ENSMUSG00000060586", "ENSMUSG00000009406", "ENSMUSG00000027399", "ENSMUSG00000025809", "…
294	KEGG_LEUKOCYTE_TRANSENDOTHELIAL_MIGRATION	2.52346724693075e-06	7.4570285746258e-05	0.627256739718528	-0.511056807072466	-2.14888770568516	77	c("ENSMUSG00000017737", "ENSMUSG00000026480", "ENSMUSG00000045382", "ENSMUSG00000000290", "ENSMUSG00000020573", "ENSMUSG00000049044", "ENSMUSG00000035133", "ENSMUSG00000058230", "ENSMUSG00000034330", "ENSMUSG00000027665", "ENSMUSG00000024290", "ENSMUSG00000015143", "ENSMUSG00000039936", "ENSMUSG00000034101", "ENSMUSG00000020717", "ENSMUSG00000024048", "ENSMUSG00000032462", "ENSMUSG00000025809", "…
295	KEGG_LYSOSOME	8.49481749767731e-11	9.80430162892304e-09	0.839088935621274	-0.544250266112242	-2.39236002030477	110	c("ENSMUSG00000028581", "ENSMUSG00000038642", "ENSMUSG00000001348", "ENSMUSG00000026177", "ENSMUSG00000028238", "ENSMUSG00000018774", "ENSMUSG00000030560", "ENSMUSG00000024910", "ENSMUSG00000031539", "ENSMUSG00000042082", "ENSMUSG00000028164", "ENSMUSG00000021665", "ENSMUSG00000001751", "ENSMUSG00000000594", "ENSMUSG00000022257", "ENSMUSG00000001998", "ENSMUSG00000010051", "ENSMUSG00000007458", "…
296	KEGG_MAPK_SIGNALING_PATHWAY	1.17312774502676e-06	3.81703320017484e-05	0.643551836150722	-0.395131665599159	-1.87765081339024	202	c("ENSMUSG00000007613", "ENSMUSG00000022092", "ENSMUSG00000039239", "ENSMUSG00000015755", "ENSMUSG00000037887", "ENSMUSG00000027164", "ENSMUSG00000036390", "ENSMUSG00000002603", "ENSMUSG00000031530", "ENSMUSG00000033618", "ENSMUSG00000059970", "ENSMUSG00000071076", "ENSMUSG00000071042", "ENSMUSG00000031309", "ENSMUSG00000021253", "ENSMUSG00000002413", "ENSMUSG00000019960", "ENSMUSG00000021936", "…
297	KEGG_MISMATCH_REPAIR	7.82470294799053e-06	0.000183385854148882	0.593325476396405	0.685326165139093	2.26307189171412	22	c("ENSMUSG00000005370", "ENSMUSG00000000751", "ENSMUSG00000028884", "ENSMUSG00000029191", "ENSMUSG00000039748", "ENSMUSG00000027342", "ENSMUSG00000033970", "ENSMUSG00000079109", "ENSMUSG00000023104", "ENSMUSG00000038644", "ENSMUSG00000022881", "ENSMUSG00000029363", "ENSMUSG00000056394", "ENSMUSG00000012483", "ENSMUSG00000030726", "ENSMUSG00000024151", "ENSMUSG00000032498")
298	KEGG_NATURAL_KILLER_CELL_MEDIATED_CYTOTOXICITY	4.15406695522115e-05	0.000721887146735449	0.557332238758646	-0.483102107231287	-2.00498580807248	72	c("ENSMUSG00000000290", "ENSMUSG00000004266", "ENSMUSG00000058715", "ENSMUSG00000022092", "ENSMUSG00000020573", "ENSMUSG00000030742", "ENSMUSG00000034330", "ENSMUSG00000054520", "ENSMUSG00000053219", "ENSMUSG00000027665", "ENSMUSG00000002413", "ENSMUSG00000020009", "ENSMUSG00000039936", "ENSMUSG00000033953", "ENSMUSG00000020312", "ENSMUSG00000032462", "ENSMUSG00000019843", "ENSMUSG00000059456", "…
299	KEGG_NEUROTROPHIN_SIGNALING_PATHWAY	0.000417973431941209	0.00426123913864063	0.49849310876659	-0.394664952178832	-1.74204095700023	112	c("ENSMUSG00000020573", "ENSMUSG00000027164", "ENSMUSG00000034330", "ENSMUSG00000031309", "ENSMUSG00000038128", "ENSMUSG00000027665", "ENSMUSG00000002413", "ENSMUSG00000021936", "ENSMUSG00000060477", "ENSMUSG00000019699", "ENSMUSG00000059883", "ENSMUSG00000042406", "ENSMUSG00000039936", "ENSMUSG00000021025", "ENSMUSG00000030595", "ENSMUSG00000001175", "ENSMUSG00000042594", "ENSMUSG00000020312", "…
300	KEGG_OXIDATIVE_PHOSPHORYLATION	2.19745785073775e-05	0.000436278334400615	0.575610261071129	-0.432663090236991	-1.92356654222412	115	c("ENSMUSG00000028238", "ENSMUSG00000015575", "ENSMUSG00000022450", "ENSMUSG00000006273", "ENSMUSG00000020544", "ENSMUSG00000059734", "ENSMUSG00000030647", "ENSMUSG00000016427", "ENSMUSG00000046516", "ENSMUSG00000026032", "ENSMUSG00000022890", "ENSMUSG00000028648", "ENSMUSG00000030946", "ENSMUSG00000024248", "ENSMUSG00000024121", "ENSMUSG00000004285", "ENSMUSG00000039105", "ENSMUSG00000019210", "…
301	KEGG_REGULATION_OF_ACTIN_CYTOSKELETON	3.08672217270344e-05	0.000567011397310118	0.557332238758646	-0.380828765163016	-1.76708784693381	166	c("ENSMUSG00000022488", "ENSMUSG00000000290", "ENSMUSG00000020340", "ENSMUSG00000020573", "ENSMUSG00000022995", "ENSMUSG00000026193", "ENSMUSG00000015533", "ENSMUSG00000042121", "ENSMUSG00000058230", "ENSMUSG00000014956", "ENSMUSG00000037946", "ENSMUSG00000027665", "ENSMUSG00000032243", "ENSMUSG00000002413", "ENSMUSG00000000555", "ENSMUSG00000029337", "ENSMUSG00000024290", "ENSMUSG00000036402", "…
302	KEGG_RNA_DEGRADATION	0.00118624731811659	0.00936293528376672	0.45505986738723	0.432102161529388	1.8256489217632	56	c("ENSMUSG00000020464", "ENSMUSG00000034259", "ENSMUSG00000032040", "ENSMUSG00000060600", "ENSMUSG00000031848", "ENSMUSG00000033166", "ENSMUSG00000025785", "ENSMUSG00000026174", "ENSMUSG00000039356", "ENSMUSG00000091625", "ENSMUSG00000031683", "ENSMUSG00000017264", "ENSMUSG00000028322", "ENSMUSG00000007050", "ENSMUSG00000027433", "ENSMUSG00000016018", "ENSMUSG00000034192", "ENSMUSG00000025980", "…
303	KEGG_SNARE_INTERACTIONS_IN_VESICULAR_TRANSPORT	0.000215883977585953	0.00256565666423098	0.518848077743792	-0.574044657515002	-1.9722092237842	33	c("ENSMUSG00000024983", "ENSMUSG00000027287", "ENSMUSG00000026470", "ENSMUSG00000032757", "ENSMUSG00000073002", "ENSMUSG00000050732", "ENSMUSG00000041488", "ENSMUSG00000021124", "ENSMUSG00000061455", "ENSMUSG00000007207", "ENSMUSG00000022765", "ENSMUSG00000025484", "ENSMUSG00000010392", "ENSMUSG00000002741", "ENSMUSG00000019998", "ENSMUSG00000027879")
304	KEGG_SPLICEOSOME	4.28636952060064e-18	1.87283731125101e-15	1.0959292864312	0.594848488037355	2.90450479530239	123	c("ENSMUSG00000024422", "ENSMUSG00000066148", "ENSMUSG00000061360", "ENSMUSG00000051695", "ENSMUSG00000020211", "ENSMUSG00000031848", "ENSMUSG00000024735", "ENSMUSG00000068856", "ENSMUSG00000024007", "ENSMUSG00000024853", "ENSMUSG00000028330", "ENSMUSG00000031157", "ENSMUSG00000060288", "ENSMUSG00000027649", "ENSMUSG00000091625", "ENSMUSG00000039148", "ENSMUSG00000030435", "ENSMUSG00000021039", "…
305	KEGG_VASCULAR_SMOOTH_MUSCLE_CONTRACTION	0.00333480828276865	0.0198627285936668	0.431707695803346	-0.394799038005661	-1.67616607837	83	c("ENSMUSG00000021108", "ENSMUSG00000014956", "ENSMUSG00000039943", "ENSMUSG00000028005", "ENSMUSG00000050541", "ENSMUSG00000002413", "ENSMUSG00000059430", "ENSMUSG00000022840", "ENSMUSG00000005034", "ENSMUSG00000024639", "ENSMUSG00000024290", "ENSMUSG00000019907", "ENSMUSG00000073557", "ENSMUSG00000001175", "ENSMUSG00000029761", "ENSMUSG00000035783", "ENSMUSG00000041977", "ENSMUSG00000020155", "…
306	REACTOME_ACTIVATION_OF_ATR_IN_RESPONSE_TO_REPLICATION_STRESS	2.80409135611569e-08	1.62984272186605e-06	0.73376198835648	0.667026736283136	2.59172726445567	37	c("ENSMUSG00000000751", "ENSMUSG00000025358", "ENSMUSG00000022248", "ENSMUSG00000028884", "ENSMUSG00000026037", "ENSMUSG00000022673", "ENSMUSG00000020413", "ENSMUSG00000031697", "ENSMUSG00000029730", "ENSMUSG00000028587", "ENSMUSG00000002297", "ENSMUSG00000002870", "ENSMUSG00000033970", "ENSMUSG00000026355", "ENSMUSG00000027353", "ENSMUSG00000005410", "ENSMUSG00000041859", "ENSMUSG00000000028", "…
307	REACTOME_AMYLOID_FIBER_FORMATION	0.00270648881593102	0.017067620708299	0.431707695803346	-0.431452121579902	-1.72086201787792	60	c("ENSMUSG00000069516", "ENSMUSG00000049313", "ENSMUSG00000069267", "ENSMUSG00000037824", "ENSMUSG00000061615", "ENSMUSG00000023826", "ENSMUSG00000069305", "ENSMUSG00000075031", "ENSMUSG00000026879", "ENSMUSG00000030530", "ENSMUSG00000024534", "ENSMUSG00000020740", "ENSMUSG00000047246", "ENSMUSG00000099583", "ENSMUSG00000036432", "ENSMUSG00000060093", "ENSMUSG00000033128", "ENSMUSG00000028763", "…
308	REACTOME_ANTIVIRAL_MECHANISM_BY_IFN_STIMULATED_GENES	8.17522400581997e-07	2.74768380459345e-05	0.659444398037935	0.50281662439676	2.202007244736	72	c("ENSMUSG00000035692", "ENSMUSG00000030107", "ENSMUSG00000040034", "ENSMUSG00000023341", "ENSMUSG00000001855", "ENSMUSG00000024079", "ENSMUSG00000038759", "ENSMUSG00000026999", "ENSMUSG00000041827", "ENSMUSG00000051329", "ENSMUSG00000027509", "ENSMUSG00000040296", "ENSMUSG00000022142", "ENSMUSG00000052798", "ENSMUSG00000026104", "ENSMUSG00000028614", "ENSMUSG00000028156", "ENSMUSG00000039509", "…
309	REACTOME_ANTI_INFLAMMATORY_RESPONSE_FAVOURING_LEISHMANIA_PARASITE_INFECTION	0.00164715250661424	0.0117981637973763	0.45505986738723	-0.406659923625526	-1.71483140278385	80	c("ENSMUSG00000029778", "ENSMUSG00000003283", "ENSMUSG00000040133", "ENSMUSG00000026656", "ENSMUSG00000043004", "ENSMUSG00000026343", "ENSMUSG00000032192", "ENSMUSG00000034330", "ENSMUSG00000020660", "ENSMUSG00000022840", "ENSMUSG00000005034", "ENSMUSG00000006345", "ENSMUSG00000064272", "ENSMUSG00000036402", "ENSMUSG00000021701", "ENSMUSG00000020612", "ENSMUSG00000001175", "ENSMUSG00000027646", "…
310	REACTOME_AURKA_ACTIVATION_BY_TPX2	3.83305926685784e-06	0.000101501400586015	0.610526878385931	0.475239441604579	2.08662103137107	71	c("ENSMUSG00000031371", "ENSMUSG00000031922", "ENSMUSG00000002997", "ENSMUSG00000039298", "ENSMUSG00000038241", "ENSMUSG00000026966", "ENSMUSG00000068115", "ENSMUSG00000036752", "ENSMUSG00000032534", "ENSMUSG00000035198", "ENSMUSG00000041840", "ENSMUSG00000040549", "ENSMUSG00000001525", "ENSMUSG00000033904", "ENSMUSG00000005469", "ENSMUSG00000026202", "ENSMUSG00000021572", "ENSMUSG00000024542", "…
311	REACTOME_CELL_CELL_COMMUNICATION	0.000180044654045109	0.00225683022293839	0.518848077743792	-0.437394437934007	-1.87048725095956	87	c("ENSMUSG00000004266", "ENSMUSG00000022148", "ENSMUSG00000066877", "ENSMUSG00000032076", "ENSMUSG00000027665", "ENSMUSG00000001552", "ENSMUSG00000037712", "ENSMUSG00000022656", "ENSMUSG00000015143", "ENSMUSG00000030536", "ENSMUSG00000021112", "ENSMUSG00000024395", "ENSMUSG00000031328", "ENSMUSG00000027646", "ENSMUSG00000034101", "ENSMUSG00000062300", "ENSMUSG00000006219", "ENSMUSG00000059182", "…
312	REACTOME_CELL_CYCLE_CHECKPOINTS	7.76534922329841e-16	2.79415536464214e-13	1.02766987054358	0.433087180360725	2.36080036072502	266	c("ENSMUSG00000032264", "ENSMUSG00000059409", "ENSMUSG00000034218", "ENSMUSG00000040034", "ENSMUSG00000029176", "ENSMUSG00000029440", "ENSMUSG00000000751", "ENSMUSG00000027115", "ENSMUSG00000025358", "ENSMUSG00000022248", "ENSMUSG00000002068", "ENSMUSG00000028851", "ENSMUSG00000021693", "ENSMUSG00000022385", "ENSMUSG00000028884", "ENSMUSG00000022391", "ENSMUSG00000026037", "ENSMUSG00000049932", "…
313	REACTOME_CELL_SURFACE_INTERACTIONS_AT_THE_VASCULAR_WALL	0.000573539556672686	0.00541410720396114	0.477270815362862	-0.432205078922558	-1.82780723717688	82	c("ENSMUSG00000000290", "ENSMUSG00000026288", "ENSMUSG00000004266", "ENSMUSG00000058715", "ENSMUSG00000014361", "ENSMUSG00000026193", "ENSMUSG00000022102", "ENSMUSG00000002603", "ENSMUSG00000029373", "ENSMUSG00000027665", "ENSMUSG00000000958", "ENSMUSG00000000555", "ENSMUSG00000027460", "ENSMUSG00000026576", "ENSMUSG00000020689", "ENSMUSG00000027737", "ENSMUSG00000027646", "ENSMUSG00000020717", "…
314	REACTOME_COPII_MEDIATED_VESICLE_TRANSPORT	3.97792772494026e-05	0.000696536035051358	0.557332238758646	-0.489355194995214	-1.96056154189393	63	c("ENSMUSG00000030560", "ENSMUSG00000032757", "ENSMUSG00000001143", "ENSMUSG00000032513", "ENSMUSG00000021484", "ENSMUSG00000061455", "ENSMUSG00000036391", "ENSMUSG00000024581", "ENSMUSG00000040236", "ENSMUSG00000020993", "ENSMUSG00000020986", "ENSMUSG00000016256", "ENSMUSG00000024870", "ENSMUSG00000002546", "ENSMUSG00000020149", "ENSMUSG00000034473", "ENSMUSG00000026924", "ENSMUSG00000027465", "…
315	REACTOME_DNA_REPAIR	3.72681003935082e-16	1.42480606316931e-13	1.03769615548758	0.419801008390655	2.32168297908787	298	c("ENSMUSG00000035692", "ENSMUSG00000022471", "ENSMUSG00000001524", "ENSMUSG00000034218", "ENSMUSG00000005370", "ENSMUSG00000030400", "ENSMUSG00000047989", "ENSMUSG00000026496", "ENSMUSG00000023953", "ENSMUSG00000000751", "ENSMUSG00000025358", "ENSMUSG00000022248", "ENSMUSG00000030254", "ENSMUSG00000021639", "ENSMUSG00000038000", "ENSMUSG00000021177", "ENSMUSG00000024735", "ENSMUSG00000002748", "…
316	REACTOME_DNA_STRAND_ELONGATION	2.91326302487657e-11	3.88298080749529e-09	0.851339057116899	0.75820746552486	2.87851938933023	32	c("ENSMUSG00000000751", "ENSMUSG00000024833", "ENSMUSG00000026134", "ENSMUSG00000028884", "ENSMUSG00000022673", "ENSMUSG00000029191", "ENSMUSG00000031546", "ENSMUSG00000029730", "ENSMUSG00000027342", "ENSMUSG00000024742", "ENSMUSG00000002870", "ENSMUSG00000033970", "ENSMUSG00000026355", "ENSMUSG00000027353", "ENSMUSG00000005410", "ENSMUSG00000031821", "ENSMUSG00000041859", "ENSMUSG00000000028", "…
317	REACTOME_ECM_PROTEOGLYCANS	0.000265880030169534	0.00303997784027484	0.49849310876659	-0.488784217141607	-1.93295477505875	58	c("ENSMUSG00000039239", "ENSMUSG00000015647", "ENSMUSG00000026193", "ENSMUSG00000015533", "ENSMUSG00000002603", "ENSMUSG00000004098", "ENSMUSG00000031503", "ENSMUSG00000028364", "ENSMUSG00000021253", "ENSMUSG00000031502", "ENSMUSG00000039542", "ENSMUSG00000039115", "ENSMUSG00000020689", "ENSMUSG00000026837", "ENSMUSG00000031375", "ENSMUSG00000031273", "ENSMUSG00000037411", "ENSMUSG00000025809", "…
318	REACTOME_ER_TO_GOLGI_ANTEROGRADE_TRANSPORT	4.58240960882165e-06	0.000118272572055536	0.610526878385931	-0.430614318789553	-1.9509625651273	133	c("ENSMUSG00000030560", "ENSMUSG00000032757", "ENSMUSG00000001143", "ENSMUSG00000032513", "ENSMUSG00000021484", "ENSMUSG00000061455", "ENSMUSG00000028447", "ENSMUSG00000036391", "ENSMUSG00000024581", "ENSMUSG00000040236", "ENSMUSG00000045136", "ENSMUSG00000034893", "ENSMUSG00000020993", "ENSMUSG00000020986", "ENSMUSG00000030868", "ENSMUSG00000056050", "ENSMUSG00000016256", "ENSMUSG00000035770", "…
319	REACTOME_EXTENSION_OF_TELOMERES	1.17641221059042e-10	1.30838427130574e-08	0.826657301178302	0.662491587157572	2.72832945752668	50	c("ENSMUSG00000000751", "ENSMUSG00000003868", "ENSMUSG00000041346", "ENSMUSG00000024833", "ENSMUSG00000025358", "ENSMUSG00000014496", "ENSMUSG00000042694", "ENSMUSG00000031403", "ENSMUSG00000038000", "ENSMUSG00000026134", "ENSMUSG00000028884", "ENSMUSG00000021611", "ENSMUSG00000029191", "ENSMUSG00000020898", "ENSMUSG00000001056", "ENSMUSG00000022422", "ENSMUSG00000027342", "ENSMUSG00000030079", "…
320	REACTOME_EXTRACELLULAR_MATRIX_ORGANIZATION	2.58621236330838e-05	0.000486764954657149	0.575610261071129	-0.360803267623614	-1.7227772279077	215	c("ENSMUSG00000017737", "ENSMUSG00000038642", "ENSMUSG00000000290", "ENSMUSG00000049723", "ENSMUSG00000039239", "ENSMUSG00000020674", "ENSMUSG00000015647", "ENSMUSG00000026193", "ENSMUSG00000006205", "ENSMUSG00000015533", "ENSMUSG00000045103", "ENSMUSG00000024330", "ENSMUSG00000032374", "ENSMUSG00000006403", "ENSMUSG00000002603", "ENSMUSG00000004098", "ENSMUSG00000031503", "ENSMUSG00000016356", "…
321	REACTOME_G1_S_SPECIFIC_TRANSCRIPTION	2.9558418136415e-05	0.000546250283203779	0.575610261071129	0.630631267393541	2.2291522123764	27	c("ENSMUSG00000020649", "ENSMUSG00000038482", "ENSMUSG00000002068", "ENSMUSG00000036845", "ENSMUSG00000027552", "ENSMUSG00000006585", "ENSMUSG00000027342", "ENSMUSG00000028587", "ENSMUSG00000028800", "ENSMUSG00000027490", "ENSMUSG00000000028", "ENSMUSG00000017499", "ENSMUSG00000021707", "ENSMUSG00000025574", "ENSMUSG00000006678", "ENSMUSG00000019942", "ENSMUSG00000019773", "ENSMUSG00000014859")
322	REACTOME_HDR_THROUGH_HOMOLOGOUS_RECOMBINATION_HRR	1.33174368508362e-07	6.36427822004415e-06	0.690132458796796	0.536074081782801	2.34021350820161	65	c("ENSMUSG00000034218", "ENSMUSG00000023953", "ENSMUSG00000000751", "ENSMUSG00000022248", "ENSMUSG00000028884", "ENSMUSG00000039738", "ENSMUSG00000002814", "ENSMUSG00000029191", "ENSMUSG00000018841", "ENSMUSG00000020413", "ENSMUSG00000032555", "ENSMUSG00000028224", "ENSMUSG00000039748", "ENSMUSG00000027342", "ENSMUSG00000038685", "ENSMUSG00000090137", "ENSMUSG00000033970", "ENSMUSG00000034329", "…
323	REACTOME_HEPARAN_SULFATE_HEPARIN_HS_GAG_METABOLISM	0.0065221864557682	0.0330814382669437	0.407017918923954	-0.460441704606537	-1.69627656552821	44	c("ENSMUSG00000026156", "ENSMUSG00000045216", "ENSMUSG00000001751", "ENSMUSG00000031119", "ENSMUSG00000061731", "ENSMUSG00000070407", "ENSMUSG00000031375", "ENSMUSG00000032252", "ENSMUSG00000025743", "ENSMUSG00000062184", "ENSMUSG00000022261", "ENSMUSG00000030657", "ENSMUSG00000028763", "ENSMUSG00000027198", "ENSMUSG00000040151", "ENSMUSG00000033114", "ENSMUSG00000051022", "ENSMUSG00000047759")
324	REACTOME_HIV_LIFE_CYCLE	3.73847716581773e-07	1.43825564926459e-05	0.674962860011025	0.406829831995166	2.04265885840701	140	c("ENSMUSG00000022471", "ENSMUSG00000001524", "ENSMUSG00000040034", "ENSMUSG00000030400", "ENSMUSG00000027067", "ENSMUSG00000001855", "ENSMUSG00000029430", "ENSMUSG00000021639", "ENSMUSG00000038759", "ENSMUSG00000005732", "ENSMUSG00000026999", "ENSMUSG00000028896", "ENSMUSG00000022391", "ENSMUSG00000028330", "ENSMUSG00000051329", "ENSMUSG00000035726", "ENSMUSG00000004667", "ENSMUSG00000014767", "…
325	REACTOME_IMMUNOREGULATORY_INTERACTIONS_BETWEEN_A_LYMPHOID_AND_A_NON_LYMPHOID_CELL	0.000875602624437823	0.00747009937752603	0.477270815362862	-0.521501517776791	-1.88228364744032	38	c("ENSMUSG00000023992", "ENSMUSG00000000290", "ENSMUSG00000054594", "ENSMUSG00000026656", "ENSMUSG00000046245", "ENSMUSG00000028076", "ENSMUSG00000022661", "ENSMUSG00000053219", "ENSMUSG00000017652", "ENSMUSG00000030468")
326	REACTOME_INFLUENZA_INFECTION	5.69497169669384e-07	2.07357987313549e-05	0.659444398037935	0.396697095140747	1.98386117514891	145	c("ENSMUSG00000035692", "ENSMUSG00000058600", "ENSMUSG00000040034", "ENSMUSG00000041453", "ENSMUSG00000026496", "ENSMUSG00000001855", "ENSMUSG00000038274", "ENSMUSG00000024079", "ENSMUSG00000029430", "ENSMUSG00000038759", "ENSMUSG00000026999", "ENSMUSG00000051329", "ENSMUSG00000046364", "ENSMUSG00000004667", "ENSMUSG00000009927", "ENSMUSG00000027509", "ENSMUSG00000020290", "ENSMUSG00000022142", "…
327	REACTOME_INTEGRIN_CELL_SURFACE_INTERACTIONS	9.5389052734839e-05	0.00137616706504484	0.538434096309916	-0.48899269798833	-1.95036463815818	60	c("ENSMUSG00000000290", "ENSMUSG00000026193", "ENSMUSG00000015533", "ENSMUSG00000004098", "ENSMUSG00000031503", "ENSMUSG00000028364", "ENSMUSG00000032243", "ENSMUSG00000031502", "ENSMUSG00000040152", "ENSMUSG00000000555", "ENSMUSG00000039115", "ENSMUSG00000020689", "ENSMUSG00000026837", "ENSMUSG00000031273", "ENSMUSG00000068196", "ENSMUSG00000020717", "ENSMUSG00000025809", "ENSMUSG00000026042", "…
328	REACTOME_INTERACTIONS_OF_REV_WITH_HOST_CELLULAR_PROTEINS	1.82759551809797e-09	1.47648511602915e-07	0.788186810800237	0.718201771195491	2.75969257443919	35	c("ENSMUSG00000040034", "ENSMUSG00000001855", "ENSMUSG00000029430", "ENSMUSG00000038759", "ENSMUSG00000005732", "ENSMUSG00000026999", "ENSMUSG00000028896", "ENSMUSG00000022391", "ENSMUSG00000051329", "ENSMUSG00000027509", "ENSMUSG00000057113", "ENSMUSG00000020290", "ENSMUSG00000022142", "ENSMUSG00000052798", "ENSMUSG00000028614", "ENSMUSG00000039509", "ENSMUSG00000001440", "ENSMUSG00000030298", "…
329	REACTOME_INTERFERON_ALPHA_BETA_SIGNALING	0.000104964232250477	0.00148971278115121	0.538434096309916	0.506982753109864	2.04902543966939	45	c("ENSMUSG00000035692", "ENSMUSG00000030107", "ENSMUSG00000040483", "ENSMUSG00000010358", "ENSMUSG00000023341", "ENSMUSG00000046718", "ENSMUSG00000074896", "ENSMUSG00000025498", "ENSMUSG00000041827", "ENSMUSG00000040033", "ENSMUSG00000025491", "ENSMUSG00000039236", "ENSMUSG00000026104", "ENSMUSG00000002325", "ENSMUSG00000038037", "ENSMUSG00000027951", "ENSMUSG00000067212")
330	REACTOME_INTERFERON_SIGNALING	2.68220174312173e-07	1.11160520190231e-05	0.674962860011025	0.402158664316087	2.01669220379305	147	c("ENSMUSG00000035692", "ENSMUSG00000030107", "ENSMUSG00000040034", "ENSMUSG00000040483", "ENSMUSG00000010358", "ENSMUSG00000023341", "ENSMUSG00000001855", "ENSMUSG00000046718", "ENSMUSG00000029298", "ENSMUSG00000074896", "ENSMUSG00000025498", "ENSMUSG00000024079", "ENSMUSG00000038759", "ENSMUSG00000026999", "ENSMUSG00000041827", "ENSMUSG00000051329", "ENSMUSG00000040033", "ENSMUSG00000056144", "…
331	REACTOME_INTRA_GOLGI_TRAFFIC	0.00139986192936451	0.0105455116033531	0.45505986738723	-0.494393220264551	-1.81442085516159	41	c("ENSMUSG00000018008", "ENSMUSG00000024983", "ENSMUSG00000027739", "ENSMUSG00000026470", "ENSMUSG00000021192", "ENSMUSG00000021188", "ENSMUSG00000034109", "ENSMUSG00000028468", "ENSMUSG00000037306", "ENSMUSG00000024581", "ENSMUSG00000034893", "ENSMUSG00000022765", "ENSMUSG00000035933", "ENSMUSG00000025484", "ENSMUSG00000029705", "ENSMUSG00000010392", "ENSMUSG00000002741", "ENSMUSG00000006024", "…
332	REACTOME_LEISHMANIA_INFECTION	0.00167629600490061	0.0118954787261915	0.45505986738723	-0.353462742178329	-1.62635565462399	153	c("ENSMUSG00000022488", "ENSMUSG00000032322", "ENSMUSG00000020340", "ENSMUSG00000029778", "ENSMUSG00000003283", "ENSMUSG00000041112", "ENSMUSG00000040133", "ENSMUSG00000026656", "ENSMUSG00000043004", "ENSMUSG00000026343", "ENSMUSG00000032192", "ENSMUSG00000034330", "ENSMUSG00000032420", "ENSMUSG00000020660", "ENSMUSG00000021936", "ENSMUSG00000022840", "ENSMUSG00000005034", "ENSMUSG00000006345", "…
333	REACTOME_METABOLISM_OF_AMINO_ACIDS_AND_DERIVATIVES	0.00587986677803537	0.0304290567523201	0.407017918923954	0.249276465821838	1.36671298557234	287	c("ENSMUSG00000005803", "ENSMUSG00000058600", "ENSMUSG00000025176", "ENSMUSG00000041453", "ENSMUSG00000029440", "ENSMUSG00000020774", "ENSMUSG00000075707", "ENSMUSG00000022571", "ENSMUSG00000038274", "ENSMUSG00000049091", "ENSMUSG00000003809", "ENSMUSG00000027010", "ENSMUSG00000029199", "ENSMUSG00000025792", "ENSMUSG00000053398", "ENSMUSG00000025260", "ENSMUSG00000046364", "ENSMUSG00000033216", "…
334	REACTOME_MITOCHONDRIAL_TRANSLATION	1.25905002269674e-08	8.10695683035361e-07	0.747739663149885	0.503695230851119	2.33328829889573	93	c("ENSMUSG00000036860", "ENSMUSG00000046756", "ENSMUSG00000038880", "ENSMUSG00000002767", "ENSMUSG00000037740", "ENSMUSG00000063884", "ENSMUSG00000024683", "ENSMUSG00000039640", "ENSMUSG00000030045", "ENSMUSG00000020775", "ENSMUSG00000030612", "ENSMUSG00000030879", "ENSMUSG00000032459", "ENSMUSG00000030335", "ENSMUSG00000022370", "ENSMUSG00000020514", "ENSMUSG00000073838", "ENSMUSG00000040112", "…
335	REACTOME_MITOTIC_G1_PHASE_AND_G1_S_TRANSITION	3.21330482256759e-09	2.39704702434707e-07	0.774939030136436	0.447987492669319	2.24308892921793	144	c("ENSMUSG00000029440", "ENSMUSG00000000751", "ENSMUSG00000020649", "ENSMUSG00000024833", "ENSMUSG00000038482", "ENSMUSG00000025358", "ENSMUSG00000002068", "ENSMUSG00000026134", "ENSMUSG00000028884", "ENSMUSG00000036845", "ENSMUSG00000026037", "ENSMUSG00000028212", "ENSMUSG00000022673", "ENSMUSG00000020708", "ENSMUSG00000034165", "ENSMUSG00000031697", "ENSMUSG00000027552", "ENSMUSG00000006585", "…
336	REACTOME_MITOTIC_G2_G2_M_PHASES	6.30471821646441e-07	2.23066999419427e-05	0.659444398037935	0.370880002289358	1.92798488386443	184	c("ENSMUSG00000031371", "ENSMUSG00000031922", "ENSMUSG00000029440", "ENSMUSG00000000759", "ENSMUSG00000025358", "ENSMUSG00000022385", "ENSMUSG00000036845", "ENSMUSG00000002997", "ENSMUSG00000020708", "ENSMUSG00000039298", "ENSMUSG00000038241", "ENSMUSG00000026966", "ENSMUSG00000023004", "ENSMUSG00000068115", "ENSMUSG00000036752", "ENSMUSG00000032534", "ENSMUSG00000020290", "ENSMUSG00000035198", "…
337	REACTOME_MITOTIC_METAPHASE_AND_ANAPHASE	4.96778900502768e-15	1.51939826718772e-12	0.996986217533181	0.459000762528189	2.4385486337612	221	c("ENSMUSG00000028063", "ENSMUSG00000032264", "ENSMUSG00000059409", "ENSMUSG00000040034", "ENSMUSG00000029176", "ENSMUSG00000029440", "ENSMUSG00000027115", "ENSMUSG00000029430", "ENSMUSG00000028851", "ENSMUSG00000021693", "ENSMUSG00000038759", "ENSMUSG00000026999", "ENSMUSG00000028896", "ENSMUSG00000022391", "ENSMUSG00000051329", "ENSMUSG00000036672", "ENSMUSG00000020708", "ENSMUSG00000019961", "…
338	REACTOME_MITOTIC_PROMETAPHASE	4.85678286270349e-14	1.18835763084629e-11	0.965327754226083	0.471428777726776	2.46077948678957	190	c("ENSMUSG00000032264", "ENSMUSG00000031371", "ENSMUSG00000059409", "ENSMUSG00000031922", "ENSMUSG00000040034", "ENSMUSG00000000759", "ENSMUSG00000027115", "ENSMUSG00000028851", "ENSMUSG00000021693", "ENSMUSG00000022391", "ENSMUSG00000051329", "ENSMUSG00000036672", "ENSMUSG00000002997", "ENSMUSG00000039298", "ENSMUSG00000038241", "ENSMUSG00000026966", "ENSMUSG00000023004", "ENSMUSG00000068115", "…
339	REACTOME_M_PHASE	4.26436792483188e-14	1.08688077484153e-11	0.965327754226083	0.378555484453315	2.11033040118612	365	c("ENSMUSG00000054766", "ENSMUSG00000028063", "ENSMUSG00000032264", "ENSMUSG00000031371", "ENSMUSG00000059409", "ENSMUSG00000031922", "ENSMUSG00000040034", "ENSMUSG00000029176", "ENSMUSG00000001855", "ENSMUSG00000029440", "ENSMUSG00000000759", "ENSMUSG00000027115", "ENSMUSG00000029430", "ENSMUSG00000028851", "ENSMUSG00000021693", "ENSMUSG00000038759", "ENSMUSG00000020593", "ENSMUSG00000026999", "…
340	REACTOME_NON_INTEGRIN_MEMBRANE_ECM_INTERACTIONS	4.53783012890397e-05	0.000779716485913079	0.557332238758646	-0.536106462647739	-2.05305566009758	51	c("ENSMUSG00000015647", "ENSMUSG00000026193", "ENSMUSG00000015533", "ENSMUSG00000045103", "ENSMUSG00000024330", "ENSMUSG00000002603", "ENSMUSG00000004098", "ENSMUSG00000031503", "ENSMUSG00000028364", "ENSMUSG00000031502", "ENSMUSG00000040152", "ENSMUSG00000015143", "ENSMUSG00000020689", "ENSMUSG00000025856", "ENSMUSG00000026837", "ENSMUSG00000031273", "ENSMUSG00000025809", "ENSMUSG00000026042", "…
341	REACTOME_NUCLEAR_ENVELOPE_BREAKDOWN	6.3690600436965e-08	3.30165595655013e-06	0.704975715167238	0.597069787585179	2.4589038128878	50	c("ENSMUSG00000028063", "ENSMUSG00000040034", "ENSMUSG00000001855", "ENSMUSG00000038759", "ENSMUSG00000020593", "ENSMUSG00000026999", "ENSMUSG00000051329", "ENSMUSG00000019961", "ENSMUSG00000064090", "ENSMUSG00000027509", "ENSMUSG00000022142", "ENSMUSG00000052798", "ENSMUSG00000028614", "ENSMUSG00000018559", "ENSMUSG00000039509", "ENSMUSG00000030298", "ENSMUSG00000032939", "ENSMUSG00000053293", "…
342	REACTOME_NUCLEAR_ENVELOPE_NE_REASSEMBLY	1.09045927891683e-08	7.09610575439814e-07	0.747739663149885	0.566989936694025	2.4751756407491	65	c("ENSMUSG00000028063", "ENSMUSG00000040034", "ENSMUSG00000029430", "ENSMUSG00000038759", "ENSMUSG00000026999", "ENSMUSG00000028896", "ENSMUSG00000022391", "ENSMUSG00000051329", "ENSMUSG00000019961", "ENSMUSG00000064090", "ENSMUSG00000023004", "ENSMUSG00000036752", "ENSMUSG00000015120", "ENSMUSG00000022142", "ENSMUSG00000052798", "ENSMUSG00000028614", "ENSMUSG00000039509", "ENSMUSG00000001440", "…
343	REACTOME_PHOSPHOLIPID_METABOLISM	0.00280418433022923	0.0174676125743505	0.431707695803346	-0.326799414767953	-1.51842751530324	167	c("ENSMUSG00000030231", "ENSMUSG00000026288", "ENSMUSG00000031557", "ENSMUSG00000020573", "ENSMUSG00000040268", "ENSMUSG00000062210", "ENSMUSG00000021608", "ENSMUSG00000002847", "ENSMUSG00000027412", "ENSMUSG00000054942", "ENSMUSG00000026113", "ENSMUSG00000021987", "ENSMUSG00000033174", "ENSMUSG00000027665", "ENSMUSG00000060675", "ENSMUSG00000030660", "ENSMUSG00000022525", "ENSMUSG00000028228", "…
344	REACTOME_PLATELET_ACTIVATION_SIGNALING_AND_AGGREGATION	2.05061379099187e-08	1.25436045594973e-06	0.73376198835648	-0.428308614727972	-2.03572544408043	198	c("ENSMUSG00000024965", "ENSMUSG00000004266", "ENSMUSG00000058715", "ENSMUSG00000039239", "ENSMUSG00000020573", "ENSMUSG00000049044", "ENSMUSG00000024910", "ENSMUSG00000023952", "ENSMUSG00000026193", "ENSMUSG00000043004", "ENSMUSG00000022037", "ENSMUSG00000020077", "ENSMUSG00000033717", "ENSMUSG00000030742", "ENSMUSG00000021108", "ENSMUSG00000032192", "ENSMUSG00000034330", "ENSMUSG00000002603", "…
345	REACTOME_PROCESSING_OF_CAPPED_INTRON_CONTAINING_PRE_MRNA	2.44394496004479e-31	4.98320377353133e-28	1.45334466856494	0.572261882502231	3.0721220864154	235	c("ENSMUSG00000040034", "ENSMUSG00000034022", "ENSMUSG00000001855", "ENSMUSG00000029227", "ENSMUSG00000024422", "ENSMUSG00000066148", "ENSMUSG00000061360", "ENSMUSG00000031754", "ENSMUSG00000051695", "ENSMUSG00000020211", "ENSMUSG00000037364", "ENSMUSG00000031848", "ENSMUSG00000038759", "ENSMUSG00000024735", "ENSMUSG00000026999", "ENSMUSG00000029345", "ENSMUSG00000068856", "ENSMUSG00000031370", "…
346	REACTOME_RAB_GEFS_EXCHANGE_GTP_FOR_GDP_ON_RABS	0.00167144679137257	0.0118796727875844	0.45505986738723	-0.403572278845657	-1.71260183368955	85	c("ENSMUSG00000030559", "ENSMUSG00000051735", "ENSMUSG00000032549", "ENSMUSG00000064181", "ENSMUSG00000044456", "ENSMUSG00000019699", "ENSMUSG00000025531", "ENSMUSG00000025340", "ENSMUSG00000028468", "ENSMUSG00000040236", "ENSMUSG00000078908", "ENSMUSG00000030704", "ENSMUSG00000020993", "ENSMUSG00000053641", "ENSMUSG00000024870", "ENSMUSG00000035901", "ENSMUSG00000020149", "ENSMUSG00000000711", "…
347	REACTOME_RAC1_GTPASE_CYCLE	3.94735148698939e-05	0.000695371028751955	0.557332238758646	-0.387758227336931	-1.79675095868521	162	c("ENSMUSG00000022488", "ENSMUSG00000026480", "ENSMUSG00000020340", "ENSMUSG00000035697", "ENSMUSG00000027276", "ENSMUSG00000055805", "ENSMUSG00000036863", "ENSMUSG00000024451", "ENSMUSG00000035133", "ENSMUSG00000031389", "ENSMUSG00000061751", "ENSMUSG00000026490", "ENSMUSG00000058230", "ENSMUSG00000036452", "ENSMUSG00000027287", "ENSMUSG00000039621", "ENSMUSG00000032135", "ENSMUSG00000027665", "…
348	REACTOME_RHO_GTPASES_ACTIVATE_PKNS	0.000726396460071638	0.00646778332788677	0.477270815362862	-0.450483873632146	-1.78768674167921	59	c("ENSMUSG00000069267", "ENSMUSG00000014956", "ENSMUSG00000061615", "ENSMUSG00000005886", "ENSMUSG00000019907", "ENSMUSG00000073557", "ENSMUSG00000069305", "ENSMUSG00000022443", "ENSMUSG00000075031", "ENSMUSG00000090841", "ENSMUSG00000002233", "ENSMUSG00000047246", "ENSMUSG00000099583", "ENSMUSG00000060093", "ENSMUSG00000057672", "ENSMUSG00000067818", "ENSMUSG00000069268", "ENSMUSG00000018326", "…
349	REACTOME_RNA_POLYMERASE_I_TRANSCRIPTION_INITIATION	1.45428957131311e-05	0.000312136466937624	0.593325476396405	0.539132656227758	2.18991208618124	47	c("ENSMUSG00000020918", "ENSMUSG00000035478", "ENSMUSG00000001524", "ENSMUSG00000030400", "ENSMUSG00000021639", "ENSMUSG00000004667", "ENSMUSG00000031353", "ENSMUSG00000067148", "ENSMUSG00000021144", "ENSMUSG00000014767", "ENSMUSG00000028800", "ENSMUSG00000021548", "ENSMUSG00000031939", "ENSMUSG00000049553", "ENSMUSG00000013787", "ENSMUSG00000071646", "ENSMUSG00000021018", "ENSMUSG00000028318", "…
350	REACTOME_ROS_AND_RNS_PRODUCTION_IN_PHAGOCYTES	2.04526940820528e-05	0.000410193867868579	0.575610261071129	-0.685456239389291	-2.15770418441333	22	c("ENSMUSG00000026480", "ENSMUSG00000026177", "ENSMUSG00000028238", "ENSMUSG00000015575", "ENSMUSG00000006273", "ENSMUSG00000024121", "ENSMUSG00000004285", "ENSMUSG00000039105", "ENSMUSG00000019210", "ENSMUSG00000033379", "ENSMUSG00000019302", "ENSMUSG00000022295", "ENSMUSG00000001750", "ENSMUSG00000064267", "ENSMUSG00000052459", "ENSMUSG00000024403")
351	REACTOME_RRNA_MODIFICATION_IN_THE_NUCLEUS_AND_CYTOSOL	3.60299030261897e-11	4.59156076690005e-09	0.851339057116899	0.636831940775069	2.71754245141826	59	c("ENSMUSG00000040688", "ENSMUSG00000015126", "ENSMUSG00000038299", "ENSMUSG00000031403", "ENSMUSG00000030942", "ENSMUSG00000018433", "ENSMUSG00000024785", "ENSMUSG00000046865", "ENSMUSG00000001056", "ENSMUSG00000027185", "ENSMUSG00000030138", "ENSMUSG00000025047", "ENSMUSG00000070697", "ENSMUSG00000035575", "ENSMUSG00000004268", "ENSMUSG00000041057", "ENSMUSG00000028010", "ENSMUSG00000004356", "…
352	REACTOME_RRNA_PROCESSING	3.0551193516391e-15	9.8358763547244e-13	1.00731795687447	0.477659310079324	2.4899788739116	192	c("ENSMUSG00000020549", "ENSMUSG00000058600", "ENSMUSG00000041453", "ENSMUSG00000018921", "ENSMUSG00000040688", "ENSMUSG00000038274", "ENSMUSG00000034259", "ENSMUSG00000015126", "ENSMUSG00000038299", "ENSMUSG00000031403", "ENSMUSG00000033166", "ENSMUSG00000003848", "ENSMUSG00000025785", "ENSMUSG00000030942", "ENSMUSG00000025260", "ENSMUSG00000046364", "ENSMUSG00000026234", "ENSMUSG00000018433", "…
353	REACTOME_SEMAPHORIN_INTERACTIONS	0.00198635724686488	0.0135006080878583	0.431707695803346	-0.452672964909685	-1.77821487594352	56	c("ENSMUSG00000023992", "ENSMUSG00000029765", "ENSMUSG00000038264", "ENSMUSG00000048895", "ENSMUSG00000025810", "ENSMUSG00000028459", "ENSMUSG00000058230", "ENSMUSG00000030123", "ENSMUSG00000028465", "ENSMUSG00000025478", "ENSMUSG00000024290", "ENSMUSG00000063531", "ENSMUSG00000022443", "ENSMUSG00000025809", "ENSMUSG00000041977", "ENSMUSG00000019843", "ENSMUSG00000054855", "ENSMUSG00000090841", "…
354	REACTOME_SIGNALING_BY_GPCR	2.54989094051475e-07	1.0831724224395e-05	0.674962860011025	-0.35979812828552	-1.7934873810088	319	c("ENSMUSG00000045382", "ENSMUSG00000048779", "ENSMUSG00000029778", "ENSMUSG00000021684", "ENSMUSG00000022092", "ENSMUSG00000031780", "ENSMUSG00000040133", "ENSMUSG00000020573", "ENSMUSG00000026228", "ENSMUSG00000053647", "ENSMUSG00000047415", "ENSMUSG00000043004", "ENSMUSG00000061751", "ENSMUSG00000064177", "ENSMUSG00000026343", "ENSMUSG00000070687", "ENSMUSG00000033717", "ENSMUSG00000021367", "…
355	REACTOME_SIGNALING_BY_INTERLEUKINS	5.51668216206841e-05	0.000909583417395483	0.557332238758646	-0.316042444232033	-1.58526907939844	344	c("ENSMUSG00000017737", "ENSMUSG00000021998", "ENSMUSG00000004371", "ENSMUSG00000000290", "ENSMUSG00000024621", "ENSMUSG00000026288", "ENSMUSG00000003283", "ENSMUSG00000074179", "ENSMUSG00000004266", "ENSMUSG00000032238", "ENSMUSG00000033467", "ENSMUSG00000034394", "ENSMUSG00000015647", "ENSMUSG00000026193", "ENSMUSG00000015755", "ENSMUSG00000031304", "ENSMUSG00000020134", "ENSMUSG00000027164", "…
356	REACTOME_SIGNALING_BY_RECEPTOR_TYROSINE_KINASES	7.09271191436072e-09	5.04489753257495e-07	0.761460801445585	-0.351752838432179	-1.80187894772575	431	c("ENSMUSG00000022488", "ENSMUSG00000017737", "ENSMUSG00000026480", "ENSMUSG00000037868", "ENSMUSG00000020340", "ENSMUSG00000029778", "ENSMUSG00000028238", "ENSMUSG00000004266", "ENSMUSG00000041112", "ENSMUSG00000074227", "ENSMUSG00000004637", "ENSMUSG00000048895", "ENSMUSG00000025810", "ENSMUSG00000015647", "ENSMUSG00000026193", "ENSMUSG00000084128", "ENSMUSG00000015755", "ENSMUSG00000031304", "…
357	REACTOME_SIGNAL_TRANSDUCTION_BY_L1	0.00203862741013773	0.0137641102293736	0.431707695803346	-0.610214815513563	-1.87727138917622	21	c("ENSMUSG00000025810", "ENSMUSG00000039542", "ENSMUSG00000000555", "ENSMUSG00000039115", "ENSMUSG00000020689", "ENSMUSG00000025809", "ENSMUSG00000027087", "ENSMUSG00000020122", "ENSMUSG00000031565", "ENSMUSG00000004936", "ENSMUSG00000009621")
358	REACTOME_SMOOTH_MUSCLE_CONTRACTION	0.000241323257507687	0.00281519114534756	0.518848077743792	-0.569352451835566	-1.9714773137356	34	c("ENSMUSG00000048096", "ENSMUSG00000028005", "ENSMUSG00000059430", "ENSMUSG00000031799", "ENSMUSG00000028465", "ENSMUSG00000032366", "ENSMUSG00000025006", "ENSMUSG00000001175", "ENSMUSG00000028464", "ENSMUSG00000024048", "ENSMUSG00000029761", "ENSMUSG00000035783", "ENSMUSG00000018340", "ENSMUSG00000090841", "ENSMUSG00000021823", "ENSMUSG00000041624", "ENSMUSG00000067818", "ENSMUSG00000018830", "…
359	REACTOME_SNRNP_ASSEMBLY	1.83444284482941e-09	1.47648511602915e-07	0.788186810800237	0.627949213639206	2.58804127354996	51	c("ENSMUSG00000040034", "ENSMUSG00000001855", "ENSMUSG00000037275", "ENSMUSG00000038759", "ENSMUSG00000026999", "ENSMUSG00000028330", "ENSMUSG00000051329", "ENSMUSG00000027509", "ENSMUSG00000040621", "ENSMUSG00000000561", "ENSMUSG00000022142", "ENSMUSG00000052798", "ENSMUSG00000028614", "ENSMUSG00000027905", "ENSMUSG00000039509", "ENSMUSG00000030298", "ENSMUSG00000032939", "ENSMUSG00000020018", "…
360	REACTOME_SUMOYLATION	2.96238275403756e-06	8.57657146670907e-05	0.627256739718528	0.367075344869702	1.88388841085073	163	c("ENSMUSG00000040034", "ENSMUSG00000026496", "ENSMUSG00000001855", "ENSMUSG00000000751", "ENSMUSG00000038759", "ENSMUSG00000026999", "ENSMUSG00000022391", "ENSMUSG00000022394", "ENSMUSG00000051329", "ENSMUSG00000021144", "ENSMUSG00000027509", "ENSMUSG00000036986", "ENSMUSG00000005566", "ENSMUSG00000015120", "ENSMUSG00000060373", "ENSMUSG00000004099", "ENSMUSG00000057113", "ENSMUSG00000022142", "…
361	REACTOME_SUMOYLATION_OF_DNA_DAMAGE_RESPONSE_AND_REPAIR_PROTEINS	9.9994405764365e-08	4.85449031794143e-06	0.704975715167238	0.515762273868787	2.26567670566636	73	c("ENSMUSG00000040034", "ENSMUSG00000026496", "ENSMUSG00000001855", "ENSMUSG00000000751", "ENSMUSG00000038759", "ENSMUSG00000026999", "ENSMUSG00000051329", "ENSMUSG00000027509", "ENSMUSG00000036986", "ENSMUSG00000015120", "ENSMUSG00000022142", "ENSMUSG00000052798", "ENSMUSG00000028614", "ENSMUSG00000039509", "ENSMUSG00000030298", "ENSMUSG00000032939", "ENSMUSG00000041133", "ENSMUSG00000053293", "…
362	REACTOME_SUMOYLATION_OF_DNA_REPLICATION_PROTEINS	2.03038728797133e-07	9.13226400038283e-06	0.690132458796796	0.605540529770641	2.44148062531643	44	c("ENSMUSG00000040034", "ENSMUSG00000001855", "ENSMUSG00000038759", "ENSMUSG00000026999", "ENSMUSG00000022391", "ENSMUSG00000051329", "ENSMUSG00000027509", "ENSMUSG00000015120", "ENSMUSG00000022142", "ENSMUSG00000052798", "ENSMUSG00000028614", "ENSMUSG00000027342", "ENSMUSG00000039509", "ENSMUSG00000030298", "ENSMUSG00000032939", "ENSMUSG00000053293", "ENSMUSG00000016619", "ENSMUSG00000035351", "…
363	REACTOME_S_PHASE	3.34495959770305e-13	6.82037261971653e-11	0.932595211336209	0.490287914356241	2.4764188469372	157	c("ENSMUSG00000029176", "ENSMUSG00000029440", "ENSMUSG00000000751", "ENSMUSG00000024833", "ENSMUSG00000038482", "ENSMUSG00000025358", "ENSMUSG00000002068", "ENSMUSG00000026134", "ENSMUSG00000028884", "ENSMUSG00000036845", "ENSMUSG00000026037", "ENSMUSG00000028212", "ENSMUSG00000022673", "ENSMUSG00000029191", "ENSMUSG00000020708", "ENSMUSG00000031697", "ENSMUSG00000031546", "ENSMUSG00000027552", "…
364	REACTOME_TERMINATION_OF_TRANSLESION_DNA_SYNTHESIS	6.43897233461307e-06	0.000154620628876673	0.610526878385931	0.624014242527098	2.34099024186823	31	c("ENSMUSG00000035692", "ENSMUSG00000023953", "ENSMUSG00000000751", "ENSMUSG00000028884", "ENSMUSG00000029191", "ENSMUSG00000027342", "ENSMUSG00000031826", "ENSMUSG00000090137", "ENSMUSG00000033970", "ENSMUSG00000023104", "ENSMUSG00000038644", "ENSMUSG00000007080", "ENSMUSG00000022881", "ENSMUSG00000029363", "ENSMUSG00000012483", "ENSMUSG00000000275", "ENSMUSG00000028394", "ENSMUSG00000020460", "…
365	REACTOME_TRANSCRIPTIONAL_REGULATION_BY_E2F6	0.000361598790168787	0.00379399622549309	0.49849310876659	0.533317728309532	2.02416609705748	34	c("ENSMUSG00000020649", "ENSMUSG00000038482", "ENSMUSG00000030619", "ENSMUSG00000022394", "ENSMUSG00000031353", "ENSMUSG00000029836", "ENSMUSG00000013787", "ENSMUSG00000027490", "ENSMUSG00000027323", "ENSMUSG00000032113", "ENSMUSG00000026484", "ENSMUSG00000017146", "ENSMUSG00000009575", "ENSMUSG00000029687", "ENSMUSG00000025050", "ENSMUSG00000040669", "ENSMUSG00000029283", "ENSMUSG00000019979", "…
366	REACTOME_TRANSCRIPTION_COUPLED_NUCLEOTIDE_EXCISION_REPAIR_TC_NER	7.19871927350516e-09	5.06144434437139e-07	0.761460801445585	0.541963622047305	2.4233955569284	78	c("ENSMUSG00000001524", "ENSMUSG00000030400", "ENSMUSG00000000751", "ENSMUSG00000021639", "ENSMUSG00000024735", "ENSMUSG00000028884", "ENSMUSG00000019373", "ENSMUSG00000026048", "ENSMUSG00000004667", "ENSMUSG00000029191", "ENSMUSG00000022545", "ENSMUSG00000025156", "ENSMUSG00000019494", "ENSMUSG00000051768", "ENSMUSG00000027342", "ENSMUSG00000021548", "ENSMUSG00000090137", "ENSMUSG00000040681", "…
367	REACTOME_TRANSLATION	1.03382522961729e-09	9.03415561366997e-08	0.788186810800237	0.362029484029859	1.98618906190981	285	c("ENSMUSG00000036860", "ENSMUSG00000046756", "ENSMUSG00000038880", "ENSMUSG00000058600", "ENSMUSG00000023938", "ENSMUSG00000002767", "ENSMUSG00000037740", "ENSMUSG00000041453", "ENSMUSG00000063884", "ENSMUSG00000024683", "ENSMUSG00000039640", "ENSMUSG00000030045", "ENSMUSG00000038274", "ENSMUSG00000020775", "ENSMUSG00000030612", "ENSMUSG00000030879", "ENSMUSG00000032459", "ENSMUSG00000022792", "…
368	REACTOME_TRANSPORT_OF_MATURE_MRNAS_DERIVED_FROM_INTRONLESS_TRANSCRIPTS	2.64687856463948e-09	2.02386952248746e-07	0.774939030136436	0.681070206778251	2.66119039648697	41	c("ENSMUSG00000040034", "ENSMUSG00000034022", "ENSMUSG00000001855", "ENSMUSG00000029227", "ENSMUSG00000038759", "ENSMUSG00000026999", "ENSMUSG00000028330", "ENSMUSG00000051329", "ENSMUSG00000027509", "ENSMUSG00000022142", "ENSMUSG00000052798", "ENSMUSG00000028614", "ENSMUSG00000025134", "ENSMUSG00000028156", "ENSMUSG00000039509", "ENSMUSG00000030298", "ENSMUSG00000032939", "ENSMUSG00000004642", "…
369	REACTOME_TRANS_GOLGI_NETWORK_VESICLE_BUDDING	0.000813858236896676	0.00709169634629197	0.477270815362862	-0.437647683221235	-1.77977813112018	67	c("ENSMUSG00000047694", "ENSMUSG00000000296", "ENSMUSG00000027287", "ENSMUSG00000050732", "ENSMUSG00000001998", "ENSMUSG00000007458", "ENSMUSG00000030660", "ENSMUSG00000039361", "ENSMUSG00000027506", "ENSMUSG00000028580", "ENSMUSG00000023830", "ENSMUSG00000016256", "ENSMUSG00000090247", "ENSMUSG00000021686", "ENSMUSG00000022797", "ENSMUSG00000026499", "ENSMUSG00000006169", "ENSMUSG00000006024", "…
370	REACTOME_TRNA_PROCESSING	2.92001172379898e-11	3.88298080749529e-09	0.851339057116899	0.52885167239976	2.51249725080306	102	c("ENSMUSG00000020549", "ENSMUSG00000031171", "ENSMUSG00000040034", "ENSMUSG00000034022", "ENSMUSG00000001909", "ENSMUSG00000001855", "ENSMUSG00000042389", "ENSMUSG00000029430", "ENSMUSG00000038759", "ENSMUSG00000019792", "ENSMUSG00000031949", "ENSMUSG00000026999", "ENSMUSG00000035585", "ENSMUSG00000037376", "ENSMUSG00000025260", "ENSMUSG00000051329", "ENSMUSG00000031256", "ENSMUSG00000002825", "…
371	REACTOME_TRNA_PROCESSING_IN_THE_NUCLEUS	6.0458270132911e-08	3.26801936950473e-06	0.704975715167238	0.574365968213595	2.41404319504697	55	c("ENSMUSG00000020549", "ENSMUSG00000040034", "ENSMUSG00000034022", "ENSMUSG00000001855", "ENSMUSG00000042389", "ENSMUSG00000029430", "ENSMUSG00000038759", "ENSMUSG00000026999", "ENSMUSG00000035585", "ENSMUSG00000051329", "ENSMUSG00000031256", "ENSMUSG00000027509", "ENSMUSG00000024800", "ENSMUSG00000022142", "ENSMUSG00000052798", "ENSMUSG00000028614", "ENSMUSG00000039509", "ENSMUSG00000027079", "…
372	WP_B_CELL_RECEPTOR_SIGNALING_PATHWAY	6.75140134606617e-07	2.3464955701072e-05	0.659444398037935	-0.521052451524054	-2.19720964486718	80	c("ENSMUSG00000026288", "ENSMUSG00000004266", "ENSMUSG00000020573", "ENSMUSG00000040751", "ENSMUSG00000034342", "ENSMUSG00000034330", "ENSMUSG00000026126", "ENSMUSG00000054520", "ENSMUSG00000071042", "ENSMUSG00000002413", "ENSMUSG00000021936", "ENSMUSG00000021025", "ENSMUSG00000009406", "ENSMUSG00000027104", "ENSMUSG00000044167", "ENSMUSG00000019843", "ENSMUSG00000032035", "ENSMUSG00000004508", "…
373	WP_CHEMOKINE_SIGNALING_PATHWAY	3.61629793176387e-05	0.00064118534633622	0.557332238758646	-0.421537385812305	-1.88670773977428	121	c("ENSMUSG00000045382", "ENSMUSG00000003283", "ENSMUSG00000041112", "ENSMUSG00000031780", "ENSMUSG00000020573", "ENSMUSG00000043004", "ENSMUSG00000032192", "ENSMUSG00000039621", "ENSMUSG00000039943", "ENSMUSG00000019122", "ENSMUSG00000029373", "ENSMUSG00000027665", "ENSMUSG00000002413", "ENSMUSG00000018927", "ENSMUSG00000019699", "ENSMUSG00000022840", "ENSMUSG00000005034", "ENSMUSG00000024290", "…
374	WP_DNA_IRDAMAGE_AND_CELLULAR_RESPONSE_VIA_ATR	9.938069684336e-09	6.53668518914874e-07	0.747739663149885	0.536660985545498	2.42093900705192	79	c("ENSMUSG00000034218", "ENSMUSG00000026496", "ENSMUSG00000000751", "ENSMUSG00000025358", "ENSMUSG00000022248", "ENSMUSG00000021177", "ENSMUSG00000028884", "ENSMUSG00000049932", "ENSMUSG00000002814", "ENSMUSG00000020413", "ENSMUSG00000028560", "ENSMUSG00000032555", "ENSMUSG00000036986", "ENSMUSG00000005566", "ENSMUSG00000028224", "ENSMUSG00000043909", "ENSMUSG00000039748", "ENSMUSG00000027342", "…
375	WP_DNA_REPAIR_PATHWAYS_FULL_NETWORK	2.54463608755466e-12	4.32376081876995e-10	0.898671232061694	0.521746282538172	2.52538729070632	118	c("ENSMUSG00000022471", "ENSMUSG00000001524", "ENSMUSG00000034218", "ENSMUSG00000005370", "ENSMUSG00000030400", "ENSMUSG00000026496", "ENSMUSG00000023953", "ENSMUSG00000000751", "ENSMUSG00000021639", "ENSMUSG00000028884", "ENSMUSG00000049932", "ENSMUSG00000047757", "ENSMUSG00000026048", "ENSMUSG00000029191", "ENSMUSG00000022545", "ENSMUSG00000026162", "ENSMUSG00000028560", "ENSMUSG00000051768", "…
376	WP_DNA_REPLICATION	1.91213373820738e-10	2.08866465653831e-08	0.826657301178302	0.706917972446698	2.76218707066672	41	c("ENSMUSG00000000751", "ENSMUSG00000024833", "ENSMUSG00000025358", "ENSMUSG00000026134", "ENSMUSG00000028884", "ENSMUSG00000026037", "ENSMUSG00000022673", "ENSMUSG00000029191", "ENSMUSG00000031697", "ENSMUSG00000006585", "ENSMUSG00000029730", "ENSMUSG00000027342", "ENSMUSG00000028587", "ENSMUSG00000002297", "ENSMUSG00000002870", "ENSMUSG00000090137", "ENSMUSG00000033970", "ENSMUSG00000026355", "…
377	WP_EPITHELIAL_TO_MESENCHYMAL_TRANSITION_IN_COLORECTAL_CANCER	0.000598174437460066	0.00562931642104762	0.477270815362862	-0.380912602356316	-1.69842395894118	119	c("ENSMUSG00000017737", "ENSMUSG00000007613", "ENSMUSG00000027276", "ENSMUSG00000039239", "ENSMUSG00000026413", "ENSMUSG00000026193", "ENSMUSG00000027164", "ENSMUSG00000002603", "ENSMUSG00000031503", "ENSMUSG00000015957", "ENSMUSG00000021253", "ENSMUSG00000027665", "ENSMUSG00000000126", "ENSMUSG00000041957", "ENSMUSG00000031502", "ENSMUSG00000001552", "ENSMUSG00000024563", "ENSMUSG00000007989", "…
378	WP_G1_TO_S_CELL_CYCLE_CONTROL	4.80059001234512e-07	1.8015465708905e-05	0.659444398037935	0.538998355919673	2.3015283220387	60	c("ENSMUSG00000034218", "ENSMUSG00000000751", "ENSMUSG00000024833", "ENSMUSG00000038482", "ENSMUSG00000025358", "ENSMUSG00000002068", "ENSMUSG00000026134", "ENSMUSG00000028884", "ENSMUSG00000026037", "ENSMUSG00000028212", "ENSMUSG00000022673", "ENSMUSG00000034165", "ENSMUSG00000031697", "ENSMUSG00000029730", "ENSMUSG00000070348", "ENSMUSG00000027342", "ENSMUSG00000028587", "ENSMUSG00000021548", "…
379	WP_GLUCOCORTICOID_RECEPTOR_PATHWAY	0.00159679391964851	0.0115422488809354	0.45505986738723	-0.451770362986554	-1.77934873266928	57	c("ENSMUSG00000004371", "ENSMUSG00000037664", "ENSMUSG00000060063", "ENSMUSG00000020077", "ENSMUSG00000052468", "ENSMUSG00000002289", "ENSMUSG00000020300", "ENSMUSG00000030103", "ENSMUSG00000022686", "ENSMUSG00000024803", "ENSMUSG00000032487", "ENSMUSG00000015312", "ENSMUSG00000007476", "ENSMUSG00000036533", "ENSMUSG00000021701", "ENSMUSG00000066406", "ENSMUSG00000042804")
380	WP_GPCRS_CLASS_A_RHODOPSINLIKE	0.000245402812316069	0.002848442130811	0.49849310876659	-0.487400039777459	-1.91968024938101	57	c("ENSMUSG00000045382", "ENSMUSG00000048779", "ENSMUSG00000026228", "ENSMUSG00000053647", "ENSMUSG00000047415", "ENSMUSG00000026343", "ENSMUSG00000070687", "ENSMUSG00000033717", "ENSMUSG00000021678", "ENSMUSG00000050541", "ENSMUSG00000042190", "ENSMUSG00000032860", "ENSMUSG00000047904", "ENSMUSG00000058831", "ENSMUSG00000026525", "ENSMUSG00000040836", "ENSMUSG00000026271", "ENSMUSG00000036437", "…
381	WP_KALLMANN_SYNDROME	0.00181377985298054	0.0126221744717656	0.45505986738723	-0.663234862816402	-1.88608182170063	15	c("ENSMUSG00000030123", "ENSMUSG00000027665", "ENSMUSG00000063531", "ENSMUSG00000031565", "ENSMUSG00000026778", "ENSMUSG00000041235", "ENSMUSG00000043733", "ENSMUSG00000036098", "ENSMUSG00000059923")
382	WP_LEUKOCYTEINTRINSIC_HIPPO_PATHWAY_FUNCTIONS	0.00372818557282079	0.0217400487597186	0.431707695803346	-0.523259348303986	-1.72900282938834	29	c("ENSMUSG00000024965", "ENSMUSG00000022148", "ENSMUSG00000018171", "ENSMUSG00000042903", "ENSMUSG00000040021", "ENSMUSG00000038151", "ENSMUSG00000001630", "ENSMUSG00000055320", "ENSMUSG00000044167", "ENSMUSG00000022329", "ENSMUSG00000053110", "ENSMUSG00000068798", "ENSMUSG00000043131", "ENSMUSG00000015568", "ENSMUSG00000053436", "ENSMUSG00000005125")
383	WP_MICROGLIA_PATHOGEN_PHAGOCYTOSIS_PATHWAY	2.00344889873145e-07	9.13226400038283e-06	0.690132458796796	-0.722257219796726	-2.35115982222836	27	c("ENSMUSG00000022488", "ENSMUSG00000036887", "ENSMUSG00000026480", "ENSMUSG00000023992", "ENSMUSG00000000290", "ENSMUSG00000003283", "ENSMUSG00000004266", "ENSMUSG00000058715", "ENSMUSG00000020573", "ENSMUSG00000030742", "ENSMUSG00000034330", "ENSMUSG00000027665", "ENSMUSG00000030660")
384	WP_MITOCHONDRIAL_IMMUNE_RESPONSE_TO_SARSCOV2	0.00140787230176948	0.0105668157913177	0.45505986738723	0.537500172219922	1.89995288849043	27	c("ENSMUSG00000047123", "ENSMUSG00000025498", "ENSMUSG00000027710", "ENSMUSG00000066839", "ENSMUSG00000040296", "ENSMUSG00000026172", "ENSMUSG00000026896", "ENSMUSG00000004264", "ENSMUSG00000042349", "ENSMUSG00000027305", "ENSMUSG00000068122", "ENSMUSG00000024349", "ENSMUSG00000049115", "ENSMUSG00000032344", "ENSMUSG00000022354", "ENSMUSG00000022752", "ENSMUSG00000037523")
385	WP_MRNA_PROCESSING	3.8736494869047e-14	1.03022234397374e-11	0.965327754226083	0.538418651994213	2.63572153763189	125	c("ENSMUSG00000034022", "ENSMUSG00000029147", "ENSMUSG00000024422", "ENSMUSG00000066148", "ENSMUSG00000061360", "ENSMUSG00000031754", "ENSMUSG00000020211", "ENSMUSG00000068856", "ENSMUSG00000027498", "ENSMUSG00000024853", "ENSMUSG00000042699", "ENSMUSG00000028330", "ENSMUSG00000036054", "ENSMUSG00000002107", "ENSMUSG00000054405", "ENSMUSG00000031256", "ENSMUSG00000030435", "ENSMUSG00000074088", "…
386	WP_MYOMETRIAL_RELAXATION_AND_CONTRACTION_PATHWAYS	0.0018219882741229	0.0126648889463748	0.45505986738723	-0.364332010113819	-1.62449394207146	119	c("ENSMUSG00000043004", "ENSMUSG00000021108", "ENSMUSG00000042622", "ENSMUSG00000032192", "ENSMUSG00000034330", "ENSMUSG00000027499", "ENSMUSG00000027361", "ENSMUSG00000022840", "ENSMUSG00000005034", "ENSMUSG00000024639", "ENSMUSG00000036402", "ENSMUSG00000001349", "ENSMUSG00000042406", "ENSMUSG00000020612", "ENSMUSG00000002688", "ENSMUSG00000027104", "ENSMUSG00000030844", "ENSMUSG00000001175", "…
387	WP_NANOPARTICLE_TRIGGERED_AUTOPHAGIC_CELL_DEATH	0.00507288529626586	0.0272200345239108	0.407017918923954	-0.554552985145624	-1.74564213988875	22	c("ENSMUSG00000018171", "ENSMUSG00000021619", "ENSMUSG00000027602", "ENSMUSG00000037526", "ENSMUSG00000032905", "ENSMUSG00000035086", "ENSMUSG00000004798", "ENSMUSG00000037062", "ENSMUSG00000038160", "ENSMUSG00000029512", "ENSMUSG00000057329", "ENSMUSG00000005534", "ENSMUSG00000002496")
388	WP_NEOVASCULARISATION_PROCESSES	4.05867946563801e-06	0.000106731641514438	0.610526878385931	-0.641616148305582	-2.20436035637888	33	c("ENSMUSG00000017737", "ENSMUSG00000045382", "ENSMUSG00000007613", "ENSMUSG00000027276", "ENSMUSG00000039239", "ENSMUSG00000002603", "ENSMUSG00000021253", "ENSMUSG00000024563", "ENSMUSG00000021936", "ENSMUSG00000031681", "ENSMUSG00000026923")
389	WP_NONALCOHOLIC_FATTY_LIVER_DISEASE	0.00085269304306115	0.00732573503427676	0.477270815362862	-0.360340194797857	-1.63542560546443	135	c("ENSMUSG00000038342", "ENSMUSG00000018171", "ENSMUSG00000022450", "ENSMUSG00000002603", "ENSMUSG00000038205", "ENSMUSG00000059734", "ENSMUSG00000027665", "ENSMUSG00000021936", "ENSMUSG00000019699", "ENSMUSG00000030647", "ENSMUSG00000016427", "ENSMUSG00000026032", "ENSMUSG00000042406", "ENSMUSG00000027598", "ENSMUSG00000031668", "ENSMUSG00000039936", "ENSMUSG00000028944", "ENSMUSG00000028648", "…
390	WP_PATHWAYS_OF_NUCLEIC_ACID_METABOLISM_AND_INNATE_IMMUNE_SENSING	6.76030056066173e-05	0.00104163119721833	0.538434096309916	0.718843630691367	2.12300535475227	15	c("ENSMUSG00000095687", "ENSMUSG00000052926", "ENSMUSG00000040296", "ENSMUSG00000026896", "ENSMUSG00000027951", "ENSMUSG00000024925", "ENSMUSG00000027639", "ENSMUSG00000021932", "ENSMUSG00000024349", "ENSMUSG00000052776", "ENSMUSG00000049734", "ENSMUSG00000032344", "ENSMUSG00000037523")
391	WP_PYRIMIDINE_METABOLISM	0.000146289015799258	0.00192855583975013	0.518848077743792	0.422914604251832	1.89087189785229	77	c("ENSMUSG00000020464", "ENSMUSG00000022814", "ENSMUSG00000022615", "ENSMUSG00000020649", "ENSMUSG00000024833", "ENSMUSG00000026281", "ENSMUSG00000031730", "ENSMUSG00000031562", "ENSMUSG00000026134", "ENSMUSG00000013629", "ENSMUSG00000004667", "ENSMUSG00000042462", "ENSMUSG00000067148", "ENSMUSG00000049553", "ENSMUSG00000038644", "ENSMUSG00000034453", "ENSMUSG00000035834", "ENSMUSG00000007080", "…
392	WP_RANKLRANK_SIGNALING_PATHWAY	0.000214734050777156	0.00256565666423098	0.518848077743792	-0.508531728538417	-1.94745636614535	51	c("ENSMUSG00000001348", "ENSMUSG00000015755", "ENSMUSG00000063727", "ENSMUSG00000027164", "ENSMUSG00000034342", "ENSMUSG00000008136", "ENSMUSG00000021936", "ENSMUSG00000028111", "ENSMUSG00000021025", "ENSMUSG00000027646", "ENSMUSG00000004508", "ENSMUSG00000021457", "ENSMUSG00000042228", "ENSMUSG00000021250", "ENSMUSG00000022607", "ENSMUSG00000015837", "ENSMUSG00000004936", "ENSMUSG00000006699", "…
393	WP_RAS_SIGNALING	0.00129965415862089	0.0100378592023788	0.45505986738723	-0.36110966639499	-1.63916450619533	134	c("ENSMUSG00000024621", "ENSMUSG00000043004", "ENSMUSG00000030742", "ENSMUSG00000002847", "ENSMUSG00000032192", "ENSMUSG00000034330", "ENSMUSG00000042903", "ENSMUSG00000071042", "ENSMUSG00000027665", "ENSMUSG00000060675", "ENSMUSG00000021936", "ENSMUSG00000019699", "ENSMUSG00000005034", "ENSMUSG00000036402", "ENSMUSG00000004451", "ENSMUSG00000039936", "ENSMUSG00000009406", "ENSMUSG00000001175", "…
394	WP_RETINOBLASTOMA_GENE_IN_CANCER	4.25626041664704e-11	5.31337652421019e-09	0.851339057116899	0.568095267110748	2.58559962392399	86	c("ENSMUSG00000005370", "ENSMUSG00000000751", "ENSMUSG00000020649", "ENSMUSG00000038482", "ENSMUSG00000025358", "ENSMUSG00000002068", "ENSMUSG00000004864", "ENSMUSG00000028884", "ENSMUSG00000028212", "ENSMUSG00000022673", "ENSMUSG00000031353", "ENSMUSG00000034165", "ENSMUSG00000004099", "ENSMUSG00000006585", "ENSMUSG00000029730", "ENSMUSG00000070348", "ENSMUSG00000027342", "ENSMUSG00000028587", "…
395	WP_TYROBP_CAUSAL_NETWORK_IN_MICROGLIA	0.000516188601193929	0.0050438468980822	0.477270815362862	-0.533934812284624	-1.92715981009402	38	c("ENSMUSG00000022488", "ENSMUSG00000026480", "ENSMUSG00000000290", "ENSMUSG00000007613", "ENSMUSG00000034595", "ENSMUSG00000038648", "ENSMUSG00000020120", "ENSMUSG00000000958", "ENSMUSG00000035004", "ENSMUSG00000042594", "ENSMUSG00000031103", "ENSMUSG00000018920", "ENSMUSG00000040848")
396	WP_VEGFAVEGFR2_SIGNALING_PATHWAY	0.000186631007244398	0.00232036965714224	0.518848077743792	-0.304747844626611	-1.54291067859414	389	c("ENSMUSG00000026480", "ENSMUSG00000027276", "ENSMUSG00000004266", "ENSMUSG00000062785", "ENSMUSG00000026193", "ENSMUSG00000006205", "ENSMUSG00000030562", "ENSMUSG00000022951", "ENSMUSG00000034342", "ENSMUSG00000021224", "ENSMUSG00000008136", "ENSMUSG00000024486", "ENSMUSG00000090698", "ENSMUSG00000026663", "ENSMUSG00000015053", "ENSMUSG00000042903", "ENSMUSG00000027665", "ENSMUSG00000038244", "…
