# Supplementary material for: Unraveling the genetics of arsenic toxicity with cellular morphology QTL
Source: PLoS Genet. 2024 Apr 25;20(4):e1011248. doi: 10.1371/journal.pgen.1011248 (PMC11075906; doi:10.1371/journal.pgen.1011248)
Supplement: S5 Table — (CSV) [file pgen.1011248.s008.csv]

	baseMean	log2FoldChange	lfcSE	stat	pvalue	padj	gene	chr	start	end	symbol	desc
1	13919.4720018652	-0.00893466016881195	0.084554483851326	-0.105667491088018	0.915846174261416	0.999314477150179	ENSMUSG00000000001	3	108107280	108146146	Gnai3	guanine nucleotide binding protein (G protein), alpha inhibiting 3 [Source:MGI Symbol;Acc:MGI:95773]
2	406.540347475153	-0.399934344876757	0.371860996274843	-1.07549420047583	0.282153527340964	0.999314477150179	ENSMUSG00000000028	16	18780447	18811987	Cdc45	cell division cycle 45 [Source:MGI Symbol;Acc:MGI:1338073]
3	94.9395891889095	0.365218638039402	0.903829720312177	0.404079031516311	0.686154603735224	0.999314477150179	ENSMUSG00000000031	7	142575529	142578143	H19	H19, imprinted maternally expressed transcript [Source:MGI Symbol;Acc:MGI:95891]
4	90.1756259576764	-0.609928847268542	0.639095186651239	-0.954363074559325	0.339899890631855	0.999314477150179	ENSMUSG00000000037	X	161082525	161258213	Scml2	Scm polycomb group protein like 2 [Source:MGI Symbol;Acc:MGI:1340042]
5	36.4185005615302	0.277419194663455	0.520016475934067	0.533481548185849	0.593700280608885	0.999314477150179	ENSMUSG00000000049	11	108343354	108414396	Apoh	apolipoprotein H [Source:MGI Symbol;Acc:MGI:88058]
6	622.532920874666	0.371761233578194	0.209515523240566	1.77438515212707	0.0759994641422789	0.999314477150179	ENSMUSG00000000056	11	121237253	121255856	Narf	nuclear prelamin A recognition factor [Source:MGI Symbol;Acc:MGI:1914858]
7	2808.22691033763	-0.00395721895968255	0.335543164841872	-0.0117934721201888	0.990590388801721	0.999878120469849	ENSMUSG00000000058	6	17281185	17289115	Cav2	caveolin 2 [Source:MGI Symbol;Acc:MGI:107571]
8	15207.6141643358	0.0587392060439739	0.193039948853452	0.304285234185212	0.760910593560877	0.999314477150179	ENSMUSG00000000078	13	5861482	5870394	Klf6	Kruppel-like factor 6 [Source:MGI Symbol;Acc:MGI:1346318]
9	1643.74611972377	0.0199918428212134	0.126154216762474	0.158471459252563	0.874085308679508	0.999314477150179	ENSMUSG00000000085	4	120405281	120530186	Scmh1	sex comb on midleg homolog 1 [Source:MGI Symbol;Acc:MGI:1352762]
10	2632.33138699722	0.0860972718222645	0.163860708649277	0.525429631862173	0.599284558936878	0.999314477150179	ENSMUSG00000000088	9	57521274	57532426	Cox5a	cytochrome c oxidase subunit 5A [Source:MGI Symbol;Acc:MGI:88474]
11	1041.28697465917	0.516869802587523	0.631108999851094	0.818986581889143	0.412794069199395	0.999314477150179	ENSMUSG00000000126	11	59306928	59333552	Wnt9a	wingless-type MMTV integration site family, member 9A [Source:MGI Symbol;Acc:MGI:2446084]
12	1732.71223459712	-0.150096849655092	0.163200010152498	-0.919711031358624	0.35772378639609	0.999314477150179	ENSMUSG00000000127	17	63863062	64139496	Fer	fer (fms/fps related) protein kinase [Source:MGI Symbol;Acc:MGI:105917]
13	5445.23062453966	0.0260229479284446	0.10231978615833	0.254329576961554	0.799240951738341	0.999314477150179	ENSMUSG00000000131	7	126101715	126200501	Xpo6	exportin 6 [Source:MGI Symbol;Acc:MGI:2429950]
14	2896.81685355205	-0.105304959915826	0.0850985341047537	-1.23744740169318	0.215921030087866	0.999314477150179	ENSMUSG00000000134	X	7762560	7775202	Tfe3	transcription factor E3 [Source:MGI Symbol;Acc:MGI:98511]
15	177.918293424728	0.160925902604816	0.618616402314997	0.260138434743399	0.794756991562041	0.999314477150179	ENSMUSG00000000142	11	108920349	108950783	Axin2	axin 2 [Source:MGI Symbol;Acc:MGI:1270862]
16	1064.09206590992	-0.0837230727515575	0.0869188495126	-0.963232638501742	0.335430789264062	0.999314477150179	ENSMUSG00000000148	5	140705011	140719379	Brat1	BRCA1-associated ATM activator 1 [Source:MGI Symbol;Acc:MGI:1891679]
17	4824.53615363463	0.314910461598313	0.229230228848345	1.37377370855679	0.169511945737694	0.999314477150179	ENSMUSG00000000149	5	140758408	140830431	Gna12	guanine nucleotide binding protein, alpha 12 [Source:MGI Symbol;Acc:MGI:95767]
18	43.2738812539881	0.130340068642435	0.551290047105104	0.236427393033609	0.813101042052012	0.999314477150179	ENSMUSG00000000154	7	143473736	143499334	Slc22a18	solute carrier family 22 (organic cation transporter), member 18 [Source:MGI Symbol;Acc:MGI:1336884]
19	67.2921375319648	-0.17206358988987	0.274568179350655	-0.626669814021402	0.530875694711965	0.999314477150179	ENSMUSG00000000167	9	50617321	50625000	Pih1d2	PIH1 domain containing 2 [Source:MGI Symbol;Acc:MGI:1919864]
20	3733.42609902448	-0.0291008959257846	0.178870856573244	-0.162692215396577	0.870760776540888	0.999314477150179	ENSMUSG00000000168	9	50634633	50659780	Dlat	dihydrolipoamide S-acetyltransferase (E2 component of pyruvate dehydrogenase complex) [Source:MGI Symbol;Acc:MGI:2385311]
21	3129.5513058797	-0.0447172205935208	0.0745428523330444	-0.599886094963634	0.548582150015088	0.999314477150179	ENSMUSG00000000171	9	50596357	50603812	Sdhd	succinate dehydrogenase complex, subunit D, integral membrane protein [Source:MGI Symbol;Acc:MGI:1914175]
22	56177.5662085625	-0.0020573662251439	0.314186407393368	-0.00654823434983306	0.994775302250403	0.999878120469849	ENSMUSG00000000184	6	127125162	127152193	Ccnd2	cyclin D2 [Source:MGI Symbol;Acc:MGI:88314]
23	5176.81777362374	-0.0195320708917224	0.086797448006401	-0.225030474286318	0.821955567129493	0.999314477150179	ENSMUSG00000000194	2	31152316	31218775	Gpr107	G protein-coupled receptor 107 [Source:MGI Symbol;Acc:MGI:2139054]
24	203.389418624876	0.438150848392855	0.453486503526406	0.966182774979415	0.333952730508165	0.999314477150179	ENSMUSG00000000223	X	134404551	134456573	Drp2	dystrophin related protein 2 [Source:MGI Symbol;Acc:MGI:107432]
25	37.3094767164416	-0.777545832324046	1.25134937637137	-0.621365900687744	0.53435890268828	0.999314477150179	ENSMUSG00000000248	6	128934381	128984707	Clec2g	C-type lectin domain family 2, member g [Source:MGI Symbol;Acc:MGI:1918059]
26	390.807771412895	-0.00441628741340592	0.226237187226977	-0.019520607852038	0.98442579748602	0.999878120469849	ENSMUSG00000000253	13	45507444	45553800	Gmpr	guanosine monophosphate reductase [Source:MGI Symbol;Acc:MGI:1913605]
27	1339.15029016289	0.350766716258073	0.190478447876739	1.84150343604783	0.0655478175217048	0.999314477150179	ENSMUSG00000000266	X	140664599	140767715	Mid2	midline 2 [Source:MGI Symbol;Acc:MGI:1344333]
28	3402.24269803266	-0.0902643818928572	0.391166261980704	-0.230757073567122	0.817503531543693	0.999314477150179	ENSMUSG00000000275	11	88999376	89020293	Trim25	tripartite motif-containing 25 [Source:MGI Symbol;Acc:MGI:102749]
29	1084.52211660168	-0.0814936890588847	0.213788359221259	-0.381188617358456	0.703063294702775	0.999314477150179	ENSMUSG00000000276	11	89035179	89066850	Dgke	diacylglycerol kinase, epsilon [Source:MGI Symbol;Acc:MGI:1889276]
30	7070.61251736417	-0.0308439906586029	0.137608602004057	-0.224142896660585	0.82264611480107	0.999314477150179	ENSMUSG00000000278	11	88924020	88955465	Scpep1	serine carboxypeptidase 1 [Source:MGI Symbol;Acc:MGI:1921867]
31	1608.94770937685	0.207499030969478	0.0869283957680479	2.38701093165402	0.0169859861907254	0.901421048947188	ENSMUSG00000000282	11	74830920	74845725	Mnt	max binding protein [Source:MGI Symbol;Acc:MGI:109150]
32	635.800303595845	4.5019170440644	1.21041305296779	3.71932294767165	0.000199757513325529	0.113585195269408	ENSMUSG00000000290	10	77530252	77565708	Itgb2	integrin beta 2 [Source:MGI Symbol;Acc:MGI:96611]
33	491.093956517486	0.0911118706421231	0.116137298075117	0.784518601278228	0.432735871587132	0.999314477150179	ENSMUSG00000000295	10	31313383	31328204	Hddc2	HD domain containing 2 [Source:MGI Symbol;Acc:MGI:1916942]
34	106.973011774004	0.618223566543152	0.498512907494414	1.2401355255783	0.214925270897191	0.999314477150179	ENSMUSG00000000296	10	31332376	31445958	Tpd52l1	tumor protein D52-like 1 [Source:MGI Symbol;Acc:MGI:1298386]
35	97.0843230937941	-0.00176459299932236	0.212720714339138	-0.00829535104187876	0.993381343385435	0.999878120469849	ENSMUSG00000000301	11	59970614	60046489	Pemt	phosphatidylethanolamine N-methyltransferase [Source:MGI Symbol;Acc:MGI:104535]
36	105.132621903385	-0.840204124697999	0.614417018381359	-1.3674818560714	0.171474320548405	0.999314477150179	ENSMUSG00000000317	11	70224128	70229798	Bcl6b	B cell CLL/lymphoma 6, member B [Source:MGI Symbol;Acc:MGI:1278332]
37	48.6631592630854	0.0517959053387229	0.4963698686447	0.104349414842903	0.916892064548081	0.999314477150179	ENSMUSG00000000320	11	70241457	70255353	Alox12	arachidonate 12-lipoxygenase [Source:MGI Symbol;Acc:MGI:87998]
38	473.604140557543	-0.0545120009420451	0.201279086773089	-0.270827942514956	0.786523367723091	0.999314477150179	ENSMUSG00000000325	16	18348182	18407076	Arvcf	armadillo repeat gene deleted in velocardiofacial syndrome [Source:MGI Symbol;Acc:MGI:109620]
39	3556.83586171504	0.0774848892447672	0.136172392622043	0.569020546329331	0.569342196566879	0.999314477150179	ENSMUSG00000000326	16	18406886	18426852	Comt	catechol-O-methyltransferase [Source:MGI Symbol;Acc:MGI:88470]
40	1583.85312423828	0.0348663971356013	0.110611954634974	0.315213642600046	0.752599447883835	0.999314477150179	ENSMUSG00000000339	3	116488963	116508208	Rtca	RNA 3'-terminal phosphate cyclase [Source:MGI Symbol;Acc:MGI:1913618]
41	1037.53834470914	0.0756164109188559	0.203424177863912	0.371717913341856	0.710102886290961	0.999314477150179	ENSMUSG00000000340	3	116513070	116549981	Dbt	dihydrolipoamide branched chain transacylase E2 [Source:MGI Symbol;Acc:MGI:105386]
42	5060.50332337416	0.137901887834587	0.124569124358581	1.1070310443672	0.268280506475406	0.999314477150179	ENSMUSG00000000346	15	100615349	100620761	Dazap2	DAZ associated protein 2 [Source:MGI Symbol;Acc:MGI:1344344]
43	1026.49489426354	0.184798823328215	0.100764000748092	1.83397663804763	0.0666574620908855	0.999314477150179	ENSMUSG00000000355	X	38600578	38613426	Mcts1	malignant T cell amplified sequence 1 [Source:MGI Symbol;Acc:MGI:1916245]
44	739.132037261689	0.0350783368624796	0.479141624746902	0.0732107899851305	0.941638380264564	0.999314477150179	ENSMUSG00000000359	2	152626951	152635198	Rem1	rad and gem related GTP binding protein 1 [Source:MGI Symbol;Acc:MGI:1097696]
45	2886.79144311743	0.0414157360967426	0.0830377101137496	0.498758167102742	0.617949761361424	0.999314477150179	ENSMUSG00000000374	10	78186725	78244641	Trappc10	trafficking protein particle complex 10 [Source:MGI Symbol;Acc:MGI:1336209]
46	1852.69457937939	0.0651661536566033	0.210527961271093	0.309536810517487	0.756913215329962	0.999314477150179	ENSMUSG00000000378	11	6546887	6596744	Ccm2	cerebral cavernous malformation 2 [Source:MGI Symbol;Acc:MGI:2384924]
47	1863.26501169355	-0.121293586380234	0.164336590732464	-0.738080215973916	0.460465705246893	0.999314477150179	ENSMUSG00000000384	11	6615598	6626067	Tbrg4	transforming growth factor beta regulated gene 4 [Source:MGI Symbol;Acc:MGI:1100868]
48	193.027181067279	0.722185916247833	0.751806254488812	0.960601101594826	0.336752774593496	0.999314477150179	ENSMUSG00000000392	2	62500943	62574075	Fap	fibroblast activation protein [Source:MGI Symbol;Acc:MGI:109608]
49	2800.64184150108	-0.0941357047907878	0.0778534054736444	-1.20914048933486	0.226608876108554	0.999314477150179	ENSMUSG00000000399	6	126821721	126849136	Ndufa9	NADH:ubiquinone oxidoreductase subunit A9 [Source:MGI Symbol;Acc:MGI:1913358]
50	22.8600573987811	0.182140125468675	0.888129831213455	0.205082769508841	0.837507458259186	0.999314477150179	ENSMUSG00000000409	4	129548344	129573641	Lck	lymphocyte protein tyrosine kinase [Source:MGI Symbol;Acc:MGI:96756]
51	7887.4446587065	0.0772980277568866	0.199015013641081	0.388402997053739	0.697717826658387	0.999314477150179	ENSMUSG00000000420	18	24205344	24286818	Galnt1	polypeptide N-acetylgalactosaminyltransferase 1 [Source:MGI Symbol;Acc:MGI:894693]
52	1278.02379211568	0.00343526369554495	0.0792575855012358	0.043343027343312	0.965428092571112	0.999878120469849	ENSMUSG00000000439	6	115601902	115622624	Mkrn2	makorin, ring finger protein, 2 [Source:MGI Symbol;Acc:MGI:1914277]
53	267.735459517079	-0.222161113175383	0.576406769880102	-0.385424191359852	0.699923162297532	0.999314477150179	ENSMUSG00000000440	6	115360951	115490399	Pparg	peroxisome proliferator activated receptor gamma [Source:MGI Symbol;Acc:MGI:97747]
54	3682.73204016269	-0.0304024416113126	0.120436742202852	-0.252434938501621	0.800704897339454	0.999314477150179	ENSMUSG00000000441	6	115618067	115676635	Raf1	v-raf-leukemia viral oncogene 1 [Source:MGI Symbol;Acc:MGI:97847]
55	54.4263809533885	-0.363894867052572	0.359234570269102	-1.01297285163836	0.311073128537599	0.999314477150179	ENSMUSG00000000486	7	127214447	127233130	Septin1	septin 1 [Source:MGI Symbol;Acc:MGI:1858916]
56	870.825895840841	0.165548478080118	0.38845037609221	0.426176645123958	0.669979134210702	0.999314477150179	ENSMUSG00000000530	15	101128522	101145336	Acvrl1	activin A receptor, type II-like 1 [Source:MGI Symbol;Acc:MGI:1338946]
57	562.279114445022	-0.234929937092714	0.25736093464855	-0.912842259504273	0.361325508910851	0.999314477150179	ENSMUSG00000000531	15	101224188	101232756	Grasp	GRP1 (general receptor for phosphoinositides 1)-associated scaffold protein [Source:MGI Symbol;Acc:MGI:1860303]
58	710.683425353474	0.00497440758690217	0.257527801294772	0.0193160022408934	0.984589018368125	0.999878120469849	ENSMUSG00000000532	15	101174067	101213684	Acvr1b	activin A receptor, type 1B [Source:MGI Symbol;Acc:MGI:1338944]
59	4024.24211738668	-0.0080506460878058	0.193167903930624	-0.0416769345423823	0.966756241550047	0.999878120469849	ENSMUSG00000000538	11	60226714	60352905	Tom1l2	target of myb1-like 2 (chicken) [Source:MGI Symbol;Acc:MGI:2443306]
60	665.692797778765	-0.104963580869347	0.189298350175979	-0.554487563001836	0.579245214907885	0.999314477150179	ENSMUSG00000000552	15	103313895	103340093	Zfp385a	zinc finger protein 385A [Source:MGI Symbol;Acc:MGI:1352495]
61	51648.1788330426	0.604750798958949	0.429375236905796	1.40844358728501	0.158999760255898	0.999314477150179	ENSMUSG00000000555	15	103344286	103366763	Itga5	integrin alpha 5 (fibronectin receptor alpha) [Source:MGI Symbol;Acc:MGI:96604]
62	3356.57975403714	-0.197526712747091	0.144038235801382	-1.3713491535641	0.170266139791892	0.999314477150179	ENSMUSG00000000561	3	105959369	105970037	Wdr77	WD repeat domain 77 [Source:MGI Symbol;Acc:MGI:1917715]
63	7493.26301426388	-0.0258543839988431	0.109378111135223	-0.236376215775747	0.813140750382104	0.999314477150179	ENSMUSG00000000563	3	105942698	105960099	Atp5pb	ATP synthase peripheral stalk-membrane subunit b [Source:MGI Symbol;Acc:MGI:1100495]
64	1306.14690446982	-0.519621095772603	0.43567717220906	-1.19267459696801	0.232996838168225	0.999314477150179	ENSMUSG00000000567	11	112782224	112787760	Sox9	SRY (sex determining region Y)-box 9 [Source:MGI Symbol;Acc:MGI:98371]
65	3306.64671280671	-0.1442242612358	0.275744736290195	-0.523035410126626	0.600949611729693	0.999314477150179	ENSMUSG00000000568	5	99955935	99978938	Hnrnpd	heterogeneous nuclear ribonucleoprotein D [Source:MGI Symbol;Acc:MGI:101947]
66	237.863324420185	-0.219086859441835	0.358062408697928	-0.611867803265164	0.540625225152998	0.999314477150179	ENSMUSG00000000579	17	6601671	6609774	Dynlt1c	dynein light chain Tctex-type 1C [Source:MGI Symbol;Acc:MGI:3807476]
67	1512.89750325607	0.0568193870257111	0.075366321741393	0.753909514393941	0.450903557122823	0.999314477150179	ENSMUSG00000000581	11	17257579	17269176	C1d	C1D nuclear receptor co-repressor [Source:MGI Symbol;Acc:MGI:1927354]
68	1278.38794504572	0.622039780664125	0.327093970283246	1.90171582840696	0.0572083154228066	0.999314477150179	ENSMUSG00000000594	11	55098115	55113029	Gm2a	GM2 ganglioside activator protein [Source:MGI Symbol;Acc:MGI:95762]
69	2827.97381006855	-0.158017306316573	0.129879437530103	-1.21664606285309	0.223738908958091	0.999314477150179	ENSMUSG00000000600	5	3803184	3845564	Krit1	KRIT1, ankyrin repeat containing [Source:MGI Symbol;Acc:MGI:1930618]
70	3587.82618794655	0.190224137896391	0.128226522477471	1.48350071592882	0.137941426377007	0.999314477150179	ENSMUSG00000000605	7	7282309	7300851	Clcn4	chloride channel, voltage-sensitive 4 [Source:MGI Symbol;Acc:MGI:104571]
71	432.398700168747	1.17806287362726	0.762925631653528	1.54413854345669	0.122554773196618	0.999314477150179	ENSMUSG00000000627	6	82911885	82939769	Sema4f	sema domain, immunoglobulin domain (Ig), TM domain, and short cytoplasmic domain [Source:MGI Symbol;Acc:MGI:1340055]
72	5219.27086659879	0.103805055677719	0.385988160664532	0.268933263390784	0.78798103912947	0.999314477150179	ENSMUSG00000000628	6	82725025	82774454	Hk2	hexokinase 2 [Source:MGI Symbol;Acc:MGI:1315197]
73	4173.05797807806	0.0133995279278118	0.191905729591809	0.0698234907124089	0.944334149920505	0.999455344786967	ENSMUSG00000000631	11	77763246	77865980	Myo18a	myosin XVIIIA [Source:MGI Symbol;Acc:MGI:2667185]
74	54.9156888606184	0.479257668536578	0.251714633198803	1.9039722182463	0.0569138024908815	0.999314477150179	ENSMUSG00000000686	11	77515121	77538607	Abhd15	abhydrolase domain containing 15 [Source:MGI Symbol;Acc:MGI:1914727]
75	752.346506573987	-0.177790777201728	0.232050140027916	-0.76617397076485	0.443572793939221	0.999314477150179	ENSMUSG00000000690	11	96292476	96301569	Hoxb6	homeobox B6 [Source:MGI Symbol;Acc:MGI:96187]
76	23567.3990353907	-0.0419971414883143	0.393736252771032	-0.106663130948058	0.915056232932288	0.999314477150179	ENSMUSG00000000693	6	83034173	83052562	Loxl3	lysyl oxidase-like 3 [Source:MGI Symbol;Acc:MGI:1337004]
77	984.278769323926	0.397541044646307	0.221719515074829	1.79299077265318	0.0729743995237775	0.999314477150179	ENSMUSG00000000708	17	53566861	53672720	Kat2b	K(lysine) acetyltransferase 2B [Source:MGI Symbol;Acc:MGI:1343094]
78	5669.34944390062	0.156311163721528	0.174768712930771	0.894388710085913	0.371113950932561	0.999314477150179	ENSMUSG00000000711	10	128677175	128696264	Rab5b	RAB5B, member RAS oncogene family [Source:MGI Symbol;Acc:MGI:105938]
79	42.236041927679	-0.0675474614764398	0.539843311400331	-0.125124198170066	0.900425226470533	0.999314477150179	ENSMUSG00000000730	10	78041947	78063622	Dnmt3l	DNA (cytosine-5-)-methyltransferase 3-like [Source:MGI Symbol;Acc:MGI:1859287]
80	2770.42003271858	0.216327714635134	0.197913842140253	1.09303984145703	0.27437630728038	0.999314477150179	ENSMUSG00000000738	8	123062942	123097760	Spg7	SPG7, paraplegin matrix AAA peptidase subunit [Source:MGI Symbol;Acc:MGI:2385906]
81	25123.148507986	-0.109144627168895	0.121638611652564	-0.897286031845253	0.369566308038927	0.999314477150179	ENSMUSG00000000740	8	123102350	123105244	Rpl13	ribosomal protein L13 [Source:MGI Symbol;Acc:MGI:105922]
82	3940.85248419276	0.0665397049511601	0.111189595392554	0.598434635149471	0.549549961302172	0.999314477150179	ENSMUSG00000000743	8	123204264	123212763	Chmp1a	charged multivesicular body protein 1A [Source:MGI Symbol;Acc:MGI:1920159]
83	6406.71600422594	-0.504483611155069	0.265394683885716	-1.90088061964463	0.0573176511225403	0.999314477150179	ENSMUSG00000000751	11	75298166	75348324	Rpa1	replication protein A1 [Source:MGI Symbol;Acc:MGI:1915525]
84	25161.2134174895	0.108783576941241	0.264921934320967	0.410625028916798	0.681347508026937	0.999314477150179	ENSMUSG00000000753	11	75409769	75422701	Serpinf1	serine (or cysteine) peptidase inhibitor, clade F, member 1 [Source:MGI Symbol;Acc:MGI:108080]
85	2052.55651866363	-0.241898176705604	0.152705480664309	-1.58408313606875	0.11317480148339	0.999314477150179	ENSMUSG00000000759	8	12614277	12672248	Tubgcp3	tubulin, gamma complex associated protein 3 [Source:MGI Symbol;Acc:MGI:2183752]
86	1567.08892491572	0.0966230813211076	0.173935118059172	0.555512207076187	0.578544362886972	0.999314477150179	ENSMUSG00000000776	14	70438757	70443447	Polr3d	polymerase (RNA) III (DNA directed) polypeptide D [Source:MGI Symbol;Acc:MGI:1914315]
87	303.71375432406	-0.178876303525598	0.437062875120806	-0.409269040469648	0.682342232956914	0.999314477150179	ENSMUSG00000000782	11	52252371	52283331	Tcf7	transcription factor 7, T cell specific [Source:MGI Symbol;Acc:MGI:98507]
88	21938.6065885583	-0.00172181544313145	0.161243392621251	-0.0106783627852328	0.99148006111711	0.999878120469849	ENSMUSG00000000787	X	13280970	13294052	Ddx3x	DEAD/H (Asp-Glu-Ala-Asp/His) box polypeptide 3, X-linked [Source:MGI Symbol;Acc:MGI:103064]
89	166.640312968596	0.256176612016302	0.459444751336429	0.55757871054384	0.57713209741364	0.999314477150179	ENSMUSG00000000791	8	70808449	70821424	Il12rb1	interleukin 12 receptor, beta 1 [Source:MGI Symbol;Acc:MGI:104579]
90	3785.25163647122	0.0616800765379954	0.158548869546279	0.389028800485969	0.697254841534242	0.999314477150179	ENSMUSG00000000804	11	84984442	85140161	Usp32	ubiquitin specific peptidase 32 [Source:MGI Symbol;Acc:MGI:2144475]
91	580.405290053004	0.136365898090382	0.161796597908911	0.84282302503761	0.399327428663727	0.999314477150179	ENSMUSG00000000811	6	89643988	89675529	Txnrd3	thioredoxin reductase 3 [Source:MGI Symbol;Acc:MGI:2386711]
92	2138.36178410213	-0.356285458090756	0.382275328109613	-0.932012693187972	0.351329965657474	0.999314477150179	ENSMUSG00000000823	2	181582103	181592803	Zfp512b	zinc finger protein 512B [Source:MGI Symbol;Acc:MGI:2685478]
93	7876.5956056057	0.131802147422784	0.154337243461767	0.853987958230149	0.393111661502082	0.999314477150179	ENSMUSG00000000826	2	181520485	181555133	Dnajc5	DnaJ heat shock protein family (Hsp40) member C5 [Source:MGI Symbol;Acc:MGI:892995]
94	2619.01917537905	0.106896753603541	0.104205128475976	1.02583006390309	0.304971692431126	0.999314477150179	ENSMUSG00000000827	2	181497142	181517966	Tpd52l2	tumor protein D52-like 2 [Source:MGI Symbol;Acc:MGI:1913564]
95	4724.8635803061	-0.188108188110195	0.273872430991915	-0.686846015967734	0.492179768685481	0.999314477150179	ENSMUSG00000000838	X	68678541	68717963	Fmr1	fragile X mental retardation 1 [Source:MGI Symbol;Acc:MGI:95564]
96	720.617295761617	0.0230949468803592	0.205897441907177	0.112167235621951	0.910690807376658	0.999314477150179	ENSMUSG00000000876	2	154585758	154603708	Pxmp4	peroxisomal membrane protein 4 [Source:MGI Symbol;Acc:MGI:1891701]
97	2231.07467680964	-0.143738462486105	0.170269351246543	-0.844182828170746	0.398567248665708	0.999314477150179	ENSMUSG00000000881	X	100767722	100818410	Dlg3	discs large MAGUK scaffold protein 3 [Source:MGI Symbol;Acc:MGI:1888986]
98	201.454066926016	-0.211187356360186	0.256816436135988	-0.822328039192786	0.410890222696173	0.999314477150179	ENSMUSG00000000884	16	18498713	18566679	Gnb1l	guanine nucleotide binding protein (G protein), beta polypeptide 1-like [Source:MGI Symbol;Acc:MGI:1338057]
99	1463.46949526716	0.210324788214388	0.303197626757863	0.693688768158981	0.487877411274706	0.999314477150179	ENSMUSG00000000901	10	75923222	75936496	Mmp11	matrix metallopeptidase 11 [Source:MGI Symbol;Acc:MGI:97008]
100	2810.72256055095	-0.157538197006481	0.151174512796205	-1.04209495431849	0.297367657670022	0.999314477150179	ENSMUSG00000000902	10	75896769	75921617	Smarcb1	SWI/SNF related, matrix associated, actin dependent regulator of chromatin, subfamily b, member 1 [Source:MGI Symbol;Acc:MGI:1328366]
101	806.244888067422	-0.0296753811938182	0.182092027396916	-0.162969140483746	0.870542732131336	0.999314477150179	ENSMUSG00000000915	5	123973628	124005558	Hip1r	huntingtin interacting protein 1 related [Source:MGI Symbol;Acc:MGI:1352504]
102	483.495588919004	-0.125602940645842	0.136854881950952	-0.917781951621265	0.358733033018941	0.999314477150179	ENSMUSG00000000916	5	135369953	135376805	Nsun5	NOL1/NOP2/Sun domain family, member 5 [Source:MGI Symbol;Acc:MGI:2140844]
103	421.888240787152	-0.191945180507213	0.13206007639761	-1.45346864656733	0.146093678829487	0.999314477150179	ENSMUSG00000000934	15	75657035	75678800	Top1mt	DNA topoisomerase 1, mitochondrial [Source:MGI Symbol;Acc:MGI:1920210]
104	1010.23433733292	0.119481511289497	0.167161718643769	0.714765989838373	0.474753653839998	0.999314477150179	ENSMUSG00000000938	6	52231197	52240854	Hoxa10	homeobox A10 [Source:MGI Symbol;Acc:MGI:96171]
105	119.742684846429	0.122224489631285	0.347992806502008	0.351227057995463	0.725418012261684	0.999314477150179	ENSMUSG00000000948	7	59974149	60005064	Gm38393	predicted gene, 38393 [Source:MGI Symbol;Acc:MGI:5613898]
106	28222.7358356173	0.0306313702756988	0.238378593355865	0.12849882971652	0.89775422429831	0.999314477150179	ENSMUSG00000000957	14	54431612	54445364	Mmp14	matrix metallopeptidase 14 (membrane-inserted) [Source:MGI Symbol;Acc:MGI:101900]
107	375.013442976289	0.508723709339748	0.384641718187294	1.32259109005965	0.185971398868965	0.999314477150179	ENSMUSG00000000958	14	54369442	54417780	Slc7a7	solute carrier family 7 (cationic amino acid transporter, y+ system), member 7 [Source:MGI Symbol;Acc:MGI:1337120]
108	1760.78502995941	-0.162540073663233	0.117177092099646	-1.38713182543403	0.165401569091778	0.999314477150179	ENSMUSG00000000959	14	54360834	54369673	Oxa1l	oxidase assembly 1-like [Source:MGI Symbol;Acc:MGI:1916339]
109	1510.13986578488	0.00610462196335662	0.120291354742388	0.0507486342341897	0.959525822035307	0.999878120469849	ENSMUSG00000000976	11	83753696	83783754	Heatr6	HEAT repeat containing 6 [Source:MGI Symbol;Acc:MGI:1919790]
110	2363.98635314601	-0.142007202864874	0.19162008937355	-0.741087238447329	0.458640546788872	0.999314477150179	ENSMUSG00000001016	3	90476126	90488379	Ilf2	interleukin enhancer binding factor 2 [Source:MGI Symbol;Acc:MGI:1915031]
111	3677.9508225132	-0.0603711834710673	0.148065972003078	-0.407731652683929	0.683470696523419	0.999314477150179	ENSMUSG00000001017	3	90498956	90509498	Chtop	chromatin target of PRMT1 [Source:MGI Symbol;Acc:MGI:1913761]
112	2391.92129035244	-0.01918817229487	0.137521250812986	-0.139528779599044	0.889032315535007	0.999314477150179	ENSMUSG00000001018	3	90488026	90491033	Snapin	SNAP-associated protein [Source:MGI Symbol;Acc:MGI:1333745]
113	48364.9491654151	-0.131376962384425	0.21240165072539	-0.618530797363152	0.536225503158411	0.999314477150179	ENSMUSG00000001020	3	90603771	90606045	S100a4	S100 calcium binding protein A4 [Source:MGI Symbol;Acc:MGI:1330282]
114	254.790053216099	-0.182473716490055	0.468483847737582	-0.389498415732502	0.696907482371316	0.999314477150179	ENSMUSG00000001021	3	90584659	90602702	S100a3	S100 calcium binding protein A3 [Source:MGI Symbol;Acc:MGI:1338849]
115	15.1839074315804	-0.325978030145631	0.881664841936803	-0.369730099965806	0.711583602046367	0.999314477150179	ENSMUSG00000001023	3	90608523	90611780	S100a5	S100 calcium binding protein A5 [Source:MGI Symbol;Acc:MGI:1338915]
116	44824.6398903516	-0.0967535775630264	0.296671641143392	-0.326130186188784	0.744325859214167	0.999314477150179	ENSMUSG00000001025	3	90612882	90624181	S100a6	S100 calcium binding protein A6 (calcyclin) [Source:MGI Symbol;Acc:MGI:1339467]
117	1237.74594939238	-0.0618324004970516	0.131173475025198	-0.471378840006899	0.63737022387202	0.999314477150179	ENSMUSG00000001034	11	61488812	61494406	Mapk7	mitogen-activated protein kinase 7 [Source:MGI Symbol;Acc:MGI:1346347]
118	1707.98069774518	0.143594122963093	0.329757489486859	0.435453712322175	0.663233130207946	0.999314477150179	ENSMUSG00000001036	11	61517249	61579687	Epn2	epsin 2 [Source:MGI Symbol;Acc:MGI:1333766]
119	362.010614692793	-0.357398307254253	0.304073491976742	-1.17536818132634	0.239847447603436	0.999314477150179	ENSMUSG00000001039	11	61505144	61512931	B9d1	B9 protein domain 1 [Source:MGI Symbol;Acc:MGI:1351471]
120	5894.79484137165	0.0238533672938871	0.112185446313403	0.212624436393024	0.831619909760406	0.999314477150179	ENSMUSG00000001052	3	129982759	130061553	Sec24b	Sec24 related gene family, member B (S. cerevisiae) [Source:MGI Symbol;Acc:MGI:2139764]
121	845.002735543112	-0.00250302193950613	0.0791835180366797	-0.0316103906667378	0.974782756978121	0.999878120469849	ENSMUSG00000001054	11	51623671	51635896	Rmnd5b	required for meiotic nuclear division 5 homolog B [Source:MGI Symbol;Acc:MGI:1913339]
122	2133.20501416232	-0.131035421382249	0.166204399635506	-0.78839923413349	0.430463218657149	0.999314477150179	ENSMUSG00000001056	11	51619735	51623714	Nhp2	NHP2 ribonucleoprotein [Source:MGI Symbol;Acc:MGI:1098547]
123	716.618730326688	-0.162955484489166	0.197829476150018	-0.823716908422653	0.410100429750846	0.999314477150179	ENSMUSG00000001062	8	123242356	123254348	Vps9d1	VPS9 domain containing 1 [Source:MGI Symbol;Acc:MGI:1914143]
124	1048.86333260789	-0.0525403108394411	0.0866733667359224	-0.606187492399155	0.544390257395117	0.999314477150179	ENSMUSG00000001065	8	123254195	123269745	Zfp276	zinc finger protein (C2H2 type) 276 [Source:MGI Symbol;Acc:MGI:1888495]
125	1597.13967583523	-0.181288035303258	0.196186667009007	-0.924058897921615	0.355455651494323	0.999314477150179	ENSMUSG00000001082	5	34633642	34637212	Mfsd10	major facilitator superfamily domain containing 10 [Source:MGI Symbol;Acc:MGI:1915544]
126	9364.25317110995	0.109535074040974	0.174253251579319	0.628597016401239	0.529612914119661	0.999314477150179	ENSMUSG00000001089	4	136469761	136554780	Luzp1	leucine zipper protein 1 [Source:MGI Symbol;Acc:MGI:107629]
127	13012.2165932303	-0.0873999614315066	0.182095952081377	-0.479966525518636	0.631251195757668	0.999314477150179	ENSMUSG00000001098	5	114363567	114380508	Kctd10	potassium channel tetramerisation domain containing 10 [Source:MGI Symbol;Acc:MGI:2141207]
128	3069.84635077212	-0.0249687838037844	0.0682866408047479	-0.365646684469041	0.714628734623228	0.999314477150179	ENSMUSG00000001100	11	78512193	78522736	Poldip2	polymerase (DNA-directed), delta interacting protein 2 [Source:MGI Symbol;Acc:MGI:1915061]
129	1166.56638502672	0.229592936330373	0.13940009192865	1.64700706544647	0.0995565935831861	0.999314477150179	ENSMUSG00000001105	11	78536361	78541737	Ift20	intraflagellar transport 20 [Source:MGI Symbol;Acc:MGI:1915585]
130	53830.2784683737	0.0111400776083338	0.572482686282726	0.0194592393364227	0.984474753178174	0.999878120469849	ENSMUSG00000001119	10	76708792	76726168	Col6a1	collagen, type VI, alpha 1 [Source:MGI Symbol;Acc:MGI:88459]
131	390.116983617364	-0.0492220186316976	0.184459263243494	-0.26684492698381	0.78958856129606	0.999314477150179	ENSMUSG00000001120	10	76761857	76961887	Pcbp3	poly(rC) binding protein 3 [Source:MGI Symbol;Acc:MGI:1890470]
132	2695.77648598662	-0.130627423412842	0.328523700801649	-0.397619481011842	0.690910698286421	0.999314477150179	ENSMUSG00000001123	11	78962974	78984946	Lgals9	lectin, galactose binding, soluble 9 [Source:MGI Symbol;Acc:MGI:109496]
133	3138.08576160726	-0.279035713722198	0.151905302150017	-1.83690568908931	0.0662238192991497	0.999314477150179	ENSMUSG00000001127	X	20797814	20860519	Araf	Araf proto-oncogene, serine/threonine kinase [Source:MGI Symbol;Acc:MGI:88065]
134	403.959703834994	2.59115085670841	0.761694469393826	3.40182443331971	0.000669376246770277	0.235620438863138	ENSMUSG00000001128	X	20925454	20931555	Cfp	complement factor properdin [Source:MGI Symbol;Acc:MGI:97545]
135	36362.6999921499	0.244348466075252	0.288089869425081	0.848167506073292	0.396344690778044	0.999314477150179	ENSMUSG00000001131	X	20870166	20874735	Timp1	tissue inhibitor of metalloproteinase 1 [Source:MGI Symbol;Acc:MGI:98752]
136	265.498941139609	0.129159058298815	0.13223205806949	0.976760554017393	0.32868770878638	0.999314477150179	ENSMUSG00000001134	X	20941722	20962017	Uxt	ubiquitously expressed prefoldin like chaperone [Source:MGI Symbol;Acc:MGI:1277988]
137	438.961121385747	-0.0327324488557549	0.173159364906871	-0.189030774473903	0.850068697044609	0.999314477150179	ENSMUSG00000001138	1	36511867	36528237	Cnnm3	cyclin M3 [Source:MGI Symbol;Acc:MGI:2151055]
138	779.465942428854	0.10044033221005	0.18467587752342	0.543873588456688	0.586528464992966	0.999314477150179	ENSMUSG00000001143	1	36419871	36445271	Lman2l	lectin, mannose-binding 2-like [Source:MGI Symbol;Acc:MGI:2443010]
139	4016.37983887048	-0.245757460367737	0.112467500969271	-2.18514200324309	0.0288784363406225	0.99569674201134	ENSMUSG00000001150	10	76468927	76515857	Mcm3ap	minichromosome maintenance complex component 3 associated protein [Source:MGI Symbol;Acc:MGI:1930089]
140	1720.63052478983	-0.355214107400506	0.318953228230632	-1.11368713642131	0.265413429726988	0.999314477150179	ENSMUSG00000001151	10	76351263	76442786	Pcnt	pericentrin (kendrin) [Source:MGI Symbol;Acc:MGI:102722]
141	477.844776883239	0.0487639323520531	0.230218191996211	0.211816155488075	0.832250464232721	0.999314477150179	ENSMUSG00000001156	6	86647042	86669161	Mxd1	MAX dimerization protein 1 [Source:MGI Symbol;Acc:MGI:96908]
142	1266.02956206139	-0.0485140761225559	0.113231793762387	-0.428449241247216	0.668324081032122	0.999314477150179	ENSMUSG00000001157	6	86691768	86733383	Gmcl1	germ cell-less, spermatogenesis associated 1 [Source:MGI Symbol;Acc:MGI:1345156]
143	989.19558671246	0.060709577191005	0.139824916194691	0.434182825516401	0.664155683678897	0.999314477150179	ENSMUSG00000001158	6	86675151	86684522	Snrnp27	small nuclear ribonucleoprotein 27 (U4/U6.U5) [Source:MGI Symbol;Acc:MGI:1913868]
144	42.5389379752799	-0.0719761988777562	0.608626916169942	-0.118259966763709	0.905861676644888	0.999314477150179	ENSMUSG00000001166	5	120800194	120812514	Oas1c	2'-5' oligoadenylate synthetase 1C [Source:MGI Symbol;Acc:MGI:2149633]
145	3051.93775615024	0.171734397773829	0.152885546217419	1.12328733502123	0.261315480955878	0.999314477150179	ENSMUSG00000001173	X	47912387	47965868	Ocrl	OCRL, inositol polyphosphate-5-phosphatase [Source:MGI Symbol;Acc:MGI:109589]
146	19514.6127639546	0.256100123963773	0.18163342809451	1.40998343009038	0.158544575677277	0.999314477150179	ENSMUSG00000001175	12	100199435	100209814	Calm1	calmodulin 1 [Source:MGI Symbol;Acc:MGI:88251]
147	2555.19763900454	-0.0902258208991643	0.213926688372712	-0.421760471241294	0.67319986084026	0.999314477150179	ENSMUSG00000001211	10	78269178	78352489	Agpat3	1-acylglycerol-3-phosphate O-acyltransferase 3 [Source:MGI Symbol;Acc:MGI:1336186]
148	115.748880531154	0.261401579382416	0.68910084259547	0.379337193084625	0.704437483796697	0.999314477150179	ENSMUSG00000001227	17	56123085	56140343	Sema6b	sema domain, transmembrane domain (TM), and cytoplasmic domain, (semaphorin) 6B [Source:MGI Symbol;Acc:MGI:1202889]
149	1398.74224265894	-0.541990650506527	0.607265581910226	-0.892510075742528	0.372119594607046	0.999314477150179	ENSMUSG00000001228	17	56303321	56323486	Uhrf1	ubiquitin-like, containing PHD and RING finger domains, 1 [Source:MGI Symbol;Acc:MGI:1338889]
150	3503.82946013027	-0.0180719041131284	0.0841234255037133	-0.214826060694957	0.829902933731671	0.999314477150179	ENSMUSG00000001229	17	56186807	56218905	Dpp9	dipeptidylpeptidase 9 [Source:MGI Symbol;Acc:MGI:2443967]
151	68.6905872479123	-0.543417658983384	0.958863414973033	-0.566731038537608	0.570896929677585	0.999314477150179	ENSMUSG00000001240	11	101246028	101259546	Ramp2	receptor (calcitonin) activity modifying protein 2 [Source:MGI Symbol;Acc:MGI:1859650]
152	2362.66707551861	0.0544151045342378	0.170290060527247	0.31954363258642	0.749314310165524	0.999314477150179	ENSMUSG00000001248	7	31130127	31155896	Gramd1a	GRAM domain containing 1A [Source:MGI Symbol;Acc:MGI:105490]
153	39.5941059826146	0.0175309937054191	0.461460990948119	0.0379901964614601	0.969695498477506	0.999878120469849	ENSMUSG00000001249	7	31098725	31115290	Hpn	hepsin [Source:MGI Symbol;Acc:MGI:1196620]
154	2278.91918125811	0.821387431675739	0.575795092191545	1.42652732337374	0.153716185705822	0.999314477150179	ENSMUSG00000001270	12	111669361	111672338	Ckb	creatine kinase, brain [Source:MGI Symbol;Acc:MGI:88407]
155	5541.51380426765	-0.0771183511879018	0.148092977422815	-0.520742796383409	0.602545957157756	0.999314477150179	ENSMUSG00000001280	15	102406143	102436404	Sp1	trans-acting transcription factor 1 [Source:MGI Symbol;Acc:MGI:98372]
156	364.691320061185	-1.17494859593774	0.627396224745598	-1.8727377526286	0.061104607401577	0.999314477150179	ENSMUSG00000001281	15	102215995	102231944	Itgb7	integrin beta 7 [Source:MGI Symbol;Acc:MGI:96616]
157	852.593366708257	-0.186025978483095	0.211665697683571	-0.878866913812339	0.379473440001122	0.999314477150179	ENSMUSG00000001285	15	102331709	102338139	Myg1	melanocyte proliferating gene 1 [Source:MGI Symbol;Acc:MGI:1929864]
158	4486.17115820423	-0.326491734321478	0.240247672348795	-1.35897980250761	0.174152988976389	0.999314477150179	ENSMUSG00000001288	15	102234938	102257517	Rarg	retinoic acid receptor, gamma [Source:MGI Symbol;Acc:MGI:97858]
159	2375.77248563579	0.074046372465085	0.0940727638998455	0.787118071112681	0.431212751644012	0.999314477150179	ENSMUSG00000001289	15	102326116	102331873	Pfdn5	prefoldin 5 [Source:MGI Symbol;Acc:MGI:1928753]
160	2920.6187543528	0.153988794941291	0.222038358446662	0.693523389465529	0.487981152741345	0.999314477150179	ENSMUSG00000001300	8	8617434	8661242	Efnb2	ephrin B2 [Source:MGI Symbol;Acc:MGI:105097]
161	987.336970789629	-0.0361148612604352	0.162591346657928	-0.222120438773512	0.824220127412584	0.999314477150179	ENSMUSG00000001305	1	186720978	186749358	Rrp15	ribosomal RNA processing 15 homolog (S. cerevisiae) [Source:MGI Symbol;Acc:MGI:1914473]
162	285.960969797058	-0.075282407395162	0.198122539213445	-0.379979015482219	0.703960992184142	0.999314477150179	ENSMUSG00000001313	11	101464999	101471853	Rnd2	Rho family GTPase 2 [Source:MGI Symbol;Acc:MGI:1338755]
163	1171.31322381282	0.0311750057688552	0.205224553755093	0.151906802565438	0.879260442892941	0.999314477150179	ENSMUSG00000001323	11	74906359	74925948	Srr	serine racemase [Source:MGI Symbol;Acc:MGI:1351636]
164	623.908324262977	0.879690003901572	0.44395881000206	1.98146761384798	0.0475388578004211	0.999314477150179	ENSMUSG00000001333	4	129287617	129308559	Sync	syncoilin [Source:MGI Symbol;Acc:MGI:1916078]
165	3182.49882576785	7.21815832513412	1.40680621228761	5.13088317501574	NA	NA	ENSMUSG00000001348	9	22126727	22135711	Acp5	acid phosphatase 5, tartrate resistant [Source:MGI Symbol;Acc:MGI:87883]
166	13388.9050805826	1.40459298172025	0.627830438040802	2.23721708380912	0.0252721553263862	0.987695023017345	ENSMUSG00000001349	9	22099216	22109630	Cnn1	calponin 1 [Source:MGI Symbol;Acc:MGI:104979]
167	909.044441444545	0.132097697156461	0.135447022023114	0.975272067140152	0.32942532237	0.999314477150179	ENSMUSG00000001366	9	78081499	78109065	Fbxo9	f-box protein 9 [Source:MGI Symbol;Acc:MGI:1918788]
168	2154.39959372392	-0.00265437442174849	0.136660735130693	-0.0194230948575685	0.984503586850321	0.999878120469849	ENSMUSG00000001376	6	3498382	3603531	Vps50	VPS50 EARP/GARPII complex subunit [Source:MGI Symbol;Acc:MGI:1920538]
169	4215.78663250269	-0.118040992327724	0.107616680800706	-1.09686520202498	0.272700322392611	0.999314477150179	ENSMUSG00000001380	18	36766528	36783205	Hars	histidyl-tRNA synthetase [Source:MGI Symbol;Acc:MGI:108087]
170	2365.15138133392	0.000814103002768782	0.116968889394259	0.00695999600393521	0.994446771479741	0.999878120469849	ENSMUSG00000001383	18	36793876	36799666	Zmat2	zinc finger, matrin type 2 [Source:MGI Symbol;Acc:MGI:1913742]
171	1083.92437424291	-0.987873427094758	0.634945064108405	-1.55584078518972	0.11974595704991	0.999314477150179	ENSMUSG00000001403	2	164769898	164778822	Ube2c	ubiquitin-conjugating enzyme E2C [Source:MGI Symbol;Acc:MGI:1915862]
172	4759.39350674438	-0.0553841028848473	0.106996113809845	-0.517627238156303	0.60471837368107	0.999314477150179	ENSMUSG00000001415	3	88336260	88362338	Smg5	Smg-5 homolog, nonsense mediated mRNA decay factor (C. elegans) [Source:MGI Symbol;Acc:MGI:2447364]
173	11757.4804898919	-0.121585862382817	0.116010926969438	-1.04805526133628	0.294613147070205	0.999314477150179	ENSMUSG00000001416	3	88297116	88321767	Cct3	chaperonin containing Tcp1, subunit 3 (gamma) [Source:MGI Symbol;Acc:MGI:104708]
174	5335.54293172145	-0.0294748504533412	0.130178778096554	-0.226418244850014	0.820876139015901	0.999314477150179	ENSMUSG00000001418	3	88325023	88331313	Glmp	glycosylated lysosomal membrane protein [Source:MGI Symbol;Acc:MGI:1913318]
175	6369.51884753215	0.0131960236596013	0.1366476792623	0.0965696873217372	0.923068129965452	0.999314477150179	ENSMUSG00000001419	3	88142372	88172086	Mef2d	myocyte enhancer factor 2D [Source:MGI Symbol;Acc:MGI:99533]
176	16.1910162693718	-0.486864344182361	0.462992101745426	-1.05156079843898	0.293001101363733	0.999314477150179	ENSMUSG00000001420	3	88328655	88336148	Tmem79	transmembrane protein 79 [Source:MGI Symbol;Acc:MGI:1919163]
177	8107.83823383888	0.120790788179411	0.155418553723773	0.777196707119626	0.437042724681353	0.999314477150179	ENSMUSG00000001424	6	28475139	28935162	Snd1	staphylococcal nuclease and tudor domain containing 1 [Source:MGI Symbol;Acc:MGI:1929266]
178	5101.69038015297	0.490767661986537	0.621009749236599	0.79027368344834	0.429367952404167	0.999314477150179	ENSMUSG00000001435	10	77052178	77166548	Col18a1	collagen, type XVIII, alpha 1 [Source:MGI Symbol;Acc:MGI:88451]
179	1040.38205298152	-0.258996460979284	0.310541586742244	-0.834015384851679	0.404272314377552	0.999314477150179	ENSMUSG00000001436	10	77032241	77061002	Slc19a1	solute carrier family 19 (folate transporter), member 1 [Source:MGI Symbol;Acc:MGI:103182]
180	33145.0438348662	-0.0887272907365486	0.0964646895943331	-0.91979035136771	0.357682326425469	0.999314477150179	ENSMUSG00000001440	11	97159714	97187881	Kpnb1	karyopherin (importin) beta 1 [Source:MGI Symbol;Acc:MGI:107532]
181	8153.64371604155	-0.102597815302169	0.136889302396638	-0.749494763329942	0.453559053747153	0.999314477150179	ENSMUSG00000001441	11	97205842	97280638	Npepps	aminopeptidase puromycin sensitive [Source:MGI Symbol;Acc:MGI:1101358]
182	2415.01037666656	0.0547663198487722	0.108023727057533	0.506984172279151	0.612165924187704	0.999314477150179	ENSMUSG00000001445	11	97041560	97049213	Mrpl10	mitochondrial ribosomal protein L10 [Source:MGI Symbol;Acc:MGI:1333801]
183	3481.08210230617	0.204165421229322	0.301317684034605	0.677575303565237	0.498041009168714	0.999314477150179	ENSMUSG00000001467	5	4081145	4104746	Cyp51	cytochrome P450, family 51 [Source:MGI Symbol;Acc:MGI:106040]
184	9507.78395307368	0.12513619374175	0.0706560939108583	1.7710601706857	0.076550696371338	0.999314477150179	ENSMUSG00000001472	8	123373753	123403835	Tcf25	transcription factor 25 (basic helix-loop-helix) [Source:MGI Symbol;Acc:MGI:1914105]
185	11473.6269729516	0.0296533836966253	0.247022019937316	0.12004348318482	0.904448702390606	0.999314477150179	ENSMUSG00000001473	18	67390717	67402749	Tubb6	tubulin, beta 6 class V [Source:MGI Symbol;Acc:MGI:1915201]
186	1986.26558023624	-0.0165796324589981	0.108580101118987	-0.152694943991895	0.878638848118106	0.999314477150179	ENSMUSG00000001482	8	123423527	123463270	Def8	differentially expressed in FDCP 8 [Source:MGI Symbol;Acc:MGI:1346331]
187	470.015499997704	-0.253262910120247	0.453389832720181	-0.558598565390753	0.576435719325583	0.999314477150179	ENSMUSG00000001497	12	56691767	56712822	Pax9	paired box 9 [Source:MGI Symbol;Acc:MGI:97493]
188	671.465284801705	0.119310202521864	0.232378464641612	0.513430548333606	0.607650181294613	0.999314477150179	ENSMUSG00000001504	13	72628820	72634198	Irx2	Iroquois homeobox 2 [Source:MGI Symbol;Acc:MGI:1197526]
189	474000.921007099	0.347537746817893	0.316126615556131	1.09936250133986	0.271609980228369	0.999314477150179	ENSMUSG00000001506	11	94936224	94953042	Col1a1	collagen, type I, alpha 1 [Source:MGI Symbol;Acc:MGI:88467]
190	3245.57802974462	-1.05912067821958	0.705459457761366	-1.50132040412427	0.133272709992971	0.999314477150179	ENSMUSG00000001507	11	95044474	95076801	Itga3	integrin alpha 3 [Source:MGI Symbol;Acc:MGI:96602]
191	93.2255545396993	0.395699357929883	0.610664696663194	0.647981388300439	0.516996988096932	0.999314477150179	ENSMUSG00000001510	11	95120119	95125296	Dlx3	distal-less homeobox 3 [Source:MGI Symbol;Acc:MGI:94903]
192	1493.47178709554	-0.50098872999404	0.426510642776541	-1.17462187281577	0.240146028547994	0.999314477150179	ENSMUSG00000001517	6	128362967	128376146	Foxm1	forkhead box M1 [Source:MGI Symbol;Acc:MGI:1347487]
193	609.322876505431	-0.243418582838347	0.204824846137962	-1.18842312067155	0.234666751880152	0.999314477150179	ENSMUSG00000001518	6	128409444	128424931	Itfg2	integrin alpha FG-GAP repeat containing 2 [Source:MGI Symbol;Acc:MGI:1915450]
194	75.2530826701665	0.187561023458592	0.307063500803334	0.610821614968558	0.541317682114318	0.999314477150179	ENSMUSG00000001520	6	128399296	128416427	Nrip2	nuclear receptor interacting protein 2 [Source:MGI Symbol;Acc:MGI:1891884]
195	3651.67157316997	0.105273553421912	0.113767004999404	0.925343454567195	0.354787281823692	0.999314477150179	ENSMUSG00000001521	6	128321161	128355851	Tulp3	tubby-like protein 3 [Source:MGI Symbol;Acc:MGI:1329045]
196	610.686153290502	-0.359854105070541	0.171363502290404	-2.09994602269921	0.0357335896263327	0.999314477150179	ENSMUSG00000001524	17	35667730	35673739	Gtf2h4	general transcription factor II H, polypeptide 4 [Source:MGI Symbol;Acc:MGI:1338799]
197	43263.2029876504	-0.234938758640148	0.160596849782928	-1.46291013153561	0.143491971337133	0.999314477150179	ENSMUSG00000001525	17	35833921	35838306	Tubb5	tubulin, beta 5 class I [Source:MGI Symbol;Acc:MGI:107812]
198	3972.3808331584	0.0715215598361883	0.244101413504988	0.292999367800575	0.769522634920476	0.999314477150179	ENSMUSG00000001542	13	75706757	75772364	Ell2	elongation factor RNA polymerase II 2 [Source:MGI Symbol;Acc:MGI:2183438]
199	4325.97216814419	0.588937307951811	0.532777897020245	1.10540867263011	0.268982547524659	0.999314477150179	ENSMUSG00000001552	11	100368958	100397763	Jup	junction plakoglobin [Source:MGI Symbol;Acc:MGI:96650]
200	20890.8830841867	0.172651680585316	0.190979030744687	0.904034751417956	0.365976974604229	0.999314477150179	ENSMUSG00000001555	11	100415697	100424824	Fkbp10	FK506 binding protein 10 [Source:MGI Symbol;Acc:MGI:104769]
201	22.8515289447933	0.599410139224268	0.498508052578431	1.20240813789053	0.229205437782797	0.999314477150179	ENSMUSG00000001558	11	100441917	100457022	Klhl10	kelch-like 10 [Source:MGI Symbol;Acc:MGI:2181067]
202	2443.88578723496	-0.0875939119845123	0.114343280050857	-0.766060864666055	0.443640087664947	0.999314477150179	ENSMUSG00000001569	5	29434664	29457843	Nom1	nucleolar protein with MIF4G domain 1 [Source:MGI Symbol;Acc:MGI:1861749]
203	12895.728989235	0.130879107654551	0.224534092204947	0.582891917968024	0.559966061663836	0.999314477150179	ENSMUSG00000001576	17	26561489	26656934	Ergic1	endoplasmic reticulum-golgi intermediate compartment (ERGIC) 1 [Source:MGI Symbol;Acc:MGI:1914708]
204	90.0733991720397	-0.339834614007901	0.560370453115614	-0.606446346552444	0.544218400292882	0.999314477150179	ENSMUSG00000001604	4	136247729	136274898	Tcea3	transcription elongation factor A (SII), 3 [Source:MGI Symbol;Acc:MGI:1196908]
205	4244.18798397591	0.511899126175102	0.432775815901857	1.18282747641146	0.236877528768122	0.999314477150179	ENSMUSG00000001627	12	40201567	40248504	Ifrd1	interferon-related developmental regulator 1 [Source:MGI Symbol;Acc:MGI:1316717]
206	963.211433022032	0.48628548900883	0.305599998010042	1.59124833827011	0.111553698234255	0.999314477150179	ENSMUSG00000001630	6	146724995	146778812	Stk38l	serine/threonine kinase 38 like [Source:MGI Symbol;Acc:MGI:1922250]
207	1914.68242268992	0.00867495205415933	0.144889377905454	0.0598729332651292	0.952256837335133	0.999878120469849	ENSMUSG00000001632	6	113307137	113324860	Brpf1	bromodomain and PHD finger containing, 1 [Source:MGI Symbol;Acc:MGI:1926033]
208	3587.70403833297	-0.12460525807315	0.183004425933682	-0.680886582045319	0.495943258989891	0.999314477150179	ENSMUSG00000001642	6	34302434	34317478	Akr1b3	aldo-keto reductase family 1, member B3 (aldose reductase) [Source:MGI Symbol;Acc:MGI:1353494]
209	1229.66401920481	0.207595234813615	0.265322692153711	0.782425480189789	0.433964564157773	0.999314477150179	ENSMUSG00000001655	15	102921103	102928814	Hoxc13	homeobox C13 [Source:MGI Symbol;Acc:MGI:99560]
210	663.465773182759	0.0634266006189901	0.211231962807267	0.300269901278444	0.763971289841271	0.999314477150179	ENSMUSG00000001656	15	102954427	102957708	Hoxc11	homeobox C11 [Source:MGI Symbol;Acc:MGI:96193]
211	67.4590543991776	0.314832283297044	0.318220848275369	0.989351530559076	0.322491180111186	0.999314477150179	ENSMUSG00000001657	15	102990607	102994111	Hoxc8	homeobox C8 [Source:MGI Symbol;Acc:MGI:96198]
212	82.4174555783128	-0.1157848439077	0.335490972696981	-0.345120594384154	0.730003711473717	0.999314477150179	ENSMUSG00000001661	15	102998257	103011881	Hoxc6	homeobox C6 [Source:MGI Symbol;Acc:MGI:96197]
213	171.876820874408	0.156860611897202	1.22054442806701	0.128516921047785	0.897739908203748	0.999314477150179	ENSMUSG00000001663	10	75783813	75798584	Gstt1	glutathione S-transferase, theta 1 [Source:MGI Symbol;Acc:MGI:107379]
214	372.982687426638	-0.223714096161965	0.425137466519363	-0.526215903748807	0.598738205284246	0.999314477150179	ENSMUSG00000001665	10	75774115	75781414	Gstt3	glutathione S-transferase, theta 3 [Source:MGI Symbol;Acc:MGI:2143526]
215	542.445027562224	-0.129480258947701	0.23330410096557	-0.554984924876263	0.578904971805626	0.999314477150179	ENSMUSG00000001666	10	75771230	75773414	Ddt	D-dopachrome tautomerase [Source:MGI Symbol;Acc:MGI:1298381]
216	3276.47010459096	-0.131139543627628	0.155217433049463	-0.844876384380341	0.39817986104247	0.999314477150179	ENSMUSG00000001674	1	121553835	121567989	Ddx18	DEAD (Asp-Glu-Ala-Asp) box polypeptide 18 [Source:MGI Symbol;Acc:MGI:1914192]
217	2803.78855498782	0.340460536788446	0.274031999364495	1.24241160732325	0.214084735184841	0.999314477150179	ENSMUSG00000001687	5	148504635	148552789	Ubl3	ubiquitin-like 3 [Source:MGI Symbol;Acc:MGI:1344373]
218	1441.01020553261	0.128179172851324	0.204656666368655	0.626313206042506	0.531109526012661	0.999314477150179	ENSMUSG00000001700	18	56400337	56503792	Gramd3	GRAM domain containing 3 [Source:MGI Symbol;Acc:MGI:1914815]
219	1250.33552144123	-0.0117051236766452	0.291687382673494	-0.040129002390712	0.967990279854401	0.999878120469849	ENSMUSG00000001707	13	38644207	38659058	Eef1e1	eukaryotic translation elongation factor 1 epsilon 1 [Source:MGI Symbol;Acc:MGI:1913393]
220	15450.1737130063	0.00327225761043704	0.126359166624419	0.0258964798348447	0.97933990779135	0.999878120469849	ENSMUSG00000001729	12	112653821	112674884	Akt1	thymoma viral proto-oncogene 1 [Source:MGI Symbol;Acc:MGI:87986]
221	62.8704391206594	0.138952625494372	0.714465429558549	0.194484743061994	0.84579634092515	0.999314477150179	ENSMUSG00000001739	5	136966616	136975858	Cldn15	claudin 15 [Source:MGI Symbol;Acc:MGI:1913103]
222	252.319812871427	-0.0661418836008417	1.07891167585206	-0.0613042615824942	0.951116896935955	0.999878120469849	ENSMUSG00000001741	7	83642825	83745726	Il16	interleukin 16 [Source:MGI Symbol;Acc:MGI:1270855]
223	2640.76829767851	0.595792148228749	0.457022194465302	1.303639419363	0.192356553716003	0.999314477150179	ENSMUSG00000001750	19	3896050	3907133	Tcirg1	T cell, immune regulator 1, ATPase, H+ transporting, lysosomal V0 protein A3 [Source:MGI Symbol;Acc:MGI:1350931]
224	1014.25996142587	0.513856555172976	0.21508729553035	2.3890604691734	0.0168915219211188	0.901421048947188	ENSMUSG00000001751	11	101070012	101077672	Naglu	alpha-N-acetylglucosaminidase (Sanfilippo disease IIIB) [Source:MGI Symbol;Acc:MGI:1351641]
225	828.304252648639	-0.0847265915677181	0.146791779722021	-0.577188938836798	0.563811828390162	0.999314477150179	ENSMUSG00000001755	11	101082565	101086619	Coasy	Coenzyme A synthase [Source:MGI Symbol;Acc:MGI:1918993]
226	5012.40098344224	-0.178840024105895	0.18602952378119	-0.961352910392052	0.336374752638799	0.999314477150179	ENSMUSG00000001761	6	29735503	29761365	Smo	smoothened, frizzled class receptor [Source:MGI Symbol;Acc:MGI:108075]
227	1954.70818259582	-0.0848191957694407	0.0671079223547173	-1.2639222433546	0.20625793719606	0.999314477150179	ENSMUSG00000001767	2	145917479	145935014	Crnkl1	crooked neck pre-mRNA splicing factor 1 [Source:MGI Symbol;Acc:MGI:1914127]
228	3346.04756122207	0.192757731590753	0.312864740256613	0.616105641794766	0.537824798751228	0.999314477150179	ENSMUSG00000001768	2	145675215	145887616	Rin2	Ras and Rab interactor 2 [Source:MGI Symbol;Acc:MGI:1921280]
229	3419.10184692491	0.0408835469871232	0.202788483168218	0.201606848418553	0.840224090903483	0.999314477150179	ENSMUSG00000001774	9	18292125	18317442	Chordc1	cysteine and histidine-rich domain (CHORD)-containing, zinc-binding protein 1 [Source:MGI Symbol;Acc:MGI:1914167]
230	5889.75332153295	-0.0718195651125335	0.0671290405099727	-1.0698732555527	0.284676362774591	0.999314477150179	ENSMUSG00000001783	10	85938637	85957823	Rtcb	RNA 2',3'-cyclic phosphate and 5'-OH ligase [Source:MGI Symbol;Acc:MGI:106379]
231	2059.9553116867	-0.182359798656845	0.129182684642658	-1.41164273804406	0.158055181682212	0.999314477150179	ENSMUSG00000001785	10	85829494	85889096	Pwp1	PWP1 homolog, endonuclein [Source:MGI Symbol;Acc:MGI:1914735]
232	558.043338571953	0.241487257395007	0.156192143400269	1.54609093734091	0.12208260719657	0.999314477150179	ENSMUSG00000001786	10	86021972	86051873	Fbxo7	F-box protein 7 [Source:MGI Symbol;Acc:MGI:1917004]
233	10779.1601472457	0.0864948064716972	0.122017639906846	0.708871328258205	0.478404329109589	0.999314477150179	ENSMUSG00000001794	7	30186936	30198811	Capns1	calpain, small subunit 1 [Source:MGI Symbol;Acc:MGI:88266]
234	903.101495281009	-0.0629195264155419	0.266218284020718	-0.236345623843948	0.813164486829048	0.999314477150179	ENSMUSG00000001802	7	35200027	35215498	Lrp3	low density lipoprotein receptor-related protein 3 [Source:MGI Symbol;Acc:MGI:3584516]
235	158.84896484186	-1.79283444555397	0.755021809898681	-2.37454656547545	0.0175705198039875	0.901953349938024	ENSMUSG00000001819	2	74668310	74671599	Hoxd13	homeobox D13 [Source:MGI Symbol;Acc:MGI:96205]
236	1497.79741218654	-0.12228190898776	0.106861291273342	-1.14430499136468	0.25249717401572	0.999314477150179	ENSMUSG00000001829	7	101663633	101795506	Clpb	ClpB caseinolytic peptidase B [Source:MGI Symbol;Acc:MGI:1100517]
237	13899.3486611469	-0.0518160084369779	0.0998173905122675	-0.519108024874781	0.603685412518262	0.999314477150179	ENSMUSG00000001833	9	25252439	25308571	Septin7	septin 7 [Source:MGI Symbol;Acc:MGI:1335094]
238	840.672549486766	0.196575238140671	0.166161863553466	1.18303462621806	0.236795424668729	0.999314477150179	ENSMUSG00000001844	5	143316489	143329256	Zdhhc4	zinc finger, DHHC domain containing 4 [Source:MGI Symbol;Acc:MGI:1920131]
239	16476.7775620669	0.0775447718510188	0.115724380815905	0.670081544652006	0.502805808992608	0.999314477150179	ENSMUSG00000001847	5	143503634	143528036	Rac1	Rac family small GTPase 1 [Source:MGI Symbol;Acc:MGI:97845]
240	4105.19719599825	-0.137663216267573	0.0753094407019078	-1.82796758260994	0.0675544170090679	0.999314477150179	ENSMUSG00000001855	2	31974436	32053975	Nup214	nucleoporin 214 [Source:MGI Symbol;Acc:MGI:1095411]
241	1354.43324262427	0.29347222296239	0.627065126697622	0.468009159603458	0.639778039494993	0.999314477150179	ENSMUSG00000001864	2	31950139	31973442	Aif1l	allograft inflammatory factor 1-like [Source:MGI Symbol;Acc:MGI:1919598]
242	23197.1224748906	0.18963923739435	0.449342364489751	0.42203729801817	0.672997793448035	0.999314477150179	ENSMUSG00000001870	17	75005568	75392512	Ltbp1	latent transforming growth factor beta binding protein 1 [Source:MGI Symbol;Acc:MGI:109151]
243	4334.05050514553	0.0635954705145766	0.144891871423269	0.43891675833765	0.660721853352229	0.999314477150179	ENSMUSG00000001891	11	21321138	21371201	Ugp2	UDP-glucose pyrophosphorylase 2 [Source:MGI Symbol;Acc:MGI:2183447]
244	2660.9940456103	-0.261210921850576	0.0901456803845359	-2.89765322904352	0.00375966032092253	0.529360173185893	ENSMUSG00000001909	8	84686307	84699808	Trmt1	tRNA methyltransferase 1 [Source:MGI Symbol;Acc:MGI:1289155]
245	5869.5910754064	-0.232789403377879	0.0787250842336982	-2.95699148046429	0.0031065670128299	0.473479244512136	ENSMUSG00000001910	8	84670479	84687902	Nacc1	nucleus accumbens associated 1, BEN and BTB (POZ) domain containing [Source:MGI Symbol;Acc:MGI:1914080]
246	17082.983782443	-0.148358699430199	0.321819831516146	-0.460999245233758	0.644799146609665	0.999314477150179	ENSMUSG00000001911	8	84699876	84800344	Nfix	nuclear factor I/X [Source:MGI Symbol;Acc:MGI:97311]
247	1892.68594716501	-0.584249883602443	0.449597956127136	-1.29949408274719	0.193774422851771	0.999314477150179	ENSMUSG00000001918	7	16781340	16798274	Slc1a5	solute carrier family 1 (neutral amino acid transporter), member 5 [Source:MGI Symbol;Acc:MGI:105305]
248	25046.2792690969	-0.0346754777833427	0.101212272348727	-0.34260151440794	0.731898262619141	0.999314477150179	ENSMUSG00000001924	X	20658326	20683179	Uba1	ubiquitin-like modifier activating enzyme 1 [Source:MGI Symbol;Acc:MGI:98890]
249	410.424902084767	-0.0448483044552123	0.273066916603545	-0.164239245870732	0.869542806833714	0.999314477150179	ENSMUSG00000001942	9	37555698	37649655	Siae	sialic acid acetylesterase [Source:MGI Symbol;Acc:MGI:104803]
250	33.7116754409832	-0.158914715637377	0.624763779194558	-0.254359681097789	0.799217696611176	0.999314477150179	ENSMUSG00000001946	9	37528078	37538319	Esam	endothelial cell-specific adhesion molecule [Source:MGI Symbol;Acc:MGI:1916774]
251	14.7601425452134	0.487325276046679	0.5612152803054	0.868339286452586	0.385208621193678	0.999314477150179	ENSMUSG00000001948	9	37603290	37613722	Spa17	sperm autoantigenic protein 17 [Source:MGI Symbol;Acc:MGI:1333778]
252	1549.97432259123	-0.0955200893069214	0.105475071743472	-0.905617675608104	0.365138249874918	0.999314477150179	ENSMUSG00000001962	X	74313033	74320149	Fam50a	family with sequence similarity 50, member A [Source:MGI Symbol;Acc:MGI:1351626]
253	2221.89961058825	-0.075916364573612	0.11172925707582	-0.679467192036324	0.496841888459019	0.999314477150179	ENSMUSG00000001964	X	74254687	74261548	Emd	emerin [Source:MGI Symbol;Acc:MGI:108117]
254	318.200576509788	-0.164153737619789	0.127934986816169	-1.28310278294446	0.199456068923101	0.999314477150179	ENSMUSG00000001983	11	106066061	106073612	Taco1	translational activator of mitochondrially encoded cytochrome c oxidase I [Source:MGI Symbol;Acc:MGI:1917457]
255	2930.89944363876	0.155670033697102	0.397334663713538	0.391785685754651	0.695216572392411	0.999314477150179	ENSMUSG00000001986	X	41400854	41678601	Gria3	glutamate receptor, ionotropic, AMPA3 (alpha 3) [Source:MGI Symbol;Acc:MGI:95810]
256	3138.23418772443	0.10498582932785	0.212302902932238	0.494509626942588	0.6209463091806	0.999314477150179	ENSMUSG00000001995	8	125418063	125569808	Sipa1l2	signal-induced proliferation-associated 1 like 2 [Source:MGI Symbol;Acc:MGI:2676970]
257	1034.52589561231	0.0919595039807664	0.104279095514619	0.881859432390974	0.377852827326483	0.999314477150179	ENSMUSG00000001998	2	127008717	127067909	Ap4e1	adaptor-related protein complex AP-4, epsilon 1 [Source:MGI Symbol;Acc:MGI:1336993]
258	678.596450645642	0.14132275661748	0.247472355807568	0.571064821185003	0.56795570385168	0.999314477150179	ENSMUSG00000001999	2	127070665	127097084	Blvra	biliverdin reductase A [Source:MGI Symbol;Acc:MGI:88170]
259	422.352837397245	-0.272509157600649	0.475511704465399	-0.573086119734995	0.566586384884098	0.999314477150179	ENSMUSG00000002006	X	73793359	73824969	Pdzd4	PDZ domain containing 4 [Source:MGI Symbol;Acc:MGI:2443483]
260	1992.99841012418	0.0150433803578403	0.0827687988990627	0.181751826267116	0.855777491787922	0.999314477150179	ENSMUSG00000002010	X	73778963	73786897	Idh3g	isocitrate dehydrogenase 3 (NAD+), gamma [Source:MGI Symbol;Acc:MGI:1099463]
261	44.3477879398325	0.944956552592147	0.362093845282662	2.60970067539945	0.00906214770627417	0.752667369042456	ENSMUSG00000002012	X	73655994	73660117	Pnck	pregnancy upregulated non-ubiquitously expressed CaM kinase [Source:MGI Symbol;Acc:MGI:1347357]
262	3467.52716155357	0.108297311212049	0.0886557179343064	1.22154908600815	0.221878192377983	0.999314477150179	ENSMUSG00000002014	X	73787028	73790830	Ssr4	signal sequence receptor, delta [Source:MGI Symbol;Acc:MGI:1099464]
263	5076.49225354568	0.0168280836975878	0.102460250484307	0.164240118661093	0.869542119777096	0.999314477150179	ENSMUSG00000002015	X	73686178	73716175	Bcap31	B cell receptor associated protein 31 [Source:MGI Symbol;Acc:MGI:1350933]
264	3581.00723385204	-0.0352164628047719	0.206055383001031	-0.170907754468106	0.864296299193506	0.999314477150179	ENSMUSG00000002017	17	75537086	75551946	Fam98a	family with sequence similarity 98, member A [Source:MGI Symbol;Acc:MGI:1919972]
265	98020.3790710506	0.15040775751361	0.263969583335201	0.569792002598326	0.568818780406703	0.999314477150179	ENSMUSG00000002020	12	84783212	84876532	Ltbp2	latent transforming growth factor beta binding protein 2 [Source:MGI Symbol;Acc:MGI:99502]
266	9180.40025244963	-0.0527604421852504	0.10323283592482	-0.51108197999785	0.6092936534331	0.999314477150179	ENSMUSG00000002028	9	44803355	44881296	Kmt2a	lysine (K)-specific methyltransferase 2A [Source:MGI Symbol;Acc:MGI:96995]
267	1845.98255221602	-0.156168305332675	0.165940116067226	-0.94111242678297	0.346647247955548	0.999314477150179	ENSMUSG00000002031	9	44767908	44793447	Ift46	intraflagellar transport 46 [Source:MGI Symbol;Acc:MGI:1923818]
268	413.777684901809	0.162493489402955	0.232561114986775	0.698713064788132	0.484731367505631	0.999314477150179	ENSMUSG00000002043	7	19508395	19516145	Trappc6a	trafficking protein particle complex 6A [Source:MGI Symbol;Acc:MGI:1914341]
269	9793.47278362628	-0.0442558400718571	0.0579456032105101	-0.763748026076808	0.445017414777803	0.999314477150179	ENSMUSG00000002052	11	78206746	78245987	Supt6	SPT6, histone chaperone and transcription elongation factor [Source:MGI Symbol;Acc:MGI:107726]
270	849.212621660344	-0.704323567160278	0.528767230191757	-1.33201062196092	0.182856698127126	0.999314477150179	ENSMUSG00000002055	11	78301529	78322457	Spag5	sperm associated antigen 5 [Source:MGI Symbol;Acc:MGI:1927470]
271	117.579210864846	1.28372774927085	0.879380168050849	1.45980975681569	0.144342366313393	0.999314477150179	ENSMUSG00000002057	11	78357577	78386558	Foxn1	forkhead box N1 [Source:MGI Symbol;Acc:MGI:102949]
272	637.649726460484	-0.189145028430271	0.160212088375689	-1.18059149186506	0.237765045168491	0.999314477150179	ENSMUSG00000002058	11	78343482	78349164	Unc119	unc-119 lipid binding chaperone [Source:MGI Symbol;Acc:MGI:1328357]
273	3378.23239763918	-0.0853090008215984	0.111192983748531	-0.767215681652446	0.442953290733874	0.999314477150179	ENSMUSG00000002059	11	78188430	78192193	Rab34	RAB34, member RAS oncogene family [Source:MGI Symbol;Acc:MGI:104606]
274	2402.85100847214	0.0935872694857065	0.115404785017755	0.810947912353099	0.417395583868088	0.999314477150179	ENSMUSG00000002064	11	78245746	78255496	Sdf2	stromal cell derived factor 2 [Source:MGI Symbol;Acc:MGI:108019]
275	886.656533564451	-0.389953381346429	0.292454472126508	-1.33338149528363	0.182406641868845	0.999314477150179	ENSMUSG00000002068	7	38097984	38107534	Ccne1	cyclin E1 [Source:MGI Symbol;Acc:MGI:88316]
276	322.973067070364	-0.103625362257657	0.242778115218309	-0.426831562492673	0.669502015737998	0.999314477150179	ENSMUSG00000002083	7	16308393	16318205	Bbc3	BCL2 binding component 3 [Source:MGI Symbol;Acc:MGI:2181667]
277	7833.97437053415	-0.112375036562127	0.100569837283741	-1.11738310011459	0.263830557887793	0.999314477150179	ENSMUSG00000002102	2	91054009	91066369	Psmc3	proteasome (prosome, macropain) 26S subunit, ATPase 3 [Source:MGI Symbol;Acc:MGI:1098754]
278	3063.68632239088	0.121198001121611	0.178733134049962	0.678094757112758	0.497711614752579	0.999314477150179	ENSMUSG00000002103	2	91202885	91214098	Acp2	acid phosphatase 2, lysosomal [Source:MGI Symbol;Acc:MGI:87882]
279	4218.50971102408	-0.0106456069394632	0.16518374259842	-0.0644470622350767	0.948614257641031	0.999878120469849	ENSMUSG00000002105	2	91061791	91070417	Slc39a13	solute carrier family 39 (metal ion transporter), member 13 [Source:MGI Symbol;Acc:MGI:1915677]
280	1328.39886508986	-0.238716430382282	0.275909514620727	-0.865198254255307	0.386929983413493	0.999314477150179	ENSMUSG00000002107	2	6539694	7509563	Celf2	CUGBP, Elav-like family member 2 [Source:MGI Symbol;Acc:MGI:1338822]
281	68.8904926118989	0.533187618364145	0.723233075022329	0.737227923857995	0.460983754953965	0.999314477150179	ENSMUSG00000002108	2	91184061	91202834	Nr1h3	nuclear receptor subfamily 1, group H, member 3 [Source:MGI Symbol;Acc:MGI:1352462]
282	163.335534900974	-0.0882906095404644	0.337759490611345	-0.261400825127543	0.793783420792202	0.999314477150179	ENSMUSG00000002109	2	91211572	91236982	Ddb2	damage specific DNA binding protein 2 [Source:MGI Symbol;Acc:MGI:1355314]
283	4893.60150734653	-0.124533472327602	0.120623104446388	-1.03241806699605	0.301876311850114	0.999314477150179	ENSMUSG00000002129	11	4160350	4182541	Sf3a1	splicing factor 3a, subunit 1 [Source:MGI Symbol;Acc:MGI:1914715]
284	6797.87750810014	-0.136996505020171	0.093719485339947	-1.46177184523844	0.143803741820835	0.999314477150179	ENSMUSG00000002147	10	127642986	127660957	Stat6	signal transducer and activator of transcription 6 [Source:MGI Symbol;Acc:MGI:103034]
285	815.657400678535	-0.104636454935097	0.123083169620672	-0.850128049655973	0.395253898381702	0.999314477150179	ENSMUSG00000002205	7	44748413	44777515	Vrk3	vaccinia related kinase 3 [Source:MGI Symbol;Acc:MGI:2182465]
286	675.420385621239	-0.0797552727582631	0.130076667322467	-0.613140499368312	0.539783443397743	0.999314477150179	ENSMUSG00000002210	7	24399619	24422778	Smg9	smg-9 homolog, nonsense mediated mRNA decay factor (C. elegans) [Source:MGI Symbol;Acc:MGI:1919247]
287	1052.08768972479	0.0267809430769969	0.192811401655093	0.138897092428711	0.889531468603013	0.999314477150179	ENSMUSG00000002221	5	27740080	27791691	Paxip1	PAX interacting (with transcription-activation domain) protein 1 [Source:MGI Symbol;Acc:MGI:1890430]
288	2763.88321268478	0.286427477058529	0.140638767400938	2.0366182266229	0.0416883148328647	0.999314477150179	ENSMUSG00000002222	6	71388634	71440637	Rmnd5a	required for meiotic nuclear division 5 homolog A [Source:MGI Symbol;Acc:MGI:1915727]
289	1325.02145933596	-0.226993438222946	0.318811772053158	-0.711998295298509	0.476465831640083	0.999314477150179	ENSMUSG00000002227	3	104794836	104818563	Mov10	Mov10 RISC complex RNA helicase [Source:MGI Symbol;Acc:MGI:97054]
290	78.5397059704543	1.64036417337773	0.685917075069898	2.39149050664845	0.0167801179124772	0.901421048947188	ENSMUSG00000002228	3	104781056	104786018	Ppm1j	protein phosphatase 1J [Source:MGI Symbol;Acc:MGI:1919137]
291	8683.93122691084	0.170638433623156	0.227480035659777	0.75012487635779	0.453179498384355	0.999314477150179	ENSMUSG00000002233	3	104788375	104794459	Rhoc	ras homolog family member C [Source:MGI Symbol;Acc:MGI:106028]
292	1424.56688712061	0.0162276659228899	0.169341607858954	0.0958279901086456	0.923657186761917	0.999314477150179	ENSMUSG00000002249	17	28331671	28350817	Tead3	TEA domain family member 3 [Source:MGI Symbol;Acc:MGI:109241]
293	2669.72387821548	-0.191054818993218	0.13282323872218	-1.43841409704546	0.150316595153449	0.999314477150179	ENSMUSG00000002250	17	28232700	28301474	Ppard	peroxisome proliferator activator receptor delta [Source:MGI Symbol;Acc:MGI:101884]
294	1385.95532990276	-0.444857662569016	0.148639701780627	-2.9928589551772	0.00276377444053588	0.459097093582949	ENSMUSG00000002257	17	28207778	28228608	Def6	differentially expressed in FDCP 6 [Source:MGI Symbol;Acc:MGI:1346328]
295	205.841380526441	1.49419198277877	0.477592595172093	3.12859118395745	0.00175646502366143	0.355720259038502	ENSMUSG00000002265	7	6703892	6730431	Peg3	paternally expressed 3 [Source:MGI Symbol;Acc:MGI:104748]
296	348.552671745476	-0.209021903024147	0.17996071930145	-1.16148626119913	0.245444207147134	0.999314477150179	ENSMUSG00000002274	17	25793221	25797136	Metrn	meteorin, glial cell differentiation regulator [Source:MGI Symbol;Acc:MGI:1917333]
297	978.881324503076	-0.000291277752061569	0.124893883695649	-0.0023322018936602	0.998139173803264	0.999878120469849	ENSMUSG00000002279	17	25579085	25662826	Lmf1	lipase maturation factor 1 [Source:MGI Symbol;Acc:MGI:1923733]
298	907.68500037673	-0.17771746426633	0.096659448846906	-1.83859380936268	0.0659749525065449	0.999314477150179	ENSMUSG00000002280	17	25773776	25783332	Ciao3	cytosolic iron-sulfur assembly component 3 [Source:MGI Symbol;Acc:MGI:1914813]
299	1893.19836418303	0.370864301845138	0.476715163821226	0.777957845671164	0.436593864771708	0.999314477150179	ENSMUSG00000002289	17	33773750	33781830	Angptl4	angiopoietin-like 4 [Source:MGI Symbol;Acc:MGI:1888999]
300	1127.83481616558	-0.43681604622249	0.314626274002056	-1.38836480712871	0.165025987149857	0.999314477150179	ENSMUSG00000002297	5	8396973	8422716	Dbf4	DBF4 zinc finger [Source:MGI Symbol;Acc:MGI:1351328]
301	1229.94566408968	-0.00403647755504102	0.121042485093336	-0.0333476097415587	0.973397387769353	0.999878120469849	ENSMUSG00000002307	17	33909414	33915590	Daxx	Fas death domain-associated protein [Source:MGI Symbol;Acc:MGI:1197015]
302	629.031572023813	0.0356099853309485	0.15132949793789	0.23531423692137	0.813964845871227	0.999314477150179	ENSMUSG00000002308	17	33843091	33849774	Cd320	CD320 antigen [Source:MGI Symbol;Acc:MGI:1860083]
303	6322.07868018561	-0.100245186911911	0.0944029821721391	-1.0618858070513	0.288287529070412	0.999314477150179	ENSMUSG00000002319	14	55625400	55635957	Ipo4	importin 4 [Source:MGI Symbol;Acc:MGI:1923001]
304	4123.48267867165	-0.0441171785662805	0.0775203452935682	-0.569104515714029	0.569285214031183	0.999314477150179	ENSMUSG00000002320	14	55635965	55643806	Tm9sf1	transmembrane 9 superfamily member 1 [Source:MGI Symbol;Acc:MGI:1921390]
305	1128.35562624866	-0.192577555349727	0.535367704314561	-0.359710818933851	0.719063400553078	0.999314477150179	ENSMUSG00000002325	14	55603571	55610030	Irf9	interferon regulatory factor 9 [Source:MGI Symbol;Acc:MGI:107587]
306	1229.48424400581	-0.0655423712881377	0.126612705394967	-0.517660301813147	0.604695300618614	0.999314477150179	ENSMUSG00000002326	14	55671941	55679200	Gmpr2	guanosine monophosphate reductase 2 [Source:MGI Symbol;Acc:MGI:1917903]
307	861.330442241719	0.0152960428163229	0.132157235264714	0.115741244024094	0.907857617886694	0.999314477150179	ENSMUSG00000002329	14	55657879	55660508	Mdp1	magnesium-dependent phosphatase 1 [Source:MGI Symbol;Acc:MGI:1915131]
308	1937.42959778138	0.0414643307507785	0.142047667097264	0.291904341676985	0.770359763817211	0.999314477150179	ENSMUSG00000002332	14	55739020	55745690	Dhrs1	dehydrogenase/reductase (SDR family) member 1 [Source:MGI Symbol;Acc:MGI:1196314]
309	1462.79206501371	0.11227343951452	0.0841608754318613	1.33403364613786	0.182192829975429	0.999314477150179	ENSMUSG00000002342	8	70172356	70183681	Tmem161a	transmembrane protein 161A [Source:MGI Symbol;Acc:MGI:2384577]
310	650.246510065987	-0.108652992557865	0.130927865438086	-0.829869120636096	0.406612785423235	0.999314477150179	ENSMUSG00000002343	8	70220172	70234466	Armc6	armadillo repeat containing 6 [Source:MGI Symbol;Acc:MGI:1924063]
311	690.556681341133	0.0555061149422102	0.120062881135849	0.462308703715065	0.643859958909654	0.999314477150179	ENSMUSG00000002345	8	70139499	70147319	Borcs8	BLOC-1 related complex subunit 8 [Source:MGI Symbol;Acc:MGI:1919618]
312	370.110076459161	-0.133293269076973	0.200934106500795	-0.663368063283202	0.507094854738855	0.999314477150179	ENSMUSG00000002346	8	70184340	70212305	Slc25a42	solute carrier family 25, member 42 [Source:MGI Symbol;Acc:MGI:1920345]
313	6228.2050369619	-0.108803281598305	0.20545085303587	-0.529583012144073	0.596401075190847	0.999314477150179	ENSMUSG00000002365	17	5841329	5931954	Snx9	sorting nexin 9 [Source:MGI Symbol;Acc:MGI:1913866]
314	2748.10269578591	-0.196728825758444	0.0686531589460656	-2.8655465936097	0.00416290006615247	0.559314695628492	ENSMUSG00000002372	17	56673294	56711764	Ranbp3	RAN binding protein 3 [Source:MGI Symbol;Acc:MGI:1919060]
315	1266.42937886802	0.0484046101755846	0.141159667134627	0.342906803041835	0.731668573645093	0.999314477150179	ENSMUSG00000002379	17	56717767	56722141	Ndufa11	NADH:ubiquinone oxidoreductase subunit A11 [Source:MGI Symbol;Acc:MGI:1917125]
316	1291.41773063705	-0.0262001741149181	0.142376597459796	-0.184020229323969	0.853997585215932	0.999314477150179	ENSMUSG00000002393	8	71374123	71381960	Nr2f6	nuclear receptor subfamily 2, group F, member 6 [Source:MGI Symbol;Acc:MGI:1352453]
317	1275.71985078286	0.0624780979148067	0.12305478893627	0.507725854921128	0.611645613806278	0.999314477150179	ENSMUSG00000002395	8	71366848	71369732	Use1	unconventional SNARE in the ER 1 homolog (S. cerevisiae) [Source:MGI Symbol;Acc:MGI:1914273]
318	585.411208423703	0.148373458483826	0.0946667436489634	1.56732399113689	0.117038980388097	0.999314477150179	ENSMUSG00000002396	8	71371298	71379361	Ocel1	occludin/ELL domain containing 1 [Source:MGI Symbol;Acc:MGI:1924340]
319	640.872820889955	-0.183475714038865	0.232747563259374	-0.788303479828053	0.430519212700068	0.999314477150179	ENSMUSG00000002409	7	28179469	28187294	Dyrk1b	dual-specificity tyrosine-(Y)-phosphorylation regulated kinase 1b [Source:MGI Symbol;Acc:MGI:1330302]
320	3325.83934523679	0.106114953633119	0.0919541281194348	1.15399880139467	0.248500660329929	0.999314477150179	ENSMUSG00000002413	6	39603237	39725463	Braf	Braf transforming gene [Source:MGI Symbol;Acc:MGI:88190]
321	869.17894756043	-0.0106020094925265	0.0913020959395304	-0.116120110753517	0.907557350554157	0.999314477150179	ENSMUSG00000002416	6	39592574	39603382	Ndufb2	NADH:ubiquinone oxidoreductase subunit B2 [Source:MGI Symbol;Acc:MGI:1915448]
322	1617.04269563572	0.112482771245153	0.160284571353573	0.701769174008809	0.482823125796792	0.999314477150179	ENSMUSG00000002428	3	20057811	20118490	Hltf	helicase-like transcription factor [Source:MGI Symbol;Acc:MGI:1196437]
323	4129.35912183119	-0.0651730094548951	0.0690376383486679	-0.944021420978295	0.345158701978588	0.999314477150179	ENSMUSG00000002455	2	181591868	181655660	Prpf6	pre-mRNA splicing factor 6 [Source:MGI Symbol;Acc:MGI:1922946]
324	1288.83504814777	-0.0622618238983641	0.115813157847876	-0.537605787246961	0.590849233981284	0.999314477150179	ENSMUSG00000002458	2	181688419	181693977	Rgs19	regulator of G-protein signaling 19 [Source:MGI Symbol;Acc:MGI:1915153]
325	189.295678208752	0.198061986063525	0.843686553102538	0.234757784553019	0.814396735146254	0.999314477150179	ENSMUSG00000002459	1	4909576	5070285	Rgs20	regulator of G-protein signaling 20 [Source:MGI Symbol;Acc:MGI:1929866]
326	64.8656351464932	0.274737773319572	0.338125396504962	0.812532203021136	0.416486316023629	0.999314477150179	ENSMUSG00000002475	18	10642092	10706771	Abhd3	abhydrolase domain containing 3 [Source:MGI Symbol;Acc:MGI:2147183]
327	2037.62074834936	-0.086773077790527	0.166086821462955	-0.522456128825858	0.601352784534469	0.999314477150179	ENSMUSG00000002477	18	10617775	10642079	Snrpd1	small nuclear ribonucleoprotein D1 [Source:MGI Symbol;Acc:MGI:98344]
328	507.473521029144	-0.169259927320355	0.226409231192263	-0.747584038111162	0.454711095527114	0.999314477150179	ENSMUSG00000002486	5	114707760	114722327	Tchp	trichoplein, keratin filament binding [Source:MGI Symbol;Acc:MGI:1925082]
329	2778.66399338078	0.143197961687152	0.285209599371607	0.502079740663202	0.615611430488439	0.999314477150179	ENSMUSG00000002489	16	89787111	90143769	Tiam1	T cell lymphoma invasion and metastasis 1 [Source:MGI Symbol;Acc:MGI:103306]
330	4926.31011023532	0.07894105993227	0.122268509888513	0.645636885607344	0.518514543560448	0.999314477150179	ENSMUSG00000002496	17	24595816	24632630	Tsc2	TSC complex subunit 2 [Source:MGI Symbol;Acc:MGI:102548]
331	731.089842283764	0.0964444445136402	0.463035805543028	0.208287228242607	0.835004703352867	0.999314477150179	ENSMUSG00000002504	17	24639286	24650327	Slc9a3r2	solute carrier family 9 (sodium/hydrogen exchanger), member 3 regulator 2 [Source:MGI Symbol;Acc:MGI:1890662]
332	4076.81419457139	-0.13292306168517	0.0766624193199523	-1.73387512244315	0.0829402428085491	0.999314477150179	ENSMUSG00000002524	15	76070182	76080924	Puf60	poly-U binding splicing factor 60 [Source:MGI Symbol;Acc:MGI:1915209]
333	4565.1867200753	0.0557641522350544	0.0644856484729327	0.86475291100563	0.387174421633583	0.999314477150179	ENSMUSG00000002546	2	32287384	32307921	Golga2	golgi autoantigen, golgin subfamily a, 2 [Source:MGI Symbol;Acc:MGI:2139395]
334	1199.58763941301	0.0175958193208266	0.131122403388935	0.134193843813508	0.893249293808305	0.999314477150179	ENSMUSG00000002550	2	32255002	32260159	Uck1	uridine-cytidine kinase 1 [Source:MGI Symbol;Acc:MGI:98904]
335	976.014265900142	0.121199556931192	0.203007530280172	0.59702000592748	0.550494023791915	0.999314477150179	ENSMUSG00000002580	11	98437708	98438991	Mien1	migration and invasion enhancer 1 [Source:MGI Symbol;Acc:MGI:1913678]
336	39780.0548424553	-0.0929571979427253	0.289075396734852	-0.321567310787048	0.747780511669122	0.999314477150179	ENSMUSG00000002602	7	25757273	25788705	Axl	AXL receptor tyrosine kinase [Source:MGI Symbol;Acc:MGI:1347244]
337	5361.32157086605	0.401276927743117	0.328930274647281	1.21994525488241	0.222485628713672	0.999314477150179	ENSMUSG00000002603	7	25687002	25705077	Tgfb1	transforming growth factor, beta 1 [Source:MGI Symbol;Acc:MGI:98725]
338	1979.12181938903	0.00217930752137096	0.0910077397885349	0.0239463975968944	0.980895364949717	0.999878120469849	ENSMUSG00000002608	7	25711106	25719088	Ccdc97	coiled-coil domain containing 97 [Source:MGI Symbol;Acc:MGI:1196455]
339	263.757057488492	0.212598675411201	0.265155192674132	0.801789598261718	0.422674676594345	0.999314477150179	ENSMUSG00000002617	17	23173869	23193252	Zfp40	zinc finger protein 40 [Source:MGI Symbol;Acc:MGI:99185]
340	1292.55290024417	0.0194103072208197	0.121123486626096	0.160252216655045	0.87268239790666	0.999314477150179	ENSMUSG00000002625	17	32321424	32350607	Akap8l	A kinase (PRKA) anchor protein 8-like [Source:MGI Symbol;Acc:MGI:1860606]
341	481.5307633891	0.00343231874320936	0.137648159587636	0.024935449580233	0.98010645134194	0.999878120469849	ENSMUSG00000002635	7	34184499	34196661	Pdcd2l	programmed cell death 2-like [Source:MGI Symbol;Acc:MGI:1915329]
342	2878.17262581399	-0.228869671309984	0.107182168948244	-2.13533345663587	0.0327337819266649	0.999314477150179	ENSMUSG00000002658	17	57003405	57011288	Gtf2f1	general transcription factor IIF, polypeptide 1 [Source:MGI Symbol;Acc:MGI:1923848]
343	1088.5921813397	-0.170036391620513	0.117406896082538	-1.44826579437869	0.147542730063665	0.999314477150179	ENSMUSG00000002660	17	56990305	56996188	Clpp	caseinolytic mitochondrial matrix peptidase proteolytic subunit [Source:MGI Symbol;Acc:MGI:1858213]
344	197.178222088421	0.00950216934585233	0.178469609450144	0.053242506526058	0.9575386883147	0.999878120469849	ENSMUSG00000002661	17	56997339	56999322	Alkbh7	alkB homolog 7 [Source:MGI Symbol;Acc:MGI:1913650]
345	835.485542989064	0.1183622569931	0.117590455630574	1.00656346944476	0.314144596762933	0.999314477150179	ENSMUSG00000002679	12	81573557	81595008	Med6	mediator complex subunit 6 [Source:MGI Symbol;Acc:MGI:1917042]
346	575.885107505847	0.449556327528103	0.164077812186121	2.73989713501391	0.0061458415919568	0.626642901110026	ENSMUSG00000002688	12	50341231	50649098	Prkd1	protein kinase D1 [Source:MGI Symbol;Acc:MGI:99879]
347	5150.46239668241	-0.189242448212427	0.148964967347098	-1.27038223538478	0.203948508016202	0.999314477150179	ENSMUSG00000002718	2	166906040	166946389	Cse1l	chromosome segregation 1-like (S. cerevisiae) [Source:MGI Symbol;Acc:MGI:1339951]
348	2093.81008004676	-0.138616446592147	0.124729545576446	-1.11133609884909	0.266423706578014	0.999314477150179	ENSMUSG00000002728	2	145902099	145916425	Naa20	N(alpha)-acetyltransferase 20, NatB catalytic subunit [Source:MGI Symbol;Acc:MGI:1915127]
349	818.327832041529	-0.193476759280849	0.147916595246397	-1.30801252529209	0.190869060987773	0.999314477150179	ENSMUSG00000002731	2	76629898	76648015	Prkra	protein kinase, interferon inducible double stranded RNA dependent activator [Source:MGI Symbol;Acc:MGI:1344375]
350	1109.9019052894	0.419520664476103	0.215580726603561	1.94600264636632	0.0516544217262383	0.999314477150179	ENSMUSG00000002732	2	76663044	76673116	Fkbp7	FK506 binding protein 7 [Source:MGI Symbol;Acc:MGI:1336879]
351	1986.25898364789	0.127252311131669	0.217952112760525	0.58385445096138	0.559318240400513	0.999314477150179	ENSMUSG00000002733	2	76675281	76696828	Plekha3	pleckstrin homology domain-containing, family A (phosphoinositide binding specific) member 3 [Source:MGI Symbol;Acc:MGI:1932515]
352	6905.84444246983	0.232333744247372	0.155637066640207	1.49279184748751	0.135491681989464	0.999314477150179	ENSMUSG00000002741	11	5955693	5967780	Ykt6	YKT6 v-SNARE homolog (S. cerevisiae) [Source:MGI Symbol;Acc:MGI:1927550]
353	7565.2873451291	-0.238095539492501	0.114502510264456	-2.07939143816667	0.0375813868104791	0.999314477150179	ENSMUSG00000002748	5	135187264	135246129	Baz1b	bromodomain adjacent to zinc finger domain, 1B [Source:MGI Symbol;Acc:MGI:1353499]
354	1243.04808010285	-0.25020110613377	0.113006646373769	-2.21403885667247	0.0268261060784646	0.987695023017345	ENSMUSG00000002763	17	46711463	46725541	Pex6	peroxisomal biogenesis factor 6 [Source:MGI Symbol;Acc:MGI:2385054]
355	1163.60687011865	-0.198998717353416	0.0914623492036752	-2.17574465434154	0.0295743591884358	0.999314477150179	ENSMUSG00000002767	17	46646229	46650139	Mrpl2	mitochondrial ribosomal protein L2 [Source:MGI Symbol;Acc:MGI:1351622]
356	1606.34343650166	-0.154072044244322	0.171159431793374	-0.90016683644007	0.368031471927591	0.999314477150179	ENSMUSG00000002768	17	46678793	46683111	Mea1	male enhanced antigen 1 [Source:MGI Symbol;Acc:MGI:96957]
357	297.897210088081	0.33592245352521	0.377208003519802	0.890549644733546	0.373170823884964	0.999314477150179	ENSMUSG00000002771	7	45831883	45878378	Grin2d	glutamate receptor, ionotropic, NMDA2D (epsilon 4) [Source:MGI Symbol;Acc:MGI:95823]
358	6235.02426119952	0.0851262346316261	0.100873311547246	0.84389253535863	0.398729459827248	0.999314477150179	ENSMUSG00000002778	7	45872772	45883732	Kdelr1	KDEL (Lys-Asp-Glu-Leu) endoplasmic reticulum protein retention receptor 1 [Source:MGI Symbol;Acc:MGI:1915387]
359	581.553830426921	-0.136936076763156	0.149581604002758	-0.915460678979154	0.359949835963108	0.999314477150179	ENSMUSG00000002781	7	45896941	45917413	Tmem143	transmembrane protein 143 [Source:MGI Symbol;Acc:MGI:1917459]
360	296.270782577508	-0.11679510383084	0.50525783440822	-0.231159411842937	0.817190960743875	0.999314477150179	ENSMUSG00000002797	6	54982580	54992950	Ggct	gamma-glutamyl cyclotransferase [Source:MGI Symbol;Acc:MGI:95700]
361	377.737489657146	-0.142722155866483	0.210567185825459	-0.677798657502059	0.497899362388091	0.999314477150179	ENSMUSG00000002803	12	112976482	112978945	Btbd6	BTB (POZ) domain containing 6 [Source:MGI Symbol;Acc:MGI:3026623]
362	156.888666354469	0.00574811129171885	0.310778001326772	0.0184958757285877	0.985243267695767	0.999878120469849	ENSMUSG00000002804	12	112934291	112942124	Nudt14	nudix (nucleoside diphosphate linked moiety X)-type motif 14 [Source:MGI Symbol;Acc:MGI:1913424]
363	2697.10866004098	0.0426028676657211	0.21555869650823	0.19763928969618	0.843327292361246	0.999314477150179	ENSMUSG00000002808	13	19591706	19619927	Epdr1	ependymin related protein 1 (zebrafish) [Source:MGI Symbol;Acc:MGI:2145369]
364	8145.01973843222	-0.0501731883311573	0.159547975551843	-0.314470855287375	0.753163448618846	0.999314477150179	ENSMUSG00000002812	11	60714123	60727263	Flii	flightless I actin binding protein [Source:MGI Symbol;Acc:MGI:1342286]
365	625.188827436233	-0.198367414355503	0.185479750288057	-1.06948286294019	0.28485214678091	0.999314477150179	ENSMUSG00000002814	11	60740058	60777365	Top3a	topoisomerase (DNA) III alpha [Source:MGI Symbol;Acc:MGI:1197527]
366	387.353496036129	0.0487131607616909	0.190628495561946	0.255539763969135	0.798306235564735	0.999314477150179	ENSMUSG00000002820	9	21265293	21277772	Atg4d	autophagy related 4D, cysteine peptidase [Source:MGI Symbol;Acc:MGI:2444308]
367	475.955768805697	-0.164298732784535	0.157323386031096	-1.04433763427937	0.296329206743153	0.999314477150179	ENSMUSG00000002825	9	21411837	21420274	Qtrt1	queuine tRNA-ribosyltransferase catalytic subunit 1 [Source:MGI Symbol;Acc:MGI:1931441]
368	213.535029697969	-0.488654554914979	0.593162151761278	-0.823812769348172	0.410045950885157	0.999314477150179	ENSMUSG00000002831	17	56100591	56109803	Plin4	perilipin 4 [Source:MGI Symbol;Acc:MGI:1929709]
369	2181.97743121359	-0.315246099893869	0.129484779202928	-2.43461897092797	0.0149074783232227	0.89227594951629	ENSMUSG00000002833	17	56079634	56100607	Hdgfl2	HDGF like 2 [Source:MGI Symbol;Acc:MGI:1194492]
370	945.453751114914	-0.760925475599178	0.381301483904497	-1.99560061452518	0.0459774125909778	0.999314477150179	ENSMUSG00000002835	17	56040439	56072289	Chaf1a	chromatin assembly factor 1, subunit A (p150) [Source:MGI Symbol;Acc:MGI:1351331]
371	2510.39475562773	0.113294537795473	0.143680898997662	0.788514956308262	0.430395553686554	0.999314477150179	ENSMUSG00000002844	16	38444030	38452703	Adprh	ADP-ribosylarginine hydrolase [Source:MGI Symbol;Acc:MGI:1098234]
372	1405.1533833209	0.119620223785485	0.15090812596741	0.792669201997236	0.427970578410783	0.999314477150179	ENSMUSG00000002845	16	38558698	38592162	Tmem39a	transmembrane protein 39a [Source:MGI Symbol;Acc:MGI:1915096]
373	1054.77058543099	0.0762651829456711	0.23864749389524	0.319572528086759	0.749292402516434	0.999314477150179	ENSMUSG00000002846	16	38498347	38522663	Timmdc1	translocase of inner mitochondrial membrane domain containing 1 [Source:MGI Symbol;Acc:MGI:1922139]
374	470.169760158164	1.766698778061	0.553549841164563	3.19158031794247	0.00141496764485406	0.324779629888211	ENSMUSG00000002847	16	38396117	38433145	Pla1a	phospholipase A1 member A [Source:MGI Symbol;Acc:MGI:1934677]
375	1909.48479406408	-0.381171928399928	0.421387976562804	-0.904562895954194	0.365696999565136	0.999314477150179	ENSMUSG00000002870	6	88883474	88898780	Mcm2	minichromosome maintenance complex component 2 [Source:MGI Symbol;Acc:MGI:105380]
376	923.557888952948	-0.0127295511906633	0.199929183556511	-0.0636703004744939	0.949232753535487	0.999878120469849	ENSMUSG00000002871	6	88902251	88912238	Tpra1	transmembrane protein, adipocyte asscociated 1 [Source:MGI Symbol;Acc:MGI:1345190]
377	3034.10927904466	-0.0775679397554809	0.10772157471716	-0.720078034127775	0.471476951099052	0.999314477150179	ENSMUSG00000002881	1	52457294	52500679	Nab1	Ngfi-A binding protein 1 [Source:MGI Symbol;Acc:MGI:107564]
378	9498.75461024533	0.196710588768341	0.331511704987383	0.593374489675492	0.552930557447366	0.999314477150179	ENSMUSG00000002885	8	83723251	83741326	Adgre5	adhesion G protein-coupled receptor E5 [Source:MGI Symbol;Acc:MGI:1347095]
379	2860.60940637042	0.11777752981914	0.219609731336464	0.536303783545425	0.591748616144287	0.999314477150179	ENSMUSG00000002897	6	120463247	120487559	Il17ra	interleukin 17 receptor A [Source:MGI Symbol;Acc:MGI:107399]
380	26841.6826047081	-0.041508689412845	0.232686312757606	-0.178389046269711	0.858417451146366	0.999314477150179	ENSMUSG00000002900	12	31265234	31329644	Lamb1	laminin B1 [Source:MGI Symbol;Acc:MGI:96743]
381	223.361642257272	-0.0679829088373003	0.366122573851576	-0.185683466938753	0.852692994314197	0.999314477150179	ENSMUSG00000002908	8	70842049	70863258	Kcnn1	potassium intermediate/small conductance calcium-activated channel, subfamily N, member 1 [Source:MGI Symbol;Acc:MGI:1933993]
382	166.27064679547	0.33063978880308	0.230515171022401	1.43435153242451	0.151471971390723	0.999314477150179	ENSMUSG00000002910	8	70835129	70839720	Arrdc2	arrestin domain containing 2 [Source:MGI Symbol;Acc:MGI:1918057]
383	2604.54818876037	0.00626142827963323	0.125705475106331	0.0498103067852602	0.960273553253138	0.999878120469849	ENSMUSG00000002948	8	4238740	4247897	Map2k7	mitogen-activated protein kinase kinase 7 [Source:MGI Symbol;Acc:MGI:1346871]
384	1584.18069523194	-0.0996476267297331	0.096637382488924	-1.03114989420532	0.302470533237744	0.999314477150179	ENSMUSG00000002949	8	4259731	4275913	Timm44	translocase of inner mitochondrial membrane 44 [Source:MGI Symbol;Acc:MGI:1343262]
385	8729.85517280831	0.0457772506038879	0.122938799245786	0.372358042251312	0.709626288904335	0.999314477150179	ENSMUSG00000002957	7	141562173	141633011	Ap2a2	adaptor-related protein complex 2, alpha 2 subunit [Source:MGI Symbol;Acc:MGI:101920]
386	1233.32610286158	-0.173759801156386	0.14211021761678	-1.22271152680206	0.221438671755588	0.999314477150179	ENSMUSG00000002963	7	44857139	44862992	Pnkp	polynucleotide kinase 3'- phosphatase [Source:MGI Symbol;Acc:MGI:1891698]
387	2842.02273230312	-0.0551663315680287	0.0658755365991044	-0.837432746904997	0.402349365142407	0.999314477150179	ENSMUSG00000002968	7	44876765	44892712	Med25	mediator complex subunit 25 [Source:MGI Symbol;Acc:MGI:1922863]
388	75.9193580221077	0.446077932957805	0.328376923459165	1.35843264581068	0.174326441267706	0.999314477150179	ENSMUSG00000002980	7	19756131	19771016	Bcam	basal cell adhesion molecule [Source:MGI Symbol;Acc:MGI:1929940]
389	6864.17738383952	-0.0968307208293294	0.0708316201964501	-1.36705500397663	0.171608065514052	0.999314477150179	ENSMUSG00000002981	7	19631571	19665033	Clptm1	cleft lip and palate associated transmembrane protein 1 [Source:MGI Symbol;Acc:MGI:1927155]
390	770.470294837964	0.0808384059008819	0.244977422179929	0.329983086529127	0.741412741995834	0.999314477150179	ENSMUSG00000002983	7	19606217	19629438	Relb	avian reticuloendotheliosis viral (v-rel) oncogene related B [Source:MGI Symbol;Acc:MGI:103289]
391	3070.44993922568	-0.0723929946995148	0.160609711449211	-0.450738588882947	0.652177966704042	0.999314477150179	ENSMUSG00000002984	7	19701313	19715438	Tomm40	translocase of outer mitochondrial membrane 40 [Source:MGI Symbol;Acc:MGI:1858259]
392	452.83135608383	1.76403770766589	0.864915819163747	2.03954843764041	0.0413953221427395	0.999314477150179	ENSMUSG00000002985	7	19696109	19699188	Apoe	apolipoprotein E [Source:MGI Symbol;Acc:MGI:88057]
393	3957.51353824247	0.0735503990810656	0.12626547214979	0.582506031370253	0.560225880117987	0.999314477150179	ENSMUSG00000002996	12	31926254	31950535	Hbp1	high mobility group box transcription factor 1 [Source:MGI Symbol;Acc:MGI:894659]
394	4086.27226777131	-0.35748739482104	0.338276258998401	-1.05679126250101	0.290606862860621	0.999314477150179	ENSMUSG00000002997	12	31958476	32061296	Prkar2b	protein kinase, cAMP dependent regulatory, type II beta [Source:MGI Symbol;Acc:MGI:97760]
395	1499.32674643255	-0.215128044228347	0.434232619221144	-0.495421197546624	0.620302834749686	0.999314477150179	ENSMUSG00000003031	6	134920401	134925513	Cdkn1b	cyclin-dependent kinase inhibitor 1B [Source:MGI Symbol;Acc:MGI:104565]
396	2726.72748931808	-0.493261075904897	0.335057884869371	-1.47216674544819	0.140975855078403	0.999314477150179	ENSMUSG00000003032	4	55527143	55532466	Klf4	Kruppel-like factor 4 (gut) [Source:MGI Symbol;Acc:MGI:1342287]
397	2906.75264627144	-0.00930359790040716	0.12832089377095	-0.0725025958517235	0.942201939716991	0.999314477150179	ENSMUSG00000003033	8	72240018	72257385	Ap1m1	adaptor-related protein complex AP-1, mu subunit 1 [Source:MGI Symbol;Acc:MGI:102776]
398	2793.0374342581	0.0515223937641023	0.0761038410996943	0.67700122647698	0.498405176196653	0.999314477150179	ENSMUSG00000003037	8	72161200	72183904	Rab8a	RAB8A, member RAS oncogene family [Source:MGI Symbol;Acc:MGI:96960]
399	3970.13865443252	-0.361782762309538	0.544279013301786	-0.664700922629438	0.506241803597862	0.999314477150179	ENSMUSG00000003038	4	133964738	133968650	Hmgn2	high mobility group nucleosomal binding domain 2 [Source:MGI Symbol;Acc:MGI:96136]
400	3049.9374938726	-0.00430131639197103	0.117177202650232	-0.0367077920848669	0.970717995646645	0.999878120469849	ENSMUSG00000003039	8	72219730	72224418	Fam32a	family with sequence similarity 32, member A [Source:MGI Symbol;Acc:MGI:1915172]
401	1755.6516688274	0.16044748490259	0.13951271003747	1.15005639887216	0.250120642881016	0.999314477150179	ENSMUSG00000003062	13	19357676	19395795	Stard3nl	STARD3 N-terminal like [Source:MGI Symbol;Acc:MGI:1923455]
402	3111.56389265531	-0.115672714386093	0.0673628518725842	-1.71715880742231	0.0859501596827053	0.999314477150179	ENSMUSG00000003068	10	80115803	80130682	Stk11	serine/threonine kinase 11 [Source:MGI Symbol;Acc:MGI:1341870]
403	187.966161583333	0.168686172183243	0.326929633646394	0.515970884320916	0.605874744655118	0.999314477150179	ENSMUSG00000003070	10	80179482	80190010	Efna2	ephrin A2 [Source:MGI Symbol;Acc:MGI:102707]
404	4695.32441863228	-0.0152213452113723	0.12997440743158	-0.117110325887695	0.906772627169654	0.999314477150179	ENSMUSG00000003072	10	80138632	80145818	Atp5d	ATP synthase, H+ transporting, mitochondrial F1 complex, delta subunit [Source:MGI Symbol;Acc:MGI:1913293]
405	2969.03813111855	-0.157061008408516	0.104922572566623	-1.49692296487285	0.134413303928842	0.999314477150179	ENSMUSG00000003099	7	17004640	17027924	Ppp5c	protein phosphatase 5, catalytic subunit [Source:MGI Symbol;Acc:MGI:102666]
406	4015.22456006608	-0.0610747710460884	0.0893365245711927	-0.683648388374653	0.494197221464136	0.999314477150179	ENSMUSG00000003119	11	98203059	98278504	Cdk12	cyclin-dependent kinase 12 [Source:MGI Symbol;Acc:MGI:1098802]
407	179.145968144906	-0.027277129346204	0.363296485651696	-0.0750822824428734	0.940149244592024	0.999314477150179	ENSMUSG00000003123	7	25379527	25398710	Lipe	lipase, hormone sensitive [Source:MGI Symbol;Acc:MGI:96790]
408	7446.45004853637	0.0409380903577701	0.0879643472083236	0.465394124517488	0.641649240975989	0.999314477150179	ENSMUSG00000003131	9	45962859	46012690	Pafah1b2	platelet-activating factor acetylhydrolase, isoform 1b, subunit 2 [Source:MGI Symbol;Acc:MGI:108415]
409	52.7608668590494	0.206832566908985	0.349573123115633	0.591671822666322	0.554070368578605	0.999314477150179	ENSMUSG00000003134	1	39371492	39478755	Tbc1d8	TBC1 domain family, member 8 [Source:MGI Symbol;Acc:MGI:1927225]
410	1486.23739880617	-0.0792414626989912	0.0847213642098378	-0.935318540229428	0.349624163321365	0.999314477150179	ENSMUSG00000003135	1	39534992	39546889	Cnot11	CCR4-NOT transcription complex, subunit 11 [Source:MGI Symbol;Acc:MGI:106580]
411	292.583636230307	0.25152827521973	0.420529319017116	0.598123041236735	0.549757837071608	0.999314477150179	ENSMUSG00000003153	6	122727809	122801640	Slc2a3	solute carrier family 2 (facilitated glucose transporter), member 3 [Source:MGI Symbol;Acc:MGI:95757]
412	1749.12501995159	-0.0521787547679264	0.0912525965329828	-0.571805699239107	0.567453615779929	0.999314477150179	ENSMUSG00000003154	6	122819914	122845366	Foxj2	forkhead box J2 [Source:MGI Symbol;Acc:MGI:1926805]
413	4097.65377093601	-0.35409135351068	0.147286259627047	-2.40410310104484	0.0162122002090383	0.901421048947188	ENSMUSG00000003161	5	8046078	8069379	Sri	sorcin [Source:MGI Symbol;Acc:MGI:98419]
414	3673.86489270418	-0.0233022728345166	0.138488180139257	-0.16826181708132	0.866377311094589	0.999314477150179	ENSMUSG00000003166	16	17839482	17898562	Dgcr2	DiGeorge syndrome critical region gene 2 [Source:MGI Symbol;Acc:MGI:892866]
415	1524.12132413735	-0.181976021057885	0.122178589244344	-1.48942643865328	0.136375110804691	0.999314477150179	ENSMUSG00000003184	7	44997648	45002848	Irf3	interferon regulatory factor 3 [Source:MGI Symbol;Acc:MGI:1859179]
416	394.305533748667	-0.129278209134217	0.244080316891724	-0.529654380904324	0.596351582702501	0.999314477150179	ENSMUSG00000003190	7	44991222	44998712	Bcl2l12	BCL2-like 12 (proline rich) [Source:MGI Symbol;Acc:MGI:1922986]
417	191.927027796881	-0.0873907808424788	0.22008781979975	-0.397072318322715	0.691314132297802	0.999314477150179	ENSMUSG00000003198	17	55892093	55898928	Zfp959	zinc finger protein 959 [Source:MGI Symbol;Acc:MGI:2385058]
418	1345.05501746195	-0.111035874032601	0.161043694180413	-0.689476695114873	0.490523333998541	0.999314477150179	ENSMUSG00000003199	17	56005711	56016790	Mpnd	MPN domain containing [Source:MGI Symbol;Acc:MGI:1915297]
419	2977.24125624681	0.0436817854671837	0.110481368053409	0.395376942165188	0.692564723255363	0.999314477150179	ENSMUSG00000003200	17	56016750	56036635	Sh3gl1	SH3-domain GRB2-like 1 [Source:MGI Symbol;Acc:MGI:700010]
420	254.364969026977	-0.168499364292057	0.190946037892297	-0.882444936548505	0.377536244250741	0.999314477150179	ENSMUSG00000003208	17	55959099	55968285	Yju2	YJU2 splicing factor [Source:MGI Symbol;Acc:MGI:1920136]
421	16502.1598578293	0.00774196303577482	0.101487553970128	0.0762848520130219	0.939192477067205	0.999314477150179	ENSMUSG00000003226	10	58446920	58494356	Ranbp2	RAN binding protein 2 [Source:MGI Symbol;Acc:MGI:894323]
422	927.090035169344	0.0211041576274631	0.24295657678356	0.086863907562642	0.930779688635958	0.999314477150179	ENSMUSG00000003228	19	60889749	61095968	Grk5	G protein-coupled receptor kinase 5 [Source:MGI Symbol;Acc:MGI:109161]
423	2236.36449432197	-0.0705913187714602	0.115490404988768	-0.611231026320547	0.541046645895177	0.999314477150179	ENSMUSG00000003233	16	20516982	20534010	Dvl3	dishevelled segment polarity protein 3 [Source:MGI Symbol;Acc:MGI:108100]
424	2187.0559968012	-0.169876901658139	0.0851381674709784	-1.99530841107246	0.046009253108579	0.999314477150179	ENSMUSG00000003234	16	20548577	20561379	Abcf3	ATP-binding cassette, sub-family F (GCN20), member 3 [Source:MGI Symbol;Acc:MGI:1351656]
425	3399.47072888572	-0.115718558752489	0.0862614482966581	-1.34148638861854	0.179762586068482	0.999314477150179	ENSMUSG00000003235	16	20498817	20509323	Eif2b5	eukaryotic translation initiation factor 2B, subunit 5 epsilon [Source:MGI Symbol;Acc:MGI:2446176]
426	2340.64540851797	-0.00845396791665802	0.145473270535089	-0.0581135481835398	0.95365818274212	0.999878120469849	ENSMUSG00000003269	7	45806637	45814581	Cyth2	cytohesin 2 [Source:MGI Symbol;Acc:MGI:1334255]
427	84.3017902745518	-0.127698908098978	0.630876570022483	-0.202415043079547	0.839592269125998	0.999314477150179	ENSMUSG00000003273	7	45699843	45704682	Car11	carbonic anhydrase 11 [Source:MGI Symbol;Acc:MGI:1336193]
428	112.068354007657	-0.045953304879584	0.877605990945672	-0.0523621139254834	0.958240161390681	0.999878120469849	ENSMUSG00000003279	17	69969073	70821413	Dlgap1	DLG associated protein 1 [Source:MGI Symbol;Acc:MGI:1346065]
429	340.055953609408	0.149563427436984	0.32556150695804	0.459401447162671	0.645945909230325	0.999314477150179	ENSMUSG00000003282	4	3900996	3938423	Plag1	pleiomorphic adenoma gene 1 [Source:MGI Symbol;Acc:MGI:1891916]
430	337.53112449078	2.02576471967703	0.71718796589666	2.82459385266501	0.00473405816265153	0.573674720300329	ENSMUSG00000003283	2	153108468	153151441	Hck	hemopoietic cell kinase [Source:MGI Symbol;Acc:MGI:96052]
431	1096.0247145153	-0.0655038238942121	0.10246667047795	-0.639269565300336	0.522647583871766	0.999314477150179	ENSMUSG00000003299	9	21002738	21008839	Mrpl4	mitochondrial ribosomal protein L4 [Source:MGI Symbol;Acc:MGI:2137210]
432	1757.9730721885	-0.0602508833538668	0.0902275965968449	-0.667765579782424	0.504283241145221	0.999314477150179	ENSMUSG00000003308	9	21229730	21239361	Keap1	kelch-like ECH-associated protein 1 [Source:MGI Symbol;Acc:MGI:1858732]
433	15290.3493638546	0.136236103626191	0.107517407588839	1.26710740782716	0.205116887137826	0.999314477150179	ENSMUSG00000003316	8	111154421	111259216	Glg1	golgi apparatus protein 1 [Source:MGI Symbol;Acc:MGI:104967]
434	959.994661724342	0.113832225766793	0.207014246942093	0.549876288459678	0.582404228688368	0.999314477150179	ENSMUSG00000003344	10	80642617	80657071	Btbd2	BTB (POZ) domain containing 2 [Source:MGI Symbol;Acc:MGI:1933831]
435	4017.17226614736	-0.0180832120913564	0.0737104170687016	-0.245327767912396	0.806202652881131	0.999314477150179	ENSMUSG00000003345	10	80622838	80640749	Csnk1g2	casein kinase 1, gamma 2 [Source:MGI Symbol;Acc:MGI:1920014]
436	1730.46320617785	-0.0384851318549528	0.198293521526056	-0.194081639978822	0.846111957460297	0.999314477150179	ENSMUSG00000003346	10	80583654	80590341	Abhd17a	abhydrolase domain containing 17A [Source:MGI Symbol;Acc:MGI:106388]
437	3958.34766160766	0.0302963817219438	0.18013653543821	0.168185657885798	0.866437223576444	0.999314477150179	ENSMUSG00000003348	10	80685253	80701977	Mob3a	MOB kinase activator 3A [Source:MGI Symbol;Acc:MGI:3050117]
438	1697.48941078294	0.101312903388336	0.218885712607039	0.462857544156943	0.643466481038873	0.999314477150179	ENSMUSG00000003352	15	98630840	98644529	Cacnb3	calcium channel, voltage-dependent, beta 3 subunit [Source:MGI Symbol;Acc:MGI:103307]
439	76.452093363651	0.0187856070185357	0.418310984383503	0.0449082326781866	0.964180454738451	0.999878120469849	ENSMUSG00000003354	15	98708207	98723336	Ccdc65	coiled-coil domain containing 65 [Source:MGI Symbol;Acc:MGI:2146001]
440	578.734362171257	0.245762179857709	0.131722093950444	1.86576277742873	0.062074562206511	0.999314477150179	ENSMUSG00000003355	15	98724366	98728198	Fkbp11	FK506 binding protein 11 [Source:MGI Symbol;Acc:MGI:1913370]
441	4624.96897439126	-0.138740439619905	0.0750034760205412	-1.84978679630672	0.0643442846466892	0.999314477150179	ENSMUSG00000003360	15	98645134	98662894	Ddx23	DEAD (Asp-Glu-Ala-Asp) box polypeptide 23 [Source:MGI Symbol;Acc:MGI:1921601]
442	5508.15168135762	0.14594026797766	0.197182893035284	0.740126416298931	0.45922329121678	0.999314477150179	ENSMUSG00000003363	7	27532000	27553218	Pld3	phospholipase D family, member 3 [Source:MGI Symbol;Acc:MGI:1333782]
443	301.962700861188	-0.431332060971623	0.529372533155343	-0.814798717267505	0.415187535310327	0.999314477150179	ENSMUSG00000003378	7	25009849	25072346	Grik5	glutamate receptor, ionotropic, kainate 5 (gamma 2) [Source:MGI Symbol;Acc:MGI:95818]
444	2271.08955617678	0.161098391915951	0.185094360995455	0.870358184061084	0.384104691107395	0.999314477150179	ENSMUSG00000003380	7	24969752	24972754	Rabac1	Rab acceptor 1 (prenylated) [Source:MGI Symbol;Acc:MGI:1201692]
445	1487.08915173387	0.18523578446482	0.177368677781394	1.04435454321378	0.296321386454887	0.999314477150179	ENSMUSG00000003382	3	87525407	87540156	Etv3	ets variant 3 [Source:MGI Symbol;Acc:MGI:1350926]
446	8672.79662465787	0.171027081748526	0.115823558542581	1.4766173989176	0.13977822513414	0.999314477150179	ENSMUSG00000003402	9	22002806	22014222	Prkcsh	protein kinase C substrate 80K-H [Source:MGI Symbol;Acc:MGI:107877]
447	514.530983728756	-0.780456948947686	0.585179291811625	-1.33370568622056	0.182300330519128	0.999314477150179	ENSMUSG00000003411	4	108879063	108943324	Rab3b	RAB3B, member RAS oncogene family [Source:MGI Symbol;Acc:MGI:1917158]
448	2626.69000525983	0.105073241184663	0.268540924087467	0.391274594521168	0.695594275639315	0.999314477150179	ENSMUSG00000003420	7	45092990	45103851	Fcgrt	Fc receptor, IgG, alpha chain transporter [Source:MGI Symbol;Acc:MGI:103017]
449	1663.4825512314	-0.0543869401916177	0.078923461425973	-0.689109920028411	0.49075409783377	0.999314477150179	ENSMUSG00000003421	7	45062429	45078210	Nosip	nitric oxide synthase interacting protein [Source:MGI Symbol;Acc:MGI:1913644]
450	679.748708763437	-0.136351081412172	0.186543591844292	-0.730934148228392	0.464819376724687	0.999314477150179	ENSMUSG00000003423	7	45154303	45160065	Pih1d1	PIH1 domain containing 1 [Source:MGI Symbol;Acc:MGI:1916095]
451	15812.1480596829	-0.0441041739936077	0.12031023601782	-0.366587045736283	0.713927072512589	0.999314477150179	ENSMUSG00000003429	7	45122379	45124439	Rps11	ribosomal protein S11 [Source:MGI Symbol;Acc:MGI:1351329]
452	8360.84880201397	-0.0382582410187964	0.0864067718537152	-0.4427690121738	0.657932819312808	0.999314477150179	ENSMUSG00000003435	7	28314891	28338746	Supt5	suppressor of Ty 5, DSIF elongation factor subunit [Source:MGI Symbol;Acc:MGI:1202400]
453	2658.4672896524	-0.0525330508107618	0.129051878372681	-0.407069245897025	0.68395713037189	0.999314477150179	ENSMUSG00000003437	7	28392951	28399388	Paf1	Paf1, RNA polymerase II complex component [Source:MGI Symbol;Acc:MGI:1923988]
454	1368.18058602558	-0.162407032991952	0.12344562922154	-1.31561590326127	0.188302993066544	0.999314477150179	ENSMUSG00000003438	7	28305516	28312072	Timm50	translocase of inner mitochondrial membrane 50 [Source:MGI Symbol;Acc:MGI:1913775]
455	741.478016266572	-0.0643686299895909	0.140255745805783	-0.458937561664848	0.646279004343127	0.999314477150179	ENSMUSG00000003444	7	28386146	28392708	Med29	mediator complex subunit 29 [Source:MGI Symbol;Acc:MGI:1914474]
456	207.497221710456	0.852718927181903	0.711718598245492	1.19811246928772	0.230873235128725	0.999314477150179	ENSMUSG00000003452	6	149408886	149563329	Bicd1	BICD cargo adaptor 1 [Source:MGI Symbol;Acc:MGI:1101760]
457	5913.79221500565	0.157522141024162	0.137819993598483	1.14295565477298	0.2530570032788	0.999314477150179	ENSMUSG00000003458	1	172066013	172082795	Ncstn	nicastrin [Source:MGI Symbol;Acc:MGI:1891700]
458	2987.17592670668	0.0211832350255577	0.143379859193294	0.147742054879549	0.882546340817218	0.999314477150179	ENSMUSG00000003464	1	172126755	172136493	Pex19	peroxisomal biogenesis factor 19 [Source:MGI Symbol;Acc:MGI:1334458]
459	71.6819506968164	-1.07088099242059	1.17401154760534	-0.912155416703431	0.361686909506237	0.999314477150179	ENSMUSG00000003469	14	70457476	70468832	Phyhip	phytanoyl-CoA hydroxylase interacting protein [Source:MGI Symbol;Acc:MGI:1860417]
460	2374.22551922438	-0.0500563739038216	0.155576340283701	-0.321747984382082	0.747643622873429	0.999314477150179	ENSMUSG00000003500	6	29200434	29216364	Impdh1	inosine monophosphate dehydrogenase 1 [Source:MGI Symbol;Acc:MGI:96567]
461	3545.68573732165	0.428421522170846	0.318855976884754	1.34362079819408	0.179071040486763	0.999314477150179	ENSMUSG00000003518	11	101971143	101987013	Dusp3	dual specificity phosphatase 3 (vaccinia virus phosphatase VH1-related) [Source:MGI Symbol;Acc:MGI:1919599]
462	42.8602856113272	0.104274398549054	0.47446679731586	0.219771750392128	0.826048921675782	0.999314477150179	ENSMUSG00000003526	16	18060357	18090203	Prodh	proline dehydrogenase [Source:MGI Symbol;Acc:MGI:97770]
463	943.915354474962	-0.117903397057213	0.0788613478711684	-1.49507205037664	0.134895639303857	0.999314477150179	ENSMUSG00000003527	16	17900709	17911348	Ess2	ess-2 splicing factor [Source:MGI Symbol;Acc:MGI:107854]
464	2660.22634441098	-0.00394883132594595	0.149468135188627	-0.0264192185241529	0.978922965333874	0.999878120469849	ENSMUSG00000003528	16	17925223	17928219	Slc25a1	solute carrier family 25 (mitochondrial carrier, citrate transporter), member 1 [Source:MGI Symbol;Acc:MGI:1345283]
465	540.753668413097	-0.0256576342378076	0.20028729180608	-0.128104154819016	0.898066548072098	0.999314477150179	ENSMUSG00000003531	16	18052860	18071632	Dgcr6	DiGeorge syndrome critical region gene 6 [Source:MGI Symbol;Acc:MGI:1202877]
466	4644.66270612502	-0.0126727481437225	0.268933585753155	-0.0471222220468753	0.962415816376362	0.999878120469849	ENSMUSG00000003534	17	35681567	35704621	Ddr1	discoidin domain receptor family, member 1 [Source:MGI Symbol;Acc:MGI:99216]
467	2623.49046554894	0.0125265966429734	0.318559024912341	0.0393226864202652	0.968633119454454	0.999878120469849	ENSMUSG00000003541	17	35821684	35822923	Ier3	immediate early response 3 [Source:MGI Symbol;Acc:MGI:104814]
468	1774.36574916776	0.712100630853973	0.349967187520599	2.03476399001566	0.0418746260174907	0.999314477150179	ENSMUSG00000003545	7	19302696	19310051	Fosb	FBJ osteosarcoma oncogene B [Source:MGI Symbol;Acc:MGI:95575]
469	797.189009329558	-0.0858377915801227	0.182151943900381	-0.47124279731578	0.637467359715266	0.999314477150179	ENSMUSG00000003546	17	46630624	46646022	Klc4	kinesin light chain 4 [Source:MGI Symbol;Acc:MGI:1922014]
470	3122.47492144585	0.524708714849851	0.385062163744005	1.36265975796751	0.172989766047301	0.999314477150179	ENSMUSG00000003549	7	19344778	19356524	Ercc1	excision repair cross-complementing rodent repair deficiency, complementation group 1 [Source:MGI Symbol;Acc:MGI:95412]
471	610.785083069395	0.287088209773973	0.624657536049976	0.459592966074461	0.645808408893803	0.999314477150179	ENSMUSG00000003559	19	46707458	46741099	As3mt	arsenic (+3 oxidation state) methyltransferase [Source:MGI Symbol;Acc:MGI:1929882]
472	2971.80097018477	-0.104577838297802	0.167702231764027	-0.623592406599292	0.532895298708491	0.999314477150179	ENSMUSG00000003573	8	70282827	70294361	Homer3	homer scaffolding protein 3 [Source:MGI Symbol;Acc:MGI:1347359]
473	1443.95725872477	0.0155887879405244	0.156996896951247	0.0992936054358146	0.920905155450986	0.999314477150179	ENSMUSG00000003575	8	70382355	70439579	Crtc1	CREB regulated transcription coactivator 1 [Source:MGI Symbol;Acc:MGI:2142523]
474	902.397822070086	-0.0344774500632945	0.0868092410456132	-0.39716336242565	0.691246997574617	0.999314477150179	ENSMUSG00000003581	11	4135202	4141172	Rnf215	ring finger protein 215 [Source:MGI Symbol;Acc:MGI:1918923]
475	162.726422205567	0.54595490123258	0.383953747934872	1.42192882389883	0.155046914556017	0.999314477150179	ENSMUSG00000003585	11	4097039	4123415	Sec14l2	SEC14-like lipid binding 2 [Source:MGI Symbol;Acc:MGI:1915065]
476	616.639412219222	-0.104712646825474	0.171559682565187	-0.610356963010157	0.541625370535247	0.999314477150179	ENSMUSG00000003604	2	112492964	112634573	Aven	apoptosis, caspase activation inhibitor [Source:MGI Symbol;Acc:MGI:1921518]
477	132.946079543954	-0.0617446784481906	0.419320056542248	-0.147249523329132	0.88293507262041	0.999314477150179	ENSMUSG00000003617	3	19957054	20009145	Cp	ceruloplasmin [Source:MGI Symbol;Acc:MGI:88476]
478	2740.84049388468	-0.0205779702627673	0.117003869940927	-0.175874270425045	0.860392719475811	0.999314477150179	ENSMUSG00000003623	5	8966033	8997324	Crot	carnitine O-octanoyltransferase [Source:MGI Symbol;Acc:MGI:1921364]
479	309.695803982367	0.586216150536476	0.533840812877914	1.09811040369171	0.272156282977247	0.999314477150179	ENSMUSG00000003644	4	133847290	133887797	Rps6ka1	ribosomal protein S6 kinase polypeptide 1 [Source:MGI Symbol;Acc:MGI:104558]
480	8646.16899175319	-0.111025540899447	0.0941025088787936	-1.17983614063309	0.238065392380758	0.999314477150179	ENSMUSG00000003660	2	127208386	127240451	Snrnp200	small nuclear ribonucleoprotein 200 (U5) [Source:MGI Symbol;Acc:MGI:2444401]
481	1459.99850211103	-0.105962588536195	0.0867112690523964	-1.22201635028737	0.221701443995616	0.999314477150179	ENSMUSG00000003662	2	127240938	127247816	Ciao1	cytosolic iron-sulfur protein assembly 1 [Source:MGI Symbol;Acc:MGI:1346998]
482	292.028983198185	0.114078070140748	0.655105199016413	0.174137024575636	0.861757776291742	0.999314477150179	ENSMUSG00000003665	17	17843323	17855205	Has1	hyaluronan synthase 1 [Source:MGI Symbol;Acc:MGI:106590]
483	890.021404937808	-0.0557841314540103	0.14421476515704	-0.386812899450797	0.698894726816095	0.999314477150179	ENSMUSG00000003680	19	8774487	8786417	Taf6l	TATA-box binding protein associated factor 6 like [Source:MGI Symbol;Acc:MGI:2444957]
484	2340.22061197219	0.182425593995464	0.200530444369165	0.909715203441276	0.362972724139807	0.999314477150179	ENSMUSG00000003721	1	121304353	121332589	Insig2	insulin induced gene 2 [Source:MGI Symbol;Acc:MGI:1920249]
485	7568.78447743272	-0.0987263834577657	0.0950447511804862	-1.03873577690038	0.298927637275231	0.999314477150179	ENSMUSG00000003731	4	129643980	129672767	Kpna6	karyopherin (importin) alpha 6 [Source:MGI Symbol;Acc:MGI:1100836]
486	1639.57347167237	0.152493003929204	0.16027923562107	0.951420833386835	0.341390788703018	0.999314477150179	ENSMUSG00000003746	10	53904785	54076609	Man1a	mannosidase 1, alpha [Source:MGI Symbol;Acc:MGI:104677]
487	770.843902299544	0.117247120307781	0.128294092393062	0.913893368905595	0.360772878349412	0.999314477150179	ENSMUSG00000003752	7	27207172	27228661	Itpkc	inositol 1,4,5-trisphosphate 3-kinase C [Source:MGI Symbol;Acc:MGI:2442554]
488	966.285403654765	0.0359023771660194	0.151526125593773	0.236938528094293	0.812704479778385	0.999314477150179	ENSMUSG00000003762	7	27233023	27257950	Coq8b	coenzyme Q8B [Source:MGI Symbol;Acc:MGI:1924139]
489	2655.74782889939	-0.15740809894044	0.251784542436873	-0.625169827412677	0.531859602556645	0.999314477150179	ENSMUSG00000003778	18	34598615	34624601	Brd8	bromodomain containing 8 [Source:MGI Symbol;Acc:MGI:1925906]
490	1978.9156422576	-0.975136746141472	0.549595116184927	-1.77428204404451	0.0760165091366084	0.999314477150179	ENSMUSG00000003779	18	34624613	34633277	Kif20a	kinesin family member 20A [Source:MGI Symbol;Acc:MGI:1201682]
491	2069.30286441918	-0.106287949406784	0.124426588060426	-0.854222164760858	0.392981904400332	0.999314477150179	ENSMUSG00000003808	8	84856989	84869257	Farsa	phenylalanyl-tRNA synthetase, alpha subunit [Source:MGI Symbol;Acc:MGI:1913840]
492	920.150459786375	-0.205602763912285	0.164372585388362	-1.25083366807493	0.210995168568	0.999314477150179	ENSMUSG00000003809	8	84886393	84893921	Gcdh	glutaryl-Coenzyme A dehydrogenase [Source:MGI Symbol;Acc:MGI:104541]
493	5961.80557556373	0.393852300779935	0.298026512676105	1.3215344408233	0.186323226646237	0.999314477150179	ENSMUSG00000003810	4	116306762	116464183	Mast2	microtubule associated serine/threonine kinase 2 [Source:MGI Symbol;Acc:MGI:894676]
494	608.521172098385	0.0333444675000453	0.307255827703886	0.108523466419588	0.913580466930316	0.999314477150179	ENSMUSG00000003812	8	84908560	84922915	Dnase2a	deoxyribonuclease II alpha [Source:MGI Symbol;Acc:MGI:1329019]
495	1752.72588823387	-0.0133596185893233	0.0847846684779116	-0.157571160318964	0.874794730360189	0.999314477150179	ENSMUSG00000003813	8	84834019	84840665	Rad23a	RAD23 homolog A, nucleotide excision repair protein [Source:MGI Symbol;Acc:MGI:105126]
496	39052.447406648	0.188713340280511	0.164370477712487	1.14809753495153	0.250928301697468	0.999314477150179	ENSMUSG00000003814	8	84841850	84846934	Calr	calreticulin [Source:MGI Symbol;Acc:MGI:88252]
497	125.059669202383	-0.303576819120093	0.587378626594396	-0.51683327478261	0.605272549716826	0.999314477150179	ENSMUSG00000003824	8	84872111	84888221	Syce2	synaptonemal complex central element protein 2 [Source:MGI Symbol;Acc:MGI:1919096]
498	17982.1336609083	-0.257464809456799	0.207621493257815	-1.24006819051768	0.214950173277644	0.999314477150179	ENSMUSG00000003847	8	107293470	107379517	Nfat5	nuclear factor of activated T cells 5 [Source:MGI Symbol;Acc:MGI:1859333]
499	1874.51277348664	-0.260045091123924	0.130728998895277	-1.98919209449648	0.0466800041675318	0.999314477150179	ENSMUSG00000003848	8	107412486	107425051	Nob1	NIN1/RPN12 binding protein 1 homolog [Source:MGI Symbol;Acc:MGI:1914869]
500	8481.3831889966	0.0180979479153391	0.442217591142806	0.0409254364318011	0.96735533909123	0.999878120469849	ENSMUSG00000003849	8	107388225	107403206	Nqo1	NAD(P)H dehydrogenase, quinone 1 [Source:MGI Symbol;Acc:MGI:103187]
501	86.936934009873	0.106456877513421	0.334170798344966	0.318570258205283	0.75005240972711	0.999314477150179	ENSMUSG00000003863	7	45339122	45367019	Ppfia3	protein tyrosine phosphatase, receptor type, f polypeptide (PTPRF), interacting protein (liprin), alpha 3 [Source:MGI Symbol;Acc:MGI:1924037]
502	3149.76737721633	-0.119150303796816	0.127138374308298	-0.93717026385667	0.348670983081917	0.999314477150179	ENSMUSG00000003865	7	45434844	45456619	Gys1	glycogen synthase 1, muscle [Source:MGI Symbol;Acc:MGI:101805]
503	2032.49972238642	-0.276998868292719	0.160644862100729	-1.72429335535819	0.0846548982246525	0.999314477150179	ENSMUSG00000003868	7	45421760	45438096	Ruvbl2	RuvB-like protein 2 [Source:MGI Symbol;Acc:MGI:1342299]
504	3386.89399079917	-0.17087697465567	0.106379811030153	-1.60629139120425	0.108209900977467	0.999314477150179	ENSMUSG00000003873	7	45461697	45466898	Bax	BCL2-associated X protein [Source:MGI Symbol;Acc:MGI:99702]
505	1156.07977465132	0.078574942185961	0.11680187231786	0.672719885620755	0.501125514070958	0.999314477150179	ENSMUSG00000003923	10	71225464	71238280	Tfam	transcription factor A, mitochondrial [Source:MGI Symbol;Acc:MGI:107810]
506	540.926253018723	0.0374547194600229	0.116446550879833	0.321647306657235	0.747719901176281	0.999314477150179	ENSMUSG00000003929	17	33329342	33358878	Zfp81	zinc finger protein 81 [Source:MGI Symbol;Acc:MGI:1890752]
507	13060.1512450999	0.254286370110853	0.682202882218102	0.372743031052684	0.709339706552051	0.999314477150179	ENSMUSG00000003948	11	90249456	90278589	Mmd	monocyte to macrophage differentiation-associated [Source:MGI Symbol;Acc:MGI:1914718]
508	137.875665162259	0.443864440150243	0.700497917539107	0.633641341446905	0.526314914336129	0.999314477150179	ENSMUSG00000003949	11	90336536	90390895	Hlf	hepatic leukemia factor [Source:MGI Symbol;Acc:MGI:96108]
509	1156.39072858041	-0.0034442608020792	0.159939812371666	-0.0215347307903268	0.982819098716733	0.999878120469849	ENSMUSG00000003955	16	36043761	36071594	Fam162a	family with sequence similarity 162, member A [Source:MGI Symbol;Acc:MGI:1917436]
510	25441.2073482219	-0.120998384758933	0.102692815647847	-1.17825559651475	0.238694724137778	0.999314477150179	ENSMUSG00000003970	15	76904078	76906314	Rpl8	ribosomal protein L8 [Source:MGI Symbol;Acc:MGI:1350927]
511	579.33249000509	0.0521519401721847	0.276230832727155	0.188798403340069	0.850250823288163	0.999314477150179	ENSMUSG00000003992	13	91460283	91703429	Ssbp2	single-stranded DNA binding protein 2 [Source:MGI Symbol;Acc:MGI:1914220]
512	208.998355144109	0.0230973707058659	0.26410289996945	0.0874559526174746	0.930309095945267	0.999314477150179	ENSMUSG00000004018	11	26386135	26471876	Fancl	Fanconi anemia, complementation group L [Source:MGI Symbol;Acc:MGI:1914280]
513	851.908802268053	0.248670558280788	0.236722997737952	1.05047063723002	0.293501784027819	0.999314477150179	ENSMUSG00000004032	3	107895821	107898686	Gstm5	glutathione S-transferase, mu 5 [Source:MGI Symbol;Acc:MGI:1309466]
514	61.9075422354975	0.363457100755984	0.701450985651167	0.518150388538668	0.604353346000374	0.999314477150179	ENSMUSG00000004035	3	107926334	107931817	Gstm7	glutathione S-transferase, mu 7 [Source:MGI Symbol;Acc:MGI:1915562]
515	10964.5734111503	-0.032909672463336	0.215753354236258	-0.152533769775364	0.87876595762139	0.999314477150179	ENSMUSG00000004040	11	100885098	100939540	Stat3	signal transducer and activator of transcription 3 [Source:MGI Symbol;Acc:MGI:103038]
516	2286.4801802838	-0.522923485291604	0.457812825139339	-1.14222113618693	0.253362112505593	0.999314477150179	ENSMUSG00000004043	11	100859351	100885169	Stat5a	signal transducer and activator of transcription 5A [Source:MGI Symbol;Acc:MGI:103036]
517	40981.8903155565	-0.183158789335447	0.191905412739885	-0.954422216238929	0.339869965103686	0.999314477150179	ENSMUSG00000004044	11	100956733	100970887	Cavin1	caveolae associated 1 [Source:MGI Symbol;Acc:MGI:1277968]
518	1096.75844553161	0.0225698451670592	0.16739196316736	0.134832310584073	0.892744458942265	0.999314477150179	ENSMUSG00000004054	19	5688742	5702865	Map3k11	mitogen-activated protein kinase kinase kinase 11 [Source:MGI Symbol;Acc:MGI:1346880]
519	5750.09418130473	-0.168682410870548	0.111403947441088	-1.51415111174359	0.129987517808435	0.999314477150179	ENSMUSG00000004056	7	27591552	27640826	Akt2	thymoma viral proto-oncogene 2 [Source:MGI Symbol;Acc:MGI:104874]
520	2041.37343497162	-0.0512198044757575	0.117061649301044	-0.437545556393427	0.66171574508121	0.999314477150179	ENSMUSG00000004069	16	4639989	4707695	Dnaja3	DnaJ heat shock protein family (Hsp40) member A3 [Source:MGI Symbol;Acc:MGI:1933786]
521	1500.31140577508	0.00357343713098112	0.152291130450299	0.0234645124795848	0.981279745624916	0.999878120469849	ENSMUSG00000004070	16	4726361	4766742	Hmox2	heme oxygenase 2 [Source:MGI Symbol;Acc:MGI:109373]
522	1735.83319868672	-0.0375161034146341	0.12796375259158	-0.293177580798007	0.769386419491513	0.999314477150179	ENSMUSG00000004071	16	4750348	4790292	Cdip1	cell death inducing Trp53 target 1 [Source:MGI Symbol;Acc:MGI:1913876]
523	8939.53723980899	0.228412547207024	0.229847383704339	0.993757438200119	0.32034097170172	0.999314477150179	ENSMUSG00000004085	2	72285637	72442610	Map3k20	mitogen-activated protein kinase kinase kinase 20 [Source:MGI Symbol;Acc:MGI:2443258]
524	2360.19628636026	-0.0885814281891823	0.10253094522071	-0.863948225567417	0.387616332909697	0.999314477150179	ENSMUSG00000004096	9	14500617	14510577	Cwc15	CWC15 spliceosome-associated protein [Source:MGI Symbol;Acc:MGI:1913320]
525	25875.4440773442	0.893554589646244	0.477747873259833	1.87034760311799	0.0614355630736691	0.999314477150179	ENSMUSG00000004098	9	20770050	20815067	Col5a3	collagen, type V, alpha 3 [Source:MGI Symbol;Acc:MGI:1858212]
526	4476.91051337303	-0.388268840454214	0.360013838748722	-1.07848309888224	0.28081822021182	0.999314477150179	ENSMUSG00000004099	9	20907209	20959888	Dnmt1	DNA methyltransferase (cytosine-5) 1 [Source:MGI Symbol;Acc:MGI:94912]
527	1479.85488750699	-0.148270747848591	0.187581464604623	-0.790433895806875	0.429274413328867	0.999314477150179	ENSMUSG00000004100	9	20888175	20892178	Ppan	peter pan homolog [Source:MGI Symbol;Acc:MGI:2178445]
528	44522.7522037657	0.0587689083873658	0.257584816382752	0.228153620281871	0.819526816187496	0.999314477150179	ENSMUSG00000004105	2	33216069	33247717	Angptl2	angiopoietin-like 2 [Source:MGI Symbol;Acc:MGI:1347002]
529	131.443474040946	0.28549442779053	0.456107280846479	0.625937010390817	0.531356257753388	0.999314477150179	ENSMUSG00000004113	2	24603887	24763152	Cacna1b	calcium channel, voltage-dependent, N type, alpha 1B subunit [Source:MGI Symbol;Acc:MGI:88296]
530	722.450055768596	0.0527112675944102	0.19982130041955	0.263792035602492	0.79194017193938	0.999314477150179	ENSMUSG00000004127	3	138143448	138159821	Trmt10a	tRNA methyltransferase 10A [Source:MGI Symbol;Acc:MGI:1920421]
531	529.990739212757	0.0593771471941538	0.436639759010392	0.135986579254091	0.891831890607333	0.999314477150179	ENSMUSG00000004151	12	38779380	38870484	Etv1	ets variant 1 [Source:MGI Symbol;Acc:MGI:99254]
532	65.9887708326979	0.214540798185798	0.325438773372171	0.659235517522217	0.5097445425927	0.999314477150179	ENSMUSG00000004187	15	76659858	76668196	Kifc2	kinesin family member C2 [Source:MGI Symbol;Acc:MGI:109187]
533	52164.3358747503	0.384554697250248	0.267304133845927	1.43864104051568	0.150252252110005	0.999314477150179	ENSMUSG00000004207	10	60277627	60302597	Psap	prosaposin [Source:MGI Symbol;Acc:MGI:97783]
534	7249.19537083874	-0.0370769056293492	0.281924766261181	-0.131513474750921	0.895369127844614	0.999314477150179	ENSMUSG00000004221	X	74393290	74453854	Ikbkg	inhibitor of kappaB kinase gamma [Source:MGI Symbol;Acc:MGI:1338074]
535	586.314425707246	0.00416611216704565	0.121031765112199	0.0344216426421904	0.972540925363764	0.999878120469849	ENSMUSG00000004233	3	99141068	99239186	Wars2	tryptophanyl tRNA synthetase 2 (mitochondrial) [Source:MGI Symbol;Acc:MGI:1917810]
536	4892.78122900077	0.100663337027486	0.0932604461558325	1.07937867742219	0.280418952301927	0.999314477150179	ENSMUSG00000004263	6	124742544	124756524	Atn1	atrophin 1 [Source:MGI Symbol;Acc:MGI:104725]
537	5523.22318840123	-0.163443872496675	0.12814651386012	-1.27544532873586	0.202151663298047	0.999314477150179	ENSMUSG00000004264	6	124712336	124716950	Phb2	prohibitin 2 [Source:MGI Symbol;Acc:MGI:102520]
538	171.775294005909	3.42852508076295	1.02528756236744	3.34396437312309	0.000825903429112183	0.265748286052365	ENSMUSG00000004266	6	124720707	124738714	Ptpn6	protein tyrosine phosphatase, non-receptor type 6 [Source:MGI Symbol;Acc:MGI:96055]
539	784.280806807845	0.0557657291574801	0.378353754549066	0.147390447397419	0.88282384505071	0.999314477150179	ENSMUSG00000004267	6	124760053	124769673	Eno2	enolase 2, gamma neuronal [Source:MGI Symbol;Acc:MGI:95394]
540	2097.62414537903	-0.176182158378479	0.140479775295329	-1.25414607197437	0.209788917029025	0.999314477150179	ENSMUSG00000004268	6	124704085	124712178	Emg1	EMG1 N1-specific pseudouridine methyltransferase [Source:MGI Symbol;Acc:MGI:1315195]
541	2096.85613209798	-0.283186755627804	0.226683810687747	-1.24925884547569	0.211570415153359	0.999314477150179	ENSMUSG00000004270	6	124663027	124704418	Lpcat3	lysophosphatidylcholine acyltransferase 3 [Source:MGI Symbol;Acc:MGI:1315211]
542	1666.53155310118	0.222945538022959	0.233682814612349	0.954051920304016	0.340057361654779	0.999314477150179	ENSMUSG00000004285	6	29467718	29470512	Atp6v1f	ATPase, H+ transporting, lysosomal V1 subunit F [Source:MGI Symbol;Acc:MGI:1913394]
543	5711.34152443043	0.426235279745791	0.277733066201617	1.53469403400592	0.124859002001312	0.999314477150179	ENSMUSG00000004317	X	7153810	7319358	Clcn5	chloride channel, voltage-sensitive 5 [Source:MGI Symbol;Acc:MGI:99486]
544	879.301798740402	0.0463213125062692	0.248757310884414	0.186210858855089	0.852279408754502	0.999314477150179	ENSMUSG00000004319	8	60910389	60983300	Clcn3	chloride channel, voltage-sensitive 3 [Source:MGI Symbol;Acc:MGI:103555]
545	5880.90777704487	-0.121106625058038	0.134561724022347	-0.900007977290222	0.368116005430234	0.999314477150179	ENSMUSG00000004356	10	88746607	88826804	Utp20	UTP20 small subunit processome component [Source:MGI Symbol;Acc:MGI:1917933]
546	319.24005063009	0.696500768322558	0.812675635534082	0.857046449860435	0.39141921424463	0.999314477150179	ENSMUSG00000004360	10	29211606	29230779	9330159F19Rik	RIKEN cDNA 9330159F19 gene [Source:MGI Symbol;Acc:MGI:3036239]
547	6897.14349315687	-0.0233945357899275	0.065794792883432	-0.35556819566824	0.722163965207145	0.999314477150179	ENSMUSG00000004364	1	80264923	80340480	Cul3	cullin 3 [Source:MGI Symbol;Acc:MGI:1347360]
548	1096.84259346787	1.72179408467703	0.732436152085645	2.35077703329381	0.0187342560406239	0.914083304635588	ENSMUSG00000004371	7	4772373	4782859	Il11	interleukin 11 [Source:MGI Symbol;Acc:MGI:107613]
549	3821.66049931536	0.372083094931522	0.194840296925384	1.90968244661429	0.0561741124113492	0.999314477150179	ENSMUSG00000004383	8	72814599	73353540	Large1	LARGE xylosyl- and glucuronyltransferase 1 [Source:MGI Symbol;Acc:MGI:1342270]
550	2105.99116880509	-0.241083681482859	0.141092769882547	-1.7086891247762	0.0875085496428701	0.999314477150179	ENSMUSG00000004393	11	6258919	6267772	Ddx56	DEAD (Asp-Glu-Ala-Asp) box polypeptide 56 [Source:MGI Symbol;Acc:MGI:1277172]
551	2046.23971262552	0.189887814686405	0.236303321562075	0.80357657874277	0.421641554018546	0.999314477150179	ENSMUSG00000004394	11	6270369	6274870	Tmed4	transmembrane p24 trafficking protein 4 [Source:MGI Symbol;Acc:MGI:1915070]
552	1665.67189012097	0.108809255182927	0.211146034105807	0.515327013570153	0.606324525172123	0.999314477150179	ENSMUSG00000004446	6	120891930	120916853	Bid	BH3 interacting domain death agonist [Source:MGI Symbol;Acc:MGI:108093]
553	3163.14208711546	0.0796441667403294	0.0897387336983704	0.887511595695446	0.374803526014604	0.999314477150179	ENSMUSG00000004451	1	119470305	119504794	Ralb	v-ral simian leukemia viral oncogene B [Source:MGI Symbol;Acc:MGI:1927244]
554	6521.46881964427	-0.188192395463289	0.157063270376349	-1.19819481036114	0.23084118527473	0.999314477150179	ENSMUSG00000004455	5	122158278	122175273	Ppp1cc	protein phosphatase 1 catalytic subunit gamma [Source:MGI Symbol;Acc:MGI:104872]
555	4938.32336330553	0.210888307058535	0.114681410665969	1.83890576366197	0.0659290479231236	0.999314477150179	ENSMUSG00000004460	16	22857845	22879634	Dnajb11	DnaJ heat shock protein family (Hsp40) member B11 [Source:MGI Symbol;Acc:MGI:1915088]
556	525.129241429624	0.274230316452971	0.184145045888279	1.48920822241043	0.136432546277468	0.999314477150179	ENSMUSG00000004462	16	22813214	22857669	Tbccd1	TBCC domain containing 1 [Source:MGI Symbol;Acc:MGI:1917823]
557	226.102772746624	0.317805368460351	0.988406083487056	0.321533197508403	0.747806358760513	0.999314477150179	ENSMUSG00000004473	7	44302687	44306902	Clec11a	C-type lectin domain family 11, member a [Source:MGI Symbol;Acc:MGI:1298219]
558	486.700744336182	-0.0354216091005702	0.261322564697883	-0.135547456996381	0.89217904518986	0.999314477150179	ENSMUSG00000004500	7	12965838	12974236	Zfp324	zinc finger protein 324 [Source:MGI Symbol;Acc:MGI:2444641]
559	1331.52340231375	0.604913350260399	0.461042037850585	1.3120568204161	0.189500963622454	0.999314477150179	ENSMUSG00000004508	7	97081586	97308946	Gab2	growth factor receptor bound protein 2-associated protein 2 [Source:MGI Symbol;Acc:MGI:1333854]
560	9231.87642057883	0.0420939764849285	0.230193675300318	0.182863305996619	0.85490527494207	0.999314477150179	ENSMUSG00000004530	5	113842436	113908758	Coro1c	coronin, actin binding protein 1C [Source:MGI Symbol;Acc:MGI:1345964]
561	10354.4756349017	0.0503387202842102	0.148458674170835	0.339075642197129	0.734552747354794	0.999314477150179	ENSMUSG00000004535	6	52713729	52766780	Tax1bp1	Tax1 (human T cell leukemia virus type I) binding protein 1 [Source:MGI Symbol;Acc:MGI:1289308]
562	110.701829620104	-0.577996300603524	0.510955111518732	-1.13120759059543	0.257967727842335	0.999314477150179	ENSMUSG00000004558	14	51905271	51914158	Ndrg2	N-myc downstream regulated gene 2 [Source:MGI Symbol;Acc:MGI:1352498]
563	567.89726254305	-0.0605403171605697	0.173106333841139	-0.3497290700878	0.726542034955388	0.999314477150179	ENSMUSG00000004561	14	51884842	51893039	Mettl17	methyltransferase like 17 [Source:MGI Symbol;Acc:MGI:1098577]
564	6806.59667075224	-0.128135952242433	0.179884404003815	-0.712323855711893	0.476264254932313	0.999314477150179	ENSMUSG00000004562	14	51984719	52006251	Arhgef40	Rho guanine nucleotide exchange factor (GEF) 40 [Source:MGI Symbol;Acc:MGI:2685515]
565	1923.23243265244	-0.2628331123558	0.150501941517992	-1.74637688859569	0.0807454831988972	0.999314477150179	ENSMUSG00000004565	8	3515384	3544267	Pnpla6	patatin-like phospholipase domain containing 6 [Source:MGI Symbol;Acc:MGI:1354723]
566	1934.02997785966	0.0191660947432409	0.139188085874358	0.137699247912222	0.890478113817169	0.999314477150179	ENSMUSG00000004567	8	3500457	3515232	Mcoln1	mucolipin 1 [Source:MGI Symbol;Acc:MGI:1890498]
567	2681.49732932249	0.0404517329290712	0.284359470292644	0.142255620632015	0.886878099548307	0.999314477150179	ENSMUSG00000004568	8	3353415	3456601	Arhgef18	rho/rac guanine nucleotide exchange factor (GEF) 18 [Source:MGI Symbol;Acc:MGI:2142567]
568	4983.96971643346	-0.0434626169786526	0.080105989066153	-0.542563889233805	0.587430107481067	0.999314477150179	ENSMUSG00000004591	3	142790902	142882004	Pkn2	protein kinase N2 [Source:MGI Symbol;Acc:MGI:109211]
569	2542.76805570584	0.065778104666524	0.132041497686468	0.498162364249411	0.618369607012944	0.999314477150179	ENSMUSG00000004610	7	43444083	43457800	Etfb	electron transferring flavoprotein, beta polypeptide [Source:MGI Symbol;Acc:MGI:106098]
570	648.627402511218	0.122926430697291	0.378225132826429	0.32500862589082	0.745174543286274	0.999314477150179	ENSMUSG00000004626	8	3630955	3643644	Stxbp2	syntaxin binding protein 2 [Source:MGI Symbol;Acc:MGI:107370]
571	1194.60822034047	-0.30195735040832	0.385682495002182	-0.782916918245438	0.433675901872764	0.999314477150179	ENSMUSG00000004631	6	4674350	4747207	Sgce	sarcoglycan, epsilon [Source:MGI Symbol;Acc:MGI:1329042]
572	428.135235721247	0.272086701691145	0.146612273827036	1.85582485414649	0.0634785267368539	0.999314477150179	ENSMUSG00000004637	8	114439655	115352708	Wwox	WW domain-containing oxidoreductase [Source:MGI Symbol;Acc:MGI:1931237]
573	1681.99439003534	-0.0180775003820697	0.199954638485709	-0.090408007130886	0.927962993982291	0.999314477150179	ENSMUSG00000004642	5	33634952	33652574	Slbp	stem-loop binding protein [Source:MGI Symbol;Acc:MGI:108402]
574	901.347340886687	-0.628205171856076	0.563825583753501	-1.1141835169557	0.26520046521684	0.999314477150179	ENSMUSG00000004655	6	55336432	55348555	Aqp1	aquaporin 1 [Source:MGI Symbol;Acc:MGI:103201]
575	205.866200866332	0.425712326093193	0.275522614231777	1.54510847423607	0.122320027563155	0.999314477150179	ENSMUSG00000004661	9	57790353	57836793	Arid3b	AT rich interactive domain 3B (BRIGHT-like) [Source:MGI Symbol;Acc:MGI:1930768]
576	23390.4088461767	0.0559090444177719	0.180009651645944	0.310589148451539	0.756112977755365	0.999314477150179	ENSMUSG00000004665	10	79988584	79996062	Cnn2	calponin 2 [Source:MGI Symbol;Acc:MGI:105093]
577	1894.89670169697	-0.273325128245278	0.12686852217265	-2.154396721618	0.0312090734604408	0.999314477150179	ENSMUSG00000004667	10	80035949	80039795	Polr2e	polymerase (RNA) II (DNA directed) polypeptide E [Source:MGI Symbol;Acc:MGI:1913670]
578	10006.2669976678	0.0232124838181551	0.0779781579381182	0.297679304460821	0.765947940383298	0.999314477150179	ENSMUSG00000004677	8	71272714	71360713	Myo9b	myosin IXb [Source:MGI Symbol;Acc:MGI:106624]
579	182.990070308259	0.0929390854751042	0.388660533860008	0.239126634629128	0.811007389339614	0.999314477150179	ENSMUSG00000004698	12	34047580	34917095	Hdac9	histone deacetylase 9 [Source:MGI Symbol;Acc:MGI:1931221]
580	21.2170380997919	0.0725998940272979	0.474557074408177	0.152984536407634	0.878410469896266	0.999314477150179	ENSMUSG00000004748	11	4091480	4095445	Mtfp1	mitochondrial fission process 1 [Source:MGI Symbol;Acc:MGI:1916686]
581	2654.92656741169	-0.0808854928430775	0.165863720796169	-0.487662355907704	0.625789019867731	0.999314477150179	ENSMUSG00000004768	1	33719887	33742564	Rab23	RAB23, member RAS oncogene family [Source:MGI Symbol;Acc:MGI:99833]
582	4485.89376190353	0.0723689749824896	0.186951553360921	0.387100153389883	0.698682064061861	0.999314477150179	ENSMUSG00000004771	9	64715299	64737758	Rab11a	RAB11A, member RAS oncogene family [Source:MGI Symbol;Acc:MGI:1858202]
583	2220.30190506393	-0.0345608581355174	0.190442120222079	-0.18147696578475	0.855993211596255	0.999314477150179	ENSMUSG00000004788	12	85219481	85226628	Eif2b2	eukaryotic translation initiation factor 2B, subunit 2 beta [Source:MGI Symbol;Acc:MGI:2145118]
584	8577.32295745055	-0.114371070560178	0.080072253234084	-1.42834834715872	0.153191618504022	0.999314477150179	ENSMUSG00000004789	12	85110833	85134845	Dlst	dihydrolipoamide S-succinyltransferase (E2 component of 2-oxo-glutarate complex) [Source:MGI Symbol;Acc:MGI:1926170]
585	108.055157250627	-0.00980389418603951	0.767604635871528	-0.0127720622412712	0.98980964578006	0.999878120469849	ENSMUSG00000004791	12	85166635	85177790	Pgf	placental growth factor [Source:MGI Symbol;Acc:MGI:105095]
586	2505.244462877	0.284161992061819	0.180147863769752	1.57738196898637	0.114707661761364	0.999314477150179	ENSMUSG00000004798	11	61775649	61855073	Ulk2	unc-51 like kinase 2 [Source:MGI Symbol;Acc:MGI:1352758]
587	1321.22743991557	-0.130915509834144	0.134668767710064	-0.972129708025541	0.33098602440891	0.999314477150179	ENSMUSG00000004815	5	108646693	108669672	Dgkq	diacylglycerol kinase, theta [Source:MGI Symbol;Acc:MGI:102918]
588	3209.77333683096	-0.077433820123281	0.132759967977655	-0.583261816817508	0.559717062655109	0.999314477150179	ENSMUSG00000004843	16	65539128	65562726	Chmp2b	charged multivesicular body protein 2B [Source:MGI Symbol;Acc:MGI:1916192]
589	9867.47799349174	0.0714395484816695	0.113304138443685	0.630511378162741	0.528360060813723	0.999314477150179	ENSMUSG00000004846	5	136987019	136996648	Plod3	procollagen-lysine, 2-oxoglutarate 5-dioxygenase 3 [Source:MGI Symbol;Acc:MGI:1347008]
590	4673.78966619601	-0.0561893199948573	0.0727243133216242	-0.772634589842868	0.439738667547154	0.999314477150179	ENSMUSG00000004849	5	137034993	137046135	Ap1s1	adaptor protein complex AP-1, sigma 1 [Source:MGI Symbol;Acc:MGI:1098244]
591	1883.31986252245	-0.427510545368131	0.293549676736992	-1.45634820695498	0.14529638547348	0.999314477150179	ENSMUSG00000004864	17	28769297	28780233	Mapk13	mitogen-activated protein kinase 13 [Source:MGI Symbol;Acc:MGI:1346864]
592	5097.54594329641	-0.0968230356666652	0.128298826137779	-0.754668133617123	0.450448131329305	0.999314477150179	ENSMUSG00000004865	17	28587648	28622709	Srpk1	serine/arginine-rich protein specific kinase 1 [Source:MGI Symbol;Acc:MGI:106908]
593	243.129500028809	-0.243227116647438	0.566604898012534	-0.429271115552654	0.66772593461519	0.999314477150179	ENSMUSG00000004872	1	78101267	78197134	Pax3	paired box 3 [Source:MGI Symbol;Acc:MGI:97487]
594	1429.27133333935	-0.0676855480499244	0.268249216863037	-0.252323376155403	0.800791120999706	0.999314477150179	ENSMUSG00000004880	1	181815335	181843046	Lbr	lamin B receptor [Source:MGI Symbol;Acc:MGI:2138281]
595	2720.48607528371	-0.770234623434355	0.966521398195961	-0.796914196490652	0.425500865358331	0.999314477150179	ENSMUSG00000004885	3	87948666	87953376	Crabp2	cellular retinoic acid binding protein II [Source:MGI Symbol;Acc:MGI:88491]
596	8873.00017520557	0.261532560018572	0.901823852358351	0.290004039408185	0.77181314733908	0.999314477150179	ENSMUSG00000004891	3	87971078	87980451	Nes	nestin [Source:MGI Symbol;Acc:MGI:101784]
597	1376.43785934189	0.0295765189280214	0.0792367883218901	0.373267513164091	0.708949352757958	0.999314477150179	ENSMUSG00000004895	3	87858903	87885608	Prcc	papillary renal cell carcinoma (translocation-associated) [Source:MGI Symbol;Acc:MGI:2137738]
598	638.705901323903	-0.243849622400842	0.131569611758897	-1.8533886293417	0.0638266759204358	0.999314477150179	ENSMUSG00000004896	3	87922601	87930717	Rrnad1	ribosomal RNA adenine dimethylase domain containing 1 [Source:MGI Symbol;Acc:MGI:2387197]
599	10167.7944179541	-0.220722769111709	0.111845405127218	-1.97346300333616	0.0484428356546326	0.999314477150179	ENSMUSG00000004897	3	87906321	87916132	Hdgf	heparin binding growth factor [Source:MGI Symbol;Acc:MGI:1194494]
600	1985.47615688941	-0.136463962755353	0.100743639108523	-1.35456654100366	0.175555699700558	0.999314477150179	ENSMUSG00000004929	10	81070035	81082559	Thop1	thimet oligopeptidase 1 [Source:MGI Symbol;Acc:MGI:1354165]
601	1114.24733516874	-0.146066443718184	0.0821711882119128	-1.77758709465769	0.0754716948943429	0.999314477150179	ENSMUSG00000004931	10	81266960	81273246	Apba3	amyloid beta (A4) precursor protein-binding, family A, member 3 [Source:MGI Symbol;Acc:MGI:1888527]
602	63.0787515954456	1.21050851361204	0.631773240419243	1.91604904444631	0.0553588533156212	0.999314477150179	ENSMUSG00000004933	10	81252935	81263365	Matk	megakaryocyte-associated tyrosine kinase [Source:MGI Symbol;Acc:MGI:99259]
603	1098.52395705472	-0.170633092603998	0.10638797870702	-1.60387568856724	0.108741456638327	0.999314477150179	ENSMUSG00000004934	10	81153266	81167923	Pias4	protein inhibitor of activated STAT 4 [Source:MGI Symbol;Acc:MGI:2136940]
604	4150.56329609418	0.230564993417328	0.284869703823569	0.809370004330562	0.418302350440903	0.999314477150179	ENSMUSG00000004936	9	64185770	64253631	Map2k1	mitogen-activated protein kinase kinase 1 [Source:MGI Symbol;Acc:MGI:1346866]
605	3291.22257307304	-0.15289686046216	0.0751254642921862	-2.03522017338218	0.0418287240887558	0.999314477150179	ENSMUSG00000004937	10	81044075	81060181	Sgta	small glutamine-rich tetratricopeptide repeat (TPR)-containing, alpha [Source:MGI Symbol;Acc:MGI:1098703]
606	1289.2227956005	0.0653498696960485	0.107805263474165	0.606184406865343	0.544392306089331	0.999314477150179	ENSMUSG00000004945	17	5410870	5440259	Tmem242	transmembrane protein 242 [Source:MGI Symbol;Acc:MGI:1917794]
607	944.753058525031	-0.118863637648577	0.0898478808767779	-1.32294313999006	0.185854287512802	0.999314477150179	ENSMUSG00000004947	5	135994800	136032872	Dtx2	deltex 2, E3 ubiquitin ligase [Source:MGI Symbol;Acc:MGI:1921448]
608	15678.567399179	0.144918208646883	0.530679931579013	0.273080250492393	0.784791527779513	0.999314477150179	ENSMUSG00000004951	5	135887919	135889563	Hspb1	heat shock protein 1 [Source:MGI Symbol;Acc:MGI:96240]
609	3596.09923769649	-0.0206972884637337	0.297590709851404	-0.0695495113878673	0.94455222364376	0.999474953731003	ENSMUSG00000004952	5	136083916	136111860	Rasa4	RAS p21 protein activator 4 [Source:MGI Symbol;Acc:MGI:1858600]
610	72.3314415284266	0.708887512705734	0.485134841337514	1.4612174849189	0.143955766094836	0.999314477150179	ENSMUSG00000004961	7	4539765	4547541	Syt5	synaptotagmin V [Source:MGI Symbol;Acc:MGI:1926368]
611	21138.7162936961	-0.1706537229177	0.187434308518252	-0.910472176981846	0.362573548435915	0.999314477150179	ENSMUSG00000004980	6	51460932	51469894	Hnrnpa2b1	heterogeneous nuclear ribonucleoprotein A2/B1 [Source:MGI Symbol;Acc:MGI:104819]
612	13.9342783770793	-0.110162480181501	0.499666341315133	-0.220472085215007	0.825503510294674	0.999314477150179	ENSMUSG00000004988	6	117933559	117937692	Fxyd4	FXYD domain-containing ion transport regulator 4 [Source:MGI Symbol;Acc:MGI:1889005]
613	396.693300104641	-0.038867672304367	0.159969636049585	-0.242969061280601	0.808029364894136	0.999314477150179	ENSMUSG00000004994	8	84257795	84270380	Ccdc130	coiled-coil domain containing 130 [Source:MGI Symbol;Acc:MGI:1914986]
614	621.274184031476	-0.165041277502146	0.255618581117308	-0.645654462131628	0.518503158025979	0.999314477150179	ENSMUSG00000004996	8	84249906	84257326	Mri1	methylthioribose-1-phosphate isomerase 1 [Source:MGI Symbol;Acc:MGI:1915123]
615	4708.81452525223	0.177148981004038	0.112675185169403	1.57220936213862	0.115902004936994	0.999314477150179	ENSMUSG00000005034	3	146729574	146812990	Prkacb	protein kinase, cAMP dependent, catalytic, beta [Source:MGI Symbol;Acc:MGI:97594]
616	1615.68678608917	0.204021945333326	0.218004086158371	0.935862941509787	0.349343759649194	0.999314477150179	ENSMUSG00000005043	11	119343425	119355536	Sgsh	N-sulfoglucosamine sulfohydrolase (sulfamidase) [Source:MGI Symbol;Acc:MGI:1350341]
617	395.193576375177	0.325164857916272	0.630067796928526	0.516079157673817	0.605799124200475	0.999314477150179	ENSMUSG00000005045	4	152338651	152390194	Chd5	chromodomain helicase DNA binding protein 5 [Source:MGI Symbol;Acc:MGI:3036258]
618	3625.47648485591	0.140544779229596	0.26465269715845	0.531053644034661	0.595381606108786	0.999314477150179	ENSMUSG00000005054	10	78425669	78427622	Cstb	cystatin B [Source:MGI Symbol;Acc:MGI:109514]
619	450.404370788844	-0.0311873090311371	0.22424085739727	-0.139079512061823	0.889387317873994	0.999314477150179	ENSMUSG00000005057	5	136218147	136246556	Sh2b2	SH2B adaptor protein 2 [Source:MGI Symbol;Acc:MGI:1345171]
620	3534.94636142326	0.0981584223820602	0.113283428143071	0.866485274952056	0.386224097987447	0.999314477150179	ENSMUSG00000005069	6	124396816	124415067	Pex5	peroxisomal biogenesis factor 5 [Source:MGI Symbol;Acc:MGI:1098808]
621	1378.81862095068	0.191536999676613	0.172278936752231	1.11178419885466	0.266230947308664	0.999314477150179	ENSMUSG00000005078	12	72085589	72101461	Jkamp	JNK1/MAPK8-associated membrane protein [Source:MGI Symbol;Acc:MGI:1915057]
622	74594.6079218887	-0.203610732331959	0.261122372554176	-0.779752153522251	0.435536774202171	0.999314477150179	ENSMUSG00000005087	2	102811141	102901665	Cd44	CD44 antigen [Source:MGI Symbol;Acc:MGI:88338]
623	193.949928419991	0.309483348532829	0.578776144779485	0.53472029095246	0.592843288293331	0.999314477150179	ENSMUSG00000005089	2	102658659	102790784	Slc1a2	solute carrier family 1 (glial high affinity glutamate transporter), member 2 [Source:MGI Symbol;Acc:MGI:101931]
624	1481.84363425408	0.273605762785836	0.130610213707002	2.09482669861958	0.0361864008345418	0.999314477150179	ENSMUSG00000005102	2	118388618	118475234	Eif2ak4	eukaryotic translation initiation factor 2 alpha kinase 4 [Source:MGI Symbol;Acc:MGI:1353427]
625	28004.5117586238	0.072047892374303	0.153965047505555	0.467949664820541	0.639820585880683	0.999314477150179	ENSMUSG00000005103	5	38526813	38563221	Wdr1	WD repeat domain 1 [Source:MGI Symbol;Acc:MGI:1337100]
626	412.039413013675	-0.358007914579145	0.467829812186748	-0.765252459875806	0.444121226797407	0.999314477150179	ENSMUSG00000005107	5	38349273	38503143	Slc2a9	solute carrier family 2 (facilitated glucose transporter), member 9 [Source:MGI Symbol;Acc:MGI:2152844]
627	13662.18865886	1.29531640047523	0.576614007060058	2.24641854796344	0.0246772113837773	0.987695023017345	ENSMUSG00000005124	15	66891320	66923201	Ccn4	cellular communication network factor 4 [Source:MGI Symbol;Acc:MGI:1197008]
628	2732.91765298957	0.117890765594009	0.467760509109058	0.252032318458339	0.801016083411584	0.999314477150179	ENSMUSG00000005125	15	66929318	66969640	Ndrg1	N-myc downstream regulated gene 1 [Source:MGI Symbol;Acc:MGI:1341799]
629	68.272993747352	-0.531768988113845	0.32975944365001	-1.6125966923884	0.106832157558269	0.999314477150179	ENSMUSG00000005131	9	53402325	53434402	4930550C14Rik	RIKEN cDNA 4930550C14 gene [Source:MGI Symbol;Acc:MGI:1922561]
630	3411.8541719735	0.273212543092268	0.266027939997603	1.02700694932544	0.304417191808082	0.999314477150179	ENSMUSG00000005142	8	85083270	85098282	Man2b1	mannosidase 2, alpha B1 [Source:MGI Symbol;Acc:MGI:107286]
631	954.042538033234	-0.182622467070536	0.378703590067835	-0.482230620094792	0.629642127164209	0.999314477150179	ENSMUSG00000005148	14	99298691	99315036	Klf5	Kruppel-like factor 5 [Source:MGI Symbol;Acc:MGI:1338056]
632	493.480128012702	0.0154028046255325	0.198961101787992	0.0774161606822291	0.938292484999043	0.999314477150179	ENSMUSG00000005150	8	85075035	85081306	Wdr83	WD repeat domain containing 83 [Source:MGI Symbol;Acc:MGI:1915086]
633	8865.63532853116	0.00293588406189929	0.169328281741711	0.0173384152470029	0.986166639268067	0.999878120469849	ENSMUSG00000005161	8	84969587	84974834	Prdx2	peroxiredoxin 2 [Source:MGI Symbol;Acc:MGI:109486]
634	14423.4057312975	-0.0680796825075917	0.0877247428913559	-0.776060211335199	0.437713435234953	0.999314477150179	ENSMUSG00000005198	11	69733997	69758637	Polr2a	polymerase (RNA) II (DNA directed) polypeptide A [Source:MGI Symbol;Acc:MGI:98086]
635	4778.13959830678	-0.170294307369304	0.0688212303090242	-2.47444439171808	0.0133443593065801	0.861497851478079	ENSMUSG00000005204	11	69673115	69682084	Senp3	SUMO/sentrin specific peptidase 3 [Source:MGI Symbol;Acc:MGI:2158736]
636	1085.72296170258	-0.0367487646185983	0.138855002042061	-0.26465567734799	0.791274724582443	0.999314477150179	ENSMUSG00000005225	6	54595111	54645839	Plekha8	pleckstrin homology domain containing, family A (phosphoinositide binding specific) member 8 [Source:MGI Symbol;Acc:MGI:2681164]
637	555.298138864324	-0.717962116780792	0.440995300724969	-1.62804935925736	0.103514420085381	0.999314477150179	ENSMUSG00000005233	2	69193895	69206194	Spc25	SPC25, NDC80 kinetochore complex component, homolog (S. cerevisiae) [Source:MGI Symbol;Acc:MGI:1913692]
638	2624.37875651646	0.185491726213969	0.126523593648216	1.46606431943204	0.14263076506813	0.999314477150179	ENSMUSG00000005262	16	18811779	18835261	Ufd1	ubiquitin recognition factor in ER-associated degradation 1 [Source:MGI Symbol;Acc:MGI:109353]
639	370.850798699631	-0.320183221863442	0.25274722675087	-1.2668120081058	0.205222517370608	0.999314477150179	ENSMUSG00000005267	11	62700356	62731905	Zfp287	zinc finger protein 287 [Source:MGI Symbol;Acc:MGI:2176561]
640	2800.46491574931	-0.11642918829091	0.120544197875535	-0.965863063862484	0.334112706913086	0.999314477150179	ENSMUSG00000005299	5	33739673	33782817	Letm1	leucine zipper-EF-hand containing transmembrane protein 1 [Source:MGI Symbol;Acc:MGI:1932557]
641	7627.05124350996	0.138643789343632	0.19765381325546	0.701447581810323	0.483023736406854	0.999314477150179	ENSMUSG00000005312	13	58176156	58215653	Ubqln1	ubiquilin 1 [Source:MGI Symbol;Acc:MGI:1860276]
642	3999.24308222901	0.0335181033027689	0.169365220497435	0.197904287576425	0.843119949526197	0.999314477150179	ENSMUSG00000005354	15	77915047	77929006	Txn2	thioredoxin 2 [Source:MGI Symbol;Acc:MGI:1929468]
643	117.866008398394	0.729617762415462	0.676844978799439	1.07796878941117	0.281047684686684	0.999314477150179	ENSMUSG00000005355	10	78711991	78718294	Casp14	caspase 14 [Source:MGI Symbol;Acc:MGI:1335092]
644	645.291872496901	-0.709141151484259	0.545042324019952	-1.30107538485085	0.193232652380118	0.999314477150179	ENSMUSG00000005357	10	78780496	78814765	Slc1a6	solute carrier family 1 (high affinity aspartate/glutamate transporter), member 6 [Source:MGI Symbol;Acc:MGI:1096331]
645	512.490144233655	-2.27644840621145	1.33816582373923	-1.70117063657356	0.0889109499453105	0.999314477150179	ENSMUSG00000005360	15	8634124	8710764	Slc1a3	solute carrier family 1 (glial high affinity glutamate transporter), member 3 [Source:MGI Symbol;Acc:MGI:99917]
646	1450.03504728074	-0.0471042787878514	0.082731819127776	-0.56936109086518	0.569111116222183	0.999314477150179	ENSMUSG00000005362	6	106780201	106800077	Crbn	cereblon [Source:MGI Symbol;Acc:MGI:1913277]
647	1713.16785124114	-0.488463826861794	0.198063848426484	-2.46619375894385	0.0136557443191672	0.870200534545551	ENSMUSG00000005370	17	87975062	87990892	Msh6	mutS homolog 6 [Source:MGI Symbol;Acc:MGI:1343961]
648	3455.58931503661	0.0272863903973344	0.0729845499331981	0.373865296453966	0.708504536629679	0.999314477150179	ENSMUSG00000005371	17	87990859	88065291	Fbxo11	F-box protein 11 [Source:MGI Symbol;Acc:MGI:2147134]
649	1235.79848129074	0.0374014076076501	0.268200122010028	0.139453357915518	0.88909191070805	0.999314477150179	ENSMUSG00000005374	5	135149657	135165760	Tbl2	transducin (beta)-like 2 [Source:MGI Symbol;Acc:MGI:1351652]
650	1252.05603551333	-0.0849164937082147	0.113574861776495	-0.747669795762749	0.454659353986253	0.999314477150179	ENSMUSG00000005378	5	135052957	135064959	Bud23	BUD23, rRNA methyltransferase and ribosome maturation factor [Source:MGI Symbol;Acc:MGI:1913388]
651	88594.2393054291	0.209157582830698	0.4840436363964	0.432104808541293	0.665665239998662	0.999314477150179	ENSMUSG00000005397	13	13437551	13512269	Nid1	nidogen 1 [Source:MGI Symbol;Acc:MGI:97342]
652	1563.75888407043	-0.575256055906494	0.579146736434984	-0.993282047046591	0.320572524022114	0.999314477150179	ENSMUSG00000005410	8	75109569	75128439	Mcm5	minichromosome maintenance complex component 5 [Source:MGI Symbol;Acc:MGI:103197]
653	45445.3936470335	0.51687091362624	0.686117941248162	0.75332662586547	0.451253662612513	0.999314477150179	ENSMUSG00000005413	8	75093621	75100589	Hmox1	heme oxygenase 1 [Source:MGI Symbol;Acc:MGI:96163]
654	26182.3005972542	-0.0571783923068402	0.201672835780476	-0.283520544973543	0.776777834881147	0.999314477150179	ENSMUSG00000005417	11	59661305	59780860	Mprip	myosin phosphatase Rho interacting protein [Source:MGI Symbol;Acc:MGI:1349438]
655	6564.03691671828	-0.148567364476121	0.141980050212187	-1.04639605531967	0.295378213244469	0.999314477150179	ENSMUSG00000005442	7	25267704	25294159	Cic	capicua transcriptional repressor [Source:MGI Symbol;Acc:MGI:1918972]
656	418.649118141498	-0.174530229969391	0.164072488411877	-1.06373854421749	0.28744715830701	0.999314477150179	ENSMUSG00000005447	7	25295049	25297986	Pafah1b3	platelet-activating factor acetylhydrolase, isoform 1b, subunit 3 [Source:MGI Symbol;Acc:MGI:108414]
657	48.8442441407233	0.210642050638373	0.469603267666387	0.448553204676625	0.653753997329385	0.999314477150179	ENSMUSG00000005465	8	84030294	84042589	Il27ra	interleukin 27 receptor, alpha [Source:MGI Symbol;Acc:MGI:1355318]
658	3554.54754109932	-0.0266523653048079	0.0975438032226905	-0.27323483834192	0.78467270137238	0.999314477150179	ENSMUSG00000005469	8	83972993	83996443	Prkaca	protein kinase, cAMP dependent, catalytic, alpha [Source:MGI Symbol;Acc:MGI:97592]
659	283.180073114356	-0.382690242771203	0.506946340136684	-0.754892998474002	0.45031318712647	0.999314477150179	ENSMUSG00000005470	8	83955507	83970197	Asf1b	anti-silencing function 1B histone chaperone [Source:MGI Symbol;Acc:MGI:1914179]
660	17.108331650239	0.430704131011704	0.607889218421126	0.708524050040524	0.478619882509942	0.999314477150179	ENSMUSG00000005474	5	136693146	136701094	Myl10	myosin, light chain 10, regulatory [Source:MGI Symbol;Acc:MGI:1891705]
661	3745.62036564698	-0.0543873204496521	0.190673612501817	-0.285237793190359	0.775461967683417	0.999314477150179	ENSMUSG00000005481	8	83715177	83726892	Ddx39	DEAD (Asp-Glu-Ala-Asp) box polypeptide 39 [Source:MGI Symbol;Acc:MGI:1915528]
662	3687.07470060267	0.292075208940799	0.423460586293278	0.689734106065104	0.490361413627502	0.999314477150179	ENSMUSG00000005483	8	83608193	83612653	Dnajb1	DnaJ heat shock protein family (Hsp40) member B1 [Source:MGI Symbol;Acc:MGI:1931874]
663	88.6325836859256	0.476136595108322	0.867454246895142	0.548889577533969	0.583081231164411	0.999314477150179	ENSMUSG00000005493	3	153857149	153906138	Msh4	mutS homolog 4 [Source:MGI Symbol;Acc:MGI:1860077]
664	2430.45426809322	-0.302076426526461	0.241980929856603	-1.24834806902127	0.211903617886042	0.999314477150179	ENSMUSG00000005501	1	87945119	88008551	Usp40	ubiquitin specific peptidase 40 [Source:MGI Symbol;Acc:MGI:2443184]
665	891.951486445504	-0.120276763500556	0.0794594825817406	-1.51368671922607	0.130105314896921	0.999314477150179	ENSMUSG00000005505	2	90904740	90911626	Kbtbd4	kelch repeat and BTB (POZ) domain containing 4 [Source:MGI Symbol;Acc:MGI:1914386]
666	7752.21125886322	0.0837836399460525	0.117837804942862	0.711008152151835	0.477079184092444	0.999314477150179	ENSMUSG00000005506	2	90940382	91019497	Celf1	CUGBP, Elav-like family member 1 [Source:MGI Symbol;Acc:MGI:1342295]
667	2105.61066090506	-0.0171522766606081	0.0610988163210923	-0.280730097461591	0.778917422227903	0.999314477150179	ENSMUSG00000005510	2	90894634	90904827	Ndufs3	NADH:ubiquinone oxidoreductase core subunit S3 [Source:MGI Symbol;Acc:MGI:1915599]
668	5102.29163629828	-0.0741768123900885	0.339564229880666	-0.218447073816217	0.82708079142439	0.999314477150179	ENSMUSG00000005514	5	135670033	135735326	Por	P450 (cytochrome) oxidoreductase [Source:MGI Symbol;Acc:MGI:97744]
669	11623.5801138997	-0.000687694800000747	0.1771276266561	-0.00388248187469893	0.996902235437027	0.999878120469849	ENSMUSG00000005533	7	67952827	68233668	Igf1r	insulin-like growth factor I receptor [Source:MGI Symbol;Acc:MGI:96433]
670	2885.40469247336	0.131379610893764	0.184521526470055	0.71200153937099	0.476463822782517	0.999314477150179	ENSMUSG00000005534	8	3122061	3279617	Insr	insulin receptor [Source:MGI Symbol;Acc:MGI:96575]
671	10002.4716326801	-0.181826842230299	0.133273259947899	-1.3643160098386	0.172468129247327	0.999314477150179	ENSMUSG00000005566	7	12999114	13031035	Trim28	tripartite motif-containing 28 [Source:MGI Symbol;Acc:MGI:109274]
672	3967.83516503171	-0.101595739503329	0.120528220969267	-0.842920759024841	0.399272762687669	0.999314477150179	ENSMUSG00000005575	7	13035120	13038275	Ube2m	ubiquitin-conjugating enzyme E2M [Source:MGI Symbol;Acc:MGI:108278]
673	306.722448180781	0.157584233138263	0.256466414536416	0.61444393576098	0.538922010127862	0.999314477150179	ENSMUSG00000005580	16	4287529	4420498	Adcy9	adenylate cyclase 9 [Source:MGI Symbol;Acc:MGI:108450]
674	176.01306247541	0.905212685787984	0.521940027446578	1.73432317543539	0.0828607576557769	0.999314477150179	ENSMUSG00000005583	13	83504034	83667080	Mef2c	myocyte enhancer factor 2C [Source:MGI Symbol;Acc:MGI:99458]
675	3909.39756828668	-0.0710631654705576	0.0866883071626484	-0.81975491039669	0.412355840107126	0.999314477150179	ENSMUSG00000005609	7	111028951	111056377	Ctr9	CTR9 homolog, Paf1/RNA polymerase II complex component [Source:MGI Symbol;Acc:MGI:109345]
676	57615.3955141407	0.0228707629482584	0.0908358069527251	0.251781359306482	0.801210066367954	0.999314477150179	ENSMUSG00000005610	7	111067750	111083030	Eif4g2	eukaryotic translation initiation factor 4, gamma 2 [Source:MGI Symbol;Acc:MGI:109207]
677	1162.8925582202	0.0799296479005442	0.550319264069441	0.145242322264878	0.884519551854482	0.999314477150179	ENSMUSG00000005611	7	110868266	110982461	Mrvi1	MRV integration site 1 [Source:MGI Symbol;Acc:MGI:1338023]
678	4791.88370468355	0.234184266889058	0.155258475758929	1.50835093378527	0.131464733785449	0.999314477150179	ENSMUSG00000005615	16	32430921	32475070	Pcyt1a	phosphate cytidylyltransferase 1, choline, alpha isoform [Source:MGI Symbol;Acc:MGI:88557]
679	2125.36094955032	-0.00381764770796784	0.0662697485636625	-0.0576076986967952	0.954061117186172	0.999878120469849	ENSMUSG00000005621	7	80993681	81045164	Zfp592	zinc finger protein 592 [Source:MGI Symbol;Acc:MGI:2443541]
680	5005.70187878281	-0.0445647488458943	0.112573602639409	-0.395872103237578	0.692199381816354	0.999314477150179	ENSMUSG00000005625	3	95032694	95042614	Psmd4	proteasome (prosome, macropain) 26S subunit, non-ATPase, 4 [Source:MGI Symbol;Acc:MGI:1201670]
681	3856.908575096	0.0276533623110165	0.121730464486504	0.227168789897144	0.820292495343025	0.999314477150179	ENSMUSG00000005656	12	54746349	54795703	Snx6	sorting nexin 6 [Source:MGI Symbol;Acc:MGI:1919433]
682	1506.69120297539	0.424828729366064	0.323200010790384	1.31444528212468	0.188696400472795	0.999314477150179	ENSMUSG00000005667	6	83305691	83325908	Mthfd2	methylenetetrahydrofolate dehydrogenase (NAD+ dependent), methenyltetrahydrofolate cyclohydrolase [Source:MGI Symbol;Acc:MGI:1338850]
683	894.804579211993	0.04225146179173	0.120708372546621	0.350029255637685	0.726316741969904	0.999314477150179	ENSMUSG00000005674	1	171216011	171222514	Tomm40l	translocase of outer mitochondrial membrane 40-like [Source:MGI Symbol;Acc:MGI:3589112]
684	694.216494339804	0.00215023641409329	0.132663506863592	0.0162081982070941	0.987068295100014	0.999878120469849	ENSMUSG00000005682	10	128303335	128321358	Pan2	PAN2 poly(A) specific ribonuclease subunit [Source:MGI Symbol;Acc:MGI:1918984]
685	10793.7209094426	-0.0456879980090959	0.119025143027732	-0.383851653918625	0.701088400944367	0.999314477150179	ENSMUSG00000005683	10	128337734	128362479	Cs	citrate synthase [Source:MGI Symbol;Acc:MGI:88529]
686	6861.76468595801	-0.346568729376286	0.423524279020191	-0.81829719462143	0.413187507616595	0.999314477150179	ENSMUSG00000005686	7	110768206	110812405	Ampd3	adenosine monophosphate deaminase 3 [Source:MGI Symbol;Acc:MGI:1096344]
687	1583.35931023968	-0.141518946948454	0.102622824796223	-1.37902018609862	0.167888530174781	0.999314477150179	ENSMUSG00000005687	3	103171655	103179166	Bcas2	breast carcinoma amplified sequence 2 [Source:MGI Symbol;Acc:MGI:1915433]
688	2887.29605643995	-0.157607974250377	0.175873170800638	-0.896145634566596	0.37017498699605	0.999314477150179	ENSMUSG00000005698	8	105636568	105682922	Ctcf	CCCTC-binding factor [Source:MGI Symbol;Acc:MGI:109447]
689	91.1684641723004	-0.0616256935540886	0.186932271892885	-0.329668563539424	0.741650409648151	0.999314477150179	ENSMUSG00000005699	8	105701148	105703496	Pard6a	par-6 family cell polarity regulator alpha [Source:MGI Symbol;Acc:MGI:1927223]
690	184.198237183862	-0.323277513749064	0.362756039501303	-0.891170590001722	0.372837659601271	0.999314477150179	ENSMUSG00000005718	16	4544661	4559854	Tfap4	transcription factor AP4 [Source:MGI Symbol;Acc:MGI:103239]
691	4253.059774326	-0.18356353281306	0.136205504122843	-1.34769541066054	0.177756368778241	0.999314477150179	ENSMUSG00000005732	16	18239784	18248732	Ranbp1	RAN binding protein 1 [Source:MGI Symbol;Acc:MGI:96269]
692	1113.9072102314	-0.29179165188661	0.323494880429549	-0.901997742589181	0.367058066900763	0.999314477150179	ENSMUSG00000005774	3	94954075	94961561	Rfx5	regulatory factor X, 5 (influences HLA class II expression) [Source:MGI Symbol;Acc:MGI:1858421]
693	5738.75507696531	-0.0296564551992223	0.0717738036491415	-0.413193305794336	0.679464992297162	0.999314477150179	ENSMUSG00000005779	3	94884093	94886961	Psmb4	proteasome (prosome, macropain) subunit, beta type 4 [Source:MGI Symbol;Acc:MGI:1098257]
694	4294.98093411782	-0.144063453450274	0.137462218480155	-1.04802217687962	0.294628389449404	0.999314477150179	ENSMUSG00000005802	2	122681233	122702663	Slc30a4	solute carrier family 30 (zinc transporter), member 4 [Source:MGI Symbol;Acc:MGI:1345282]
695	2034.57569321505	-0.449920387412259	0.25935008018311	-1.73479949223305	0.0827763261747435	0.999314477150179	ENSMUSG00000005803	2	122765237	122809569	Sqor	sulfide quinone oxidoreductase [Source:MGI Symbol;Acc:MGI:1929899]
696	1660.82856601693	-0.0592693365626698	0.14440789769007	-0.410430021562077	0.681490527314027	0.999314477150179	ENSMUSG00000005804	2	122738503	122749475	Bloc1s6	biogenesis of lysosomal organelles complex-1, subunit 6, pallidin [Source:MGI Symbol;Acc:MGI:1927580]
697	3796.84164379483	-0.400171310247881	0.167707159217425	-2.38613135011771	0.0170266685335437	0.901421048947188	ENSMUSG00000005813	3	138458956	138489515	Metap1	methionyl aminopeptidase 1 [Source:MGI Symbol;Acc:MGI:1922874]
698	1785.54621960226	0.0468105487937837	0.107681756312449	0.434711973474488	0.663771506268129	0.999314477150179	ENSMUSG00000005823	17	57234635	57248446	Gpr108	G protein-coupled receptor 108 [Source:MGI Symbol;Acc:MGI:1925558]
699	256.439465135673	0.374254880468068	0.566868532821843	0.660214597915757	0.5091161256887	0.999314477150179	ENSMUSG00000005836	18	11052064	11085635	Gata6	GATA binding protein 6 [Source:MGI Symbol;Acc:MGI:107516]
700	6311.21172398401	-0.076558505084026	0.152632466556031	-0.501587288808712	0.615957862609281	0.999314477150179	ENSMUSG00000005846	16	11192970	11203331	Rsl1d1	ribosomal L1 domain containing 1 [Source:MGI Symbol;Acc:MGI:1913659]
701	9066.48623093603	0.0485989115088507	0.135683377179487	0.358178816883091	0.720209498726682	0.999314477150179	ENSMUSG00000005871	18	34220924	34322552	Apc	APC, WNT signaling pathway regulator [Source:MGI Symbol;Acc:MGI:88039]
702	7339.33395240646	0.330470943211738	0.236419436456912	1.39781630547947	0.162168236628757	0.999314477150179	ENSMUSG00000005873	18	34344885	34374070	Reep5	receptor accessory protein 5 [Source:MGI Symbol;Acc:MGI:1270152]
703	4156.47941316687	0.0411798155299651	0.128718367646485	0.319921828429818	0.749027590117235	0.999314477150179	ENSMUSG00000005881	2	156008045	156018279	Ergic3	ERGIC and golgi 3 [Source:MGI Symbol;Acc:MGI:1913616]
704	1350.40690904746	-0.0934807475041391	0.115322625903078	-0.810601967932159	0.417594286376362	0.999314477150179	ENSMUSG00000005882	2	155846894	155930310	Uqcc1	ubiquinol-cytochrome c reductase complex assembly factor 1 [Source:MGI Symbol;Acc:MGI:1929472]
705	2963.43339177632	0.0761715436053118	0.11362310452518	0.670387804695403	0.502610606793132	0.999314477150179	ENSMUSG00000005886	1	13139105	13374083	Ncoa2	nuclear receptor coactivator 2 [Source:MGI Symbol;Acc:MGI:1276533]
706	2281.72653472593	-0.028718341192758	0.133728162502202	-0.214751632381736	0.829960964766246	0.999314477150179	ENSMUSG00000005893	6	92091390	92174294	Nr2c2	nuclear receptor subfamily 2, group C, member 2 [Source:MGI Symbol;Acc:MGI:1352466]
707	1289.19001147519	-0.0789775952828704	0.131775654965642	-0.599333733559985	0.548950356972135	0.999314477150179	ENSMUSG00000005897	10	94148023	94197211	Nr2c1	nuclear receptor subfamily 2, group C, member 1 [Source:MGI Symbol;Acc:MGI:1352465]
708	1659.64577702427	-0.0807811095513139	0.129620564343766	-0.623212141995269	0.533145123735947	0.999314477150179	ENSMUSG00000005899	16	17619354	17644828	Smpd4	sphingomyelin phosphodiesterase 4 [Source:MGI Symbol;Acc:MGI:1924876]
709	609.328723815878	-0.11446983725756	0.170544678813751	-0.671201459076718	0.502092199301722	0.999314477150179	ENSMUSG00000005907	5	3596066	3637232	Pex1	peroxisomal biogenesis factor 1 [Source:MGI Symbol;Acc:MGI:1918632]
710	4833.19910808675	0.0325257056470374	0.057934776328462	0.561419370338681	0.574511682129977	0.999314477150179	ENSMUSG00000005936	17	28951950	28969549	Kctd20	potassium channel tetramerisation domain containing 20 [Source:MGI Symbol;Acc:MGI:1914239]
711	949.698473971748	0.0144171963911216	0.160166624001651	0.0900137371377262	0.928276298487166	0.999314477150179	ENSMUSG00000005949	11	73183596	73199042	Ctns	cystinosis, nephropathic [Source:MGI Symbol;Acc:MGI:1932872]
712	174.047345708832	0.338955175388792	0.264875264873072	1.2796784763999	0.200658237376521	0.999314477150179	ENSMUSG00000005950	11	73160421	73172685	P2rx5	purinergic receptor P2X, ligand-gated ion channel, 5 [Source:MGI Symbol;Acc:MGI:2137026]
713	177.874768777482	0.132487114740246	0.266296391657113	0.497517498888377	0.618824166090146	0.999314477150179	ENSMUSG00000005951	11	73199460	73224511	Shpk	sedoheptulokinase [Source:MGI Symbol;Acc:MGI:1921887]
714	941.921209785632	-0.2906665194309	0.373146274889841	-0.778961332299808	0.436002493039366	0.999314477150179	ENSMUSG00000005958	16	21204755	21223305	Ephb3	Eph receptor B3 [Source:MGI Symbol;Acc:MGI:104770]
715	731.804526610457	0.652943323722789	0.634607656131319	1.02889291897808	0.30352999619229	0.999314477150179	ENSMUSG00000005968	3	94612757	94658872	Tuft1	tuftelin 1 [Source:MGI Symbol;Acc:MGI:109572]
716	11139.3232611138	0.185874438046085	0.194751016434394	0.954420888009591	0.339870637165557	0.999314477150179	ENSMUSG00000005973	2	105386291	105399319	Rcn1	reticulocalbin 1 [Source:MGI Symbol;Acc:MGI:104559]
717	93.111668916355	0.0921585214923932	0.290321533266681	0.317436052556732	0.750912754675437	0.999314477150179	ENSMUSG00000005980	16	4036942	4040024	Dnase1	deoxyribonuclease I [Source:MGI Symbol;Acc:MGI:103157]
718	3178.52434457228	-0.0542778830203044	0.0892535538276066	-0.608131336990146	0.543100369862615	0.999314477150179	ENSMUSG00000005981	16	4039971	4077827	Trap1	TNF receptor-associated protein 1 [Source:MGI Symbol;Acc:MGI:1915265]
719	2220.48820468662	0.00400107037540801	0.0984290988945691	0.0406492634834918	0.96757551000687	0.999878120469849	ENSMUSG00000005982	16	3872375	3904770	Naa60	N(alpha)-acetyltransferase 60, NatF catalytic subunit [Source:MGI Symbol;Acc:MGI:1922013]
720	60.2256518083799	0.0739623412215557	0.286967423483035	0.257737761045648	0.796609301285278	0.999314477150179	ENSMUSG00000005983	16	3895179	3908689	1700037C18Rik	RIKEN cDNA 1700037C18 gene [Source:MGI Symbol;Acc:MGI:1920511]
721	185.547856973046	-0.519555943361989	0.257699659116515	-2.01612972692012	0.0437864123017465	0.999314477150179	ENSMUSG00000005986	19	4270180	4283137	Ankrd13d	ankyrin repeat domain 13 family, member D [Source:MGI Symbol;Acc:MGI:1915673]
722	15744.1826353031	-0.000253214822900769	0.087582369206742	-0.00289116205914737	0.997693189643929	0.999878120469849	ENSMUSG00000006005	1	150392838	150449935	Tpr	translocated promoter region, nuclear basket protein [Source:MGI Symbol;Acc:MGI:1922066]
723	2209.10994564082	0.163353480440367	0.105693923867339	1.54553331415153	0.122217317227285	0.999314477150179	ENSMUSG00000006010	1	150361305	150393080	Odr4	odr4 GPCR localization factor homolog [Source:MGI Symbol;Acc:MGI:2385108]
724	3713.7399588779	0.111880904967168	0.593013848865915	0.188664910914189	0.850355454674656	0.999314477150179	ENSMUSG00000006014	1	150449412	150466165	Prg4	proteoglycan 4 (megakaryocyte stimulating factor, articular superficial zone protein) [Source:MGI Symbol;Acc:MGI:1891344]
725	678.809109231843	-0.452292955362935	0.235558382314399	-1.92008856114176	0.0548467139243094	0.999314477150179	ENSMUSG00000006019	7	16197147	16222037	Dhx34	DEAH (Asp-Glu-Ala-His) box polypeptide 34 [Source:MGI Symbol;Acc:MGI:1918973]
726	380.926748998464	-0.135666671141982	0.297726504413761	-0.45567549119994	0.648623348704696	0.999314477150179	ENSMUSG00000006021	7	16119895	16127516	Kptn	kaptin [Source:MGI Symbol;Acc:MGI:1890380]
727	6357.02953512277	0.177714057939666	0.182320737110914	0.974733103626904	0.329692667782263	0.999314477150179	ENSMUSG00000006024	7	16098458	16117975	Napa	N-ethylmaleimide sensitive fusion protein attachment protein alpha [Source:MGI Symbol;Acc:MGI:104563]
728	2576.66249613393	0.0292453797370744	0.13644003618857	0.214346027412768	0.830277227322784	0.999314477150179	ENSMUSG00000006050	18	36666681	36670815	Sra1	steroid receptor RNA activator 1 [Source:MGI Symbol;Acc:MGI:1344414]
729	2318.04236500578	0.208178206074435	0.0875810346122182	2.37697815510154	0.0174551218199236	0.901646309435642	ENSMUSG00000006057	11	96068852	96075670	Atp5g1	ATP synthase, H+ transporting, mitochondrial F0 complex, subunit C1 (subunit 9) [Source:MGI Symbol;Acc:MGI:107653]
730	1576.21385844166	-0.0586551627388345	0.0843362453666949	-0.695491748343802	0.486747180634956	0.999314477150179	ENSMUSG00000006058	11	96034885	96047430	Snf8	SNF8, ESCRT-II complex subunit, homolog (S. cerevisiae) [Source:MGI Symbol;Acc:MGI:1343161]
731	1902.0324715072	-0.0618247477327583	0.0678331262864794	-0.911424124426376	0.362071947325915	0.999314477150179	ENSMUSG00000006095	7	30224131	30232272	Tbcb	tubulin folding cofactor B [Source:MGI Symbol;Acc:MGI:1913661]
732	1221.94429345716	-0.0517668311237252	0.124512476369537	-0.415756176674922	0.677588429445714	0.999314477150179	ENSMUSG00000006127	11	75630988	75648871	Inpp5k	inositol polyphosphate 5-phosphatase K [Source:MGI Symbol;Acc:MGI:1194899]
733	2979.31908587613	-0.090852775215791	0.156990465098115	-0.578715243368508	0.562781328774977	0.999314477150179	ENSMUSG00000006134	16	17451987	17487434	Crkl	v-crk avian sarcoma virus CT10 oncogene homolog-like [Source:MGI Symbol;Acc:MGI:104686]
734	27.7878537120148	-0.0569905746209106	0.459217071831838	-0.124103780361589	0.901233105006175	0.999314477150179	ENSMUSG00000006154	7	4460674	4480487	Eps8l1	EPS8-like 1 [Source:MGI Symbol;Acc:MGI:1914675]
735	6612.65489175284	0.119933914845344	0.10704596104443	1.1203964509746	0.262544856649996	0.999314477150179	ENSMUSG00000006169	11	45851964	45910625	Clint1	clathrin interactor 1 [Source:MGI Symbol;Acc:MGI:2144243]
736	657.546499911668	0.141106563965757	0.158424256484463	0.890687872532925	0.3730966426808	0.999314477150179	ENSMUSG00000006191	13	29191746	29855674	Cdkal1	CDK5 regulatory subunit associated protein 1-like 1 [Source:MGI Symbol;Acc:MGI:1921765]
737	1742.95143760701	1.69545576806053	0.787442273346167	2.15311753692857	0.031309442340744	0.999314477150179	ENSMUSG00000006205	7	130936111	130985660	Htra1	HtrA serine peptidase 1 [Source:MGI Symbol;Acc:MGI:1929076]
738	851.594693279576	-0.0941871317424076	0.0951962884353637	-0.9893992012762	0.322467865175946	0.999314477150179	ENSMUSG00000006215	4	141444654	141467930	Zbtb17	zinc finger and BTB domain containing 17 [Source:MGI Symbol;Acc:MGI:107410]
739	3715.6123066401	0.118879267263782	0.252951067889236	0.469969422370012	0.638376863929724	0.999314477150179	ENSMUSG00000006219	4	141576062	141606096	Fblim1	filamin binding LIM protein 1 [Source:MGI Symbol;Acc:MGI:1921452]
740	1713.65027725903	0.901703341269623	0.512052033239203	1.76096037655688	0.0782451096790158	0.999314477150179	ENSMUSG00000006221	4	141420779	141425311	Hspb7	heat shock protein family, member 7 (cardiovascular) [Source:MGI Symbol;Acc:MGI:1352494]
741	109.668557921432	0.0966343614428513	0.273018762670174	0.353947693915793	0.723378083073325	0.999314477150179	ENSMUSG00000006241	9	21927471	21935872	Ccdc159	coiled-coil domain containing 159 [Source:MGI Symbol;Acc:MGI:1914369]
742	4691.88295123433	-0.109331789592543	0.149730438310151	-0.730190807069397	0.465273560984024	0.999314477150179	ENSMUSG00000006262	5	88720855	88764220	Mob1b	MOB kinase activator 1B [Source:MGI Symbol;Acc:MGI:1915723]
743	6533.40316068044	0.512540659541037	0.328229214220131	1.56153272571678	0.118398108562755	0.999314477150179	ENSMUSG00000006273	8	69088646	69113711	Atp6v1b2	ATPase, H+ transporting, lysosomal V1 subunit B2 [Source:MGI Symbol;Acc:MGI:109618]
744	2249.89418850596	-0.147478330965455	0.0659667028759112	-2.23564805479021	0.0253748341590284	0.987695023017345	ENSMUSG00000006276	8	72340999	72421460	Eps15l1	epidermal growth factor receptor pathway substrate 15-like 1 [Source:MGI Symbol;Acc:MGI:104582]
745	2994.00913255447	0.185400100206316	0.142582359984349	1.30030180610468	0.193497549287947	0.999314477150179	ENSMUSG00000006281	14	50824059	50870560	Tep1	telomerase associated protein 1 [Source:MGI Symbol;Acc:MGI:109573]
746	743.272049142645	0.0143507134361333	0.0958368811892146	0.149741031407315	0.880968934739967	0.999314477150179	ENSMUSG00000006288	14	50765415	50785519	Ttc5	tetratricopeptide repeat domain 5 [Source:MGI Symbol;Acc:MGI:2683584]
747	850.790530768103	0.0775293386793966	0.156903882685457	0.494119950076817	0.621221469232117	0.999314477150179	ENSMUSG00000006289	14	50906478	50924893	Osgep	O-sialoglycoprotein endopeptidase [Source:MGI Symbol;Acc:MGI:1913496]
748	6070.51499153886	-0.102903412549986	0.106505153251151	-0.966182474826622	0.333952880674843	0.999314477150179	ENSMUSG00000006299	1	74279840	74284738	Aamp	angio-associated migratory protein [Source:MGI Symbol;Acc:MGI:107809]
749	8230.52455684493	0.139678882093007	0.318436537724881	0.43863962060059	0.660922683622195	0.999314477150179	ENSMUSG00000006301	1	74288247	74305622	Tmbim1	transmembrane BAX inhibitor motif containing 1 [Source:MGI Symbol;Acc:MGI:1916910]
750	14552.2177631605	0.087118740293792	0.191357406875264	0.455267144953422	0.64891705992448	0.999314477150179	ENSMUSG00000006304	1	74236084	74268209	Arpc2	actin related protein 2/3 complex, subunit 2 [Source:MGI Symbol;Acc:MGI:1923959]
751	3601.99421736671	-0.138546380496339	0.19645227981112	-0.705241907243552	0.480659705737397	0.999314477150179	ENSMUSG00000006307	7	30568858	30588726	Kmt2b	lysine (K)-specific methyltransferase 2B [Source:MGI Symbol;Acc:MGI:109565]
752	20.4201822027862	0.0991099069953653	0.380719931605732	0.260322349232827	0.794615134543904	0.999314477150179	ENSMUSG00000006310	7	30589681	30598909	Zbtb32	zinc finger and BTB domain containing 32 [Source:MGI Symbol;Acc:MGI:1891838]
753	27.3097856585187	-0.0823270391264007	0.49726071011309	-0.165561118045456	0.868502348223358	0.999314477150179	ENSMUSG00000006313	7	30603092	30612847	Upk1a	uroplakin 1A [Source:MGI Symbol;Acc:MGI:98911]
754	1634.21771395691	-0.143652392184361	0.101554159743539	-1.41453971503615	0.157203495060371	0.999314477150179	ENSMUSG00000006315	7	30727701	30729540	Tmem147	transmembrane protein 147 [Source:MGI Symbol;Acc:MGI:1915011]
755	20508.7814425601	0.0475191401033911	0.124133891421558	0.382805530054772	0.701863960873772	0.999314477150179	ENSMUSG00000006333	7	3703993	3706897	Rps9	ribosomal protein S9 [Source:MGI Symbol;Acc:MGI:1924096]
756	793.825756743676	-0.0178775777651867	0.11961579748736	-0.149458333604103	0.881191984995126	0.999314477150179	ENSMUSG00000006335	7	3620324	3629929	Tfpt	TCF3 (E2A) fusion partner [Source:MGI Symbol;Acc:MGI:1916964]
757	368.292669838474	0.715514287126282	1.11000623443978	0.644603845389575	0.519183942282544	0.999314477150179	ENSMUSG00000006342	10	75636706	75644008	Susd2	sushi domain containing 2 [Source:MGI Symbol;Acc:MGI:1918983]
758	316.177613888978	0.0818225906555173	1.43099774093742	0.0571787000878959	0.954402845263853	0.999878120469849	ENSMUSG00000006344	10	75589340	75617200	Ggt5	gamma-glutamyltransferase 5 [Source:MGI Symbol;Acc:MGI:1346063]
759	77.1992516104262	1.23174404663676	0.932524980804937	1.32086975897798	0.18654479467386	0.999314477150179	ENSMUSG00000006345	10	75561604	75586200	Ggt1	gamma-glutamyltransferase 1 [Source:MGI Symbol;Acc:MGI:95706]
760	11004.640622269	-0.251480268488219	0.274167281656345	-0.917251201415917	0.359011022089642	0.999314477150179	ENSMUSG00000006356	12	113140236	113145506	Crip2	cysteine rich protein 2 [Source:MGI Symbol;Acc:MGI:1915587]
761	1129.83301963196	-0.278781281195089	0.399137961160097	-0.698458448764956	0.484890534548533	0.999314477150179	ENSMUSG00000006360	12	113146316	113153879	Crip1	cysteine-rich protein 1 (intestinal) [Source:MGI Symbol;Acc:MGI:88501]
762	2819.08081336701	0.602056264109507	0.703168071824727	0.856205348668869	0.391884204593152	0.999314477150179	ENSMUSG00000006369	15	85205949	85286535	Fbln1	fibulin 1 [Source:MGI Symbol;Acc:MGI:95487]
763	11228.3860999107	0.0927381968846098	0.145435549362728	0.637658380574569	0.523696083507366	0.999314477150179	ENSMUSG00000006373	X	36598206	36606079	Pgrmc1	progesterone receptor membrane component 1 [Source:MGI Symbol;Acc:MGI:1858305]
764	242.810112483655	0.00737129225776705	0.256621548717321	0.0287243697756918	0.977084420114257	0.999878120469849	ENSMUSG00000006378	15	79030874	79038353	Gcat	glycine C-acetyltransferase (2-amino-3-ketobutyrate-coenzyme A ligase) [Source:MGI Symbol;Acc:MGI:1349389]
765	81.1557562742927	0.733890933193884	0.685721601656596	1.07024619236279	0.284508507233151	0.999314477150179	ENSMUSG00000006386	4	94739289	94874976	Tek	TEK receptor tyrosine kinase [Source:MGI Symbol;Acc:MGI:98664]
766	4070.475556579	0.0405230431171639	0.116800992534809	0.346940914094434	0.728635708442456	0.999314477150179	ENSMUSG00000006390	4	118428093	118432953	Elovl1	elongation of very long chain fatty acids (FEN1/Elo2, SUR4/Elo3, yeast)-like 1 [Source:MGI Symbol;Acc:MGI:1858959]
767	1250.39845765198	-0.00621922783949722	0.132516656252316	-0.0469316689341722	0.962567687735581	0.999878120469849	ENSMUSG00000006392	4	118409337	118415782	Med8	mediator complex subunit 8 [Source:MGI Symbol;Acc:MGI:1915269]
768	278.476694623278	0.129447957963528	0.202075998456058	0.640590465728549	0.521788795678762	0.999314477150179	ENSMUSG00000006395	4	118359990	118362744	Hyi	hydroxypyruvate isomerase (putative) [Source:MGI Symbol;Acc:MGI:1915430]
769	1859.36681770346	-1.05873870596807	0.645295288511222	-1.64070422458951	0.100858827562958	0.999314477150179	ENSMUSG00000006398	4	118432901	118437352	Cdc20	cell division cycle 20 [Source:MGI Symbol;Acc:MGI:1859866]
770	1675.78299657121	0.92998327522649	0.474804485684091	1.95866573140434	0.0501519461814062	0.999314477150179	ENSMUSG00000006403	1	171250421	171260637	Adamts4	a disintegrin-like and metallopeptidase (reprolysin type) with thrombospondin type 1 motif, 4 [Source:MGI Symbol;Acc:MGI:1339949]
771	61.1435673911057	0.136419228742433	0.772869683526075	0.176510001168691	0.859893292241046	0.999314477150179	ENSMUSG00000006411	1	171370099	171388598	Nectin4	nectin cell adhesion molecule 4 [Source:MGI Symbol;Acc:MGI:1918990]
772	1172.55646353897	-0.0290280126361252	0.202227531087841	-0.143541349093148	0.885862657488138	0.999314477150179	ENSMUSG00000006412	1	171345670	171359254	Pfdn2	prefoldin 2 [Source:MGI Symbol;Acc:MGI:1276111]
773	1940.04380147394	-0.0137253631200483	0.107647014880361	-0.12750342529519	0.898541962316696	0.999314477150179	ENSMUSG00000006418	2	167492645	167516173	Rnf114	ring finger protein 114 [Source:MGI Symbol;Acc:MGI:1933159]
774	2480.64453096845	0.0563136659350225	0.0945863587916013	0.595367732244523	0.551597689761505	0.999314477150179	ENSMUSG00000006423	X	36823737	36874111	C330007P06Rik	RIKEN cDNA C330007P06 gene [Source:MGI Symbol;Acc:MGI:1924894]
775	262.439513254406	0.0875461337162948	0.455250000464306	0.192303423672723	0.847504536747592	0.999314477150179	ENSMUSG00000006435	19	47178820	47259441	Neurl1a	neuralized E3 ubiquitin protein ligase 1A [Source:MGI Symbol;Acc:MGI:1334263]
776	3001.80963603836	-0.132626978634969	0.156348206153456	-0.848279503154617	0.396282329789164	0.999314477150179	ENSMUSG00000006442	4	148591503	148594993	Srm	spermidine synthase [Source:MGI Symbol;Acc:MGI:102690]
777	11266.7804003439	-0.484524824095241	0.408124681039006	-1.18719804659139	0.235149511223965	0.999314477150179	ENSMUSG00000006445	4	141301240	141329384	Epha2	Eph receptor A2 [Source:MGI Symbol;Acc:MGI:95278]
778	2082.5567974322	-0.277926552202275	0.293940316693823	-0.945520353683809	0.344393284639242	0.999314477150179	ENSMUSG00000006456	19	4800569	4811634	Rbm14	RNA binding motif protein 14 [Source:MGI Symbol;Acc:MGI:1929092]
779	71.0131169101259	0.117420125461613	0.276323492013628	0.424937179991274	0.670882470116507	0.999314477150179	ENSMUSG00000006457	19	4861216	4877909	Actn3	actinin alpha 3 [Source:MGI Symbol;Acc:MGI:99678]
780	48.9570024039007	0.636418571228108	0.475492349385399	1.33844124316767	0.180752641949377	0.999314477150179	ENSMUSG00000006462	2	167691177	167729172	A530013C23Rik	RIKEN cDNA A530013C23 gene [Source:MGI Symbol;Acc:MGI:3041178]
781	528.823394442047	0.585731268381212	0.299324702663509	1.95684239613084	0.0503660008029876	0.999314477150179	ENSMUSG00000006463	19	4878668	4885397	Zdhhc24	zinc finger, DHHC domain containing 24 [Source:MGI Symbol;Acc:MGI:1917855]
782	266.016888039548	0.0606952287501334	0.431494870712912	0.140662688874733	0.888136421927105	0.999314477150179	ENSMUSG00000006464	19	4886878	4906628	Bbs1	Bardet-Biedl syndrome 1 (human) [Source:MGI Symbol;Acc:MGI:1277215]
783	1495.36966682	-0.0423910715227353	0.0835594635800622	-0.507316223758646	0.61193295691158	0.999314477150179	ENSMUSG00000006471	2	25244821	25256022	Ndor1	NADPH dependent diflavin oxidoreductase 1 [Source:MGI Symbol;Acc:MGI:1926047]
784	1853.64436367192	0.01106536021513	0.195610686762873	0.0565682805896177	0.954889102490992	0.999878120469849	ENSMUSG00000006476	2	25054355	25062881	Nsmf	NMDA receptor synaptonuclear signaling and neuronal migration factor [Source:MGI Symbol;Acc:MGI:1861755]
785	261.261039831857	0.218552270340378	0.435708290618775	0.501602276215581	0.615947317941686	0.999314477150179	ENSMUSG00000006494	2	71873224	71903858	Pdk1	pyruvate dehydrogenase kinase, isoenzyme 1 [Source:MGI Symbol;Acc:MGI:1926119]
786	15163.5087431549	-0.0367261737021	0.118182499160788	-0.310758140696736	0.755984494007957	0.999314477150179	ENSMUSG00000006498	10	79854427	79864771	Ptbp1	polypyrimidine tract binding protein 1 [Source:MGI Symbol;Acc:MGI:97791]
787	604.777021632351	-0.024278768289484	0.265466147869461	-0.0914571160365905	0.927129379821725	0.999314477150179	ENSMUSG00000006517	8	122433601	122443422	Mvd	mevalonate (diphospho) decarboxylase [Source:MGI Symbol;Acc:MGI:2179327]
788	2155.92711824051	-0.103129885838321	0.241564129617222	-0.426925495940721	0.669433594550204	0.999314477150179	ENSMUSG00000006519	8	122424776	122432930	Cyba	cytochrome b-245, alpha polypeptide [Source:MGI Symbol;Acc:MGI:1316658]
789	859.441038286219	-0.028498991304371	0.111104759544767	-0.256505584649486	0.797560468733985	0.999314477150179	ENSMUSG00000006526	14	30825590	30877210	Stimate	STIM activating enhancer [Source:MGI Symbol;Acc:MGI:1921500]
790	1351.78586225801	0.372124418693396	0.181205430103883	2.05360522849708	0.0400139156952693	0.999314477150179	ENSMUSG00000006527	14	30714849	30822721	Sfmbt1	Scm-like with four mbt domains 1 [Source:MGI Symbol;Acc:MGI:1859609]
791	155.004862816291	0.300510784855562	0.377864712390483	0.795286712417368	0.426446741118026	0.999314477150179	ENSMUSG00000006575	11	102393403	102402555	Rundc3a	RUN domain containing 3A [Source:MGI Symbol;Acc:MGI:1858752]
792	935.330796558384	-0.133095030818743	0.20451179923591	-0.650793897056347	0.515179540345972	0.999314477150179	ENSMUSG00000006576	1	75546266	75562172	Slc4a3	solute carrier family 4 (anion exchanger), member 3 [Source:MGI Symbol;Acc:MGI:109350]
793	723.405449392669	-0.152788731786384	0.326554681305762	-0.467881002885773	0.63986968942579	0.999314477150179	ENSMUSG00000006585	8	122568015	122573554	Cdt1	chromatin licensing and DNA replication factor 1 [Source:MGI Symbol;Acc:MGI:1914427]
794	720.889652290278	0.105847925872362	0.387435611457848	0.273201333956049	0.784698454625085	0.999314477150179	ENSMUSG00000006586	4	13743436	13893649	Runx1t1	RUNX1 translocation partner 1 [Source:MGI Symbol;Acc:MGI:104793]
795	3250.16567426689	-0.180981639862558	0.170078465635667	-1.06410672971525	0.287280352577226	0.999314477150179	ENSMUSG00000006589	8	122574635	122576909	Aprt	adenine phosphoribosyl transferase [Source:MGI Symbol;Acc:MGI:88061]
796	3336.97960314495	0.100386377838684	0.147630524387064	0.679983887176925	0.496514663374051	0.999314477150179	ENSMUSG00000006599	7	46796103	46823800	Gtf2h1	general transcription factor II H, polypeptide 1 [Source:MGI Symbol;Acc:MGI:1277216]
797	244.876620317088	-0.0639643930774857	0.524890705394814	-0.121862308515013	0.903008066538962	0.999314477150179	ENSMUSG00000006611	13	23702034	23710854	Hfe	homeostatic iron regulator [Source:MGI Symbol;Acc:MGI:109191]
798	357.350386917982	0.11869893115721	0.443768733139696	0.26747925730911	0.789100182817231	0.999314477150179	ENSMUSG00000006638	5	30950066	30955091	Abhd1	abhydrolase domain containing 1 [Source:MGI Symbol;Acc:MGI:1931013]
799	297.197620621338	-0.000641778148999555	0.247090006009749	-0.00259734563677267	0.997927620347467	0.999878120469849	ENSMUSG00000006641	5	31036036	31048924	Slc5a6	solute carrier family 5 (sodium-dependent vitamin transporter), member 6 [Source:MGI Symbol;Acc:MGI:2660847]
800	1831.92042130901	0.54257142810328	0.372809602871413	1.45535797341148	0.145570184785686	0.999314477150179	ENSMUSG00000006651	7	30434982	30445535	Aplp1	amyloid beta (A4) precursor-like protein 1 [Source:MGI Symbol;Acc:MGI:88046]
801	5682.42886236135	-0.101917503935859	0.06493507378852	-1.56952934661756	0.116524646919848	0.999314477150179	ENSMUSG00000006673	9	108516806	108560163	Qrich1	glutamine-rich 1 [Source:MGI Symbol;Acc:MGI:1916482]
802	102.289049301047	-0.00698959332916177	0.302112286943273	-0.0231357466453332	0.981541991611188	0.999878120469849	ENSMUSG00000006675	9	108578862	108597667	P4htm	prolyl 4-hydroxylase, transmembrane (endoplasmic reticulum) [Source:MGI Symbol;Acc:MGI:1921693]
803	9381.90628857032	-0.094754112795801	0.0721696331714225	-1.3129360457013	0.189204499446148	0.999314477150179	ENSMUSG00000006676	9	108490602	108502337	Usp19	ubiquitin specific peptidase 19 [Source:MGI Symbol;Acc:MGI:1918722]
804	896.309384338399	-0.276860388204994	0.476540927086793	-0.580979245366199	0.561254441602872	0.999314477150179	ENSMUSG00000006678	X	93304767	93632155	Pola1	polymerase (DNA directed), alpha 1 [Source:MGI Symbol;Acc:MGI:99660]
805	22947.6073025431	0.0662305174315677	0.0920034936420998	0.71986959200929	0.471605291856507	0.999314477150179	ENSMUSG00000006699	4	137319696	137357720	Cdc42	cell division cycle 42 [Source:MGI Symbol;Acc:MGI:106211]
806	1040.28077158021	-0.10302854859892	0.115039107394183	-0.895595862421741	0.370468646326693	0.999314477150179	ENSMUSG00000006705	17	31564734	31607693	Pknox1	Pbx/knotted 1 homeobox [Source:MGI Symbol;Acc:MGI:1201409]
807	214.655761486456	-0.237526481443347	0.450493113099406	-0.527258851548601	0.598013845008018	0.999314477150179	ENSMUSG00000006715	13	24751845	24761923	Gmnn	geminin [Source:MGI Symbol;Acc:MGI:1927344]
808	523.538148415154	0.407074400276406	0.353636398903121	1.15111001452066	0.249686978548575	0.999314477150179	ENSMUSG00000006717	13	24817948	24831540	Acot13	acyl-CoA thioesterase 13 [Source:MGI Symbol;Acc:MGI:1914084]
809	89.7339701555541	-0.293508260312091	0.394739535536062	-0.743549185954992	0.457149254463647	0.999314477150179	ENSMUSG00000006720	13	21945094	21960779	Zfp184	zinc finger protein 184 (Kruppel-like) [Source:MGI Symbol;Acc:MGI:1922244]
810	8721.44699912207	-0.13790486336401	0.138926427253764	-0.992646727408539	0.320882144644486	0.999314477150179	ENSMUSG00000006728	10	127063534	127067920	Cdk4	cyclin-dependent kinase 4 [Source:MGI Symbol;Acc:MGI:88357]
811	2173.32912744893	-0.0715542111817712	0.160067270849996	-0.447025871071586	0.654856380447927	0.999314477150179	ENSMUSG00000006731	10	127165225	127172330	B4galnt1	beta-1,4-N-acetyl-galactosaminyl transferase 1 [Source:MGI Symbol;Acc:MGI:1342057]
812	399.065576942659	0.20809762313024	0.20421797845869	1.01899756672175	0.308204121721847	0.999314477150179	ENSMUSG00000006732	10	127041414	127046365	Mettl1	methyltransferase like 1 [Source:MGI Symbol;Acc:MGI:1339986]
813	4242.00357629095	-0.0482515047390474	0.11335152813788	-0.425680231503846	0.670340868745093	0.999314477150179	ENSMUSG00000006736	10	127067280	127070264	Tspan31	tetraspanin 31 [Source:MGI Symbol;Acc:MGI:1914375]
814	15144.8046995214	0.131168382841608	0.219298742674575	0.598126470046628	0.549755549375449	0.999314477150179	ENSMUSG00000006740	18	6201002	6242174	Kif5b	kinesin family member 5B [Source:MGI Symbol;Acc:MGI:1098268]
815	689.128041936633	0.0457493527245521	0.17366882009233	0.263428707008142	0.792220166750618	0.999314477150179	ENSMUSG00000006763	7	46686108	46710680	Saal1	serum amyloid A-like 1 [Source:MGI Symbol;Acc:MGI:1926185]
816	663.513153873376	-0.597627488205778	0.243593311861217	-2.4533821706331	0.0141519895139942	0.87363179813809	ENSMUSG00000006782	11	100574904	100591729	Cnp	2',3'-cyclic nucleotide 3' phosphodiesterase [Source:MGI Symbol;Acc:MGI:88437]
817	6381.67854077205	-0.527681889801867	0.264039502478005	-1.99849600097555	0.0456629130585586	0.999314477150179	ENSMUSG00000006800	2	166073089	166155663	Sulf2	sulfatase 2 [Source:MGI Symbol;Acc:MGI:1919293]
818	2141.39087249307	-0.00197380115615276	0.0785148303742875	-0.0251392144228481	0.979943921470636	0.999878120469849	ENSMUSG00000006818	17	13006846	13040063	Sod2	superoxide dismutase 2, mitochondrial [Source:MGI Symbol;Acc:MGI:98352]
819	125.635341053791	-0.0840312559373182	0.20870136204908	-0.402638751909806	0.687213997307881	0.999314477150179	ENSMUSG00000006850	18	36735039	36742397	Tmco6	transmembrane and coiled-coil domains 6 [Source:MGI Symbol;Acc:MGI:1919233]
820	1451.13744375675	0.0181440592190286	0.119866975191816	0.151368291307875	0.87968520109238	0.999314477150179	ENSMUSG00000006906	6	83543211	83572729	Stambp	STAM binding protein [Source:MGI Symbol;Acc:MGI:1917777]
821	1483.5707912334	0.0955340409701392	0.144291140822179	0.662092214572431	0.507912125037017	0.999314477150179	ENSMUSG00000006920	11	101191115	101226463	Ezh1	enhancer of zeste 1 polycomb repressive complex 2 subunit [Source:MGI Symbol;Acc:MGI:1097695]
822	3513.04081243348	-0.0437903844090189	0.173695669120483	-0.252109823064407	0.800956177445404	0.999314477150179	ENSMUSG00000006931	11	100408456	100414836	P3h4	prolyl 3-hydroxylase family member 4 (non-enzymatic) [Source:MGI Symbol;Acc:MGI:1913430]
823	30023.9588357713	0.125175166343426	0.120546956181819	1.03839342201744	0.29908693075771	0.999314477150179	ENSMUSG00000006932	9	120929216	120960507	Ctnnb1	catenin (cadherin associated protein), beta 1 [Source:MGI Symbol;Acc:MGI:88276]
824	733.164313436121	0.0576561361179223	0.124488995302502	0.463142432612783	0.643262276553573	0.999314477150179	ENSMUSG00000006941	9	120492232	120495330	Eif1b	eukaryotic translation initiation factor 1B [Source:MGI Symbol;Acc:MGI:1916219]
825	214.722515512939	0.123337693035898	0.368040515702541	0.335119878854813	0.737534657873854	0.999314477150179	ENSMUSG00000006958	16	20733127	20742384	Chrd	chordin [Source:MGI Symbol;Acc:MGI:1313268]
826	17661.2882611039	-0.0510163160176629	0.101407944978128	-0.503080069600721	0.614907978591048	0.999314477150179	ENSMUSG00000006998	16	20651652	20663414	Psmd2	proteasome (prosome, macropain) 26S subunit, non-ATPase, 2 [Source:MGI Symbol;Acc:MGI:1096584]
827	4680.2413975115	-0.175015988125278	0.152084194718828	-1.15078354097772	0.249821297649509	0.999314477150179	ENSMUSG00000007029	17	35000987	35016322	Vars	valyl-tRNA synthetase [Source:MGI Symbol;Acc:MGI:90675]
828	69.717397923622	0.570205024651403	0.560912468638148	1.01656685585153	0.309359528065904	0.999314477150179	ENSMUSG00000007033	17	34972703	34979285	Hspa1l	heat shock protein 1-like [Source:MGI Symbol;Acc:MGI:96231]
829	122.321833363149	0.396770472425463	0.408075425112013	0.97229690397689	0.330902863634349	0.999314477150179	ENSMUSG00000007035	17	35028605	35046745	Msh5	mutS homolog 5 [Source:MGI Symbol;Acc:MGI:1329021]
830	1709.82991586031	0.0158328537414628	0.128933654300301	0.122798456519245	0.902266696529778	0.999314477150179	ENSMUSG00000007036	17	35089263	35102987	Abhd16a	abhydrolase domain containing 16A [Source:MGI Symbol;Acc:MGI:99476]
831	775.042070776853	0.405492652473325	0.256770855373852	1.5792004582566	0.114290084894594	0.999314477150179	ENSMUSG00000007038	17	34931253	34935953	Neu1	neuraminidase 1 [Source:MGI Symbol;Acc:MGI:97305]
832	850.296271118452	-0.0409316997750829	0.409485506444334	-0.0999588486794154	0.92037699575623	0.999314477150179	ENSMUSG00000007039	17	35059035	35062095	Ddah2	dimethylarginine dimethylaminohydrolase 2 [Source:MGI Symbol;Acc:MGI:1859016]
833	12980.6346859254	0.0127730251823406	0.170216890160498	0.0750397047572473	0.940183121102752	0.999314477150179	ENSMUSG00000007041	17	35049966	35058749	Clic1	chloride intracellular channel 1 [Source:MGI Symbol;Acc:MGI:2148924]
834	564.364595360984	-0.360718063450323	0.236263238185775	-1.52676339417091	0.126819857166543	0.999314477150179	ENSMUSG00000007050	17	34981862	34985891	Lsm2	LSM2 homolog, U6 small nuclear RNA and mRNA degradation associated [Source:MGI Symbol;Acc:MGI:90676]
835	1059.83484907643	-0.611268676966274	0.472705772633903	-1.29312716779468	0.195967080226669	0.999314477150179	ENSMUSG00000007080	5	110286306	110337474	Pole	polymerase (DNA directed), epsilon [Source:MGI Symbol;Acc:MGI:1196391]
836	333.791116442943	0.155067578769048	0.216117055283937	0.717516618784752	0.473055385848425	0.999314477150179	ENSMUSG00000007207	5	135023482	135051100	Stx1a	syntaxin 1A (brain) [Source:MGI Symbol;Acc:MGI:109355]
837	181.394859725837	0.0489016343173435	0.237047144828138	0.206294972895784	0.836560505131472	0.999314477150179	ENSMUSG00000007216	6	48602063	48623227	Zfp775	zinc finger protein 775 [Source:MGI Symbol;Acc:MGI:2683557]
838	1071.48378563993	-0.0274151694389744	0.13296647141555	-0.206181070664768	0.836649473602049	0.999314477150179	ENSMUSG00000007338	19	6053622	6057785	Mrpl49	mitochondrial ribosomal protein L49 [Source:MGI Symbol;Acc:MGI:108180]
839	538.398820681466	-0.0381947712423206	0.191624856232261	-0.199320547413881	0.842012007127374	0.999314477150179	ENSMUSG00000007379	3	103102604	103169769	Dennd2c	DENN/MADD domain containing 2C [Source:MGI Symbol;Acc:MGI:3036254]
840	4347.58620961741	-0.12929238247483	0.0876067777011363	-1.47582625303148	0.139990541110941	0.999314477150179	ENSMUSG00000007411	12	111574523	111656221	Mark3	MAP/microtubule affinity regulating kinase 3 [Source:MGI Symbol;Acc:MGI:1341865]
841	3139.54934535688	0.117426798382871	0.156727614440815	0.749241279539891	0.453711793010545	0.999314477150179	ENSMUSG00000007415	5	3632932	3657185	Gatad1	GATA zinc finger domain containing 1 [Source:MGI Symbol;Acc:MGI:1914460]
842	101.645022206719	0.313563492780081	0.578914634499828	0.541640293911371	0.588066328041522	0.999314477150179	ENSMUSG00000007440	18	37005203	37187657	Pcdha11	protocadherin alpha 11 [Source:MGI Symbol;Acc:MGI:1298372]
843	7838.96726676708	0.120644371633903	0.100816961590537	1.1966674032877	0.231436217113833	0.999314477150179	ENSMUSG00000007458	6	122308720	122317680	M6pr	mannose-6-phosphate receptor, cation dependent [Source:MGI Symbol;Acc:MGI:96904]
844	2946.45623552905	0.182630198386648	0.17027307018553	1.0725724166931	0.283463006202261	0.999314477150179	ENSMUSG00000007476	2	30237715	30263790	Lrrc8a	leucine rich repeat containing 8A VRAC subunit A [Source:MGI Symbol;Acc:MGI:2652847]
845	10769.229705054	-0.0278015548123128	0.0951679319228036	-0.292131543163766	0.770186050100702	0.999314477150179	ENSMUSG00000007564	17	20945311	20965916	Ppp2r1a	protein phosphatase 2, regulatory subunit A, alpha [Source:MGI Symbol;Acc:MGI:1926334]
846	521.688265930682	-0.253225381086877	0.249375021194745	-1.01544003835543	0.309896115601872	0.999314477150179	ENSMUSG00000007570	17	28313519	28326572	Fance	Fanconi anemia, complementation group E [Source:MGI Symbol;Acc:MGI:1920025]
847	517.821828699608	-0.301029578958041	0.255849429129118	-1.17658882407012	0.239359660625521	0.999314477150179	ENSMUSG00000007589	14	55674689	55681820	Tinf2	Terf1 (TRF1)-interacting nuclear factor 2 [Source:MGI Symbol;Acc:MGI:107246]
848	20.3380491862351	-1.05734582304128	0.582698869979886	-1.81456645535931	0.0695905614395547	0.999314477150179	ENSMUSG00000007591	14	55650184	55652539	Tssk4	testis-specific serine kinase 4 [Source:MGI Symbol;Acc:MGI:1918349]
849	895.918972251595	-0.235180247956343	0.124300721733749	-1.89202640721666	0.0584874624661598	0.999314477150179	ENSMUSG00000007603	17	56764757	56770093	Dus3l	dihydrouridine synthase 3-like (S. cerevisiae) [Source:MGI Symbol;Acc:MGI:2147092]
850	727.22975927154	-0.150825266197218	0.103321700023855	-1.45976369109679	0.144355030639289	0.999314477150179	ENSMUSG00000007610	8	71488103	71499583	Gtpbp3	GTP binding protein 3 [Source:MGI Symbol;Acc:MGI:1917609]
851	3515.2569843154	0.776500387992448	0.292997626219813	2.65019344358067	0.00804456957249611	0.698704187100758	ENSMUSG00000007613	4	47353222	47414931	Tgfbr1	transforming growth factor, beta receptor I [Source:MGI Symbol;Acc:MGI:98728]
852	2079.31992514063	0.348230894674529	0.34613930856574	1.00604261364436	0.314395071726718	0.999314477150179	ENSMUSG00000007617	13	93299635	93405129	Homer1	homer scaffolding protein 1 [Source:MGI Symbol;Acc:MGI:1347345]
853	90.5574050815258	-0.457856590962919	0.542782248709893	-0.843536412716465	0.398928509968877	0.999314477150179	ENSMUSG00000007646	11	87376645	87404954	Rad51c	RAD51 paralog C [Source:MGI Symbol;Acc:MGI:2150020]
854	41279.6845904814	0.232202637019437	0.235992975196013	0.983938766933939	0.325145621118279	0.999314477150179	ENSMUSG00000007655	6	17306335	17341452	Cav1	caveolin 1, caveolae protein [Source:MGI Symbol;Acc:MGI:102709]
855	3619.14243193433	0.0769451831098511	0.107967654655749	0.712668839155467	0.476050703106172	0.999314477150179	ENSMUSG00000007656	9	75037614	75060313	Arpp19	cAMP-regulated phosphoprotein 19 [Source:MGI Symbol;Acc:MGI:1891691]
856	4437.89404217161	-0.180319672196757	0.31614361617796	-0.57037265017951	0.568424975467547	0.999314477150179	ENSMUSG00000007659	2	152780668	152831728	Bcl2l1	BCL2-like 1 [Source:MGI Symbol;Acc:MGI:88139]
857	5057.176896792	-0.132440265344577	0.164101647088296	-0.80706237685303	0.419630546660393	0.999314477150179	ENSMUSG00000007670	17	57021051	57031522	Khsrp	KH-type splicing regulatory protein [Source:MGI Symbol;Acc:MGI:1336214]
858	341.480832128658	0.647738920435947	0.848461583650743	0.763427517423793	0.445208474254801	0.999314477150179	ENSMUSG00000007682	12	90724552	90738438	Dio2	deiodinase, iodothyronine, type II [Source:MGI Symbol;Acc:MGI:1338833]
859	1728.50491389646	-0.173537919605242	0.119823799179328	-1.44827589171601	0.147539907244223	0.999314477150179	ENSMUSG00000007721	8	70868227	70873935	Ccdc124	coiled-coil domain containing 124 [Source:MGI Symbol;Acc:MGI:1916403]
860	13102.4984690357	-0.118026194530702	0.0930965062756653	-1.2677832848122	0.204875352983077	0.999314477150179	ENSMUSG00000007739	11	22990519	23003780	Cct4	chaperonin containing Tcp1, subunit 4 (delta) [Source:MGI Symbol;Acc:MGI:104689]
861	479.439046061914	0.127610424167836	0.217682477869201	0.586222765456175	0.557725825091974	0.999314477150179	ENSMUSG00000007777	11	51685386	51688874	0610009B22Rik	RIKEN cDNA 0610009B22 gene [Source:MGI Symbol;Acc:MGI:1913300]
862	3323.64208143885	-0.110913365741149	0.263124724486141	-0.421523921622163	0.673372546952519	0.999314477150179	ENSMUSG00000007783	7	44959372	44974851	Cpt1c	carnitine palmitoyltransferase 1c [Source:MGI Symbol;Acc:MGI:2446526]
863	1434.88622480167	-0.0368867446211379	0.377055245961492	-0.0978284880431157	0.922068485692258	0.999314477150179	ENSMUSG00000007805	1	91801461	91848028	Twist2	twist basic helix-loop-helix transcription factor 2 [Source:MGI Symbol;Acc:MGI:104685]
864	2526.5181131898	0.108653938465987	0.145355280598159	0.747505959321598	0.454758206941917	0.999314477150179	ENSMUSG00000007812	5	145231715	145247302	Zfp655	zinc finger protein 655 [Source:MGI Symbol;Acc:MGI:1919861]
865	25560.6545193002	0.035867022418831	0.139394225028982	0.257306372709298	0.796942273327611	0.999314477150179	ENSMUSG00000007815	9	108306129	108337934	Rhoa	ras homolog family member A [Source:MGI Symbol;Acc:MGI:1096342]
866	15547.2672755698	0.0587480202737025	0.163158542136516	0.360067082632718	0.718796968354177	0.999314477150179	ENSMUSG00000007817	14	25459185	25666743	Zmiz1	zinc finger, MIZ-type containing 1 [Source:MGI Symbol;Acc:MGI:3040693]
867	830.500366210971	-0.117262570997612	0.175125992198069	-0.66958975949719	0.503119343895017	0.999314477150179	ENSMUSG00000007827	6	118501308	118562226	Ankrd26	ankyrin repeat domain 26 [Source:MGI Symbol;Acc:MGI:1917887]
868	1024.51147523429	-0.0902040334928461	0.263681565952805	-0.342094575959061	0.732279719240775	0.999314477150179	ENSMUSG00000007833	7	45140684	45154584	Aldh16a1	aldehyde dehydrogenase 16 family, member A1 [Source:MGI Symbol;Acc:MGI:1916998]
869	5426.86645079598	-0.0492530702280737	0.161681238984633	-0.304630707541491	0.760647429711756	0.999314477150179	ENSMUSG00000007836	13	58125879	58128556	Hnrnpa0	heterogeneous nuclear ribonucleoprotein A0 [Source:MGI Symbol;Acc:MGI:1924384]
870	415.115786546518	-0.176010854511885	0.18393274878241	-0.95693048506606	0.338602343000255	0.999314477150179	ENSMUSG00000007837	7	45053584	45062677	Prrg2	proline-rich Gla (G-carboxyglutamic acid) polypeptide 2 [Source:MGI Symbol;Acc:MGI:1929596]
871	11009.1009603475	-0.0995549989700094	0.2504233796931	-0.397546743007847	0.6909643244181	0.999314477150179	ENSMUSG00000007850	11	50376990	50386528	Hnrnph1	heterogeneous nuclear ribonucleoprotein H1 [Source:MGI Symbol;Acc:MGI:1891925]
872	552.160124652135	0.308870416069133	0.183366215255412	1.68444560869026	0.0920955827521346	0.999314477150179	ENSMUSG00000007867	12	86082541	86162459	Ift43	intraflagellar transport 43 [Source:MGI Symbol;Acc:MGI:1923661]
873	6286.3843514108	-0.277785276687212	0.264796991584797	-1.04904997230021	0.294155119415935	0.999314477150179	ENSMUSG00000007872	4	136143497	136145755	Id3	inhibitor of DNA binding 3 [Source:MGI Symbol;Acc:MGI:96398]
874	6290.17468472432	0.0077633679970221	0.0778325866975383	0.0997444428667259	0.920547216146389	0.999314477150179	ENSMUSG00000007880	4	133679008	133756769	Arid1a	AT rich interactive domain 1A (SWI-like) [Source:MGI Symbol;Acc:MGI:1935147]
875	15361.6648534603	0.310415123972193	0.199044924015889	1.55952293436739	0.118872660716059	0.999314477150179	ENSMUSG00000007888	8	70493158	70504081	Crlf1	cytokine receptor-like factor 1 [Source:MGI Symbol;Acc:MGI:1340030]
876	57888.6297898364	0.357053405073651	0.406589651260651	0.878166485464129	0.379853376800258	0.999314477150179	ENSMUSG00000007891	7	142375911	142388038	Ctsd	cathepsin D [Source:MGI Symbol;Acc:MGI:88562]
877	26046.3028210119	-0.0339254762443881	0.111162796449638	-0.305187322808651	0.76022348707309	0.999314477150179	ENSMUSG00000007892	9	61913284	61914542	Rplp1	ribosomal protein, large, P1 [Source:MGI Symbol;Acc:MGI:1927099]
878	107.736457122621	0.464287831291035	0.746395138507071	0.622040267062426	0.533915390705826	0.999314477150179	ENSMUSG00000007908	9	76014855	76136350	Hmgcll1	3-hydroxymethyl-3-methylglutaryl-Coenzyme A lyase-like 1 [Source:MGI Symbol;Acc:MGI:2446108]
879	1264.20718639321	-0.153037091500976	0.156256030569926	-0.979399585045069	0.327382582067855	0.999314477150179	ENSMUSG00000007950	8	71456705	71463655	Abhd8	abhydrolase domain containing 8 [Source:MGI Symbol;Acc:MGI:1918946]
880	594.058811527697	-0.0433832048309094	0.14088226940976	-0.307939423553209	0.758128426769054	0.999314477150179	ENSMUSG00000007987	5	136908150	136915404	Ift22	intraflagellar transport 22 [Source:MGI Symbol;Acc:MGI:1914536]
881	447.341529982389	0.523256699079824	0.323590339850495	1.61703436302078	0.105870863592756	0.999314477150179	ENSMUSG00000007989	14	65192449	65262463	Fzd3	frizzled class receptor 3 [Source:MGI Symbol;Acc:MGI:108476]
882	1515.48472269212	0.298078392577221	0.280474393204024	1.0627650858679	0.287888496509729	0.999314477150179	ENSMUSG00000008035	X	10715013	10719690	Mid1ip1	Mid1 interacting protein 1 (gastrulation specific G12-like (zebrafish)) [Source:MGI Symbol;Acc:MGI:1915291]
883	2826.1517534985	-0.0478678993975118	0.0924593996559578	-0.517718042466517	0.604655007967506	0.999314477150179	ENSMUSG00000008036	7	16738410	16749294	Ap2s1	adaptor-related protein complex 2, sigma 1 subunit [Source:MGI Symbol;Acc:MGI:2141861]
884	1277.99579218131	0.206416849758253	0.22730362430737	0.908110684056349	0.363819746252276	0.999314477150179	ENSMUSG00000008090	5	108692382	108706924	Fgfrl1	fibroblast growth factor receptor-like 1 [Source:MGI Symbol;Acc:MGI:2150920]
885	23.8269133483275	-0.24063356532259	0.405014901595174	-0.594135090770342	0.552421762393277	0.999314477150179	ENSMUSG00000008129	8	84148025	84172590	4930432K21Rik	RIKEN cDNA 4930432K21 gene [Source:MGI Symbol;Acc:MGI:1921916]
886	4079.03138835579	0.110060757742928	0.206460602507972	0.533083583046688	0.593975722836545	0.999314477150179	ENSMUSG00000008136	1	43123074	43196984	Fhl2	four and a half LIM domains 2 [Source:MGI Symbol;Acc:MGI:1338762]
887	2927.28656946545	0.0798258321470258	0.115167439550854	0.693128478486124	0.488228927125187	0.999314477150179	ENSMUSG00000008140	7	44489937	44496529	Emc10	ER membrane protein complex subunit 10 [Source:MGI Symbol;Acc:MGI:1916933]
888	1302.57590416266	-0.237683422670508	0.226915735538212	-1.04745235982316	0.294890993480556	0.999314477150179	ENSMUSG00000008167	8	85060055	85067124	Fbxw9	F-box and WD-40 domain protein 9 [Source:MGI Symbol;Acc:MGI:1915878]
889	2870.44344430528	-0.157564345322753	0.149443852705236	-1.05433808397281	0.291728158489782	0.999314477150179	ENSMUSG00000008200	2	90745370	90781021	Fnbp4	formin binding protein 4 [Source:MGI Symbol;Acc:MGI:1860513]
890	668.158732043257	0.0854798502874951	0.319556017500089	0.267495667758693	0.789087549315188	0.999314477150179	ENSMUSG00000008206	8	4493026	4531680	Cers4	ceramide synthase 4 [Source:MGI Symbol;Acc:MGI:1914510]
891	907.044345535627	-0.178422115685391	0.177658279861927	-1.00429946650422	0.315234290727589	0.999314477150179	ENSMUSG00000008226	2	73312601	73337818	Scrn3	secernin 3 [Source:MGI Symbol;Acc:MGI:1921866]
892	1758.61883412567	-0.173896246016969	0.0961478059130806	-1.80863457429464	0.0705077934343756	0.999314477150179	ENSMUSG00000008301	18	56562443	56587712	Phax	phosphorylated adaptor for RNA export [Source:MGI Symbol;Acc:MGI:1891839]
893	1374.84405314402	-0.114665846087883	0.261380766823465	-0.438692744999587	0.660884184672839	0.999314477150179	ENSMUSG00000008305	4	72117142	72200919	Tle1	transducin-like enhancer of split 1 [Source:MGI Symbol;Acc:MGI:104636]
894	110.822771572308	0.303443353183836	0.24297179118099	1.24888305637835	0.211707849676054	0.999314477150179	ENSMUSG00000008307	5	3571566	3584356	1700109H08Rik	RIKEN cDNA 1700109H08 gene [Source:MGI Symbol;Acc:MGI:1924286]
895	346.664143467645	0.886364905484914	0.361352335164622	2.45291041244029	0.0141705625691149	0.87363179813809	ENSMUSG00000008318	7	100845847	100863446	Relt	RELT tumor necrosis factor receptor [Source:MGI Symbol;Acc:MGI:2443373]
896	1401.18047890288	-0.0512437240136701	0.166422325779802	-0.307913759608624	0.758147955491482	0.999314477150179	ENSMUSG00000008333	2	143063039	143072853	Snrpb2	U2 small nuclear ribonucleoprotein B [Source:MGI Symbol;Acc:MGI:104805]
897	64760.3451446159	0.195774226318631	0.209276703434668	0.935480266582793	0.349540848342154	0.999314477150179	ENSMUSG00000008348	5	125385965	125390202	Ubc	ubiquitin C [Source:MGI Symbol;Acc:MGI:98889]
898	2534.18655325434	-0.110865005954122	0.118666948180397	-0.934253451816975	0.350173169284519	0.999314477150179	ENSMUSG00000008373	7	3629985	3642486	Prpf31	pre-mRNA processing factor 31 [Source:MGI Symbol;Acc:MGI:1916238]
899	1368.75344240131	-0.158180789674781	0.192802934845276	-0.820427291740768	0.411972562484427	0.999314477150179	ENSMUSG00000008384	7	27486910	27490316	Sertad1	SERTA domain containing 1 [Source:MGI Symbol;Acc:MGI:1913438]
900	4432.78452521624	-0.203479201272653	0.169495898864058	-1.20049631074467	0.229946644588132	0.999314477150179	ENSMUSG00000008393	16	8658580	8672155	Carhsp1	calcium regulated heat stable protein 1 [Source:MGI Symbol;Acc:MGI:1196368]
901	6135.15175864964	0.0140928488594638	0.119210542394104	0.118218142258539	0.905894815313155	0.999314477150179	ENSMUSG00000008398	10	93247414	93311135	Elk3	ELK3, member of ETS oncogene family [Source:MGI Symbol;Acc:MGI:101762]
902	1883.64858188731	0.241584602726191	0.257018503081959	0.93995023638105	0.347243087153805	0.999314477150179	ENSMUSG00000008429	9	25108132	25151820	Herpud2	HERPUD family member 2 [Source:MGI Symbol;Acc:MGI:1915393]
903	1377.80800466374	0.209887049443916	0.130481970795078	1.60855211003476	0.107714313069474	0.999314477150179	ENSMUSG00000008435	7	4424770	4445649	Rdh13	retinol dehydrogenase 13 (all-trans and 9-cis) [Source:MGI Symbol;Acc:MGI:1918732]
904	792.596557190463	-0.0593097067987067	0.359887811938897	-0.164800542922461	0.869100976695241	0.999314477150179	ENSMUSG00000008450	8	105860580	105879330	Nutf2	nuclear transport factor 2 [Source:MGI Symbol;Acc:MGI:1915301]
905	11750.8135704245	0.0401693138508162	0.149802586614585	0.268148332806592	0.788585143407939	0.999314477150179	ENSMUSG00000008475	1	152766542	152775597	Arpc5	actin related protein 2/3 complex, subunit 5 [Source:MGI Symbol;Acc:MGI:1915021]
906	721.766191349132	0.448981137790821	0.524116873306679	0.856643166166693	0.391642121859388	0.999314477150179	ENSMUSG00000008540	6	138140316	138156755	Mgst1	microsomal glutathione S-transferase 1 [Source:MGI Symbol;Acc:MGI:1913850]
907	584.67629936302	-1.26548897764551	0.776967656008317	-1.62875374265511	0.103365160692687	0.999314477150179	ENSMUSG00000008575	4	82290173	82705750	Nfib	nuclear factor I/B [Source:MGI Symbol;Acc:MGI:103188]
908	2785.73391394045	-0.27385006975749	0.147190180100462	-1.86051861320217	0.0628121875384085	0.999314477150179	ENSMUSG00000008604	3	88553758	88569725	Ubqln4	ubiquilin 4 [Source:MGI Symbol;Acc:MGI:2150152]
909	65.2803076138832	1.16078191347284	0.963291919712234	1.20501572754768	0.228197230427926	0.999314477150179	ENSMUSG00000008658	16	5885355	7411526	Rbfox1	RNA binding protein, fox-1 homolog (C. elegans) 1 [Source:MGI Symbol;Acc:MGI:1926224]
910	19560.2659888614	-0.102744453099049	0.138056402071933	-0.744220851456894	0.456742875297722	0.999314477150179	ENSMUSG00000008668	17	33951999	33956001	Rps18	ribosomal protein S18 [Source:MGI Symbol;Acc:MGI:98146]
911	10315.2189708279	0.0248438489209156	0.15537687158275	0.159894124961091	0.872964476579607	0.999314477150179	ENSMUSG00000008682	X	74270812	74273135	Rpl10	ribosomal protein L10 [Source:MGI Symbol;Acc:MGI:105943]
912	13641.626330085	-0.0485815924929815	0.115942595548624	-0.419014187694353	0.67520576356345	0.999314477150179	ENSMUSG00000008683	7	118104372	118116188	Rps15a	ribosomal protein S15A [Source:MGI Symbol;Acc:MGI:2389091]
913	3489.86904272549	-0.132143969537189	0.126510435488536	-1.04453019252443	0.296240157792359	0.999314477150179	ENSMUSG00000008690	15	89355719	89372826	Ncaph2	non-SMC condensin II complex, subunit H2 [Source:MGI Symbol;Acc:MGI:1289164]
914	9375.51218444054	0.110191602479606	0.160736628882408	0.685541330845131	0.493002388987992	0.999314477150179	ENSMUSG00000008730	3	103739815	103791563	Hipk1	homeodomain interacting protein kinase 1 [Source:MGI Symbol;Acc:MGI:1314873]
915	264.826224054591	-0.713968234201982	0.337165595265729	-2.11755957377349	0.0342123849471527	0.999314477150179	ENSMUSG00000008734	7	118972047	118995211	Gprc5b	G protein-coupled receptor, family C, group 5, member B [Source:MGI Symbol;Acc:MGI:1927596]
916	8349.02989117815	-0.00363305215554857	0.144273372343563	-0.0251817233945087	0.979910014952401	0.999878120469849	ENSMUSG00000008763	3	100562208	100685503	Man1a2	mannosidase, alpha, class 1A, member 2 [Source:MGI Symbol;Acc:MGI:104676]
917	266.021234033945	0.307261305133857	0.206705068035763	1.48647204470427	0.137154305879413	0.999314477150179	ENSMUSG00000008822	12	85272398	85288438	Acyp1	acylphosphatase 1, erythrocyte (common) type [Source:MGI Symbol;Acc:MGI:1913454]
918	2582.02644943535	0.175765440553991	0.270493578558265	0.649795242795866	0.51582449224746	0.999314477150179	ENSMUSG00000008855	11	102194432	102230166	Hdac5	histone deacetylase 5 [Source:MGI Symbol;Acc:MGI:1333784]
919	2220.51085665148	0.0671591623042028	0.214692596027047	0.312815455898359	0.75442087217683	0.999314477150179	ENSMUSG00000008859	13	17880571	17944239	Rala	v-ral simian leukemia viral oncogene A (ras related) [Source:MGI Symbol;Acc:MGI:1927243]
920	5678.88464178857	-0.0771859313175193	0.0730410949596779	-1.05674663502963	0.290627235197832	0.999314477150179	ENSMUSG00000008892	8	22577075	22593813	Vdac3	voltage-dependent anion channel 3 [Source:MGI Symbol;Acc:MGI:106922]
921	1097.28452220568	-0.192544534715529	0.126351516479251	-1.52387988748158	0.127538718505059	0.999314477150179	ENSMUSG00000008958	3	95111022	95123051	Vps72	vacuolar protein sorting 72 [Source:MGI Symbol;Acc:MGI:1202305]
922	4595.89355941173	-0.0124401881003752	0.160841197280006	-0.0773445380334881	0.938349460771625	0.999314477150179	ENSMUSG00000008976	16	84834925	84863779	Gabpa	GA repeat binding protein, alpha [Source:MGI Symbol;Acc:MGI:95610]
923	6943.87400605574	-0.0470771547362186	0.160938505677943	-0.292516415123336	0.769891811003167	0.999314477150179	ENSMUSG00000009013	5	115297110	115300999	Dynll1	dynein light chain LC8-type 1 [Source:MGI Symbol;Acc:MGI:1861457]
924	1549.11562328864	0.0932421909797704	0.0765990910315834	1.21727542355985	0.22349944175149	0.999314477150179	ENSMUSG00000009030	2	37350074	37359332	Pdcl	phosducin-like [Source:MGI Symbol;Acc:MGI:1914716]
925	5447.11239818849	-0.0283897989089993	0.2662589511547	-0.106624768053354	0.915086668529674	0.999314477150179	ENSMUSG00000009035	15	79360684	79403569	Tmem184b	transmembrane protein 184b [Source:MGI Symbol;Acc:MGI:2445179]
926	3193.87769702313	-0.0511145428232351	0.0701867548354428	-0.728264797867865	0.466451506781613	0.999314477150179	ENSMUSG00000009073	11	4765845	4849536	Nf2	neurofibromin 2 [Source:MGI Symbol;Acc:MGI:97307]
927	290.0658918191	0.0367044363779788	0.0971702151790578	0.377733406377074	0.70562864852798	0.999314477150179	ENSMUSG00000009076	11	4704678	4737669	Zmat5	zinc finger, matrin type 5 [Source:MGI Symbol;Acc:MGI:1914428]
928	8863.05172823187	-0.107256146535782	0.192257471264899	-0.557877651412572	0.576927933315476	0.999314477150179	ENSMUSG00000009079	11	5069689	5099266	Ewsr1	Ewing sarcoma breakpoint region 1 [Source:MGI Symbol;Acc:MGI:99960]
929	3601.35907025302	-0.00431144860393822	0.0825080284656501	-0.0522548979064888	0.958325590442261	0.999878120469849	ENSMUSG00000009090	11	4986824	5042791	Ap1b1	adaptor protein complex AP-1, beta 1 subunit [Source:MGI Symbol;Acc:MGI:1096368]
930	50.790523841562	-1.22058853955355	0.991079740472085	-1.23157450375501	0.218108069915214	0.999314477150179	ENSMUSG00000009097	16	18580979	18590671	Tbx1	T-box 1 [Source:MGI Symbol;Acc:MGI:98493]
931	53.4462731055957	0.210959665090212	0.307330356134128	0.686426384115935	0.492444271473359	0.999314477150179	ENSMUSG00000009108	3	108092789	108101432	Gnat2	guanine nucleotide binding protein, alpha transducing 2 [Source:MGI Symbol;Acc:MGI:95779]
932	2094.75632457655	-0.00265575644520721	0.0902691700480844	-0.0294204150076106	0.976529291029529	0.999878120469849	ENSMUSG00000009112	6	120836212	120892842	Bcl2l13	BCL2-like 13 (apoptosis facilitator) [Source:MGI Symbol;Acc:MGI:2136959]
933	38.8881212643062	0.678389335432904	0.356104438691798	1.90502914797992	0.0567762822861066	0.999314477150179	ENSMUSG00000009145	6	83057844	83067318	Dqx1	DEAQ RNA-dependent ATPase [Source:MGI Symbol;Acc:MGI:2136388]
934	171.410833367999	-0.62824792372648	1.02389063810449	-0.61358889352631	0.539487024639224	0.999314477150179	ENSMUSG00000009185	11	82115185	82116799	Ccl8	chemokine (C-C motif) ligand 8 [Source:MGI Symbol;Acc:MGI:101878]
935	1224.02396699046	0.146055832302424	0.130740716382543	1.11714113509267	0.263933984728161	0.999314477150179	ENSMUSG00000009207	2	74520291	74579435	Lnpk	lunapark, ER junction formation factor [Source:MGI Symbol;Acc:MGI:1918115]
936	36.3988422434914	0.132195375429018	0.26666849777918	0.495729253848667	0.62008544456885	0.999314477150179	ENSMUSG00000009246	7	143069153	143094642	Trpm5	transient receptor potential cation channel, subfamily M, member 5 [Source:MGI Symbol;Acc:MGI:1861718]
937	24.2551335080088	0.19136971788689	0.838277377985828	0.228289254741317	0.819421377502057	0.999314477150179	ENSMUSG00000009281	6	48569696	48572789	Rarres2	retinoic acid receptor responder (tazarotene induced) 2 [Source:MGI Symbol;Acc:MGI:1918910]
938	10400.3429878874	-0.0498344659951993	0.201167144352464	-0.247726666079648	0.804345898285336	0.999314477150179	ENSMUSG00000009291	10	77581720	77598732	Pttg1ip	pituitary tumor-transforming 1 interacting protein [Source:MGI Symbol;Acc:MGI:2652132]
939	3134.50886471888	0.32611477824673	0.269019172998917	1.21223619347028	0.225421980589187	0.999314477150179	ENSMUSG00000009293	10	77622275	77645993	Ube2g2	ubiquitin-conjugating enzyme E2G 2 [Source:MGI Symbol;Acc:MGI:1343188]
940	1240.94364578359	-0.0262753944371717	0.346570559798516	-0.0758154254430824	0.939565943718025	0.999314477150179	ENSMUSG00000009376	6	17463800	17573980	Met	met proto-oncogene [Source:MGI Symbol;Acc:MGI:96969]
941	1522.45938607281	-0.0332351606848958	0.110195615755332	-0.301601478943481	0.762955880433145	0.999314477150179	ENSMUSG00000009406	X	20933395	20950608	Elk1	ELK1, member of ETS oncogene family [Source:MGI Symbol;Acc:MGI:101833]
942	8433.6898406012	-0.0192217610751514	0.273231184207077	-0.0703498069992758	0.943915240421169	0.999344236206429	ENSMUSG00000009418	1	135434580	135688105	Nav1	neuron navigator 1 [Source:MGI Symbol;Acc:MGI:2183683]
943	13899.7274577048	0.051646199077769	0.105542098547055	0.489342165721132	0.624599473644787	0.999314477150179	ENSMUSG00000009470	13	98839019	98926384	Tnpo1	transportin 1 [Source:MGI Symbol;Acc:MGI:2681523]
944	2385.10932619571	0.0341766347622678	0.10757464630575	0.317701576867199	0.750711314977654	0.999314477150179	ENSMUSG00000009535	18	68300355	68324852	Rnmt	RNA (guanine-7-) methyltransferase [Source:MGI Symbol;Acc:MGI:1915147]
945	3134.78380829881	0.133808461065433	0.208044169000738	0.643173330490981	0.520111636404037	0.999314477150179	ENSMUSG00000009549	2	118475850	118479711	Srp14	signal recognition particle 14 [Source:MGI Symbol;Acc:MGI:107169]
946	2797.89170861291	-0.00947434851152167	0.116720375998469	-0.0811713330296838	0.935305697195746	0.999314477150179	ENSMUSG00000009555	2	32705784	32713076	Cdk9	cyclin-dependent kinase 9 (CDC2-related kinase) [Source:MGI Symbol;Acc:MGI:1328368]
947	869.735103885016	-0.167834910392224	0.248561581849012	-0.675224663215151	0.499533039504886	0.999314477150179	ENSMUSG00000009563	2	32757234	32762244	Tor2a	torsin family 2, member A [Source:MGI Symbol;Acc:MGI:1353596]
948	913.155723177693	-0.142852064067225	0.143071604528473	-0.998465520380711	0.31805367590414	0.999314477150179	ENSMUSG00000009566	2	32682609	32704145	Fpgs	folylpolyglutamyl synthetase [Source:MGI Symbol;Acc:MGI:95576]
949	3789.70737485457	-0.0570244959832056	0.149114137172745	-0.38242179490429	0.702148526710004	0.999314477150179	ENSMUSG00000009569	16	13256481	13417529	Mrtfb	myocardin related transcription factor B [Source:MGI Symbol;Acc:MGI:3050795]
950	7661.36872303173	-0.208778874975045	0.19431520512418	-1.07443406109996	0.282628183363455	0.999314477150179	ENSMUSG00000009575	15	103191544	103239816	Cbx5	chromobox 5 [Source:MGI Symbol;Acc:MGI:109372]
951	888.371788604247	0.595781877701989	0.428758557484449	1.38955098925016	0.164665267231591	0.999314477150179	ENSMUSG00000009585	15	79891659	79915906	Apobec3	apolipoprotein B mRNA editing enzyme, catalytic polypeptide 3 [Source:MGI Symbol;Acc:MGI:1933111]
952	1310.06417396412	0.0697993933622855	0.351643108442481	0.198494984507006	0.842657808468772	0.999314477150179	ENSMUSG00000009614	2	27188393	27248337	Sardh	sarcosine dehydrogenase [Source:MGI Symbol;Acc:MGI:2183102]
953	927.959007945491	0.316247101741841	0.330587361805538	0.95662187451639	0.338758143827461	0.999314477150179	ENSMUSG00000009621	2	27262104	27427033	Vav2	vav 2 oncogene [Source:MGI Symbol;Acc:MGI:102718]
954	141.489897175035	-0.211824215849511	0.527225999857787	-0.401771187131607	0.68785242880571	0.999314477150179	ENSMUSG00000009628	8	33516738	33585582	Tex15	testis expressed gene 15 [Source:MGI Symbol;Acc:MGI:1934816]
955	3912.53205153455	0.0608658348905823	0.178703484516533	0.340596799526598	0.733407139149458	0.999314477150179	ENSMUSG00000009630	8	33599625	33619441	Ppp2cb	protein phosphatase 2 (formerly 2A), catalytic subunit, beta isoform [Source:MGI Symbol;Acc:MGI:1321161]
956	27.7828100023512	0.419245258365465	0.909064969153059	0.461182943564594	0.644667357755344	0.999314477150179	ENSMUSG00000009633	1	193272161	193273217	G0s2	G0/G1 switch gene 2 [Source:MGI Symbol;Acc:MGI:1316737]
957	747.648800546967	-0.317968216791428	0.209095900792715	-1.52068125480204	0.128339844995401	0.999314477150179	ENSMUSG00000009640	4	117674681	117682273	Dmap1	DNA methyltransferase 1-associated protein 1 [Source:MGI Symbol;Acc:MGI:1913483]
958	1905.91290757697	-0.245786032440123	0.264505608400111	-0.929228056549669	0.352770910237509	0.999314477150179	ENSMUSG00000009647	10	59446984	59616692	Mcu	mitochondrial calcium uniporter [Source:MGI Symbol;Acc:MGI:3026965]
959	3113.03505405761	0.249569620834651	0.297883756237171	0.837808761334227	0.402138117332264	0.999314477150179	ENSMUSG00000009681	10	75060592	75184921	Bcr	BCR activator of RhoGEF and GTPase [Source:MGI Symbol;Acc:MGI:88141]
960	4352.69510918184	-0.00054616625699202	0.315170702911586	-0.00173292203858566	0.998617328952369	0.999878120469849	ENSMUSG00000009687	7	31032722	31042481	Fxyd5	FXYD domain-containing ion transport regulator 5 [Source:MGI Symbol;Acc:MGI:1201785]
961	462.380459001834	-0.334263194661713	0.537384941076999	-0.622018164468473	0.53392992401864	0.999314477150179	ENSMUSG00000009731	X	7822289	7838280	Kcnd1	potassium voltage-gated channel, Shal-related family, member 1 [Source:MGI Symbol;Acc:MGI:96671]
962	803.993999270315	-0.0245273612484798	0.143536994379766	-0.170878325510885	0.864319439722009	0.999314477150179	ENSMUSG00000009733	15	100498012	100552008	Tfcp2	transcription factor CP2 [Source:MGI Symbol;Acc:MGI:98509]
963	828.301019327062	0.235606432888183	0.184192548498791	1.27913118531898	0.200850863494241	0.999314477150179	ENSMUSG00000009739	15	100575318	100599984	Pou6f1	POU domain, class 6, transcription factor 1 [Source:MGI Symbol;Acc:MGI:102935]
964	3076.93790533687	0.0127143394235015	0.0829116248622805	0.153348091351732	0.878123777709384	0.999314477150179	ENSMUSG00000009741	9	113930934	113977202	Ubp1	upstream binding protein 1 [Source:MGI Symbol;Acc:MGI:104889]
965	2226.75657343517	0.0619359317318895	0.403096721952056	0.153650298697433	0.877885475179802	0.999314477150179	ENSMUSG00000009772	1	132316126	132333488	Nuak2	NUAK family, SNF1-like kinase, 2 [Source:MGI Symbol;Acc:MGI:1921387]
966	1525.00556119278	0.329883993226517	0.19693078572672	1.67512657814861	0.0939093992421661	0.999314477150179	ENSMUSG00000009828	9	78109192	78172107	Cilk1	ciliogenesis associated kinase 1 [Source:MGI Symbol;Acc:MGI:1934157]
967	2924.73976716483	0.157361736330594	0.0952296414108854	1.65244491105063	0.0984438865620719	0.999314477150179	ENSMUSG00000009863	4	140961203	140979193	Sdhb	succinate dehydrogenase complex, subunit B, iron sulfur (Ip) [Source:MGI Symbol;Acc:MGI:1914930]
968	2295.53110382902	-0.0620277428145775	0.213115099629608	-0.291052782850118	0.77101095112725	0.999314477150179	ENSMUSG00000009894	11	59407134	59451186	Snap47	synaptosomal-associated protein, 47 [Source:MGI Symbol;Acc:MGI:1915076]
969	2869.53308857096	0.146163205522704	0.316184670525612	0.462271637899865	0.643886535949197	0.999314477150179	ENSMUSG00000009905	1	106720459	106759727	Kdsr	3-ketodihydrosphingosine reductase [Source:MGI Symbol;Acc:MGI:1918000]
970	3894.03050415038	0.00518227000747571	0.0816173753739149	0.0634946907289545	0.949372586899603	0.999878120469849	ENSMUSG00000009907	1	106764071	106796728	Vps4b	vacuolar protein sorting 4B [Source:MGI Symbol;Acc:MGI:1100499]
971	9935.17928534367	-0.211831035238661	0.147474929064195	-1.43638675795838	0.150892319080851	0.999314477150179	ENSMUSG00000009927	9	44407139	44410427	Rps25	ribosomal protein S25 [Source:MGI Symbol;Acc:MGI:1922867]
972	1010.16797739574	-0.0302421274712464	0.168841559910351	-0.17911542328384	0.857847071817574	0.999314477150179	ENSMUSG00000009995	X	74281912	74290151	Taz	tafazzin [Source:MGI Symbol;Acc:MGI:109626]
973	2959.90271451601	0.136556958782521	0.265504370639801	0.51433036094077	0.607021038286292	0.999314477150179	ENSMUSG00000010025	11	61223417	61267464	Aldh3a2	aldehyde dehydrogenase family 3, subfamily A2 [Source:MGI Symbol;Acc:MGI:1353452]
974	2074.53523505951	-0.0812846030714731	0.126301793231924	-0.643574417999059	0.519851443498436	0.999314477150179	ENSMUSG00000010045	9	107533945	107538673	Tmem115	transmembrane protein 115 [Source:MGI Symbol;Acc:MGI:1930765]
975	1496.81876646351	-0.120684014497828	0.110774182687441	-1.08945976011711	0.275951190630641	0.999314477150179	ENSMUSG00000010047	9	107567945	107572779	Hyal2	hyaluronoglucosaminidase 2 [Source:MGI Symbol;Acc:MGI:1196334]
976	725.938345061478	-0.165421159116302	0.222443085954352	-0.743656106039858	0.457084550796148	0.999314477150179	ENSMUSG00000010048	9	107587642	107593385	Ifrd2	interferon-related developmental regulator 2 [Source:MGI Symbol;Acc:MGI:1316708]
977	483.361051837402	0.17489269265992	0.413451794777561	0.423006248537422	0.672290702117717	0.999314477150179	ENSMUSG00000010051	9	107576927	107581710	Hyal1	hyaluronoglucosaminidase 1 [Source:MGI Symbol;Acc:MGI:96298]
978	513.857097797552	0.0539161768369904	0.164096392041832	0.328564060221665	0.742485216894386	0.999314477150179	ENSMUSG00000010054	9	107563255	107566112	Tusc2	tumor suppressor 2, mitochondrial calcium regulator [Source:MGI Symbol;Acc:MGI:1931086]
979	389.581659438392	-0.170499181913646	0.14472607288051	-1.17808200360978	0.238763915824307	0.999314477150179	ENSMUSG00000010057	9	107542226	107545706	Nprl2	NPR2 like, GATOR1 complex subunit [Source:MGI Symbol;Acc:MGI:1914482]
980	3788.95004172344	0.335795972651409	0.301522124760479	1.11366942945947	0.265421028804617	0.999314477150179	ENSMUSG00000010067	9	107551555	107562267	Rassf1	Ras association (RalGDS/AF-6) domain family member 1 [Source:MGI Symbol;Acc:MGI:1928386]
981	114.705469639699	0.34485585082989	0.653995021023301	0.527306538649631	0.597980734322034	0.999314477150179	ENSMUSG00000010080	11	94489599	94499974	Epn3	epsin 3 [Source:MGI Symbol;Acc:MGI:1919139]
982	7792.42814426634	0.149961289877589	0.210069282772357	0.713865863197596	0.475310127854317	0.999314477150179	ENSMUSG00000010095	19	8706882	8723369	Slc3a2	solute carrier family 3 (activators of dibasic and neutral amino acid transport), member 2 [Source:MGI Symbol;Acc:MGI:96955]
983	4947.78482607622	-0.0175852366650305	0.108244354008441	-0.162458696586236	0.870944651487353	0.999314477150179	ENSMUSG00000010097	19	8757073	8770922	Nxf1	nuclear RNA export factor 1 [Source:MGI Symbol;Acc:MGI:1858330]
984	3008.05101739351	-0.00200112473668729	0.0961668093824459	-0.0208088918571584	0.983398104599469	0.999878120469849	ENSMUSG00000010110	19	8741413	8756069	Stx5a	syntaxin 5A [Source:MGI Symbol;Acc:MGI:1928483]
985	134.806050103519	-0.261872229723278	0.296764406092054	-0.882424658575959	0.377547205850804	0.999314477150179	ENSMUSG00000010154	8	123332713	123369515	Spire2	spire type actin nucleation factor 2 [Source:MGI Symbol;Acc:MGI:2446256]
986	89.9907530539165	0.818195647880798	0.710083947414058	1.15225199902132	0.249217535535945	0.999314477150179	ENSMUSG00000010175	1	190118035	190170714	Prox1	prospero homeobox 1 [Source:MGI Symbol;Acc:MGI:97772]
987	3260.51370361961	-0.22920191487987	0.164337352458115	-1.39470370826552	0.163105206194284	0.999314477150179	ENSMUSG00000010205	9	21074158	21092008	Raver1	ribonucleoprotein, PTB-binding 1 [Source:MGI Symbol;Acc:MGI:1919016]
988	13561.5973574309	-0.0302153253612867	0.0959836840910715	-0.314796474498913	0.752916188694721	0.999314477150179	ENSMUSG00000010277	11	78261752	78290623	2610507B11Rik	RIKEN cDNA 2610507B11 gene [Source:MGI Symbol;Acc:MGI:1919753]
989	997.611691240967	-0.0371337193299345	0.132757312596404	-0.279711291255381	0.779699014820538	0.999314477150179	ENSMUSG00000010290	1	43098710	43115947	AI597479	expressed sequence AI597479 [Source:MGI Symbol;Acc:MGI:2138299]
990	327.224446726052	0.995333270612974	0.496980332207336	2.00276189239161	0.0452028519716913	0.999314477150179	ENSMUSG00000010307	7	47050601	47054777	Tmem86a	transmembrane protein 86A [Source:MGI Symbol;Acc:MGI:1915143]
991	43.5616701763571	0.315874017605857	0.519844704208012	0.607631500424908	0.543431903709507	0.999314477150179	ENSMUSG00000010311	1	133897199	133907999	Optc	opticin [Source:MGI Symbol;Acc:MGI:2151113]
992	688.820172777518	-0.499926443032473	0.262852120821857	-1.90193041421678	0.0571802524008776	0.999314477150179	ENSMUSG00000010358	11	101448407	101458698	Ifi35	interferon-induced protein 35 [Source:MGI Symbol;Acc:MGI:1917360]
993	201.735291517163	0.0474689059791954	0.270490025985626	0.175492260042586	0.860692851999897	0.999314477150179	ENSMUSG00000010362	11	101627195	101636100	Rdm1	RAD52 motif 1 [Source:MGI Symbol;Acc:MGI:1913849]
994	2091.29448921493	0.0200463907557998	0.102418928009549	0.195729355358326	0.844822006539213	0.999314477150179	ENSMUSG00000010376	14	55662263	55672124	Nedd8	neural precursor cell expressed, developmentally down-regulated gene 8 [Source:MGI Symbol;Acc:MGI:97301]
995	2542.5142208481	0.0241188230342192	0.0672410851400735	0.358691757933056	0.719825694868391	0.999314477150179	ENSMUSG00000010392	11	76726602	76763579	Gosr1	golgi SNAP receptor complex member 1 [Source:MGI Symbol;Acc:MGI:1858260]
996	1172.4031552	0.210433238134845	0.15292358386836	1.37606792106044	0.168800605999569	0.999314477150179	ENSMUSG00000010406	14	54426909	54429756	Mrpl52	mitochondrial ribosomal protein L52 [Source:MGI Symbol;Acc:MGI:1916086]
997	2850.4540303491	0.230589456661061	0.099467204087516	2.31824608700348	0.0204359506145142	0.94077694708848	ENSMUSG00000010453	1	36335730	36369181	Kansl3	KAT8 regulatory NSL complex subunit 3 [Source:MGI Symbol;Acc:MGI:1918055]
998	1145.63693617945	-0.0848660060774317	0.491196124329953	-0.172774176899703	0.862828935612822	0.999314477150179	ENSMUSG00000010461	10	23102963	23350786	Eya4	EYA transcriptional coactivator and phosphatase 4 [Source:MGI Symbol;Acc:MGI:1337104]
999	342.719514912234	0.218047777670446	0.456565123258907	0.47758307974566	0.632946976167228	0.999314477150179	ENSMUSG00000010476	7	137193673	137314445	Ebf3	early B cell factor 3 [Source:MGI Symbol;Acc:MGI:894289]
1000	57.4250628950871	0.0938459324914924	0.287015690236844	0.32697143634918	0.743689489327901	0.999314477150179	ENSMUSG00000010492	2	181578480	181585170	Uckl1os	uridine-cytidine kinase 1-like 1, opposite strand [Source:MGI Symbol;Acc:MGI:3801877]
1001	2913.64349228659	0.0236786607989552	0.146087608792214	0.162085347242792	0.871238644822078	0.999314477150179	ENSMUSG00000010517	4	109676588	109963960	Faf1	Fas-associated factor 1 [Source:MGI Symbol;Acc:MGI:109419]
1002	42.3591454531308	0.218093485275871	0.324959552533246	0.671140403707809	0.502131089979543	0.999314477150179	ENSMUSG00000010538	3	88282757	88296999	Tsacc	TSSK6 activating co-chaperone [Source:MGI Symbol;Acc:MGI:1924177]
1003	1788.85121919632	-0.118530536926437	0.166538679026373	-0.71172977724692	0.476632124688811	0.999314477150179	ENSMUSG00000010554	11	74770830	74828525	Mettl16	methyltransferase like 16 [Source:MGI Symbol;Acc:MGI:1914743]
1004	23.7416916189493	0.179872260032206	0.511342747031733	0.351764567066488	0.725014833669778	0.999314477150179	ENSMUSG00000010601	15	77388219	77399110	Apol7a	apolipoprotein L 7a [Source:MGI Symbol;Acc:MGI:1923011]
1005	377.337899378344	0.110145040674606	0.11971119879576	0.920089697393515	0.35752588776242	0.999314477150179	ENSMUSG00000010607	9	22156846	22158358	Pigyl	phosphatidylinositol glycan anchor biosynthesis, class Y-like [Source:MGI Symbol;Acc:MGI:1913518]
1006	7960.18420792047	-0.0285410383422806	0.0742519235591723	-0.384381130807148	0.700695983786451	0.999314477150179	ENSMUSG00000010608	12	83631236	83683123	Rbm25	RNA binding motif protein 25 [Source:MGI Symbol;Acc:MGI:1914289]
1007	706.96817596858	0.0728728755016973	0.175977170843784	0.414104142896961	0.678797838863599	0.999314477150179	ENSMUSG00000010609	1	180227004	180263438	Psen2	presenilin 2 [Source:MGI Symbol;Acc:MGI:109284]
1008	51.8973709144529	0.938814957182221	0.942531473976771	0.996056877783753	0.319222510344542	0.999314477150179	ENSMUSG00000010651	9	119148023	119157093	Acaa1b	acetyl-Coenzyme A acyltransferase 1B [Source:MGI Symbol;Acc:MGI:3605455]
1009	2477.77012363075	-0.120397709833719	0.105832896709422	-1.13762084925529	0.25527883684257	0.999314477150179	ENSMUSG00000010660	9	119071527	119093502	Plcd1	phospholipase C, delta 1 [Source:MGI Symbol;Acc:MGI:97614]
1010	6833.04437114892	0.0478123662311902	0.241193222619196	0.198232627401302	0.842863061007956	0.999314477150179	ENSMUSG00000010663	19	10182888	10196877	Fads1	fatty acid desaturase 1 [Source:MGI Symbol;Acc:MGI:1923517]
1011	536.700661283542	0.270341800732186	0.193364892818931	1.39809143630503	0.162085611169901	0.999314477150179	ENSMUSG00000010721	5	29229802	29378390	Lmbr1	limb region 1 [Source:MGI Symbol;Acc:MGI:1861746]
1012	1653.2036407965	-0.103092683417923	0.334728698455366	-0.307988779849629	0.758090870021845	0.999314477150179	ENSMUSG00000010751	7	143634806	143649661	Tnfrsf22	tumor necrosis factor receptor superfamily, member 22 [Source:MGI Symbol;Acc:MGI:1930270]
1013	4207.47027569849	-0.109765780132833	0.187674703103445	-0.58487253912069	0.55863342448504	0.999314477150179	ENSMUSG00000010755	7	143557230	143600090	Cars	cysteinyl-tRNA synthetase [Source:MGI Symbol;Acc:MGI:1351477]
1014	226.476707908838	0.531621678732376	0.595775160501876	0.892319307647104	0.372221808252534	0.999314477150179	ENSMUSG00000010797	6	17988940	18030585	Wnt2	wingless-type MMTV integration site family, member 2 [Source:MGI Symbol;Acc:MGI:98954]
1015	3725.10102651222	0.353901517097721	0.271286872326003	1.30452872291012	0.192053372814138	0.999314477150179	ENSMUSG00000010830	15	79516411	79527739	Kdelr3	KDEL (Lys-Asp-Glu-Leu) endoplasmic reticulum protein retention receptor 3 [Source:MGI Symbol;Acc:MGI:2145953]
1016	551.704549695636	-0.0479455948841315	0.105982385566658	-0.452392108629936	0.650986530920688	0.999314477150179	ENSMUSG00000010911	2	103073675	103092644	Apip	APAF1 interacting protein [Source:MGI Symbol;Acc:MGI:1926788]
1017	945.51338604668	0.0292688581116155	0.126498692577982	0.231376763784118	0.817022115248232	0.999314477150179	ENSMUSG00000010914	2	103021075	103073513	Pdhx	pyruvate dehydrogenase complex, component X [Source:MGI Symbol;Acc:MGI:1351627]
1018	1582.73241940911	-0.0419917702309259	0.127223893858736	-0.330061979375915	0.741353130897345	0.999314477150179	ENSMUSG00000010936	8	110618585	110720398	Vac14	Vac14 homolog (S. cerevisiae) [Source:MGI Symbol;Acc:MGI:2157980]
1019	56.2450235237169	0.537566245788841	1.16262475996321	0.462372954972894	0.643813890363245	0.999314477150179	ENSMUSG00000011008	3	146149833	146195513	Mcoln2	mucolipin 2 [Source:MGI Symbol;Acc:MGI:1915529]
1020	4353.72351200966	0.0472507622200669	0.196955064252126	0.239906307560492	0.810402890913463	0.999314477150179	ENSMUSG00000011096	7	44848991	44855421	Akt1s1	AKT1 substrate 1 (proline-rich) [Source:MGI Symbol;Acc:MGI:1914855]
1021	6166.31582709865	-0.0244634082567449	0.102127513512486	-0.239537881765368	0.810688525870613	0.999314477150179	ENSMUSG00000011114	9	37648763	37657312	Tbrg1	transforming growth factor beta regulated gene 1 [Source:MGI Symbol;Acc:MGI:1100877]
1022	470.380076419969	0.572635393878136	0.632508422804121	0.905340345254933	0.365285108726757	0.999314477150179	ENSMUSG00000011148	12	112620045	112641360	Adssl1	adenylosuccinate synthetase like 1 [Source:MGI Symbol;Acc:MGI:87947]
1023	1408.09997265894	-0.0771596450625618	0.0974431458192734	-0.791842714167591	0.428452392858736	0.999314477150179	ENSMUSG00000011158	12	112960085	113000704	Brf1	BRF1, RNA polymerase III transcription initiation factor 90 kDa subunit [Source:MGI Symbol;Acc:MGI:1919558]
1024	47.3353271444845	0.460172101431315	0.831120296606504	0.553676890469665	0.579799993588854	0.999314477150179	ENSMUSG00000011171	12	116077726	116146261	Vipr2	vasoactive intestinal peptide receptor 2 [Source:MGI Symbol;Acc:MGI:107166]
1025	9477.66955681605	-0.153243736566488	0.233184721361355	-0.657177432860249	0.511066834388256	0.999314477150179	ENSMUSG00000011179	12	17544794	17551505	Odc1	ornithine decarboxylase, structural 1 [Source:MGI Symbol;Acc:MGI:97402]
1026	611.724750934581	0.0391779341046487	0.149345852471865	0.262330245240855	0.793066845953524	0.999314477150179	ENSMUSG00000011254	11	45946843	45955494	Thg1l	tRNA-histidine guanylyltransferase 1-like (S. cerevisiae) [Source:MGI Symbol;Acc:MGI:1913878]
1027	19957.225899265	-0.0590275753777254	0.378311629094835	-0.156028974099891	0.876010182881098	0.999314477150179	ENSMUSG00000011256	11	46055992	46147343	Adam19	a disintegrin and metallopeptidase domain 19 (meltrin beta) [Source:MGI Symbol;Acc:MGI:105377]
1028	7601.44717934642	-0.16320031907891	0.146278191709705	-1.11568455400917	0.264557184478753	0.999314477150179	ENSMUSG00000011257	4	123262351	123298925	Pabpc4	poly(A) binding protein, cytoplasmic 4 [Source:MGI Symbol;Acc:MGI:2385206]
1029	102.515835425256	-0.368786519087881	0.316221555282102	-1.16622827548516	0.24352216332739	0.999314477150179	ENSMUSG00000011267	7	19577287	19580656	Zfp296	zinc finger protein 296 [Source:MGI Symbol;Acc:MGI:1926956]
1030	1468.59160323045	-0.253095094739092	0.0706648032230883	-3.58162880522107	0.000341458717567646	0.162842763887744	ENSMUSG00000011306	8	70042813	70072347	Sugp1	SURP and G patch domain containing 1 [Source:MGI Symbol;Acc:MGI:1917866]
1031	98.0839694176528	-0.174932693965983	0.645937947705946	-0.270819657812733	0.786529739934635	0.999314477150179	ENSMUSG00000011382	7	45470987	45488805	Dhdh	dihydrodiol dehydrogenase (dimeric) [Source:MGI Symbol;Acc:MGI:1919005]
1032	809.538621698907	-0.275748473715947	0.11838815841387	-2.32918965385004	0.0198490207737008	0.934547525854751	ENSMUSG00000011427	7	29816114	29831005	Zfp790	zinc finger protein 790 [Source:MGI Symbol;Acc:MGI:1923431]
1033	164.698141972182	-0.345355700422326	0.353981524102886	-0.975631994629038	0.329246863544308	0.999314477150179	ENSMUSG00000011589	17	55986509	55996881	Fsd1	fibronectin type 3 and SPRY domain-containing protein [Source:MGI Symbol;Acc:MGI:1934858]
1034	425.846286930331	-0.0388676775239584	0.308692255609112	-0.125910763285152	0.899802562616506	0.999314477150179	ENSMUSG00000011658	7	44896079	44902631	Fuz	fuzzy planar cell polarity protein [Source:MGI Symbol;Acc:MGI:1917550]
1035	16743.666378136	0.0131423862796375	0.18379106600899	0.0715072095995933	0.942994086818031	0.999314477150179	ENSMUSG00000011752	19	41911923	41918660	Pgam1	phosphoglycerate mutase 1 [Source:MGI Symbol;Acc:MGI:97552]
1036	3430.9761020971	0.107676389763554	0.195105099024145	0.551889162826178	0.581024293718612	0.999314477150179	ENSMUSG00000011831	5	107744795	107875107	Evi5	ecotropic viral integration site 5 [Source:MGI Symbol;Acc:MGI:104736]
1037	1096.85038463413	0.000135081299310066	0.206982214105301	0.000652622738112871	0.999479282430195	0.999878120469849	ENSMUSG00000011832	8	4166567	4211257	Evi5l	ecotropic viral integration site 5 like [Source:MGI Symbol;Acc:MGI:2442167]
1038	1195.99441284402	0.137804425528534	0.121560064135509	1.13363238583781	0.256948782324641	0.999314477150179	ENSMUSG00000011837	8	4253080	4256220	Snapc2	small nuclear RNA activating complex, polypeptide 2 [Source:MGI Symbol;Acc:MGI:1914861]
1039	3413.7329970753	-0.0392068678554539	0.184441357246975	-0.212570913816006	0.831661660339709	0.999314477150179	ENSMUSG00000011877	11	77493562	77507786	Git1	GIT ArfGAP 1 [Source:MGI Symbol;Acc:MGI:1927140]
1040	1412.12399079294	0.155512407914185	0.22299198143707	0.697390134443341	0.485558673891746	0.999314477150179	ENSMUSG00000011884	5	114669398	114690984	Gltp	glycolipid transfer protein [Source:MGI Symbol;Acc:MGI:1929253]
1041	6641.34296167214	0.00982156064968067	0.134444753836281	0.0730527623386537	0.941764131359149	0.999314477150179	ENSMUSG00000011958	9	69989466	70008317	Bnip2	BCL2/adenovirus E1B interacting protein 2 [Source:MGI Symbol;Acc:MGI:109327]
1042	3790.74232963747	-0.0395012752023139	0.112775685426748	-0.350264111034567	0.726140496579477	0.999314477150179	ENSMUSG00000011960	15	98538689	98570923	Ccnt1	cyclin T1 [Source:MGI Symbol;Acc:MGI:1328363]
1043	3420.79709559323	-0.255698938979222	0.309041078986463	-0.827394661634683	0.408013405357423	0.999314477150179	ENSMUSG00000012017	16	17797282	17808293	Scarf2	scavenger receptor class F, member 2 [Source:MGI Symbol;Acc:MGI:1858430]
1044	1432.62006890448	-0.010338529935851	0.100242028659314	-0.103135681451419	0.917855286306827	0.999314477150179	ENSMUSG00000012076	12	55836324	55869736	Brms1l	breast cancer metastasis-suppressor 1-like [Source:MGI Symbol;Acc:MGI:1196337]
1045	3385.1677122637	0.0248719810163499	0.0983490435131677	0.252894996513309	0.800349356031207	0.999314477150179	ENSMUSG00000012114	16	17651208	17732891	Med15	mediator complex subunit 15 [Source:MGI Symbol;Acc:MGI:2137379]
1046	1692.47310455549	0.0216956425070384	0.109125468851794	0.198813739224377	0.842408448187981	0.999314477150179	ENSMUSG00000012117	4	133969028	134000918	Dhdds	dehydrodolichyl diphosphate synthase [Source:MGI Symbol;Acc:MGI:1914672]
1047	99.9652679770038	-0.237809922145263	0.3433883418876	-0.692539300658916	0.4885987141726	0.999314477150179	ENSMUSG00000012126	4	134102570	134127593	Ubxn11	UBX domain protein 11 [Source:MGI Symbol;Acc:MGI:1914836]
1048	2309.56638325177	-0.347081779406596	0.117222925120059	-2.96086946346984	0.00306771930045828	0.472428772270575	ENSMUSG00000012296	17	46257851	46283026	Tjap1	tight junction associated protein 1 [Source:MGI Symbol;Acc:MGI:1921344]
1049	19102.6761367241	-0.0356180044747759	0.129788287955914	-0.274431576498446	0.783752979592372	0.999314477150179	ENSMUSG00000012405	14	18267823	18271391	Rpl15	ribosomal protein L15 [Source:MGI Symbol;Acc:MGI:1913730]
1050	4585.43511183841	0.0559987432626772	0.0787852602593294	0.710776902663669	0.477222495754917	0.999314477150179	ENSMUSG00000012422	13	90089123	90143907	Tmem167	transmembrane protein 167 [Source:MGI Symbol;Acc:MGI:1913324]
1051	166.883607982632	1.43075846195827	1.19729086113552	1.19499656132123	0.232088373625911	0.999314477150179	ENSMUSG00000012428	5	7960457	7982213	Steap4	STEAP family member 4 [Source:MGI Symbol;Acc:MGI:1923560]
1052	483.149559347583	0.169302310686705	0.122387982870368	1.38332462645478	0.166565350253262	0.999314477150179	ENSMUSG00000012429	13	17695192	17699748	Mplkip	M-phase specific PLK1 intereacting protein [Source:MGI Symbol;Acc:MGI:1913558]
1053	1279.31145497657	-1.02161113310281	0.734787561889934	-1.3903489744371	0.164422932918805	0.999314477150179	ENSMUSG00000012443	19	37376403	37421859	Kif11	kinesin family member 11 [Source:MGI Symbol;Acc:MGI:1098231]
1054	413.397301521783	-0.291060251542617	0.237834280172925	-1.22379436358372	0.221029811136298	0.999314477150179	ENSMUSG00000012483	6	8255936	8259173	Rpa3	replication protein A3 [Source:MGI Symbol;Acc:MGI:1915490]
1055	1204.26179391882	-0.611521718209944	0.215683253295131	-2.83527677215239	0.00457860002671622	0.573674720300329	ENSMUSG00000012519	8	111311797	111338177	Mlkl	mixed lineage kinase domain-like [Source:MGI Symbol;Acc:MGI:1921818]
1056	5659.09089236207	-0.0825362712027947	0.0790458917642368	-1.0441563674045	0.296413050341614	0.999314477150179	ENSMUSG00000012535	6	29540827	29609887	Tnpo3	transportin 3 [Source:MGI Symbol;Acc:MGI:1196412]
1057	1136.95845669412	0.0512544938369483	0.0893335911314528	0.573742678289159	0.566141943365325	0.999314477150179	ENSMUSG00000012609	12	85824659	86061893	Ttll5	tubulin tyrosine ligase-like family, member 5 [Source:MGI Symbol;Acc:MGI:2443657]
1058	1543.62571346547	0.222711641677551	0.129498491377838	1.71980105179562	0.0854686113731071	0.999314477150179	ENSMUSG00000012640	7	43296197	43313294	Zfp715	zinc finger protein 715 [Source:MGI Symbol;Acc:MGI:1917180]
1059	186.665171652168	0.887208379115124	0.801578367503245	1.10682674967714	0.268368840588682	0.999314477150179	ENSMUSG00000012819	10	60302748	60696490	Cdh23	cadherin 23 (otocadherin) [Source:MGI Symbol;Acc:MGI:1890219]
1060	14517.4215561192	-0.0813171706970901	0.13358289191724	-0.608739409141323	0.542697180884371	0.999314477150179	ENSMUSG00000012848	7	12922290	12926686	Rps5	ribosomal protein S5 [Source:MGI Symbol;Acc:MGI:1097682]
1061	439.673995275174	-0.138528206219198	0.367217362051705	-0.377237626906357	0.705997020121353	0.999314477150179	ENSMUSG00000012889	8	84125989	84132527	Podnl1	podocan-like 1 [Source:MGI Symbol;Acc:MGI:2685352]
1062	4005.14252376092	-0.0235751601787294	0.236830784084364	-0.0995443234707671	0.920706097594123	0.999314477150179	ENSMUSG00000013033	8	83900105	83941954	Adgrl1	adhesion G protein-coupled receptor L1 [Source:MGI Symbol;Acc:MGI:1929461]
1063	12502.4755877643	0.141666812081543	0.316688231720132	0.447338416435817	0.654630733334613	0.999314477150179	ENSMUSG00000013076	9	14541966	14645056	Amotl1	angiomotin-like 1 [Source:MGI Symbol;Acc:MGI:1922973]
1064	2192.84381170115	0.186951765990035	0.183660307332713	1.01792144805333	0.308715287924091	0.999314477150179	ENSMUSG00000013089	16	22381309	22439719	Etv5	ets variant 5 [Source:MGI Symbol;Acc:MGI:1096867]
1065	11.2979714967292	0.0191473140522996	0.70393252116851	0.0272004964630921	0.97829981973349	0.999878120469849	ENSMUSG00000013091	7	4782937	4784341	Tmem190	transmembrane protein 190 [Source:MGI Symbol;Acc:MGI:1925302]
1066	407.333449310251	-0.0212753377721566	0.194446378396668	-0.109414934582917	0.912873388780776	0.999314477150179	ENSMUSG00000013150	8	105713854	105758664	Gfod2	glucose-fructose oxidoreductase domain containing 2 [Source:MGI Symbol;Acc:MGI:1917825]
1067	228.036186895159	-0.424722140035095	0.268745539978102	-1.58038767850697	0.11401811156311	0.999314477150179	ENSMUSG00000013155	8	105703651	105708210	Enkd1	enkurin domain containing 1 [Source:MGI Symbol;Acc:MGI:2142593]
1068	4817.65803290003	0.131960879620222	0.177795926142351	0.74220418028346	0.457963636215915	0.999314477150179	ENSMUSG00000013160	8	105524465	105566047	Atp6v0d1	ATPase, H+ transporting, lysosomal V0 subunit D1 [Source:MGI Symbol;Acc:MGI:1201778]
1069	10496.0325663041	0.0337352836288838	0.165877242784013	0.203374996248341	0.838841941521765	0.999314477150179	ENSMUSG00000013236	17	56412426	56476483	Ptprs	protein tyrosine phosphatase, receptor type, S [Source:MGI Symbol;Acc:MGI:97815]
1070	2154.1177722966	-0.037592391740777	0.138037658511812	-0.272334319098583	0.785364970253643	0.999314477150179	ENSMUSG00000013275	1	131827493	131848865	Slc41a1	solute carrier family 41, member 1 [Source:MGI Symbol;Acc:MGI:2444823]
1071	75.656966301978	0.422560745075702	0.464507795153335	0.909695702601102	0.362983011173034	0.999314477150179	ENSMUSG00000013367	7	43472904	43490075	Iglon5	IgLON family member 5 [Source:MGI Symbol;Acc:MGI:2686277]
1072	498.107328986992	-0.267346791376102	0.590435029728813	-0.452796290726339	0.650695434836981	0.999314477150179	ENSMUSG00000013415	11	95957163	96005940	Igf2bp1	insulin-like growth factor 2 mRNA binding protein 1 [Source:MGI Symbol;Acc:MGI:1890357]
1073	1484.68790945282	0.00231923166203111	0.193373284230677	0.0119935474605917	0.990430763067257	0.999878120469849	ENSMUSG00000013419	9	121759330	121771742	Zfp651	zinc finger protein 651 [Source:MGI Symbol;Acc:MGI:2670992]
1074	2225.72389812928	-0.0674967044102884	0.0786118329033463	-0.858607437550476	0.390557133340633	0.999314477150179	ENSMUSG00000013465	2	25199712	25211489	Nelfb	negative elongation factor complex member B [Source:MGI Symbol;Acc:MGI:1931035]
1075	1230.14045312983	-0.0402280556519598	0.139451924954125	-0.28847257336314	0.772985021875826	0.999314477150179	ENSMUSG00000013495	5	108629770	108648782	Tmem175	transmembrane protein 175 [Source:MGI Symbol;Acc:MGI:1919642]
1076	654.880788415558	0.0606160842039922	0.125764182943106	0.481982093672997	0.629818666645381	0.999314477150179	ENSMUSG00000013539	16	18300825	18348103	Tango2	transport and golgi organization 2 [Source:MGI Symbol;Acc:MGI:101825]
1077	296.852914853178	1.7741878012995	0.955482764354365	1.85684961308365	0.0633325528902839	0.999314477150179	ENSMUSG00000013584	9	71215789	71296243	Aldh1a2	aldehyde dehydrogenase family 1, subfamily A2 [Source:MGI Symbol;Acc:MGI:107928]
1078	6445.93227651418	-0.0169330560907556	0.0826497627809741	-0.204877249746367	0.837668030259258	0.999314477150179	ENSMUSG00000013593	1	171234853	171251388	Ndufs2	NADH:ubiquinone oxidoreductase core subunit S2 [Source:MGI Symbol;Acc:MGI:2385112]
1079	1035.1521788998	0.203951897392093	0.22763306614314	0.895967799615912	0.370269961236699	0.999314477150179	ENSMUSG00000013622	5	31048312	31054623	Atraid	all-trans retinoic acid induced differentiation factor [Source:MGI Symbol;Acc:MGI:1918918]
1080	6675.58886830249	-0.243041276665526	0.132821540071057	-1.82983329763759	0.0672748700669145	0.999314477150179	ENSMUSG00000013629	5	31054780	31078479	Cad	carbamoyl-phosphate synthetase 2, aspartate transcarbamylase, and dihydroorotase [Source:MGI Symbol;Acc:MGI:1916969]
1081	1365.67782478365	0.00992345961295367	0.130298473386112	0.0761594465005558	0.939292245948595	0.999314477150179	ENSMUSG00000013646	11	58330724	58347728	Sh3bp5l	SH3 binding domain protein 5 like [Source:MGI Symbol;Acc:MGI:1933124]
1082	5025.82735152819	0.078316610821963	0.0912969249371655	0.857823096187127	0.390990154353973	0.999314477150179	ENSMUSG00000013662	19	32671638	32739786	Atad1	ATPase family, AAA domain containing 1 [Source:MGI Symbol;Acc:MGI:1915229]
1083	14829.5207944101	-0.0452679555104235	0.287716859185593	-0.157335081574845	0.87498077345015	0.999314477150179	ENSMUSG00000013663	19	32757497	32826160	Pten	phosphatase and tensin homolog [Source:MGI Symbol;Acc:MGI:109583]
1084	10084.1968395044	0.474948485057289	0.459544293407527	1.03352058086836	0.301360344221382	0.999314477150179	ENSMUSG00000013698	1	172196728	172206804	Pea15a	phosphoprotein enriched in astrocytes 15A [Source:MGI Symbol;Acc:MGI:104799]
1085	3911.25600435475	-0.0177089070374144	0.130866633849027	-0.135320260914207	0.892358666521687	0.999314477150179	ENSMUSG00000013701	14	32180162	32201898	Timm23	translocase of inner mitochondrial membrane 23 [Source:MGI Symbol;Acc:MGI:1858317]
1086	1973.94035936441	-0.073884362139629	0.0918286714538573	-0.804589252679703	0.421056746047705	0.999314477150179	ENSMUSG00000013736	6	106769120	106782474	Trnt1	tRNA nucleotidyl transferase, CCA-adding, 1 [Source:MGI Symbol;Acc:MGI:1917297]
1087	6081.14122890836	-0.255661542193546	0.152878451578859	-1.67231901915011	0.0944614311985558	0.999314477150179	ENSMUSG00000013787	17	34898469	34914052	Ehmt2	euchromatic histone lysine N-methyltransferase 2 [Source:MGI Symbol;Acc:MGI:2148922]
1088	1214.11997391579	0.0450244265031236	0.103678998981093	0.434267565713422	0.664094153796031	0.999314477150179	ENSMUSG00000013822	9	22112989	22117172	Elof1	ELF1 homolog, elongation factor 1 [Source:MGI Symbol;Acc:MGI:1913376]
1089	1532.25359374212	0.00853648132108657	0.11000450729339	0.0776011959066293	0.938145291056029	0.999314477150179	ENSMUSG00000013833	10	79894708	79908923	Med16	mediator complex subunit 16 [Source:MGI Symbol;Acc:MGI:2158394]
1090	2559.55425427372	-0.049747027279479	0.333690525909707	-0.149081329605804	0.881489458063142	0.999314477150179	ENSMUSG00000013846	15	67102875	67176830	St3gal1	ST3 beta-galactoside alpha-2,3-sialyltransferase 1 [Source:MGI Symbol;Acc:MGI:98304]
1091	3646.10435577856	-0.0383609422580336	0.160218492873486	-0.239428929644999	0.810772999636149	0.999314477150179	ENSMUSG00000013858	10	79974948	79984330	Tmem259	transmembrane protein 259 [Source:MGI Symbol;Acc:MGI:2177957]
1092	929.025976992995	0.0261637295019036	0.162610889210694	0.160897770308625	0.872173918461376	0.999314477150179	ENSMUSG00000013878	8	26119368	26151790	Rnf170	ring finger protein 170 [Source:MGI Symbol;Acc:MGI:1924983]
1093	4854.34606295281	0.0126838699116059	0.177330593921864	0.071526687138908	0.942978585682488	0.999314477150179	ENSMUSG00000013921	7	30291728	30308367	Clip3	CAP-GLY domain containing linker protein 3 [Source:MGI Symbol;Acc:MGI:1923936]
1094	1304.90917375226	-0.0659343377007519	0.0710080819956936	-0.928546946314514	0.353123927449551	0.999314477150179	ENSMUSG00000013973	1	171329145	171342331	Dedd	death effector domain-containing [Source:MGI Symbol;Acc:MGI:1333874]
1095	1049.04007411302	0.0132708070870025	0.148523218110187	0.0893517340646168	0.928802380611675	0.999314477150179	ENSMUSG00000013997	1	171338008	171345646	Nit1	nitrilase 1 [Source:MGI Symbol;Acc:MGI:1350916]
1096	800.354513621734	-0.100742575802267	0.14025689136591	-0.718271842625144	0.4725896881279	0.999314477150179	ENSMUSG00000014039	16	97791467	97851850	Prdm15	PR domain containing 15 [Source:MGI Symbol;Acc:MGI:1930121]
1097	1201.34259847212	-0.00523689462304054	0.106659704280641	-0.049099091905049	0.960840327091122	0.999878120469849	ENSMUSG00000014074	16	32277459	32301434	Rnf168	ring finger protein 168 [Source:MGI Symbol;Acc:MGI:1917488]
1098	287.607082013975	-0.0959802236282754	0.286124282807792	-0.335449416199154	0.737286096341543	0.999314477150179	ENSMUSG00000014075	16	32419702	32429099	Tctex1d2	Tctex1 domain containing 2 [Source:MGI Symbol;Acc:MGI:1913311]
1099	7929.80642890534	0.171703999541168	0.15571131885915	1.10270724568511	0.270154319201149	0.999314477150179	ENSMUSG00000014077	2	119547697	119587027	Chp1	calcineurin-like EF hand protein 1 [Source:MGI Symbol;Acc:MGI:1927185]
1100	255.681708768835	-1.30156690227756	0.684330373462923	-1.90195693885577	0.0571767843669311	0.999314477150179	ENSMUSG00000014158	5	114622152	114658421	Trpv4	transient receptor potential cation channel, subfamily V, member 4 [Source:MGI Symbol;Acc:MGI:1926945]
1101	1777.78548127001	0.280492760341777	0.223020226262795	1.25770099439887	0.208499912506825	0.999314477150179	ENSMUSG00000014177	11	62879455	62916780	Tvp23b	trans-golgi network vesicle protein 23B [Source:MGI Symbol;Acc:MGI:1914760]
1102	4166.6369452409	-0.0923853123821532	0.0890184147184575	-1.03782248509305	0.299352706618561	0.999314477150179	ENSMUSG00000014195	11	100582818	100620188	Dnajc7	DnaJ heat shock protein family (Hsp40) member C7 [Source:MGI Symbol;Acc:MGI:1928373]
1103	4318.97936766478	-0.132528544183428	0.140436380623432	-0.943690969498792	0.345327590055268	0.999314477150179	ENSMUSG00000014226	1	160202367	160212875	Cacybp	calcyclin binding protein [Source:MGI Symbol;Acc:MGI:1270839]
1104	372.879327272894	-0.306140619950703	0.112067071365575	-2.73176247242189	0.00629965399722394	0.626642901110026	ENSMUSG00000014232	16	3908801	3941147	Cluap1	clusterin associated protein 1 [Source:MGI Symbol;Acc:MGI:1924029]
1105	241.321044239633	0.140136457850386	0.224178213027532	0.625111851673005	0.531897649956772	0.999314477150179	ENSMUSG00000014243	11	62267224	62281375	Zswim7	zinc finger SWIM-type containing 7 [Source:MGI Symbol;Acc:MGI:1916997]
1106	278.388711202778	-0.10219651503093	0.189711298367945	-0.538694932300344	0.590097371061252	0.999314477150179	ENSMUSG00000014245	11	62458460	62514417	Pigl	phosphatidylinositol glycan anchor biosynthesis, class L [Source:MGI Symbol;Acc:MGI:2681271]
1107	1229.13341055126	0.0604257582901526	0.0880840780799396	0.686000916480205	0.492712530475526	0.999314477150179	ENSMUSG00000014294	18	36742332	36744557	Ndufa2	NADH:ubiquinone oxidoreductase subunit A2 [Source:MGI Symbol;Acc:MGI:1343103]
1108	280.898367591947	-0.222698033400115	0.262017967481083	-0.849934206959276	0.395361666210067	0.999314477150179	ENSMUSG00000014301	16	4616464	4624988	Pam16	presequence translocase-asssociated motor 16 homolog (S. cerevisiae) [Source:MGI Symbol;Acc:MGI:1913699]
1109	3158.45874068489	-0.320851427939975	0.199450922410504	-1.6086735727379	0.107687737343089	0.999314477150179	ENSMUSG00000014303	16	4594713	4624924	Glis2	GLIS family zinc finger 2 [Source:MGI Symbol;Acc:MGI:1932535]
1110	3675.63391538126	0.107776196747675	0.097874131777081	1.10117142079122	0.270822057565832	0.999314477150179	ENSMUSG00000014313	15	35925886	35938246	Cox6c	cytochrome c oxidase subunit 6C [Source:MGI Symbol;Acc:MGI:104614]
1111	11118.2079446899	-0.151212180982557	0.504709020821093	-0.299602691341945	0.764480231038254	0.999314477150179	ENSMUSG00000014329	10	70922832	71159700	Bicc1	BicC family RNA binding protein 1 [Source:MGI Symbol;Acc:MGI:1933388]
1112	6537.25852412888	0.0216754144162366	0.0911279019587468	0.237857055307264	0.811991964546307	0.999314477150179	ENSMUSG00000014349	11	96047432	96065388	Ube2z	ubiquitin-conjugating enzyme E2Z [Source:MGI Symbol;Acc:MGI:1343160]
1113	2426.10432239309	0.141121281198613	0.190036446576837	0.742601136469649	0.457723200273304	0.999314477150179	ENSMUSG00000014353	2	128818118	128854261	Tmem87b	transmembrane protein 87B [Source:MGI Symbol;Acc:MGI:1919727]
1114	10866.3449552932	-0.0730926580348464	0.086213523702407	-0.847809657880921	0.396543983594179	0.999314477150179	ENSMUSG00000014355	2	128610104	128687391	Anapc1	anaphase promoting complex subunit 1 [Source:MGI Symbol;Acc:MGI:103097]
1115	394.786544607078	0.931573250928658	0.716482864398153	1.30020311331686	0.193531363875377	0.999314477150179	ENSMUSG00000014361	2	128698956	128802894	Mertk	MER proto-oncogene tyrosine kinase [Source:MGI Symbol;Acc:MGI:96965]
1116	3127.58553032125	0.175825368521377	0.186463454591106	0.942948144487307	0.345707427449919	0.999314477150179	ENSMUSG00000014402	7	46888949	46919969	Tsg101	tumor susceptibility gene 101 [Source:MGI Symbol;Acc:MGI:106581]
1117	1718.54930832578	0.130292490073264	0.114609705491856	1.13683644429679	0.255606665004006	0.999314477150179	ENSMUSG00000014418	7	46760466	46796064	Hps5	HPS5, biogenesis of lysosomal organelles complex 2 subunit 2 [Source:MGI Symbol;Acc:MGI:2180307]
1118	1609.54006616095	-0.1211617520644	0.13398881053542	-0.90426768907222	0.365853475392671	0.999314477150179	ENSMUSG00000014426	17	12227621	12318796	Map3k4	mitogen-activated protein kinase kinase kinase 4 [Source:MGI Symbol;Acc:MGI:1346875]
1119	33252.9320608908	0.0276094245895951	0.259222514957592	0.106508590097245	0.915178840266193	0.999314477150179	ENSMUSG00000014444	8	122481698	122551329	Piezo1	piezo-type mechanosensitive ion channel component 1 [Source:MGI Symbol;Acc:MGI:3603204]
1120	934.394048851956	0.137639997555331	0.204761390299827	0.672197025785907	0.501458274194185	0.999314477150179	ENSMUSG00000014470	8	122466147	122476064	Rnf166	ring finger protein 166 [Source:MGI Symbol;Acc:MGI:1915968]
1121	7255.55353487858	-0.103059998357097	0.22656228262203	-0.454885946435447	0.649191293880273	0.999314477150179	ENSMUSG00000014496	14	31698768	31830651	Ankrd28	ankyrin repeat domain 28 [Source:MGI Symbol;Acc:MGI:2145661]
1122	11533.4732003695	-0.0249219262120711	0.207924746835651	-0.119860317693545	0.904593799680884	0.999314477150179	ENSMUSG00000014498	10	128377115	128408704	Ankrd52	ankyrin repeat domain 52 [Source:MGI Symbol;Acc:MGI:2444029]
1123	155.612669890874	0.0798769637920675	0.145013089300773	0.550825888733353	0.581753035345154	0.999314477150179	ENSMUSG00000014503	18	34408489	34444116	Pkd2l2	polycystic kidney disease 2-like 2 [Source:MGI Symbol;Acc:MGI:1858231]
1124	1497.48224465095	0.118996298948403	0.102291161114824	1.16330969021681	0.244703875504063	0.999314477150179	ENSMUSG00000014504	18	34330847	34336599	Srp19	signal recognition particle 19 [Source:MGI Symbol;Acc:MGI:1913634]
1125	872.413731236496	0.052745994375969	0.204662344192991	0.257722027879399	0.796621444460261	0.999314477150179	ENSMUSG00000014547	14	62837678	62961509	Wdfy2	WD repeat and FYVE domain containing 2 [Source:MGI Symbol;Acc:MGI:2442811]
1126	2410.99194006298	-0.117304660521742	0.102355271955902	-1.14605391867144	0.251772842917116	0.999314477150179	ENSMUSG00000014550	6	92186712	92214925	Rbsn	rabenosyn, RAB effector [Source:MGI Symbol;Acc:MGI:1925537]
1127	1587.72050320363	-0.000263713781236929	0.122447480432143	-0.00215368891467777	0.998281606194632	0.999878120469849	ENSMUSG00000014551	6	92169525	92184033	Mrps25	mitochondrial ribosomal protein S25 [Source:MGI Symbol;Acc:MGI:1928140]
1128	479.229903596544	0.0687041145404404	0.149124374454087	0.460716866655446	0.645001752409369	0.999314477150179	ENSMUSG00000014554	6	83480217	83506969	Dguok	deoxyguanosine kinase [Source:MGI Symbol;Acc:MGI:1351602]
1129	227.380136685305	0.0821100948586925	0.198043809347468	0.414605713398647	0.678430564991747	0.999314477150179	ENSMUSG00000014592	4	150917322	151861876	Camta1	calmodulin binding transcription activator 1 [Source:MGI Symbol;Acc:MGI:2140230]
1130	90556.656276735	-0.107855393913105	0.260726489624471	-0.413672558045219	0.679113926970001	0.999314477150179	ENSMUSG00000014599	3	107741048	107760469	Csf1	colony stimulating factor 1 (macrophage) [Source:MGI Symbol;Acc:MGI:1339753]
1131	2886.51392912248	-0.156526184531622	0.120336805328011	-1.30073408634181	0.193349490521801	0.999314477150179	ENSMUSG00000014601	3	107612532	107631694	Strip1	striatin interacting protein 1 [Source:MGI Symbol;Acc:MGI:2443884]
1132	6065.84016154474	1.63954274756469	1.07180434252073	1.52970340063068	0.126090161518001	0.999314477150179	ENSMUSG00000014602	1	93015464	93101951	Kif1a	kinesin family member 1A [Source:MGI Symbol;Acc:MGI:108391]
1133	173.083418122611	0.856281306146902	0.765996975324092	1.11786512705825	0.26362460100659	0.999314477150179	ENSMUSG00000014603	3	107595031	107605776	Alx3	aristaless-like homeobox 3 [Source:MGI Symbol;Acc:MGI:1277097]
1134	1828.0255971704	-0.0325463700914105	0.138922537933465	-0.234277105612611	0.814769858467854	0.999314477150179	ENSMUSG00000014606	11	70644196	70647479	Slc25a11	solute carrier family 25 (mitochondrial carrier oxoglutarate carrier), member 11 [Source:MGI Symbol;Acc:MGI:1915113]
1135	265.211796283857	0.000718506120389986	0.217099103321917	0.00330957663756251	0.997359344718743	0.999878120469849	ENSMUSG00000014633	8	116888685	116921455	Cmc2	COX assembly mitochondrial protein 2 [Source:MGI Symbol;Acc:MGI:1913781]
1136	1739.70034666568	0.0102098453131136	0.131708738460073	0.0775183593168249	0.93821118659578	0.999314477150179	ENSMUSG00000014668	5	110135842	110171972	Chfr	checkpoint with forkhead and ring finger domains [Source:MGI Symbol;Acc:MGI:2444898]
1137	20.8642377938364	-0.48570500153933	0.41044325543143	-1.18336699437	0.23666373214807	0.999314477150179	ENSMUSG00000014704	6	52162417	52164831	Hoxa2	homeobox A2 [Source:MGI Symbol;Acc:MGI:96174]
1138	4110.47836899095	-0.0196691424491781	0.0964404615144829	-0.20395114395242	0.838391677840488	0.999314477150179	ENSMUSG00000014748	6	83768885	83775813	Tex261	testis expressed gene 261 [Source:MGI Symbol;Acc:MGI:1096575]
1139	1868.10367167952	-0.0127941864902347	0.107104368236527	-0.119455319151692	0.904914636650277	0.999314477150179	ENSMUSG00000014763	17	15396202	15433583	Fam120b	family with sequence similarity 120, member B [Source:MGI Symbol;Acc:MGI:1914794]
1140	982.189708575318	-0.176940824371892	0.0939515447888322	-1.88332001107155	0.0596570131166276	0.999314477150179	ENSMUSG00000014767	17	15499888	15528379	Tbp	TATA box binding protein [Source:MGI Symbol;Acc:MGI:101838]
1141	5175.17237250501	-0.0675085195600198	0.0828886249232413	-0.814448540104698	0.415388040879602	0.999314477150179	ENSMUSG00000014769	17	15475021	15499751	Psmb1	proteasome (prosome, macropain) subunit, beta type 1 [Source:MGI Symbol;Acc:MGI:104884]
1142	552.579380870347	-0.158705231264552	0.170787926369772	-0.92925322438156	0.352757870111363	0.999314477150179	ENSMUSG00000014771	17	15519208	15527301	Pdcd2	programmed cell death 2 [Source:MGI Symbol;Acc:MGI:104643]
1143	54.8356681206967	0.313391114801996	0.423075730052995	0.74074472379387	0.45884823642684	0.999314477150179	ENSMUSG00000014773	17	15367354	15376872	Dll1	delta like canonical Notch ligand 1 [Source:MGI Symbol;Acc:MGI:104659]
1144	590.64028882069	0.307826117907821	0.243112560985732	1.2661876320158	0.205445914414727	0.999314477150179	ENSMUSG00000014776	8	105276140	105281939	Nol3	nucleolar protein 3 (apoptosis repressor with CARD domain) [Source:MGI Symbol;Acc:MGI:1925938]
1145	3195.20987459722	-0.205213587460307	0.153542548502046	-1.3365258650606	0.181377452176012	0.999314477150179	ENSMUSG00000014778	8	105329163	105347953	Fhod1	formin homology 2 domain containing 1 [Source:MGI Symbol;Acc:MGI:2679008]
1146	419.63634245161	0.0970335945324333	0.596019294599945	0.162802774023555	0.870673724055726	0.999314477150179	ENSMUSG00000014782	8	105373274	105382862	Plekhg4	pleckstrin homology domain containing, family G (with RhoGef domain) member 4 [Source:MGI Symbol;Acc:MGI:2142544]
1147	1042.69193741647	-0.038381593269725	0.19772159130816	-0.194119382793684	0.846082405021672	0.999314477150179	ENSMUSG00000014786	8	105348843	105369881	Slc9a5	solute carrier family 9 (sodium/hydrogen exchanger), member 5 [Source:MGI Symbol;Acc:MGI:2685542]
1148	98.5423872683741	-0.310943366030902	0.471731297103539	-0.659153564624851	0.509797161977573	0.999314477150179	ENSMUSG00000014791	8	105305601	105310760	Elmo3	engulfment and cell motility 3 [Source:MGI Symbol;Acc:MGI:2679007]
1149	539.459015133004	0.150362353377101	0.931151071639969	0.161480084120269	0.871715296069352	0.999314477150179	ENSMUSG00000014813	14	69029238	69041804	Stc1	stanniocalcin 1 [Source:MGI Symbol;Acc:MGI:109131]
1150	271.289773456868	0.0438096190565958	0.263596556824526	0.166199511800753	0.867999943631133	0.999314477150179	ENSMUSG00000014837	8	105280409	105289864	4931428F04Rik	RIKEN cDNA 4931428F04 gene [Source:MGI Symbol;Acc:MGI:1921606]
1151	122.372083609178	0.190038688497039	0.326625749431814	0.581823964667892	0.560685260253472	0.999314477150179	ENSMUSG00000014846	8	105467493	105471526	Tppp3	tubulin polymerization-promoting protein family member 3 [Source:MGI Symbol;Acc:MGI:1915221]
1152	810.022510644483	-0.0177616077046516	0.280531328245144	-0.0633141682098711	0.949516333799659	0.999878120469849	ENSMUSG00000014850	13	92211872	92355003	Msh3	mutS homolog 3 [Source:MGI Symbol;Acc:MGI:109519]
1153	921.547329417489	-0.0662932218594235	0.0949043302269125	-0.698526839617529	0.484847778881805	0.999314477150179	ENSMUSG00000014856	8	105326354	105335219	Tmem208	transmembrane protein 208 [Source:MGI Symbol;Acc:MGI:1913570]
1154	1799.21760595258	-0.0359006063678952	0.109565405021145	-0.327663703346569	0.74316595010632	0.999314477150179	ENSMUSG00000014859	8	105297663	105305370	E2f4	E2F transcription factor 4 [Source:MGI Symbol;Acc:MGI:103012]
1155	17015.6920164552	0.305138673959481	0.167065150309651	1.82646514484867	0.0677802268626913	0.999314477150179	ENSMUSG00000014867	2	26920040	26933928	Surf4	surfeit gene 4 [Source:MGI Symbol;Acc:MGI:98445]
1156	1077.11205086059	-0.0357716538111697	0.118462441582588	-0.301966204083603	0.762677826269502	0.999314477150179	ENSMUSG00000014873	2	26916367	26920183	Surf2	surfeit gene 2 [Source:MGI Symbol;Acc:MGI:98444]
1157	1700.18164589292	0.329629643059685	0.272669682950407	1.20889729834628	0.226702304231445	0.999314477150179	ENSMUSG00000014905	12	44205559	44210326	Dnajb9	DnaJ heat shock protein family (Hsp40) member B9 [Source:MGI Symbol;Acc:MGI:1351618]
1158	787.389590623519	-0.139437414574602	0.134547993027613	-1.03633960965873	0.300043733308237	0.999314477150179	ENSMUSG00000014907	8	66860217	66890564	Naf1	nuclear assembly factor 1 ribonucleoprotein [Source:MGI Symbol;Acc:MGI:2682306]
1159	1664.41609360056	0.0474278552638811	0.118156587552653	0.401398315965636	0.688126889057048	0.999314477150179	ENSMUSG00000014932	5	32611171	32687057	Yes1	YES proto-oncogene 1, Src family tyrosine kinase [Source:MGI Symbol;Acc:MGI:99147]
1160	10163.5506078812	0.132989668355711	0.107715005436692	1.23464384387813	0.216963084007448	0.999314477150179	ENSMUSG00000014956	5	32458843	32517433	Ppp1cb	protein phosphatase 1 catalytic subunit beta [Source:MGI Symbol;Acc:MGI:104871]
1161	7999.34499118193	0.167981290181328	0.133994367076094	1.25364441690248	0.209971279223145	0.999314477150179	ENSMUSG00000014959	2	70661576	70712636	Gorasp2	golgi reassembly stacking protein 2 [Source:MGI Symbol;Acc:MGI:2135962]
1162	665.672587543463	-0.0881730958556901	0.151362706842469	-0.582528534901641	0.5602107268275	0.999314477150179	ENSMUSG00000014980	1	152370735	152386688	Tsen15	tRNA splicing endonuclease subunit 15 [Source:MGI Symbol;Acc:MGI:1913887]
1163	4971.32824680389	0.0740317896753085	0.0571347933409415	1.29573916953785	0.195065361730278	0.999314477150179	ENSMUSG00000015002	15	65787034	65873816	Efr3a	EFR3 homolog A [Source:MGI Symbol;Acc:MGI:1923990]
1164	739.665858920125	-0.0422782391031507	0.133326074289391	-0.317104057315779	0.751164646350361	0.999314477150179	ENSMUSG00000015013	8	122611640	122616660	Trappc2l	trafficking protein particle complex 2-like [Source:MGI Symbol;Acc:MGI:1916295]
1165	427.20062628554	-0.342463552459509	0.173392120920026	-1.97508139725371	0.048258911562321	0.999314477150179	ENSMUSG00000015016	8	122775486	122817880	Acsf3	acyl-CoA synthetase family member 3 [Source:MGI Symbol;Acc:MGI:2182591]
1166	2145.13171736562	-0.0891271232140998	0.116109236892246	-0.767614408634979	0.442716299619757	0.999314477150179	ENSMUSG00000015023	8	110974996	110997800	Ddx19a	DEAD (Asp-Glu-Ala-Asp) box polypeptide 19a [Source:MGI Symbol;Acc:MGI:99526]
1167	969.893907131666	0.293379453705085	0.194150990580946	1.51108914163777	0.130765740827424	0.999314477150179	ENSMUSG00000015027	8	122578242	122611463	Galns	galactosamine (N-acetyl)-6-sulfate sulfatase [Source:MGI Symbol;Acc:MGI:1355303]
1168	890.631039943353	0.920679599337552	0.407541755233519	2.25910495676697	0.0238768568924878	0.986020816476368	ENSMUSG00000015053	6	88193891	88207032	Gata2	GATA binding protein 2 [Source:MGI Symbol;Acc:MGI:95662]
1169	21.1309950013409	-0.190494277544599	0.450876629413085	-0.422497563895847	0.672661878476867	0.999314477150179	ENSMUSG00000015083	2	25498651	25501719	C8g	complement component 8, gamma polypeptide [Source:MGI Symbol;Acc:MGI:88237]
1170	46.8064854744721	0.0288388556686669	0.598824159688227	0.0481591385419079	0.961589415097832	0.999878120469849	ENSMUSG00000015085	2	25395874	25401321	Entpd2	ectonucleoside triphosphate diphosphohydrolase 2 [Source:MGI Symbol;Acc:MGI:1096863]
1171	3060.3573546616	-0.0907246978200347	0.14088466257186	-0.643964333404708	0.519598562517716	0.999314477150179	ENSMUSG00000015087	2	25583018	25608521	Rabl6	RAB, member RAS oncogene family-like 6 [Source:MGI Symbol;Acc:MGI:2442633]
1172	2756.28359461463	-0.10638510702934	0.0889980793182784	-1.19536407801433	0.231944814153313	0.999314477150179	ENSMUSG00000015092	2	25557847	25562082	Edf1	endothelial differentiation-related factor 1 [Source:MGI Symbol;Acc:MGI:1891227]
1173	3056.12700240928	0.000151699964577081	0.116124707295929	0.0013063539027099	0.998957680686547	0.999878120469849	ENSMUSG00000015094	2	25399351	25409494	Npdc1	neural proliferation, differentiation and control 1 [Source:MGI Symbol;Acc:MGI:1099802]
1174	1623.88381853879	-0.0496987252859937	0.0901417741636254	-0.551339550914325	0.581400930716624	0.999314477150179	ENSMUSG00000015095	2	25500750	25505471	Fbxw5	F-box and WD-40 domain protein 5 [Source:MGI Symbol;Acc:MGI:1354731]
1175	572.55882846224	-0.346517896835853	0.225456753036399	-1.5369594929805	0.124303229150337	0.999314477150179	ENSMUSG00000015112	6	6041218	6217173	Slc25a13	solute carrier family 25 (mitochondrial carrier, adenine nucleotide translocator), member 13 [Source:MGI Symbol;Acc:MGI:1354721]
1176	7568.269979246	-0.100112246299107	0.070224437717516	-1.42560409955601	0.153982652243057	0.999314477150179	ENSMUSG00000015120	17	25261916	25274622	Ube2i	ubiquitin-conjugating enzyme E2I [Source:MGI Symbol;Acc:MGI:107365]
1177	629.064414920641	-0.0796379001087457	0.115081498599821	-0.692013060984503	0.488929126796821	0.999314477150179	ENSMUSG00000015126	17	25240170	25242798	Tsr3	TSR3 20S rRNA accumulation [Source:MGI Symbol;Acc:MGI:1915577]
1178	894.847318554672	-0.0777810670351822	0.148779584550148	-0.522793952344754	0.601117648597274	0.999314477150179	ENSMUSG00000015127	17	25188397	25234443	Unkl	unkempt family like zinc finger [Source:MGI Symbol;Acc:MGI:1921404]
1179	8903.54762829362	-0.0575480206047078	0.248899220032433	-0.231210128329084	0.817151561899843	0.999314477150179	ENSMUSG00000015133	7	66226912	66388350	Lrrk1	leucine-rich repeat kinase 1 [Source:MGI Symbol;Acc:MGI:2142227]
1180	6442.03237802798	0.525841455578878	0.556508940345676	0.9448930959712	0.344713456606894	0.999314477150179	ENSMUSG00000015134	7	66390890	66427517	Aldh1a3	aldehyde dehydrogenase family 1, subfamily A3 [Source:MGI Symbol;Acc:MGI:1861722]
1181	53345.2754512254	0.270911752353851	0.260676890082431	1.03926263762079	0.298682606161357	0.999314477150179	ENSMUSG00000015143	12	80167547	80260371	Actn1	actinin, alpha 1 [Source:MGI Symbol;Acc:MGI:2137706]
1182	2712.21402977368	0.127387318083652	0.087101406612534	1.46251734659496	0.143599494377192	0.999314477150179	ENSMUSG00000015149	7	28766735	28788661	Sirt2	sirtuin 2 [Source:MGI Symbol;Acc:MGI:1927664]
1183	11788.7466226739	-0.153444941060159	0.109159768802381	-1.40569133430422	0.159815801304196	0.999314477150179	ENSMUSG00000015165	7	28808541	28822266	Hnrnpl	heterogeneous nuclear ribonucleoprotein L [Source:MGI Symbol;Acc:MGI:104816]
1184	3753.80446480646	-0.0856290810594249	0.168174868294175	-0.509166928019475	0.610635222427089	0.999314477150179	ENSMUSG00000015176	19	46075863	46085530	Nolc1	nucleolar and coiled-body phosphoprotein 1 [Source:MGI Symbol;Acc:MGI:1918019]
1185	1095.85780229518	-0.111528170319076	0.183736025776583	-0.607002191582671	0.543849457720079	0.999314477150179	ENSMUSG00000015189	6	4600839	4643355	Casd1	CAS1 domain containing 1 [Source:MGI Symbol;Acc:MGI:2384865]
1186	937.491280349033	0.178977963244327	0.409629133901918	0.436926840480007	0.662164405865558	0.999314477150179	ENSMUSG00000015202	10	7119063	7212237	Cnksr3	Cnksr family member 3 [Source:MGI Symbol;Acc:MGI:2674130]
1187	791.484346483347	-0.0922926190618857	0.102079324432892	-0.904126468064157	0.365928345039946	0.999314477150179	ENSMUSG00000015214	X	71364760	71419196	Mtmr1	myotubularin related protein 1 [Source:MGI Symbol;Acc:MGI:1858271]
1188	562.165118356455	0.102864585711466	0.345590986565344	0.297648346485495	0.765971570863695	0.999314477150179	ENSMUSG00000015217	X	71555918	71560676	Hmgb3	high mobility group box 3 [Source:MGI Symbol;Acc:MGI:1098219]
1189	749.330742937847	0.053767662213972	0.550556357391423	0.0976605963987542	0.922201805451251	0.999314477150179	ENSMUSG00000015222	1	66175273	66442583	Map2	microtubule-associated protein 2 [Source:MGI Symbol;Acc:MGI:97175]
1190	5104.7807099561	0.0440022116000437	0.546371985559373	0.080535263086365	0.935811551420176	0.999314477150179	ENSMUSG00000015243	4	53030787	53159895	Abca1	ATP-binding cassette, sub-family A (ABC1), member 1 [Source:MGI Symbol;Acc:MGI:99607]
1191	994.57429912142	0.0865205505591914	0.166361231665118	0.520076400572433	0.60301032609681	0.999314477150179	ENSMUSG00000015247	4	53011880	53022060	Nipsnap3b	nipsnap homolog 3B [Source:MGI Symbol;Acc:MGI:1913786]
1192	641.071314927729	-0.0931598780880563	0.233538392170881	-0.398906052328608	0.689962429455883	0.999314477150179	ENSMUSG00000015289	X	74351276	74353618	Lage3	L antigen family, member 3 [Source:MGI Symbol;Acc:MGI:1913442]
1193	1408.58466970714	0.00808915159048331	0.0906417176115721	0.0892431410572761	0.928888680529595	0.999314477150179	ENSMUSG00000015290	X	74365718	74373218	Ubl4a	ubiquitin-like 4A [Source:MGI Symbol;Acc:MGI:95049]
1194	5365.93163377858	-0.0309283829470695	0.173595204267677	-0.178163809752365	0.858594330598863	0.999314477150179	ENSMUSG00000015291	X	74304998	74311862	Gdi1	guanosine diphosphate (GDP) dissociation inhibitor 1 [Source:MGI Symbol;Acc:MGI:99846]
1195	12683.2895757525	0.237202870004899	0.197930625574113	1.19841418838987	0.230755811564393	0.999314477150179	ENSMUSG00000015305	10	8722219	8886070	Sash1	SAM and SH3 domain containing 1 [Source:MGI Symbol;Acc:MGI:1917347]
1196	1333.60033815173	0.483159568178923	0.343364699189994	1.40713232699433	0.159388153856214	0.999314477150179	ENSMUSG00000015312	10	80930073	80932204	Gadd45b	growth arrest and DNA-damage-inducible 45 beta [Source:MGI Symbol;Acc:MGI:107776]
1197	786.074492889101	-0.281998081107922	0.213007108376082	-1.32389047134535	0.18553942326497	0.999314477150179	ENSMUSG00000015335	2	30090944	30093648	Zdhhc12	zinc finger, DHHC domain containing 12 [Source:MGI Symbol;Acc:MGI:1913470]
1198	112.159566072117	0.0533182704045178	0.30460053317572	0.17504326026166	0.861045641529314	0.999314477150179	ENSMUSG00000015337	2	30171493	30174069	Endog	endonuclease G [Source:MGI Symbol;Acc:MGI:1261433]
1199	3823.28936579673	0.145243797728578	0.107301842791682	1.3536002173845	0.175863957538354	0.999314477150179	ENSMUSG00000015341	8	23241346	23257074	Golga7	golgi autoantigen, golgin subfamily a, 7 [Source:MGI Symbol;Acc:MGI:1931029]
1200	256.783772756467	-0.254068694930062	0.305851266718572	-0.830693616723983	0.406146733309405	0.999314477150179	ENSMUSG00000015342	X	9272756	9313250	Xk	X-linked Kx blood group [Source:MGI Symbol;Acc:MGI:103569]
1201	1486.51324672351	0.109595624186579	0.49134816400051	0.223050847069951	0.82349593295287	0.999314477150179	ENSMUSG00000015354	9	95637601	95698096	Pcolce2	procollagen C-endopeptidase enhancer 2 [Source:MGI Symbol;Acc:MGI:1923727]
1202	1940.03011735224	-0.158769213434478	0.0949666459666717	-1.67184185371986	0.0945555111921585	0.999314477150179	ENSMUSG00000015357	9	65294260	65330658	Clpx	caseinolytic mitochondrial matrix peptidase chaperone subunit [Source:MGI Symbol;Acc:MGI:1346017]
1203	1456.00460420428	-0.125844216111629	0.107464263934492	-1.17103315562037	0.241585450299194	0.999314477150179	ENSMUSG00000015363	15	89075124	89087077	Trabd	TraB domain containing [Source:MGI Symbol;Acc:MGI:1915226]
1204	118.851697527207	-0.274838118229041	0.202266960639536	-1.35878898540843	0.174213464615457	0.999314477150179	ENSMUSG00000015377	15	89182213	89196496	Dennd6b	DENN/MADD domain containing 6B [Source:MGI Symbol;Acc:MGI:1916690]
1205	48.4933340837845	0.555173242546944	1.03676076709816	0.535488282509807	0.59231225799903	0.999314477150179	ENSMUSG00000015437	14	56258838	56262260	Gzmb	granzyme B [Source:MGI Symbol;Acc:MGI:109267]
1206	138.778872019049	0.374596006574813	0.578024823406075	0.648062144403185	0.516944757102726	0.999314477150179	ENSMUSG00000015451	17	34809092	34823464	C4a	complement component 4A (Rodgers blood group) [Source:MGI Symbol;Acc:MGI:98320]
1207	26.5308806906837	0.108314419023318	0.361078060869994	0.299975076753049	0.764196166538582	0.999314477150179	ENSMUSG00000015452	17	34597862	34600936	Ager	advanced glycosylation end product-specific receptor [Source:MGI Symbol;Acc:MGI:893592]
1208	1841.32542774671	-0.0147278455694213	0.159038649835225	-0.092605448956467	0.926217014712405	0.999314477150179	ENSMUSG00000015461	17	34647146	34655074	Atf6b	activating transcription factor 6 beta [Source:MGI Symbol;Acc:MGI:105121]
1209	25.123249428306	0.184590640218847	0.442907283829273	0.416770387298488	0.676846364379167	0.999314477150179	ENSMUSG00000015467	17	34613349	34615971	Egfl8	EGF-like domain 8 [Source:MGI Symbol;Acc:MGI:1932094]
1210	160.922468909683	-0.22503814734509	0.959762214108749	-0.234472814241873	0.814617936077193	0.999314477150179	ENSMUSG00000015468	17	34564268	34588503	Notch4	notch 4 [Source:MGI Symbol;Acc:MGI:107471]
1211	1037.67703472586	0.0716626043655984	0.125422387792291	0.571370116826968	0.567748781301128	0.999314477150179	ENSMUSG00000015474	17	34616662	34628510	Ppt2	palmitoyl-protein thioesterase 2 [Source:MGI Symbol;Acc:MGI:1860075]
1212	25.075650303266	-0.348834312006004	0.863919953718017	-0.403780825416451	0.686373897847754	0.999314477150179	ENSMUSG00000015476	17	34629533	34633126	Prrt1	proline-rich transmembrane protein 1 [Source:MGI Symbol;Acc:MGI:1932118]
1213	783.926028686408	0.0647269663657166	0.143047705865209	0.452485176006302	0.65091949812467	0.999314477150179	ENSMUSG00000015478	17	34601091	34603690	Rnf5	ring finger protein 5 [Source:MGI Symbol;Acc:MGI:1860076]
1214	1746.17378696744	0.118580285202217	0.12238731464513	0.968893594455017	0.332598281768904	0.999314477150179	ENSMUSG00000015488	2	27009926	27021089	Cacfd1	calcium channel flower domain containing 1 [Source:MGI Symbol;Acc:MGI:1924317]
1215	5800.62330297717	-0.0793540424907184	0.428557331848222	-0.185165523008302	0.853099210099344	0.999314477150179	ENSMUSG00000015501	10	13966075	14151374	Hivep2	human immunodeficiency virus type I enhancer binding protein 2 [Source:MGI Symbol;Acc:MGI:1338076]
1216	3815.65611437865	-0.0185243467274781	0.120641625546124	-0.153548550457783	0.877965706485074	0.999314477150179	ENSMUSG00000015522	3	95434388	95497240	Arnt	aryl hydrocarbon receptor nuclear translocator [Source:MGI Symbol;Acc:MGI:88071]
1217	653.28705830262	1.91890618450855	1.17834700086201	1.62847292275092	0.103424646128869	0.999314477150179	ENSMUSG00000015533	13	114833081	114932100	Itga2	integrin alpha 2 [Source:MGI Symbol;Acc:MGI:96600]
1218	1636.78230717741	0.014479152014368	0.102234623087281	0.141626697268758	0.887374878119074	0.999314477150179	ENSMUSG00000015536	13	114818236	114832275	Mocs2	molybdenum cofactor synthesis 2 [Source:MGI Symbol;Acc:MGI:1336894]
1219	523.845047280869	0.0394348634052319	0.224143335984489	0.175935917220224	0.860344287580518	0.999314477150179	ENSMUSG00000015542	11	115182832	115187859	Nat9	N-acetyltransferase 9 (GCN5-related, putative) [Source:MGI Symbol;Acc:MGI:1913426]
1220	1737.47971641178	1.51494758904261	1.03542275510866	1.46311985280219	0.143434586416454	0.999314477150179	ENSMUSG00000015568	8	68880491	68907448	Lpl	lipoprotein lipase [Source:MGI Symbol;Acc:MGI:96820]
1221	3730.25081066442	0.419651445724933	0.213714348337219	1.96360913055199	0.0495754377332658	0.999314477150179	ENSMUSG00000015575	17	26663231	26699647	Atp6v0e	ATPase, H+ transporting, lysosomal V0 subunit E [Source:MGI Symbol;Acc:MGI:1328318]
1222	1721.7193328487	-0.000275913125615273	0.11513332313711	-0.00239646627142599	0.998087898391761	0.999878120469849	ENSMUSG00000015597	17	46383731	46420920	Zfp318	zinc finger protein 318 [Source:MGI Symbol;Acc:MGI:1889348]
1223	3595.52571955343	0.230197659393833	0.192152080237867	1.1979972275547	0.230918096311118	0.999314477150179	ENSMUSG00000015605	17	46548329	46556175	Srf	serum response factor [Source:MGI Symbol;Acc:MGI:106658]
1224	169.628199890453	0.0778386026477789	0.823730539691066	0.0944952249518049	0.924715775410675	0.999314477150179	ENSMUSG00000015619	2	9857078	9890034	Gata3	GATA binding protein 3 [Source:MGI Symbol;Acc:MGI:95663]
1225	3966.03200997341	1.12287503773232	0.587529834855771	1.91117960504588	0.0559815038876892	0.999314477150179	ENSMUSG00000015647	2	180176373	180225859	Lama5	laminin, alpha 5 [Source:MGI Symbol;Acc:MGI:105382]
1226	1380.14715373293	-0.516943357093816	0.216543707049046	-2.38724719428919	0.0169750731319626	0.901421048947188	ENSMUSG00000015652	5	5736317	5749326	Steap1	six transmembrane epithelial antigen of the prostate 1 [Source:MGI Symbol;Acc:MGI:1917608]
1227	13781.950348954	-0.0321070876096597	0.304088708954729	-0.105584609570096	0.915911936270948	0.999314477150179	ENSMUSG00000015653	5	5664829	5694578	Steap2	six transmembrane epithelial antigen of prostate 2 [Source:MGI Symbol;Acc:MGI:1921301]
1228	82879.6036099947	0.0604284936043427	0.250978053021351	0.240772023198387	0.80973181406904	0.999314477150179	ENSMUSG00000015656	9	40800984	40810087	Hspa8	heat shock protein 8 [Source:MGI Symbol;Acc:MGI:105384]
1229	413.169720211963	0.204260758540896	0.167951407404887	1.21618962113534	0.223912696492811	0.999314477150179	ENSMUSG00000015659	17	6042196	6079741	Serac1	serine active site containing 1 [Source:MGI Symbol;Acc:MGI:2447813]
1230	1911.61170296363	-0.0284979522002207	0.100129967750958	-0.284609621278422	0.775943239273404	0.999314477150179	ENSMUSG00000015668	X	100622883	100626568	Pdzd11	PDZ domain containing 11 [Source:MGI Symbol;Acc:MGI:1919871]
1231	5749.93662046934	-0.0998222285398602	0.131676233068084	-0.758088428063143	0.448398046792801	0.999314477150179	ENSMUSG00000015671	13	14613240	14674236	Psma2	proteasome subunit alpha 2 [Source:MGI Symbol;Acc:MGI:104885]
1232	740.744044615231	-0.0466696032459105	0.138419705120918	-0.337160111742341	0.73599620481061	0.999314477150179	ENSMUSG00000015672	13	14608184	14613165	Mrpl32	mitochondrial ribosomal protein L32 [Source:MGI Symbol;Acc:MGI:2137226]
1233	2507.50060388868	-0.101080908133845	0.138711709532872	-0.728712150360241	0.466177758837124	0.999314477150179	ENSMUSG00000015697	3	95323525	95357202	Setdb1	SET domain, bifurcated 1 [Source:MGI Symbol;Acc:MGI:1934229]
1234	41.9062767589131	-0.289341018798347	0.331333667593983	-0.873261751211188	0.382520423400342	0.999314477150179	ENSMUSG00000015702	3	95296096	95307176	Anxa9	annexin A9 [Source:MGI Symbol;Acc:MGI:1923711]
1235	869.401957769117	0.278501322539863	0.251320386889918	1.10815252986957	0.267795947909703	0.999314477150179	ENSMUSG00000015709	7	84246278	84410176	Arnt2	aryl hydrocarbon receptor nuclear translocator 2 [Source:MGI Symbol;Acc:MGI:107188]
1236	1848.88772605381	0.0589154514234516	0.110590612132364	0.532734653398397	0.594217274384798	0.999314477150179	ENSMUSG00000015711	3	95253674	95282076	Prune1	prune exopolyphosphatase [Source:MGI Symbol;Acc:MGI:1925152]
1237	7073.69842985953	-0.134357902530024	0.153406976352509	-0.875826547948433	0.381124335345538	0.999314477150179	ENSMUSG00000015714	3	95314791	95323599	Cers2	ceramide synthase 2 [Source:MGI Symbol;Acc:MGI:1924143]
1238	9634.72653121952	-0.0393835016699327	0.17431575054383	-0.225931974288406	0.821254328831797	0.999314477150179	ENSMUSG00000015733	6	17636234	17666972	Capza2	capping protein (actin filament) muscle Z-line, alpha 2 [Source:MGI Symbol;Acc:MGI:106222]
1239	1666.67132188842	0.635207222208834	0.383224509549927	1.65753287271434	0.0974117884851434	0.999314477150179	ENSMUSG00000015745	3	95988429	95996001	Plekho1	pleckstrin homology domain containing, family O member 1 [Source:MGI Symbol;Acc:MGI:1914470]
1240	812.32560498208	-0.163653683931438	0.0913025352009529	-1.7924330750646	0.073063620619842	0.999314477150179	ENSMUSG00000015747	3	95999832	96058466	Vps45	vacuolar protein sorting 45 [Source:MGI Symbol;Acc:MGI:891965]
1241	1384.30788424628	-0.0603188937095206	0.139756346240828	-0.431600391194968	0.666031874080422	0.999314477150179	ENSMUSG00000015748	3	95830124	95855885	Prpf3	pre-mRNA processing factor 3 [Source:MGI Symbol;Acc:MGI:1918017]
1242	2947.80900906138	-0.051388895562391	0.122581202157058	-0.419223295726441	0.675052948354868	0.999314477150179	ENSMUSG00000015749	3	95929246	95947390	Anp32e	acidic (leucine-rich) nuclear phosphoprotein 32 family, member E [Source:MGI Symbol;Acc:MGI:1913721]
1243	4811.62104258608	0.0416479249443977	0.0627573637884898	0.663634073043015	0.506924543971562	0.999314477150179	ENSMUSG00000015750	3	95893969	95898288	Aph1a	aph1 homolog A, gamma secretase subunit [Source:MGI Symbol;Acc:MGI:2385110]
1244	6142.53367992818	0.199991064430752	0.108292808136858	1.84676219844634	0.064781612732739	0.999314477150179	ENSMUSG00000015755	10	7905653	7956230	Tab2	TGF-beta activated kinase 1/MAP3K7 binding protein 2 [Source:MGI Symbol;Acc:MGI:1915902]
1245	1800.90902631643	-0.142654631961195	0.154741058558565	-0.921892568721211	0.35658461576601	0.999314477150179	ENSMUSG00000015757	10	7792891	7823135	Ppil4	peptidylprolyl isomerase (cyclophilin)-like 4 [Source:MGI Symbol;Acc:MGI:1914668]
1246	5260.00374220171	-0.0105709468404705	0.107413253649356	-0.0984138035235268	0.92160371426139	0.999314477150179	ENSMUSG00000015759	14	46775567	46788411	Cnih1	cornichon family AMPA receptor auxiliary protein 1 [Source:MGI Symbol;Acc:MGI:1277202]
1247	2709.86744111427	-1.02341902746181	0.606744461128325	-1.68673814600403	0.091653713714812	0.999314477150179	ENSMUSG00000015766	6	137477245	137654876	Eps8	epidermal growth factor receptor pathway substrate 8 [Source:MGI Symbol;Acc:MGI:104684]
1248	2400.03907087974	-0.0324358007238434	0.0889849348793839	-0.364508899936928	0.71547802908607	0.999314477150179	ENSMUSG00000015776	2	26905262	26910677	Med22	mediator complex subunit 22 [Source:MGI Symbol;Acc:MGI:98446]
1249	894.714771988346	-0.166123945446974	0.158530462391822	-1.04789920461081	0.294685048782039	0.999314477150179	ENSMUSG00000015790	2	26913381	26916530	Surf1	surfeit gene 1 [Source:MGI Symbol;Acc:MGI:98443]
1250	1447.99928299917	-0.0246466573365239	0.153989446594437	-0.160054197749253	0.872838380844869	0.999314477150179	ENSMUSG00000015804	5	45520229	45529276	Med28	mediator complex subunit 28 [Source:MGI Symbol;Acc:MGI:1914249]
1251	1007.38520092699	0.0987842660765495	0.120897100516189	0.817093757044421	0.413874850362233	0.999314477150179	ENSMUSG00000015806	5	45434021	45450236	Qdpr	quinoid dihydropteridine reductase [Source:MGI Symbol;Acc:MGI:97836]
1252	7.45483815483884	-0.236118681767859	0.526773282164607	-0.44823587255148	0.6539829759757	0.999314477150179	ENSMUSG00000015812	14	67745181	67749439	Gnrh1	gonadotropin releasing hormone 1 [Source:MGI Symbol;Acc:MGI:95789]
1253	48347.1597339607	0.28713672151875	0.516487335009695	0.555941456944651	0.578250876375858	0.999314477150179	ENSMUSG00000015837	11	50199366	50210827	Sqstm1	sequestosome 1 [Source:MGI Symbol;Acc:MGI:107931]
1254	7763.82600105153	-0.0025876062190108	0.169230447593971	-0.0152904294457647	0.98780047778812	0.999878120469849	ENSMUSG00000015839	2	75675513	75704641	Nfe2l2	nuclear factor, erythroid derived 2, like 2 [Source:MGI Symbol;Acc:MGI:108420]
1255	4645.3185518601	-0.130564617024474	0.255664859244846	-0.510686597329492	0.609570527104139	0.999314477150179	ENSMUSG00000015846	2	27676440	27762957	Rxra	retinoid X receptor alpha [Source:MGI Symbol;Acc:MGI:98214]
1256	3706.2115184744	0.109549252994629	0.274717908549999	0.398769973071089	0.690062703838865	0.999314477150179	ENSMUSG00000015850	3	95676201	95687917	Adamtsl4	ADAMTS-like 4 [Source:MGI Symbol;Acc:MGI:2389008]
1257	2688.80534468295	-0.120697531703012	0.105359968832938	-1.14557296324179	0.251971889530139	0.999314477150179	ENSMUSG00000015869	11	116470845	116494202	Prpsap1	phosphoribosyl pyrophosphate synthetase-associated protein 1 [Source:MGI Symbol;Acc:MGI:1915013]
1258	705.35364728632	-0.819738196021123	0.612405488226974	-1.33855462072101	0.180715707536295	0.999314477150179	ENSMUSG00000015880	5	45669919	45700546	Ncapg	non-SMC condensin I complex, subunit G [Source:MGI Symbol;Acc:MGI:1930197]
1259	698.740347694775	0.0885461262834561	0.186734766714917	0.474181256341177	0.635370658330244	0.999314477150179	ENSMUSG00000015882	5	45697181	45857615	Lcorl	ligand dependent nuclear receptor corepressor-like [Source:MGI Symbol;Acc:MGI:2651932]
1260	2999.46736863057	0.0516254405046731	0.142492405893625	0.362303100862886	0.71712554120932	0.999314477150179	ENSMUSG00000015889	10	93453411	93484875	Lta4h	leukotriene A4 hydrolase [Source:MGI Symbol;Acc:MGI:96836]
1261	28224.2835405095	0.509069947377957	0.371660978868627	1.36971588711738	0.170775607409746	0.999314477150179	ENSMUSG00000015932	2	143915320	143943324	Dstn	destrin [Source:MGI Symbol;Acc:MGI:1929270]
1262	2986.58282142246	0.0298184198437147	0.188852551059327	0.157892597565957	0.874541431183475	0.999314477150179	ENSMUSG00000015937	13	56073619	56136361	Macroh2a1	macroH2A.1 histone [Source:MGI Symbol;Acc:MGI:1349392]
1263	277.565207554596	0.105701084252006	0.18928644745228	0.558418659522118	0.576558533995865	0.999314477150179	ENSMUSG00000015942	5	134184019	134224355	Gtf2ird2	GTF2I repeat domain containing 2 [Source:MGI Symbol;Acc:MGI:2149780]
1264	198.622011153245	-0.0677666200616516	0.184355589310651	-0.367586468709991	0.713181605895614	0.999314477150179	ENSMUSG00000015943	3	96196588	96219709	Bola1	bolA-like 1 (E. coli) [Source:MGI Symbol;Acc:MGI:1916418]
1265	1410.52604199638	0.141126969646427	0.166726109249171	0.846459923295602	0.397296221921106	0.999314477150179	ENSMUSG00000015944	5	134099711	134144343	Castor2	cytosolic arginine sensor for mTORC1 subunit 2 [Source:MGI Symbol;Acc:MGI:1933384]
1266	529.856874932156	0.805308948638944	0.478112481039775	1.68435039990506	0.0921139704629079	0.999314477150179	ENSMUSG00000015957	7	98835112	98855195	Wnt11	wingless-type MMTV integration site family, member 11 [Source:MGI Symbol;Acc:MGI:101948]
1267	7159.81436637237	-0.140515163061269	0.177031593812693	-0.793729300149328	0.427353039003967	0.999314477150179	ENSMUSG00000015961	1	177762962	177796511	Adss	adenylosuccinate synthetase, non muscle [Source:MGI Symbol;Acc:MGI:87948]
1268	364.497822159874	0.0523776707081953	0.947040410609411	0.0553066903179884	0.955894132223447	0.999878120469849	ENSMUSG00000015968	14	30039939	30491455	Cacna1d	calcium channel, voltage-dependent, L type, alpha 1D subunit [Source:MGI Symbol;Acc:MGI:88293]
1269	889.683163627019	-0.144315771260212	0.11472155162641	-1.25796564999552	0.208404179258425	0.999314477150179	ENSMUSG00000015971	14	29978337	30006354	Actr8	ARP8 actin-related protein 8 [Source:MGI Symbol;Acc:MGI:1860775]
1270	182.866576174098	1.45527643843387	0.604221480141837	2.40851490101321	0.0160175723987916	0.901421048947188	ENSMUSG00000015980	7	139212988	139242979	Lrrc27	leucine rich repeat containing 27 [Source:MGI Symbol;Acc:MGI:1923862]
1271	38.8242605190279	0.128652200631718	0.533432714729702	0.241177935059547	0.809417211481357	0.999314477150179	ENSMUSG00000015981	7	139103638	139213307	Stk32c	serine/threonine kinase 32C [Source:MGI Symbol;Acc:MGI:2385336]
1272	2976.74056026659	-0.113084732300464	0.0987511402890221	-1.14514862278543	0.252147596747615	0.999314477150179	ENSMUSG00000015994	8	25998722	26015650	Fnta	farnesyltransferase, CAAX box, alpha [Source:MGI Symbol;Acc:MGI:104683]
1273	3873.18513673466	-0.188954698574353	0.137266524781541	-1.37655337945703	0.168650373101268	0.999314477150179	ENSMUSG00000016018	13	112867418	112927398	Mtrex	Mtr4 exosome RNA helicase [Source:MGI Symbol;Acc:MGI:1919448]
1274	66.3056011571013	0.101067225960461	1.34043210655109	0.0753989892263218	0.939897263402738	0.999314477150179	ENSMUSG00000016024	2	158306493	158332852	Lbp	lipopolysaccharide binding protein [Source:MGI Symbol;Acc:MGI:1098776]
1275	230.352755432998	0.620494217081331	0.425572052156209	1.45802388558536	0.144833959398294	0.999314477150179	ENSMUSG00000016087	9	32422204	32542861	Fli1	Friend leukemia integration 1 [Source:MGI Symbol;Acc:MGI:95554]
1276	5673.07039986116	-0.00767793325869953	0.305789200616963	-0.0251085821317707	0.97996835479025	0.999878120469849	ENSMUSG00000016128	5	151037510	151233836	Stard13	StAR-related lipid transfer (START) domain containing 13 [Source:MGI Symbol;Acc:MGI:2385331]
1277	832.950772379443	-0.15787436656795	0.135296986701	-1.16687274726114	0.243261763138657	0.999314477150179	ENSMUSG00000016181	1	193091104	193130272	Utp25	UTP25 small subunit processome component [Source:MGI Symbol;Acc:MGI:2138080]
1278	88.1308567421917	0.703237285886451	0.38891943088032	1.80818244101271	0.0705781105341534	0.999314477150179	ENSMUSG00000016194	1	193221634	193264075	Hsd11b1	hydroxysteroid 11-beta dehydrogenase 1 [Source:MGI Symbol;Acc:MGI:103562]
1279	142.713917969816	-0.443263710568828	1.00641917260351	-0.440436472828856	0.659621013611676	0.999314477150179	ENSMUSG00000016200	1	192891233	193035775	Syt14	synaptotagmin XIV [Source:MGI Symbol;Acc:MGI:2444490]
1280	127.929618692344	-0.260632501322852	0.416806373627841	-0.625308339347915	0.531768707720808	0.999314477150179	ENSMUSG00000016206	17	37270220	37274484	H2-M3	histocompatibility 2, M region locus 3 [Source:MGI Symbol;Acc:MGI:95915]
1281	144.503802621442	0.60346548932649	0.712147719850263	0.847388080458048	0.396778846078203	0.999314477150179	ENSMUSG00000016239	X	36328353	36362341	Lonrf3	LON peptidase N-terminal domain and ring finger 3 [Source:MGI Symbol;Acc:MGI:1921615]
1282	1895.61560460438	0.0508720749437994	0.0769167297882793	0.661391547506372	0.508361245125704	0.999314477150179	ENSMUSG00000016252	2	174461072	174464105	Atp5e	ATP synthase, H+ transporting, mitochondrial F1 complex, epsilon subunit [Source:MGI Symbol;Acc:MGI:1855697]
1283	1212.38446669185	-0.156987311668717	0.159742060847035	-0.982755016658035	0.325728026051996	0.999314477150179	ENSMUSG00000016253	2	174415804	174427502	Nelfcd	negative elongation factor complex member C/D, Th1l [Source:MGI Symbol;Acc:MGI:1926424]
1284	6756.2651756464	0.159692235210747	0.195260099508365	0.817843663978602	0.413446461986389	0.999314477150179	ENSMUSG00000016256	2	174427493	174439039	Ctsz	cathepsin Z [Source:MGI Symbol;Acc:MGI:1891190]
1285	2259.09994917248	-0.0625336652056385	0.16177514015049	-0.386546815211947	0.699091738086025	0.999314477150179	ENSMUSG00000016257	2	174465067	174473081	Prelid3b	PRELI domain containing 3B [Source:MGI Symbol;Acc:MGI:1913640]
1286	2522.59528160111	-0.182284620317317	0.506195805677797	-0.360106935444157	0.718767166510095	0.999314477150179	ENSMUSG00000016262	1	192844488	192855756	Sertad4	SERTA domain containing 4 [Source:MGI Symbol;Acc:MGI:2443496]
1287	1617.34145872238	0.129288573198836	0.123354459405568	1.04810619593214	0.294589681965385	0.999314477150179	ENSMUSG00000016308	X	36873900	36884222	Ube2a	ubiquitin-conjugating enzyme E2A [Source:MGI Symbol;Acc:MGI:102959]
1288	9524.97176366392	0.0829019035787986	0.158005920187071	0.524675932905849	0.599808490695487	0.999314477150179	ENSMUSG00000016319	X	36795651	36798807	Slc25a5	solute carrier family 25 (mitochondrial carrier, adenine nucleotide translocator), member 5 [Source:MGI Symbol;Acc:MGI:1353496]
1289	606.339459860163	0.363461101473234	0.136656045705449	2.65967816935553	0.00782153490435423	0.698704187100758	ENSMUSG00000016344	2	181187247	181188771	Ppdpf	pancreatic progenitor cell differentiation and proliferation factor [Source:MGI Symbol;Acc:MGI:1913746]
1290	202.87623572331	0.715508210064541	0.674615907387187	1.0606156810558	0.288864593237557	0.999314477150179	ENSMUSG00000016356	2	180986535	181018363	Col20a1	collagen, type XX, alpha 1 [Source:MGI Symbol;Acc:MGI:1920618]
1291	18893.7522259052	0.13860581216516	0.212523338332409	0.652191017008993	0.514277954188076	0.999314477150179	ENSMUSG00000016382	X	75785654	75875182	Pls3	plastin 3 (T-isoform) [Source:MGI Symbol;Acc:MGI:104807]
1292	42.3803997547361	-0.240817904435781	0.581500012870537	-0.414132242658086	0.67877726085866	0.999314477150179	ENSMUSG00000016386	2	106693269	106868356	Mpped2	metallophosphoesterase domain containing 2 [Source:MGI Symbol;Acc:MGI:1924265]
1293	935.747150326839	0.102817212322077	0.123322287136225	0.833727744673623	0.404434419993046	0.999314477150179	ENSMUSG00000016409	X	37126795	37150746	Nkap	NFKB activating protein [Source:MGI Symbol;Acc:MGI:1914300]
1294	776.529966437315	0.0404039902196442	0.145366604797879	0.27794547637556	0.781054213629227	0.999314477150179	ENSMUSG00000016427	X	37187588	37191163	Ndufa1	NADH:ubiquinone oxidoreductase subunit A1 [Source:MGI Symbol;Acc:MGI:1929511]
1295	2334.04496546063	0.0415021132389685	0.125095734520215	0.33176281667911	0.740068363493177	0.999314477150179	ENSMUSG00000016477	13	29906575	29986063	E2f3	E2F transcription factor 3 [Source:MGI Symbol;Acc:MGI:1096340]
1296	3090.0181645453	0.0365765925053714	0.104857318414757	0.348822505270399	0.727222566625119	0.999314477150179	ENSMUSG00000016481	1	195097382	195131586	Cr1l	complement component (3b/4b) receptor 1-like [Source:MGI Symbol;Acc:MGI:88513]
1297	17904.8557826942	-0.00560478126904902	0.133887093180632	-0.0418619983144111	0.966608710777551	0.999878120469849	ENSMUSG00000016487	6	146888487	147032025	Ppfibp1	PTPRF interacting protein, binding protein 1 (liprin beta 1) [Source:MGI Symbol;Acc:MGI:1914783]
1298	111.458417160714	-0.273820988747487	0.352250595395683	-0.777347128228143	0.436953997030007	0.999314477150179	ENSMUSG00000016493	1	195036826	195092249	Cd46	CD46 antigen, complement regulatory protein [Source:MGI Symbol;Acc:MGI:1203290]
1299	1814.79567231381	-0.511095306717417	0.760030071648881	-0.672467216472894	0.501286303967191	0.999314477150179	ENSMUSG00000016494	1	194938819	194961279	Cd34	CD34 antigen [Source:MGI Symbol;Acc:MGI:88329]
1300	929.702991196736	-0.0669502712344418	0.136647219820878	-0.489949750329371	0.624169457182693	0.999314477150179	ENSMUSG00000016495	19	29348599	29367390	Plgrkt	plasminogen receptor, C-terminal lysine transmembrane protein [Source:MGI Symbol;Acc:MGI:1915009]
1301	132.092660943709	0.380530197942793	0.54202321684661	0.702055163165606	0.482644762547674	0.999314477150179	ENSMUSG00000016496	19	29367455	29388095	Cd274	CD274 antigen [Source:MGI Symbol;Acc:MGI:1926446]
1302	897.747839851022	-0.128017238700697	0.170031243488934	-0.752904207920049	0.45150747933574	0.999314477150179	ENSMUSG00000016503	5	146948657	146955614	Gtf3a	general transcription factor III A [Source:MGI Symbol;Acc:MGI:1913846]
1303	363.537014863113	-0.0372088062776579	0.147679034854589	-0.25195726877749	0.801074092997116	0.999314477150179	ENSMUSG00000016510	5	146951573	146963800	Mtif3	mitochondrial translational initiation factor 3 [Source:MGI Symbol;Acc:MGI:1923616]
1304	761.870144396123	-0.0736531759375259	0.203719211224469	-0.361542612966288	0.71769385558604	0.999314477150179	ENSMUSG00000016520	5	147016655	147076586	Lnx2	ligand of numb-protein X 2 [Source:MGI Symbol;Acc:MGI:2155959]
1305	310.293839621827	-0.260429383605873	0.421253530195971	-0.618224809854339	0.536427157967796	0.999314477150179	ENSMUSG00000016526	1	131127455	131138340	Dyrk3	dual-specificity tyrosine-(Y)-phosphorylation regulated kinase 3 [Source:MGI Symbol;Acc:MGI:1330300]
1306	5820.61307506797	0.156749968446547	0.0978573405766763	1.60182125860783	0.109195140676728	0.999314477150179	ENSMUSG00000016528	1	131053700	131097826	Mapkapk2	MAP kinase-activated protein kinase 2 [Source:MGI Symbol;Acc:MGI:109298]
1307	15367.2298003316	0.153309914552851	0.135221150114889	1.13377170969625	0.256890320754308	0.999314477150179	ENSMUSG00000016534	X	38401357	38456454	Lamp2	lysosomal-associated membrane protein 2 [Source:MGI Symbol;Acc:MGI:96748]
1308	7330.85142793818	-0.0813333914458071	0.0913210815296725	-0.890631057839365	0.373127131696799	0.999314477150179	ENSMUSG00000016541	15	85336245	85463212	Atxn10	ataxin 10 [Source:MGI Symbol;Acc:MGI:1859293]
1309	276.075786934538	0.0506025980263435	0.440541579802211	0.114864522093607	0.908552506185447	0.999314477150179	ENSMUSG00000016552	15	77940522	77956722	Foxred2	FAD-dependent oxidoreductase domain containing 2 [Source:MGI Symbol;Acc:MGI:106315]
1310	8364.22540587112	-0.114367188391183	0.104723041311495	-1.09209193085791	0.274792695789212	0.999314477150179	ENSMUSG00000016554	15	77958998	77970813	Eif3d	eukaryotic translation initiation factor 3, subunit D [Source:MGI Symbol;Acc:MGI:1933181]
1311	15238.3220029577	-0.0110623469658045	0.173980415888589	-0.0635838632141706	0.94930158102905	0.999878120469849	ENSMUSG00000016559	11	116021912	116027962	H3f3b	H3.3 histone B [Source:MGI Symbol;Acc:MGI:1101768]
1312	4194.21017960606	-0.137726817573822	0.106095143817101	-1.29814440716769	0.194237717163688	0.999314477150179	ENSMUSG00000016619	15	84923411	84942963	Nup50	nucleoporin 50 [Source:MGI Symbol;Acc:MGI:1351502]
1313	111.294243291287	-0.367576732346696	0.371208754085785	-0.990215689422428	0.322068705450225	0.999314477150179	ENSMUSG00000016624	15	84785381	84856049	Phf21b	PHD finger protein 21B [Source:MGI Symbol;Acc:MGI:2443812]
1314	594.035956603665	-0.0726083631751777	0.192665482408105	-0.376862332928834	0.706275915007189	0.999314477150179	ENSMUSG00000016637	15	78159463	78174107	Ift27	intraflagellar transport 27 [Source:MGI Symbol;Acc:MGI:1914292]
1315	5380.58387246119	0.0928882421333612	0.227863646855407	0.407648360830037	0.683531854104419	0.999314477150179	ENSMUSG00000016664	15	83375607	83464606	Pacsin2	protein kinase C and casein kinase substrate in neurons 2 [Source:MGI Symbol;Acc:MGI:1345153]
1316	626.256246705434	2.63335994650096	0.867511852631107	3.03553195096315	0.00240111781453686	0.427688262290517	ENSMUSG00000016756	13	24327404	24477377	Cmah	cytidine monophospho-N-acetylneuraminic acid hydroxylase [Source:MGI Symbol;Acc:MGI:103227]
1317	3588.96993719618	-0.170647500401699	0.150938350446553	-1.13057748343503	0.258232969038868	0.999314477150179	ENSMUSG00000016757	15	83575090	83595157	Ttll12	tubulin tyrosine ligase-like family, member 12 [Source:MGI Symbol;Acc:MGI:3039573]
1318	4462.19227299933	0.0293592079809265	0.0834314666710439	0.351896102901856	0.724916181948444	0.999314477150179	ENSMUSG00000016831	14	52279146	52296401	Tox4	TOX high mobility group box family member 4 [Source:MGI Symbol;Acc:MGI:1915389]
1319	668.213856401774	-0.076844102913399	0.120154298283133	-0.63954518491151	0.522468328858961	0.999314477150179	ENSMUSG00000016833	5	100798627	100804471	Mrps18c	mitochondrial ribosomal protein S18C [Source:MGI Symbol;Acc:MGI:1915985]
1320	4826.67270082871	0.847661249812485	0.512921058319457	1.65261541920267	0.0984091579541089	0.999314477150179	ENSMUSG00000016918	1	12692277	12861192	Sulf1	sulfatase 1 [Source:MGI Symbol;Acc:MGI:2138563]
1321	8333.45890459158	0.0031188744883436	0.14458861795086	0.0215706777791013	0.982790423830173	0.999878120469849	ENSMUSG00000016921	2	162931528	162937121	Srsf6	serine and arginine-rich splicing factor 6 [Source:MGI Symbol;Acc:MGI:1915246]
1322	4410.01429268779	-0.0668807387979382	0.132644219091711	-0.504211485852214	0.614112769951665	0.999314477150179	ENSMUSG00000016933	2	160731300	160775760	Plcg1	phospholipase C, gamma 1 [Source:MGI Symbol;Acc:MGI:97615]
1323	616.437543036496	0.0524448998333122	0.248465549920931	0.211075136372031	0.832828641445105	0.999314477150179	ENSMUSG00000016940	11	115420128	115431274	Kctd2	potassium channel tetramerisation domain containing 2 [Source:MGI Symbol;Acc:MGI:1917632]
1324	3641.47896496492	0.0181162025896714	0.144345417834252	0.125505907021404	0.9001230488902	0.999314477150179	ENSMUSG00000016946	17	24047734	24073485	Kctd5	potassium channel tetramerisation domain containing 5 [Source:MGI Symbol;Acc:MGI:1916509]
1325	293.068000649864	-0.303233592257897	0.3322744166136	-0.912599878583268	0.361453018212287	0.999314477150179	ENSMUSG00000016984	11	17938756	17953875	Etaa1	Ewing tumor-associated antigen 1 [Source:MGI Symbol;Acc:MGI:1915395]
1326	102.36222070326	0.0933800558781079	0.795349082556644	0.11740763637765	0.906537032972158	0.999314477150179	ENSMUSG00000016995	2	164389393	164405160	Matn4	matrilin 4 [Source:MGI Symbol;Acc:MGI:1328314]
1327	335.878235379585	0.554292353461969	0.628302034394172	0.882206841804093	0.37766496274949	0.999314477150179	ENSMUSG00000017002	2	164354070	164389095	Slpi	secretory leukocyte peptidase inhibitor [Source:MGI Symbol;Acc:MGI:109297]
1328	11837.3317870832	-0.190675416068327	0.39319192043341	-0.484942355524874	0.627717236290682	0.999314477150179	ENSMUSG00000017009	2	164424247	164443887	Sdc4	syndecan 4 [Source:MGI Symbol;Acc:MGI:1349164]
1329	2730.91581550873	-0.17221440050504	0.5684397599763	-0.302959807935004	0.761920491594787	0.999314477150179	ENSMUSG00000017057	X	36112110	36171259	Il13ra1	interleukin 13 receptor, alpha 1 [Source:MGI Symbol;Acc:MGI:105052]
1330	7698.53874420594	-0.0251230707801799	0.131454635731555	-0.191115898198403	0.84843479224931	0.999314477150179	ENSMUSG00000017119	11	101552149	101581951	Nbr1	NBR1, autophagy cargo receptor [Source:MGI Symbol;Acc:MGI:108498]
1331	661.328916586964	0.418821813386855	0.331290333461029	1.26421380609381	0.206153296778789	0.999314477150179	ENSMUSG00000017132	11	118132019	118248592	Cyth1	cytohesin 1 [Source:MGI Symbol;Acc:MGI:1334257]
1332	6155.58398866666	0.293968112478399	0.256984412319515	1.14391417683693	0.252659231055874	0.999314477150179	ENSMUSG00000017144	2	51130438	51149111	Rnd3	Rho family GTPase 3 [Source:MGI Symbol;Acc:MGI:1921444]
1333	605.938914465224	-0.738943338585614	0.499600646684316	-1.47906801860593	0.139122136683413	0.999314477150179	ENSMUSG00000017146	11	101488764	101551955	Brca1	breast cancer 1, early onset [Source:MGI Symbol;Acc:MGI:104537]
1334	95.4918939732392	0.128881475109873	0.284097628189432	0.453652062958924	0.650079274754963	0.999314477150179	ENSMUSG00000017167	11	101170523	101190724	Cntnap1	contactin associated protein-like 1 [Source:MGI Symbol;Acc:MGI:1858201]
1335	1027.78443250845	-0.0842591333346434	0.130609040888657	-0.645124814954221	0.518846303963201	0.999314477150179	ENSMUSG00000017176	11	100422321	100441808	Nt5c3b	5'-nucleotidase, cytosolic IIIB [Source:MGI Symbol;Acc:MGI:1915356]
1336	752.552975252911	-0.256551690901956	0.141170001690641	-1.81732441616146	0.0691674535060031	0.999314477150179	ENSMUSG00000017188	11	101277968	101279114	Coa3	cytochrome C oxidase assembly factor 3 [Source:MGI Symbol;Acc:MGI:1098757]
1337	2085.13507952253	-0.120923141617039	0.15132876915257	-0.799075696539391	0.424246520944106	0.999314477150179	ENSMUSG00000017210	11	98704591	98729435	Med24	mediator complex subunit 24 [Source:MGI Symbol;Acc:MGI:1344385]
1338	6078.19828799471	-0.0641180982588635	0.0914250909405162	-0.70131839738153	0.483104334957062	0.999314477150179	ENSMUSG00000017221	11	98682554	98695979	Psmd3	proteasome (prosome, macropain) 26S subunit, non-ATPase, 3 [Source:MGI Symbol;Acc:MGI:98858]
1339	3668.18143148043	-0.207393656439451	0.172899027366957	-1.19950736333111	0.230330723341987	0.999314477150179	ENSMUSG00000017264	4	148558429	148582401	Exosc10	exosome component 10 [Source:MGI Symbol;Acc:MGI:1355322]
1340	2050.91287581501	-0.291295474847954	0.112673387620455	-2.58530857196904	0.00972918816715196	0.768278978987446	ENSMUSG00000017286	11	76120987	76243725	Glod4	glyoxalase domain containing 4 [Source:MGI Symbol;Acc:MGI:1914451]
1341	2266.81527162367	-0.0187311092110056	0.126544594125522	-0.148019829218669	0.882327119168636	0.999314477150179	ENSMUSG00000017288	11	76046226	76179647	Vps53	VPS53 GARP complex subunit [Source:MGI Symbol;Acc:MGI:1915549]
1342	12300.5174025933	-0.024999641409633	0.0814104639160599	-0.307081426724326	0.758781394487531	0.999314477150179	ENSMUSG00000017291	11	77529162	77607815	Taok1	TAO kinase 1 [Source:MGI Symbol;Acc:MGI:1914490]
1343	860.333289227886	0.0118928296285488	0.10711737395801	0.111026149998885	0.911595610224271	0.999314477150179	ENSMUSG00000017299	2	164745983	164768607	Dnttip1	deoxynucleotidyltransferase, terminal, interacting protein 1 [Source:MGI Symbol;Acc:MGI:1923483]
1344	349.819479678151	-0.0725886771620526	0.110673815745947	-0.655879411700058	0.511901716074811	0.999314477150179	ENSMUSG00000017307	2	164792765	164804882	Acot8	acyl-CoA thioesterase 8 [Source:MGI Symbol;Acc:MGI:2158201]
1345	311.669754985264	0.332416178098837	0.294121796454336	1.13019906075015	0.258392355465686	0.999314477150179	ENSMUSG00000017314	11	102057015	102088515	Mpp2	membrane protein, palmitoylated 2 (MAGUK p55 subfamily member 2) [Source:MGI Symbol;Acc:MGI:1858257]
1346	1697.45683017109	0.244970684747223	0.342657407529038	0.714914311976354	0.474661992844242	0.999314477150179	ENSMUSG00000017376	11	78567168	78697373	Nlk	nemo like kinase [Source:MGI Symbol;Acc:MGI:1201387]
1347	1948.73536877972	-0.206155036149572	0.253733902275608	-0.812485183496073	0.416513284978943	0.999314477150179	ENSMUSG00000017386	11	78158499	78165589	Traf4	TNF receptor associated factor 4 [Source:MGI Symbol;Acc:MGI:1202880]
1348	48.3176958682507	2.11657840870608	0.989651748922449	2.13871032008042	0.0324591362965049	0.999314477150179	ENSMUSG00000017390	11	78322968	78327781	Aldoc	aldolase C, fructose-bisphosphate [Source:MGI Symbol;Acc:MGI:101863]
1349	737.424382440333	-0.0539966002676802	0.476401525050638	-0.113342626814515	0.909758923646106	0.999314477150179	ENSMUSG00000017400	11	98036623	98053462	Stac2	SH3 and cysteine rich domain 2 [Source:MGI Symbol;Acc:MGI:2144518]
1350	12747.9251855558	-0.107590925357518	0.911678210034592	-0.118014145970907	0.906056449347048	0.999314477150179	ENSMUSG00000017404	11	98026710	98030492	Rpl19	ribosomal protein L19 [Source:MGI Symbol;Acc:MGI:98020]
1351	528.128806188894	-0.0284867419188906	0.127235756751163	-0.223889436792541	0.822843335326754	0.999314477150179	ENSMUSG00000017405	11	78166106	78176675	Nek8	NIMA (never in mitosis gene a)-related expressed kinase 8 [Source:MGI Symbol;Acc:MGI:1890646]
1352	501.36132045751	0.624764307839452	0.698341331358727	0.89464031381886	0.370979394201507	0.999314477150179	ENSMUSG00000017417	11	97923238	97986444	Plxdc1	plexin domain containing 1 [Source:MGI Symbol;Acc:MGI:1919574]
1353	1238.77751321076	0.255670638951533	0.224007845759431	1.14134680454945	0.253725632060294	0.999314477150179	ENSMUSG00000017418	2	15049395	15082456	Arl5b	ADP-ribosylation factor-like 5B [Source:MGI Symbol;Acc:MGI:1923119]
1354	5808.18051170516	-0.012184974385239	0.0651463236009982	-0.187040092390606	0.851629198415772	0.999314477150179	ENSMUSG00000017421	11	80383279	80405733	Zfp207	zinc finger protein 207 [Source:MGI Symbol;Acc:MGI:1340045]
1355	6909.07581192493	-0.0485748311918523	0.150979207510341	-0.32173192582512	0.747655789445532	0.999314477150179	ENSMUSG00000017428	11	80428615	80473248	Psmd11	proteasome (prosome, macropain) 26S subunit, non-ATPase, 11 [Source:MGI Symbol;Acc:MGI:1916327]
1356	539.271098795774	-0.288018415120064	0.600598932793823	-0.479551992842013	0.631545989511937	0.999314477150179	ENSMUSG00000017446	11	118428203	118449963	C1qtnf1	C1q and tumor necrosis factor related protein 1 [Source:MGI Symbol;Acc:MGI:1919254]
1357	65982.9564495991	-0.252887690464928	0.229879235824461	-1.10008931236415	0.271293210018337	0.999314477150179	ENSMUSG00000017466	11	118301069	118355740	Timp2	tissue inhibitor of metalloproteinase 2 [Source:MGI Symbol;Acc:MGI:98753]
1358	4093.54958693775	-0.0956286705367057	0.0838545722095897	-1.14041092831155	0.254115142087086	0.999314477150179	ENSMUSG00000017478	8	122376609	122417360	Zc3h18	zinc finger CCCH-type containing 18 [Source:MGI Symbol;Acc:MGI:1923264]
1359	9480.53628684752	-0.0735712139525288	0.151137390298448	-0.486783672837338	0.626411641975142	0.999314477150179	ENSMUSG00000017485	14	16365179	16435462	Top2b	topoisomerase (DNA) II beta [Source:MGI Symbol;Acc:MGI:98791]
1360	60.0300176938588	0.857806940437495	0.437511288132677	1.96065099051195	0.0499197498231823	0.999314477150179	ENSMUSG00000017491	14	16430839	16819156	Rarb	retinoic acid receptor, beta [Source:MGI Symbol;Acc:MGI:97857]
1361	27258.2023714341	-0.710756737587192	0.379392704657817	-1.8734064436696	0.0610122808946132	0.999314477150179	ENSMUSG00000017493	11	99041244	99054392	Igfbp4	insulin-like growth factor binding protein 4 [Source:MGI Symbol;Acc:MGI:96439]
1362	313.511774178819	-0.681812334578468	0.528498151753791	-1.29009407566689	0.197017996587121	0.999314477150179	ENSMUSG00000017499	11	98907801	98923940	Cdc6	cell division cycle 6 [Source:MGI Symbol;Acc:MGI:1345150]
1363	2496.59369651661	-0.0453847155535367	0.108352716889904	-0.418860891136227	0.67531780050468	0.999314477150179	ENSMUSG00000017548	11	79993106	80034123	Suz12	SUZ12 polycomb repressive complex 2 subunit [Source:MGI Symbol;Acc:MGI:1261758]
1364	577.769222010608	-0.431533503268332	0.396214972022625	-1.08913981989477	0.276092232360783	0.999314477150179	ENSMUSG00000017550	11	80089400	80135794	Atad5	ATPase family, AAA domain containing 5 [Source:MGI Symbol;Acc:MGI:2442925]
1365	918.237491475021	-0.0074413656440267	0.195179649226146	-0.038125725061657	0.969587440584266	0.999878120469849	ENSMUSG00000017561	11	80046493	80080991	Crlf3	cytokine receptor-like factor 3 [Source:MGI Symbol;Acc:MGI:1860086]
1366	230.322485202523	0.367788987196133	0.786934991636019	0.46736895817977	0.640235927652843	0.999314477150179	ENSMUSG00000017607	11	99065678	99089306	Tns4	tensin 4 [Source:MGI Symbol;Acc:MGI:2144377]
1367	7332.6439747582	-0.0969959375121321	0.176675097337807	-0.549007409497408	0.583000364959835	0.999314477150179	ENSMUSG00000017615	11	78522850	78536332	Tnfaip1	tumor necrosis factor, alpha-induced protein 1 (endothelial) [Source:MGI Symbol;Acc:MGI:104961]
1368	5965.65152157326	0.427105897040294	0.234762205363125	1.81931285054874	0.0688637139625808	0.999314477150179	ENSMUSG00000017631	11	76416734	76623558	Abr	active BCR-related gene [Source:MGI Symbol;Acc:MGI:107771]
1369	138.547577645034	1.01610618497929	0.737423583091746	1.37791387240306	0.168229881351279	0.999314477150179	ENSMUSG00000017652	2	165055627	165072948	Cd40	CD40 antigen [Source:MGI Symbol;Acc:MGI:88336]
1370	1189.04154579302	-0.0191655150126775	0.11158324730726	-0.171759788993258	0.863626379372011	0.999314477150179	ENSMUSG00000017664	2	165276554	165287869	Slc35c2	solute carrier family 35, member C2 [Source:MGI Symbol;Acc:MGI:2385166]
1371	1796.83875998738	-0.127480776275089	0.124922824344423	-1.02047625759415	0.3075026438215	0.999314477150179	ENSMUSG00000017667	2	165374264	165388259	Zfp334	zinc finger protein 334 [Source:MGI Symbol;Acc:MGI:2388656]
1372	4617.00338754219	-0.217039687467951	0.130957413438636	-1.65733028599906	0.0974527174069879	0.999314477150179	ENSMUSG00000017670	2	165288031	165326479	Elmo2	engulfment and cell motility 2 [Source:MGI Symbol;Acc:MGI:2153045]
1373	4719.53723431242	0.035821981465947	0.149095392986561	0.240262162018486	0.810127026291876	0.999314477150179	ENSMUSG00000017677	11	79239372	79254671	Wsb1	WD repeat and SOCS box-containing 1 [Source:MGI Symbol;Acc:MGI:1926139]
1374	3041.3199688212	-0.224923215814663	0.106418798578294	-2.11356657676589	0.0345523030624509	0.999314477150179	ENSMUSG00000017679	2	163602314	163619013	Ttpal	tocopherol (alpha) transfer protein-like [Source:MGI Symbol;Acc:MGI:1923330]
1375	2949.00778074617	-0.0313256457988604	0.110925824649994	-0.282401739159504	0.777635481589963	0.999314477150179	ENSMUSG00000017686	11	80209019	80267907	Rhot1	ras homolog family member T1 [Source:MGI Symbol;Acc:MGI:1926078]
1376	60.9332415339537	0.0772996753888422	0.584672950707646	0.132210110447703	0.894818104342265	0.999314477150179	ENSMUSG00000017692	11	80300912	80355955	Rhbdl3	rhomboid like 3 [Source:MGI Symbol;Acc:MGI:2179276]
1377	486.038495125957	0.200721874923591	0.313016355085474	0.64125043839572	0.521359984128983	0.999314477150179	ENSMUSG00000017697	2	163726584	163750239	Ada	adenosine deaminase [Source:MGI Symbol;Acc:MGI:87916]
1378	17779.622787344	0.102289126521108	0.152241466094748	0.671887424267499	0.501655366921531	0.999314477150179	ENSMUSG00000017707	2	163623272	163645131	Serinc3	serine incorporator 3 [Source:MGI Symbol;Acc:MGI:1349457]
1379	62.2646871513842	0.776031569727087	0.399283100620262	1.94356227078374	0.0519482593062884	0.999314477150179	ENSMUSG00000017713	11	117867952	117873481	Tha1	threonine aldolase 1 [Source:MGI Symbol;Acc:MGI:1919026]
1380	3021.98909866863	-0.0683165600383585	0.0995958948786321	-0.685937508986784	0.492752515852598	0.999314477150179	ENSMUSG00000017715	11	117986292	118024011	Pgs1	phosphatidylglycerophosphate synthase 1 [Source:MGI Symbol;Acc:MGI:1921701]
1381	745.74027840835	-0.963524427673147	0.677994856459854	-1.42113825568557	0.155276570390347	0.999314477150179	ENSMUSG00000017716	11	117849251	117855743	Birc5	baculoviral IAP repeat-containing 5 [Source:MGI Symbol;Acc:MGI:1203517]
1382	215.745905416069	-0.511584508292202	0.265071088349522	-1.92998984339487	0.0536080962190718	0.999314477150179	ENSMUSG00000017718	11	117825924	117839908	Afmid	arylformamidase [Source:MGI Symbol;Acc:MGI:2448704]
1383	4262.51975155479	0.0782210054265905	0.123430518019353	0.633725003198364	0.526260304535411	0.999314477150179	ENSMUSG00000017721	2	164497520	164508301	Pigt	phosphatidylinositol glycan anchor biosynthesis, class T [Source:MGI Symbol;Acc:MGI:1926178]
1384	19.1576332454184	-0.393292485284397	0.996299287773768	-0.394753353847326	0.693024923082384	0.999314477150179	ENSMUSG00000017723	2	164562413	164568510	Wfdc2	WAP four-disulfide core domain 2 [Source:MGI Symbol;Acc:MGI:1914951]
1385	1932.45772990813	-0.105233737398848	0.330664873072983	-0.318248915951896	0.750296130470602	0.999314477150179	ENSMUSG00000017724	11	101769742	101785371	Etv4	ets variant 4 [Source:MGI Symbol;Acc:MGI:99423]
1386	771.347870811082	0.135329171435553	0.475018474403255	0.284892438353185	0.775726549356008	0.999314477150179	ENSMUSG00000017734	2	164486106	164493319	Dbndd2	dysbindin (dystrobrevin binding protein 1) domain containing 2 [Source:MGI Symbol;Acc:MGI:106562]
1387	3927.12126961807	7.73788813550732	1.33757696970685	5.78500401154721	NA	NA	ENSMUSG00000017737	2	164940780	164955850	Mmp9	matrix metallopeptidase 9 [Source:MGI Symbol;Acc:MGI:97011]
1388	1221.17984119809	-0.142103341382484	0.149596648558504	-0.949909926136555	0.342158022736671	0.999314477150179	ENSMUSG00000017747	11	100766032	100770957	Ghdc	GH3 domain containing [Source:MGI Symbol;Acc:MGI:1931556]
1389	696.349111941903	0.386248059201132	0.664625766413833	0.581151196236699	0.561138556518223	0.999314477150179	ENSMUSG00000017754	2	164839518	164857711	Pltp	phospholipid transfer protein [Source:MGI Symbol;Acc:MGI:103151]
1390	1606.61622099855	0.158222832547424	0.238517721131212	0.663358813747775	0.50710077722577	0.999314477150179	ENSMUSG00000017756	13	73733094	73816754	Slc12a7	solute carrier family 12, member 7 [Source:MGI Symbol;Acc:MGI:1342283]
1391	10903.0235902448	0.13046763017948	0.184364081634855	0.707662951603989	0.479154589681965	0.999314477150179	ENSMUSG00000017760	2	164832873	164841032	Ctsa	cathepsin A [Source:MGI Symbol;Acc:MGI:97748]
1392	549.827481596263	-0.021725290814228	0.123047771535741	-0.176559807163331	0.859854167238569	0.999314477150179	ENSMUSG00000017764	2	164822686	164826871	Zswim1	zinc finger SWIM-type containing 1 [Source:MGI Symbol;Acc:MGI:1919221]
1393	5902.64953873309	-0.00140022267619207	0.156796470334206	-0.00893019258155205	0.992874831917696	0.999878120469849	ENSMUSG00000017765	8	105943590	105966097	Slc12a4	solute carrier family 12, member 4 [Source:MGI Symbol;Acc:MGI:1309465]
1394	33894.4866762249	0.0598903884494855	0.289870229392153	0.206611036169783	0.836313640620007	0.999314477150179	ENSMUSG00000017774	11	75650504	75673910	Myo1c	myosin IC [Source:MGI Symbol;Acc:MGI:106612]
1395	11623.4340530884	-0.00984995695521619	0.166385872677425	-0.0591994788783086	0.952793224711202	0.999878120469849	ENSMUSG00000017776	11	75679259	75706908	Crk	v-crk avian sarcoma virus CT10 oncogene homolog [Source:MGI Symbol;Acc:MGI:88508]
1396	3674.71019035038	0.0333067656116702	0.0676837978136769	0.492093627833335	0.622653156723478	0.999314477150179	ENSMUSG00000017778	13	86044816	86046904	Cox7c	cytochrome c oxidase subunit 7C [Source:MGI Symbol;Acc:MGI:103226]
1397	11245.6593387462	0.0244120493348163	0.19854035657225	0.122957618069617	0.902140659107284	0.999314477150179	ENSMUSG00000017781	11	75588097	75628804	Pitpna	phosphatidylinositol transfer protein, alpha [Source:MGI Symbol;Acc:MGI:99887]
1398	1060.55865895092	-0.0519937713879406	0.157556212097407	-0.330001405186081	0.741398900358435	0.999314477150179	ENSMUSG00000017801	11	101087277	101092207	Mlx	MAX-like protein X [Source:MGI Symbol;Acc:MGI:108398]
1399	2330.86782847054	-0.0118124578309891	0.0747594396375279	-0.15800623825248	0.874451883054407	0.999314477150179	ENSMUSG00000017802	11	101096322	101119893	Retreg3	reticulophagy regulator family member 3 [Source:MGI Symbol;Acc:MGI:1915248]
1400	2719.76687205882	0.0803945491685537	0.347291894525057	0.231489851724003	0.81693426850834	0.999314477150179	ENSMUSG00000017817	2	163336242	163397993	Jph2	junctophilin 2 [Source:MGI Symbol;Acc:MGI:1891496]
1401	250.655359118088	-0.662762495214453	0.860481073915473	-0.770223210370758	0.441167498013738	0.999314477150179	ENSMUSG00000017830	11	100694884	100704271	Dhx58	DEXH (Asp-Glu-X-His) box polypeptide 58 [Source:MGI Symbol;Acc:MGI:1931560]
1402	3638.54289020063	0.0575697656454457	0.198187488677796	0.290481331740572	0.771448030507194	0.999314477150179	ENSMUSG00000017831	17	53479234	53507680	Rab5a	RAB5A, member RAS oncogene family [Source:MGI Symbol;Acc:MGI:105926]
1403	11.3172277846279	-0.217847916339186	0.377435653308663	-0.577178956014078	0.563818571383089	0.999314477150179	ENSMUSG00000017832	11	100713850	100714575	Hspb9	heat shock protein, alpha-crystallin-related, B9 [Source:MGI Symbol;Acc:MGI:1922732]
1404	1369.72290599685	0.0282087635633848	0.193982867718162	0.145418839793468	0.884380190763616	0.999314477150179	ENSMUSG00000017837	11	100619244	100627607	Nkiras2	NFKB inhibitor interacting Ras-like protein 2 [Source:MGI Symbol;Acc:MGI:1919216]
1405	5283.61908689137	0.0778963315214241	0.0797088198570489	0.977261131969143	0.328439890220905	0.999314477150179	ENSMUSG00000017843	12	110447120	110583062	Ppp2r5c	protein phosphatase 2, regulatory subunit B', gamma [Source:MGI Symbol;Acc:MGI:1349475]
1406	1340.67823896134	-0.0190891204787605	0.112807616054095	-0.169218366157181	0.865624884008498	0.999314477150179	ENSMUSG00000017858	2	163017354	163046141	Ift52	intraflagellar transport 52 [Source:MGI Symbol;Acc:MGI:2387217]
1407	448.27957233131	-0.535660004191565	0.537013140879797	-0.997480254047387	0.318531453669889	0.999314477150179	ENSMUSG00000017861	2	163054687	163084688	Mybl2	myeloblastosis oncogene-like 2 [Source:MGI Symbol;Acc:MGI:101785]
1408	5048.93215296771	-0.158553929174666	0.224775233735759	-0.705388785674932	0.480568320949965	0.999314477150179	ENSMUSG00000017929	2	167298444	167349183	B4galt5	UDP-Gal:betaGlcNAc beta 1,4-galactosyltransferase, polypeptide 5 [Source:MGI Symbol;Acc:MGI:1927169]
1409	32.8378720387723	-0.765975029963189	1.0194316172724	-0.751374606187551	0.45242724087146	0.999314477150179	ENSMUSG00000017969	2	167191805	167240604	Ptgis	prostaglandin I2 (prostacyclin) synthase [Source:MGI Symbol;Acc:MGI:1097156]
1410	2314.49478566537	-0.198153827442613	0.15633101356457	-1.26752729944253	0.204966808616338	0.999314477150179	ENSMUSG00000017999	2	167015193	167034947	Ddx27	DEAD (Asp-Glu-Ala-Asp) box polypeptide 27 [Source:MGI Symbol;Acc:MGI:2385884]
1411	5077.31349003169	-0.107194291484987	0.21665380061126	-0.494772264241627	0.620760884678598	0.999314477150179	ENSMUSG00000018001	5	143622447	143710250	Cyth3	cytohesin 3 [Source:MGI Symbol;Acc:MGI:1335107]
1412	352.150529403291	4.53555043242471	1.11790135664846	4.05720093767717	NA	NA	ENSMUSG00000018008	15	78597047	78622019	Cyth4	cytohesin 4 [Source:MGI Symbol;Acc:MGI:2441702]
1413	261.216837358931	-0.240885603765493	0.358908584999638	-0.671161442866395	0.502117688404208	0.999314477150179	ENSMUSG00000018012	11	120721470	120723969	Rac3	Rac family small GTPase 3 [Source:MGI Symbol;Acc:MGI:2180784]
1414	4010.00068321321	0.03171698423295	0.109493022378842	0.289671282643111	0.772067727941846	0.999314477150179	ENSMUSG00000018040	15	83113433	83122801	Rrp7a	ribosomal RNA processing 7 homolog A (S. cerevisiae) [Source:MGI Symbol;Acc:MGI:1922028]
1415	11289.8677148147	0.2420492741408	0.178535626329248	1.35574775252096	0.175179440168506	0.999314477150179	ENSMUSG00000018042	15	83153494	83172592	Cyb5r3	cytochrome b5 reductase 3 [Source:MGI Symbol;Acc:MGI:94893]
1416	3048.05617153659	-0.0550055236848008	0.0994150152203184	-0.553291910310534	0.580063539595382	0.999314477150179	ENSMUSG00000018068	11	86210681	86257575	Ints2	integrator complex subunit 2 [Source:MGI Symbol;Acc:MGI:1917672]
1417	5384.21145942128	0.00489677469574012	0.16892442116868	0.0289879619646614	0.976874191521556	0.999878120469849	ENSMUSG00000018076	5	118560679	118765438	Med13l	mediator complex subunit 13-like [Source:MGI Symbol;Acc:MGI:2670178]
1418	3156.19221197451	0.781283162676718	0.72284107052407	1.08085054175225	0.279763601934034	0.999314477150179	ENSMUSG00000018102	13	23684199	23692908	H2bc4	H2B clustered histone 4 [Source:MGI Symbol;Acc:MGI:1915274]
1419	2445.25868042459	0.326613884977081	0.488957074329979	0.667980692220563	0.504145917262537	0.999314477150179	ENSMUSG00000018143	5	139791513	139802653	Mafk	v-maf musculoaponeurotic fibrosarcoma oncogene family, protein K (avian) [Source:MGI Symbol;Acc:MGI:99951]
1420	4891.96689584447	-0.137961288287101	0.0994061196894628	-1.38785508093548	0.165181178326495	0.999314477150179	ENSMUSG00000018160	11	98152154	98193293	Med1	mediator complex subunit 1 [Source:MGI Symbol;Acc:MGI:1100846]
1421	1081.81403678545	0.114350501962216	0.160573807534796	0.712136703474736	0.476380127965382	0.999314477150179	ENSMUSG00000018167	11	98358368	98381112	Stard3	START domain containing 3 [Source:MGI Symbol;Acc:MGI:1929618]
1422	7542.37191179302	0.180564333645614	0.118528216196963	1.52338691527731	0.127661933663337	0.999314477150179	ENSMUSG00000018171	11	86583865	86683836	Vmp1	vacuole membrane protein 1 [Source:MGI Symbol;Acc:MGI:1923159]
1423	859.382470857798	-0.242436058108858	0.183227417658172	-1.32314290736306	0.185787858042895	0.999314477150179	ENSMUSG00000018189	1	143777272	143807466	Uchl5	ubiquitin carboxyl-terminal esterase L5 [Source:MGI Symbol;Acc:MGI:1914848]
1424	869.787165914121	0.0811454186547021	0.107947312081189	0.751713193133247	0.452223554698008	0.999314477150179	ENSMUSG00000018196	1	143716338	143749676	Glrx2	glutaredoxin 2 (thioltransferase) [Source:MGI Symbol;Acc:MGI:1916617]
1425	4108.58902620094	-0.132869223654495	0.226887774988805	-0.585616495472491	0.558133260794534	0.999314477150179	ENSMUSG00000018199	1	143750790	143777068	Ro60	Ro60, Y RNA binding protein [Source:MGI Symbol;Acc:MGI:106652]
1426	2737.46410501601	0.212305930953242	0.312886739782785	0.678539241070524	0.497429851938819	0.999314477150179	ENSMUSG00000018209	2	164070322	164155524	Stk4	serine/threonine kinase 4 [Source:MGI Symbol;Acc:MGI:1929004]
1427	4914.84232442469	0.373067866043923	0.275429458951768	1.35449514900747	0.175578459994121	0.999314477150179	ENSMUSG00000018217	11	63128982	63159547	Pmp22	peripheral myelin protein 22 [Source:MGI Symbol;Acc:MGI:97631]
1428	38.1186656523249	1.17221551973878	0.507991922958227	2.30754755491491	0.0210243143539859	0.94077694708848	ENSMUSG00000018238	11	53431023	53437904	Gdf9	growth differentiation factor 9 [Source:MGI Symbol;Acc:MGI:95692]
1429	334.526342286689	0.166823518004213	0.207604209752118	0.803565198429272	0.421648128728985	0.999314477150179	ENSMUSG00000018239	11	53324679	53333301	Zcchc10	zinc finger, CCHC domain containing 10 [Source:MGI Symbol;Acc:MGI:1196228]
1430	3716.7957055933	-0.0486774048421884	0.118098926865853	-0.412174827782141	0.680211285972209	0.999314477150179	ENSMUSG00000018286	11	70525367	70527858	Psmb6	proteasome (prosome, macropain) subunit, beta type 6 [Source:MGI Symbol;Acc:MGI:104880]
1431	1361.75779092416	-0.258778069797772	0.103592827854389	-2.49803075326327	0.0124885359169994	0.858541461771288	ENSMUSG00000018287	11	70663771	70669416	Spag7	sperm associated antigen 7 [Source:MGI Symbol;Acc:MGI:107380]
1432	18655.0296388855	-0.0767707121500938	0.112438890626882	-0.682777210999441	0.494747631966223	0.999314477150179	ENSMUSG00000018293	11	70651850	70654644	Pfn1	profilin 1 [Source:MGI Symbol;Acc:MGI:97549]
1433	1863.32778019603	-0.0437871891702374	0.176145615154083	-0.248585178415794	0.803681674587338	0.999314477150179	ENSMUSG00000018322	2	164053540	164071169	Tomm34	translocase of outer mitochondrial membrane 34 [Source:MGI Symbol;Acc:MGI:1914395]
1434	15566.7926781187	0.0970028381561596	0.109041721105096	0.889593791927284	0.373684040876101	0.999314477150179	ENSMUSG00000018326	2	163994960	164018588	Ywhab	tyrosine 3-monooxygenase/tryptophan 5-monooxygenase activation protein, beta polypeptide [Source:MGI Symbol;Acc:MGI:1891917]
1435	755.001386949891	0.253906439120848	0.307052848717955	0.826914455218343	0.408285549635035	0.999314477150179	ENSMUSG00000018334	11	79013440	79146407	Ksr1	kinase suppressor of ras 1 [Source:MGI Symbol;Acc:MGI:105051]
1436	3315.57185457087	0.0995638328566506	0.514408270387334	0.193550217965356	0.846528081249732	0.999314477150179	ENSMUSG00000018339	11	54902453	54910377	Gpx3	glutathione peroxidase 3 [Source:MGI Symbol;Acc:MGI:105102]
1437	11536.6330429055	0.460027568602572	0.267693489194518	1.71848620594689	0.0857079683565972	0.999314477150179	ENSMUSG00000018340	11	54979108	55033445	Anxa6	annexin A6 [Source:MGI Symbol;Acc:MGI:88255]
1438	507.78592518394	0.0121204830304128	0.140215231151646	0.0864419858731625	0.93111507191698	0.999314477150179	ENSMUSG00000018347	11	65807175	65829239	Zkscan6	zinc finger with KRAB and SCAN domains 6 [Source:MGI Symbol;Acc:MGI:1289293]
1439	5501.11239772047	-0.482676181706243	0.248536011600222	-1.94207744221245	0.0521277258867273	0.999314477150179	ENSMUSG00000018362	11	106988629	106999541	Kpna2	karyopherin (importin) alpha 2 [Source:MGI Symbol;Acc:MGI:103561]
1440	9104.16172427121	0.0491131077640222	0.366064421683015	0.13416520386827	0.89327194039188	0.999314477150179	ENSMUSG00000018363	11	106820066	106920715	Smurf2	SMAD specific E3 ubiquitin protein ligase 2 [Source:MGI Symbol;Acc:MGI:1913563]
1441	349.810937879482	-0.161258976686543	0.253592291222574	-0.635898575264688	0.524842531361031	0.999314477150179	ENSMUSG00000018372	11	106789252	106819930	Cep95	centrosomal protein 95 [Source:MGI Symbol;Acc:MGI:2443502]
1442	4418.23126466561	-0.187010103583191	0.155287043075586	-1.20428659004193	0.228478827939307	0.999314477150179	ENSMUSG00000018377	11	88068279	88084729	Vezf1	vascular endothelial zinc finger 1 [Source:MGI Symbol;Acc:MGI:1313291]
1443	2179.71520692563	-0.123281202948285	0.13747346974006	-0.896763595051396	0.369845077711626	0.999314477150179	ENSMUSG00000018378	11	88098058	88194140	Cuedc1	CUE domain containing 1 [Source:MGI Symbol;Acc:MGI:2144281]
1444	8747.25994101491	-0.15455205285088	0.170628254796998	-0.905782298686437	0.365051092019837	0.999314477150179	ENSMUSG00000018379	11	88047373	88053755	Srsf1	serine and arginine-rich splicing factor 1 [Source:MGI Symbol;Acc:MGI:98283]
1445	370.68981807055	-0.0727541944647001	0.220795237360209	-0.329509799824204	0.741770387980319	0.999314477150179	ENSMUSG00000018387	11	53457205	53467766	Shroom1	shroom family member 1 [Source:MGI Symbol;Acc:MGI:1919024]
1446	1581.47421334056	-0.0390343924247174	0.103120664421797	-0.378531234681092	0.705035994966372	0.999314477150179	ENSMUSG00000018395	11	53567379	53601967	Kif3a	kinesin family member 3A [Source:MGI Symbol;Acc:MGI:107689]
1447	5906.98703834289	0.0071710558734258	0.134867500983727	0.0531711184764301	0.957595567169284	0.999878120469849	ENSMUSG00000018398	11	53519257	53549565	Septin8	septin 8 [Source:MGI Symbol;Acc:MGI:894310]
1448	3831.85757994046	-0.114699777477192	0.106822900269143	-1.0737377209213	0.282940249987371	0.999314477150179	ENSMUSG00000018401	11	87592162	87616302	Mtmr4	myotubularin related protein 4 [Source:MGI Symbol;Acc:MGI:2180699]
1449	412.848711026214	0.333035300313624	0.186074610871462	1.78979442038807	0.0734869665020328	0.999314477150179	ENSMUSG00000018405	11	84813061	84819515	Mrm1	mitochondrial rRNA methyltransferase 1 [Source:MGI Symbol;Acc:MGI:2443470]
1450	65.7922299462334	0.635732166720522	0.487276560906495	1.30466395826192	0.192007299244946	0.999314477150179	ENSMUSG00000018411	11	104231390	104332090	Mapt	microtubule-associated protein tau [Source:MGI Symbol;Acc:MGI:97180]
1451	4352.17993140492	0.0237244853538996	0.0835635404571965	0.283909528295441	0.776479714312054	0.999314477150179	ENSMUSG00000018412	11	104333229	104468861	Kansl1	KAT8 regulatory NSL complex subunit 1 [Source:MGI Symbol;Acc:MGI:1923969]
1452	1254.01545134284	0.195767588270661	0.197450821025183	0.99147517976485	0.321453606138961	0.999314477150179	ENSMUSG00000018415	11	60417145	60450927	Gid4	GID complex subunit 4, VID24 homolog [Source:MGI Symbol;Acc:MGI:1914021]
1453	4024.70529383715	0.0905183938182055	0.320301666334328	0.282603568236586	0.777480744736081	0.999314477150179	ENSMUSG00000018417	1	51749765	51916071	Myo1b	myosin IB [Source:MGI Symbol;Acc:MGI:107752]
1454	3327.85515955237	-0.00565575896315569	0.223633883466607	-0.0252902595773248	0.97982344317912	0.999878120469849	ENSMUSG00000018425	11	86768846	86807746	Dhx40	DEAH (Asp-Glu-Ala-His) box polypeptide 40 [Source:MGI Symbol;Acc:MGI:1914737]
1455	779.386222807661	0.105530966607277	0.256980716221492	0.410657142523955	0.681323956858463	0.999314477150179	ENSMUSG00000018427	11	86936425	86993707	Ypel2	yippee like 2 [Source:MGI Symbol;Acc:MGI:1925114]
1456	3114.81667143231	-0.228690882812387	0.16106782129987	-1.41984215696703	0.155653638770678	0.999314477150179	ENSMUSG00000018428	11	88830792	88864586	Akap1	A kinase (PRKA) anchor protein 1 [Source:MGI Symbol;Acc:MGI:104729]
1457	2453.68506047664	-0.306523350453462	0.137294891584136	-2.23259108126118	0.0255759227861999	0.987695023017345	ENSMUSG00000018433	11	107166663	107189381	Nol11	nucleolar protein 11 [Source:MGI Symbol;Acc:MGI:1916229]
1458	2245.94917819883	-0.0332457891154885	0.0598635190577418	-0.555359752296236	0.57864861604052	0.999314477150179	ENSMUSG00000018442	11	71007164	71019841	Derl2	Der1-like domain family, member 2 [Source:MGI Symbol;Acc:MGI:2151483]
1459	3894.9236284505	-0.0997580253601624	0.147988484073462	-0.674093163293992	0.500252085760613	0.999314477150179	ENSMUSG00000018446	11	70977836	70983026	C1qbp	complement component 1, q subcomponent binding protein [Source:MGI Symbol;Acc:MGI:1194505]
1460	303.9356231277	0.14072399548577	0.22907772500335	0.614306761967851	0.539012635008592	0.999314477150179	ENSMUSG00000018449	11	70970213	70977833	Rpain	RPA interacting protein [Source:MGI Symbol;Acc:MGI:1916973]
1461	29.9213999414633	-0.0165894521395577	0.63178110480798	-0.0262582277521576	0.979051372837455	0.999878120469849	ENSMUSG00000018451	11	71031941	71033513	6330403K07Rik	RIKEN cDNA 6330403K07 gene [Source:MGI Symbol;Acc:MGI:1918001]
1462	165.628975526712	-0.67606847170773	0.478359100734784	-1.41330743090129	0.157565350039682	0.999314477150179	ENSMUSG00000018470	11	69326258	69333042	Kcnab3	potassium voltage-gated channel, shaker-related subfamily, beta member 3 [Source:MGI Symbol;Acc:MGI:1336208]
1463	7813.9949146128	-0.14262033525517	0.236142864220344	-0.603957844443232	0.545871669495436	0.999314477150179	ENSMUSG00000018474	11	69343273	69369406	Chd3	chromodomain helicase DNA binding protein 3 [Source:MGI Symbol;Acc:MGI:1344395]
1464	3355.92745667536	0.235678395445504	0.166723700416276	1.41358663979424	0.157483306292139	0.999314477150179	ENSMUSG00000018476	11	69398508	69413675	Kdm6b	KDM1 lysine (K)-specific demethylase 6B [Source:MGI Symbol;Acc:MGI:2448492]
1465	4446.94069165324	0.0744454525995271	0.0831519608912931	0.895294011128033	0.370629940896659	0.999314477150179	ENSMUSG00000018481	11	85187262	85235130	Appbp2	amyloid beta precursor protein (cytoplasmic tail) binding protein 2 [Source:MGI Symbol;Acc:MGI:1914134]
1466	177.074037377162	-0.428614642201961	0.486509500022045	-0.880999532758434	0.37831807288554	0.999314477150179	ENSMUSG00000018500	11	62248984	62266453	Adora2b	adenosine A2b receptor [Source:MGI Symbol;Acc:MGI:99403]
1467	9665.72051925065	-0.0818315182347746	0.0787881768983251	-1.03862687850205	0.298978300207248	0.999314477150179	ENSMUSG00000018501	11	62316426	62458541	Ncor1	nuclear receptor co-repressor 1 [Source:MGI Symbol;Acc:MGI:1349717]
1468	817.603924813411	0.676625378112977	0.454909372920217	1.48738500103766	0.136913156029248	0.999314477150179	ENSMUSG00000018507	11	62574486	62600515	Trpv2	transient receptor potential cation channel, subfamily V, member 2 [Source:MGI Symbol;Acc:MGI:1341836]
1469	85.5484601877489	-0.0729594918072684	0.325092449564906	-0.224426903500574	0.822425138577891	0.999314477150179	ENSMUSG00000018509	11	62524946	62539261	Cenpv	centromere protein V [Source:MGI Symbol;Acc:MGI:1920389]
1470	765.59286244666	-0.120596884402129	0.186034610464907	-0.648249721386535	0.516823447627261	0.999314477150179	ENSMUSG00000018537	11	97688823	97700497	Pcgf2	polycomb group ring finger 2 [Source:MGI Symbol;Acc:MGI:99161]
1471	1329.25994682417	0.221090526461017	0.198094850168503	1.11608417014856	0.264386107413488	0.999314477150179	ENSMUSG00000018541	11	97745481	97766556	Cwc25	CWC25 spliceosome-associated protein [Source:MGI Symbol;Acc:MGI:1914730]
1472	4818.36156368836	0.0242170789112226	0.155196990366154	0.156040905523281	0.87600077817007	0.999314477150179	ENSMUSG00000018547	11	97715157	97744704	Pip4k2b	phosphatidylinositol-5-phosphate 4-kinase, type II, beta [Source:MGI Symbol;Acc:MGI:1934234]
1473	1159.57588061442	-0.0961645449857683	0.213051710027209	-0.451367158580831	0.651724949001005	0.999314477150179	ENSMUSG00000018548	11	87127077	87220683	Trim37	tripartite motif-containing 37 [Source:MGI Symbol;Acc:MGI:2153072]
1474	2808.3918451942	-0.162946498130387	0.0884093239228779	-1.8430917792396	0.065315611408642	0.999314477150179	ENSMUSG00000018559	11	69981156	69990601	Ctdnep1	CTD nuclear envelope phosphatase 1 [Source:MGI Symbol;Acc:MGI:1914431]
1475	2257.16297088432	0.0265915734751303	0.165589422481464	0.16058739185534	0.872418385851109	0.999314477150179	ENSMUSG00000018565	11	69968222	69982517	Elp5	elongator acetyltransferase complex subunit 5 [Source:MGI Symbol;Acc:MGI:1859017]
1476	11056.6258426424	0.109490323350498	0.11256478584011	0.972687173287227	0.330708802098368	0.999314477150179	ENSMUSG00000018567	11	69991143	69994951	Gabarap	gamma-aminobutyric acid receptor associated protein [Source:MGI Symbol;Acc:MGI:1861742]
1477	47.0880234684718	0.0768763981125062	0.388106497337431	0.198080677958008	0.842981942064991	0.999314477150179	ENSMUSG00000018570	11	69897352	69900987	2810408A11Rik	RIKEN cDNA 2810408A11 gene [Source:MGI Symbol;Acc:MGI:1917669]
1478	2875.3386997346	-0.0471667437423905	0.0985493970625018	-0.478610170618056	0.632215981538924	0.999314477150179	ENSMUSG00000018572	11	69995777	70000009	Phf23	PHD finger protein 23 [Source:MGI Symbol;Acc:MGI:1925496]
1479	4200.100900339	-0.00112360806418956	0.121104475915331	-0.00927800608274067	0.992597328397084	0.999878120469849	ENSMUSG00000018574	11	70010183	70015411	Acadvl	acyl-Coenzyme A dehydrogenase, very long chain [Source:MGI Symbol;Acc:MGI:895149]
1480	11393.293513385	-0.142777096073721	0.0878113528408932	-1.62595258419969	0.10395974253453	0.999314477150179	ENSMUSG00000018583	11	55469685	55504838	G3bp1	GTPase activating protein (SH3 domain) binding protein 1 [Source:MGI Symbol;Acc:MGI:1351465]
1481	1430.18639456112	0.149423754877988	0.163125156270365	0.916006815223107	0.359663320366463	0.999314477150179	ENSMUSG00000018585	11	55446641	55461239	Atox1	antioxidant 1 copper chaperone [Source:MGI Symbol;Acc:MGI:1333855]
1482	182727.573304461	0.231097246567813	0.226777021311112	1.01905054238619	0.308178972265446	0.999314477150179	ENSMUSG00000018593	11	55394500	55423183	Sparc	secreted acidic cysteine rich glycoprotein [Source:MGI Symbol;Acc:MGI:98373]
1483	584.379395801586	-0.0776676489419784	0.112009200400404	-0.693404190587352	0.488055933153143	0.999314477150179	ENSMUSG00000018599	11	60728398	60732951	Mief2	mitochondrial elongation factor 2 [Source:MGI Symbol;Acc:MGI:2144199]
1484	1437.7972704342	0.377833150027786	0.296774908470482	1.27313037336971	0.202971782509105	0.999314477150179	ENSMUSG00000018604	5	119670669	119684724	Tbx3	T-box 3 [Source:MGI Symbol;Acc:MGI:98495]
1485	1299.15852922914	-0.230270519218313	0.415928332472726	-0.55363028012383	0.579831898662039	0.999314477150179	ENSMUSG00000018648	11	84048041	84069261	Dusp14	dual specificity phosphatase 14 [Source:MGI Symbol;Acc:MGI:1927168]
1486	776.88120886185	-0.219838797996863	0.191920276475766	-1.14546936902012	0.252014777048201	0.999314477150179	ENSMUSG00000018651	11	84078920	84129600	Tada2a	transcriptional adaptor 2A [Source:MGI Symbol;Acc:MGI:2144471]
1487	424.489477242222	-0.578292863158441	0.212064050755666	-2.72697263443644	0.00639183398531519	0.626642901110026	ENSMUSG00000018659	11	96937825	96943986	Pnpo	pyridoxine 5'-phosphate oxidase [Source:MGI Symbol;Acc:MGI:2144151]
1488	2153.04488245863	0.00343076585732962	0.0852033232315143	0.0402656343345617	0.967881351376182	0.999878120469849	ENSMUSG00000018661	11	113649169	113667054	Cog1	component of oligomeric golgi complex 1 [Source:MGI Symbol;Acc:MGI:1333873]
1489	1976.90796343145	-0.0056968393771928	0.120717005781655	-0.0471916888619392	0.962360451471023	0.999878120469849	ENSMUSG00000018666	11	96789127	96808640	Cbx1	chromobox 1 [Source:MGI Symbol;Acc:MGI:105369]
1490	1811.05659441191	-0.0233413249473898	0.132028534133126	-0.176790003014457	0.859673341805556	0.999314477150179	ENSMUSG00000018669	11	96907426	96916496	Cdk5rap3	CDK5 regulatory subunit associated protein 3 [Source:MGI Symbol;Acc:MGI:1933126]
1491	1612.95175198848	0.0668881651766223	0.259894379395959	0.257366724636686	0.796895687774153	0.999314477150179	ENSMUSG00000018672	11	96849870	96861203	Copz2	coatomer protein complex, subunit zeta 2 [Source:MGI Symbol;Acc:MGI:1929008]
1492	4013.03667839738	0.00897173237845203	0.143952802594525	0.0623241244126582	0.950304717314848	0.999878120469849	ENSMUSG00000018677	11	102402985	102407946	Slc25a39	solute carrier family 25, member 39 [Source:MGI Symbol;Acc:MGI:1196386]
1493	721.784706624202	0.0105660903478659	0.122340381652421	0.0863663346897599	0.931175207930632	0.999314477150179	ENSMUSG00000018678	11	96953341	96982959	Sp2	Sp2 transcription factor [Source:MGI Symbol;Acc:MGI:1926162]
1494	1702.59591175019	0.0272519374802151	0.0912752314084547	0.298568812805999	0.765269064356342	0.999314477150179	ENSMUSG00000018697	11	84422855	84513522	Aatf	apoptosis antagonizing transcription factor [Source:MGI Symbol;Acc:MGI:1929608]
1495	57783.9115501868	0.131242480782831	0.182822344052604	0.717868931518941	0.472838105941576	0.999314477150179	ENSMUSG00000018707	12	110601452	110666945	Dync1h1	dynein cytoplasmic 1 heavy chain 1 [Source:MGI Symbol;Acc:MGI:103147]
1496	437.30237863314	-0.108918418395384	0.155832668348505	-0.698944704917704	0.484586587882938	0.999314477150179	ENSMUSG00000018733	11	83294642	83302586	Pex12	peroxisomal biogenesis factor 12 [Source:MGI Symbol;Acc:MGI:2144177]
1497	4476.11082785198	0.250693365716464	0.200049915821573	1.25315406750813	0.210149642438975	0.999314477150179	ENSMUSG00000018736	11	68821434	68871858	Ndel1	nudE neurodevelopment protein 1 like 1 [Source:MGI Symbol;Acc:MGI:1932915]
1498	153.17656154724	-0.0127918377729917	0.304137268954455	-0.0420594221055733	0.966451327995934	0.999878120469849	ENSMUSG00000018740	11	68968131	68974365	Slc25a35	solute carrier family 25, member 35 [Source:MGI Symbol;Acc:MGI:1919248]
1499	4115.07266204399	0.0255733141012143	0.229326254696198	0.111514986084314	0.911207982541857	0.999314477150179	ENSMUSG00000018750	11	69765912	69784023	Zbtb4	zinc finger and BTB domain containing 4 [Source:MGI Symbol;Acc:MGI:1922830]
1500	230.770257545377	-0.0263688778461002	0.369598784250286	-0.0713446011452343	0.94312349906306	0.999314477150179	ENSMUSG00000018752	11	69682577	69696098	Tnfsfm13	tumor necrosis factor (ligand) superfamily, membrane-bound member 13 [Source:MGI Symbol;Acc:MGI:3845075]
1501	874.721022480933	0.0467267375810161	0.230995160627425	0.202284487060672	0.839694326825122	0.999314477150179	ENSMUSG00000018761	11	69656697	69662642	Mpdu1	mannose-P-dolichol utilization defect 1 [Source:MGI Symbol;Acc:MGI:1346040]
1502	4614.37247442444	0.0536773710314082	0.221481050350878	0.242356494816918	0.808503941698809	0.999314477150179	ENSMUSG00000018765	11	69632990	69653297	Fxr2	fragile X mental retardation, autosomal homolog 2 [Source:MGI Symbol;Acc:MGI:1346074]
1503	6537.01218446451	0.00721769044680699	0.0932810307586575	0.0773757578374219	0.938324625398167	0.999314477150179	ENSMUSG00000018770	2	73908447	73911326	Atp5g3	ATP synthase, H+ transporting, mitochondrial F0 complex, subunit C3 (subunit 9) [Source:MGI Symbol;Acc:MGI:2442035]
1504	1563.68388246331	1.67854269075074	0.871430219189337	1.92619288818356	0.0540802935096296	0.999314477150179	ENSMUSG00000018774	11	69664213	69666153	Cd68	CD68 antigen [Source:MGI Symbol;Acc:MGI:88342]
1505	666.189132606163	0.252020896414588	0.279922373660258	0.900324233176393	0.367947728538067	0.999314477150179	ENSMUSG00000018796	8	46471037	46536051	Acsl1	acyl-CoA synthetase long-chain family member 1 [Source:MGI Symbol;Acc:MGI:102797]
1506	2008.46791779847	0.0340811406943683	0.190082232901858	0.179296824190637	0.857704640376996	0.999314477150179	ENSMUSG00000018800	11	110269369	110337716	Abca5	ATP-binding cassette, sub-family A (ABC1), member 5 [Source:MGI Symbol;Acc:MGI:2386607]
1507	1015.68565775429	-0.0306287112786366	0.387071309223336	-0.0791293762901042	0.936929717865374	0.999314477150179	ENSMUSG00000018809	11	75348433	75405705	Smyd4	SET and MYND domain containing 4 [Source:MGI Symbol;Acc:MGI:2442796]
1508	2767.74881271662	0.38817458365571	0.280841616232654	1.38218327063799	0.166915435470766	0.999314477150179	ENSMUSG00000018819	7	142460809	142494867	Lsp1	lymphocyte specific 1 [Source:MGI Symbol;Acc:MGI:96832]
1509	1237.18129319771	0.368352956157905	0.299751948576433	1.22885925481809	0.219124580389902	0.999314477150179	ENSMUSG00000018820	19	42163951	42194590	Zfyve27	zinc finger, FYVE domain containing 27 [Source:MGI Symbol;Acc:MGI:1919602]
1510	969.564581865486	-0.271598818898148	0.25502928371539	-1.06497110818556	0.286889004333015	0.999314477150179	ENSMUSG00000018821	19	42123273	42129059	Avpi1	arginine vasopressin-induced 1 [Source:MGI Symbol;Acc:MGI:1916784]
1511	1648.91926466207	2.3958416842962	1.11155472627632	2.15539696576364	0.0311307836084343	0.999314477150179	ENSMUSG00000018830	16	14194535	14291372	Myh11	myosin, heavy polypeptide 11, smooth muscle [Source:MGI Symbol;Acc:MGI:102643]
1512	658.699671002384	-0.351413113697902	0.140160369452705	-2.50722165666438	0.012168437748886	0.848576338110991	ENSMUSG00000018841	11	82876434	82890614	Rad51d	RAD51 paralog D [Source:MGI Symbol;Acc:MGI:1261809]
1513	5256.70693688832	0.0318882599369257	0.131964686879697	0.241642371841461	0.809057286848063	0.999314477150179	ENSMUSG00000018846	11	35769484	35791285	Pank3	pantothenate kinase 3 [Source:MGI Symbol;Acc:MGI:2387464]
1514	8543.83133484761	-0.233089671567776	0.187909595271415	-1.24043517432467	0.214814477662027	0.999314477150179	ENSMUSG00000018848	11	35808381	35834506	Rars	arginyl-tRNA synthetase [Source:MGI Symbol;Acc:MGI:1914297]
1515	694.306643645574	-0.0807112516001012	0.41932939850791	-0.192476968911062	0.847368606759813	0.999314477150179	ENSMUSG00000018849	11	35838400	35980527	Wwc1	WW, C2 and coiled-coil domain containing 1 [Source:MGI Symbol;Acc:MGI:2388637]
1516	752.586362395485	-0.0809335352916383	0.0938120823229273	-0.862719740225385	0.388291576235524	0.999314477150179	ENSMUSG00000018858	11	115403752	115412674	Mrpl58	mitochondrial ribosomal protein L58 [Source:MGI Symbol;Acc:MGI:1915822]
1517	328.33835083876	-0.200076033260903	0.290895389982981	-0.687793757311207	0.491582667890525	0.999314477150179	ENSMUSG00000018861	11	115268024	115277050	Fdxr	ferredoxin reductase [Source:MGI Symbol;Acc:MGI:104724]
1518	63.8547257411934	0.307007437659257	0.664710574983334	0.461866335836397	0.644177176531809	0.999314477150179	ENSMUSG00000018865	15	84076097	84105754	Sult4a1	sulfotransferase family 4A, member 1 [Source:MGI Symbol;Acc:MGI:1888971]
1519	1344.72753220394	-0.216477440439394	0.126323888279308	-1.71366986393541	0.0865893745827785	0.999314477150179	ENSMUSG00000018882	11	97315716	97329920	Mrpl45	mitochondrial ribosomal protein L45 [Source:MGI Symbol;Acc:MGI:1914286]
1520	751.277556897756	-0.0423862356169707	0.445049108967774	-0.0952394573157991	0.924124630004343	0.999314477150179	ENSMUSG00000018899	11	53770014	53778374	Irf1	interferon regulatory factor 1 [Source:MGI Symbol;Acc:MGI:96590]
1521	465.825496433086	0.00516506446647054	0.138805741327245	0.037210740831631	0.97031697459935	0.999878120469849	ENSMUSG00000018900	11	53864542	53891660	Slc22a5	solute carrier family 22 (organic cation transporter), member 5 [Source:MGI Symbol;Acc:MGI:1329012]
1522	2704.10663305855	0.197500640155605	0.147567462641803	1.33837525305295	0.180774141784835	0.999314477150179	ENSMUSG00000018906	11	54100095	54131665	P4ha2	procollagen-proline, 2-oxoglutarate 4-dioxygenase (proline 4-hydroxylase), alpha II polypeptide [Source:MGI Symbol;Acc:MGI:894286]
1523	1510.9960207407	0.248941662253978	0.475265713050755	0.523794701401893	0.600421339131321	0.999314477150179	ENSMUSG00000018909	7	99535466	99606771	Arrb1	arrestin, beta 1 [Source:MGI Symbol;Acc:MGI:99473]
1524	233.343112265158	1.68877881816829	0.704351983585732	2.39763478704357	0.0165013086586374	0.901421048947188	ENSMUSG00000018920	11	70453983	70459984	Cxcl16	chemokine (C-X-C motif) ligand 16 [Source:MGI Symbol;Acc:MGI:1932682]
1525	1855.56791953819	-0.280871081077433	0.116601109400081	-2.40881997197565	0.0160041903566502	0.901421048947188	ENSMUSG00000018921	11	70392883	70410031	Pelp1	proline, glutamic acid and leucine rich protein 1 [Source:MGI Symbol;Acc:MGI:1922523]
1526	347.843796944109	-0.00296753622133457	0.194452549283124	-0.0152609787440422	0.987823973306862	0.999878120469849	ENSMUSG00000018923	11	70451919	70453727	Med11	mediator complex subunit 11 [Source:MGI Symbol;Acc:MGI:1913422]
1527	359.941026701615	4.30459658626101	1.25218215030526	3.4376760483382	NA	NA	ENSMUSG00000018927	11	83587882	83593087	Ccl6	chemokine (C-C motif) ligand 6 [Source:MGI Symbol;Acc:MGI:98263]
1528	1175.36528784127	0.293490981188925	0.177278765824292	1.65553375681674	0.0978162748134462	0.999314477150179	ENSMUSG00000018931	11	60902246	60914750	Natd1	N-acetyltransferase domain containing 1 [Source:MGI Symbol;Acc:MGI:1344388]
1529	7106.4757096445	0.0290276757031152	0.200784331747011	0.144571418748402	0.885049264650001	0.999314477150179	ENSMUSG00000018932	11	60932033	60952811	Map2k3	mitogen-activated protein kinase kinase 3 [Source:MGI Symbol;Acc:MGI:1346868]
1530	9178.99672887503	0.0220792645195161	0.170124966612993	0.129782623674178	0.896738410930218	0.999314477150179	ENSMUSG00000018965	5	33018816	33027966	Ywhah	tyrosine 3-monooxygenase/tryptophan 5-monooxygenase activation protein, eta polypeptide [Source:MGI Symbol;Acc:MGI:109194]
1531	1691.15130506552	-0.260493680925465	0.185741161095799	-1.40245532755721	0.160779321525574	0.999314477150179	ENSMUSG00000018974	5	113742446	113772510	Sart3	squamous cell carcinoma antigen recognized by T cells 3 [Source:MGI Symbol;Acc:MGI:1858230]
1532	366.569455404022	-0.0376239387857727	0.159220082676918	-0.236301464948473	0.813198750259856	0.999314477150179	ENSMUSG00000018995	7	96951505	97064758	Nars2	asparaginyl-tRNA synthetase 2 (mitochondrial)(putative) [Source:MGI Symbol;Acc:MGI:2142075]
1533	3156.78061161124	0.000970664061334892	0.100694215987962	0.00963972013497709	0.992308735251469	0.999878120469849	ENSMUSG00000018999	6	34153380	34177111	Slc35b4	solute carrier family 35, member B4 [Source:MGI Symbol;Acc:MGI:1931249]
1534	813.978070533225	-0.129200520683509	0.149406341121486	-0.864759284737803	0.387170922580832	0.999314477150179	ENSMUSG00000019039	9	108569886	108572774	Dalrd3	DALR anticodon binding domain containing 3 [Source:MGI Symbol;Acc:MGI:1915039]
1535	2342.4393212226	0.000741427939708411	0.0921324848523861	0.00804741064887505	0.993579164591989	0.999878120469849	ENSMUSG00000019054	5	136953275	136966234	Fis1	fission, mitochondrial 1 [Source:MGI Symbol;Acc:MGI:1913687]
1536	4942.54661267787	0.315702071355639	0.20831733563801	1.51548631509108	0.129649293349179	0.999314477150179	ENSMUSG00000019055	4	147909753	147936767	Plod1	procollagen-lysine, 2-oxoglutarate 5-dioxygenase 1 [Source:MGI Symbol;Acc:MGI:99907]
1537	432.14625807312	0.489252778414338	0.215691667134511	2.26829707848299	0.023311105876756	0.976292887484307	ENSMUSG00000019066	9	21907491	21918192	Rab3d	RAB3D, member RAS oncogene family [Source:MGI Symbol;Acc:MGI:97844]
1538	252.447198846117	0.260393126198384	0.168917287851355	1.54154219210249	0.123184882466095	0.999314477150179	ENSMUSG00000019080	15	76701465	76704239	Mfsd3	major facilitator superfamily domain containing 3 [Source:MGI Symbol;Acc:MGI:1916822]
1539	1593.14372044595	-0.248903399370284	0.132100118187613	-1.88420270008225	0.0595375624744335	0.999314477150179	ENSMUSG00000019082	7	141429744	141437892	Slc25a22	solute carrier family 25 (mitochondrial carrier, glutamate), member 22 [Source:MGI Symbol;Acc:MGI:1915517]
1540	10857.4639778795	0.185780946093588	0.241246963242772	0.770086154023965	0.441248788717205	0.999314477150179	ENSMUSG00000019087	X	74297097	74304721	Atp6ap1	ATPase, H+ transporting, lysosomal accessory protein 1 [Source:MGI Symbol;Acc:MGI:109629]
1541	507.947880794501	0.343860574484469	0.285507468980208	1.20438381424027	0.228441265047514	0.999314477150179	ENSMUSG00000019088	X	74273217	74282337	Dnase1l1	deoxyribonuclease 1-like 1 [Source:MGI Symbol;Acc:MGI:109628]
1542	2394.6451474942	-0.655166235380464	0.809392302111479	-0.809454492798261	0.418253768610484	0.999314477150179	ENSMUSG00000019102	11	61207537	61218421	Aldh3a1	aldehyde dehydrogenase family 3, subfamily A1 [Source:MGI Symbol;Acc:MGI:1353451]
1543	790.543988789315	3.85998931889176	1.12739129205049	3.42382396077519	0.000617466057380853	0.228711197401877	ENSMUSG00000019122	11	83572919	83578636	Ccl9	chemokine (C-C motif) ligand 9 [Source:MGI Symbol;Acc:MGI:104533]
1544	1326.44116553954	-0.381847390928628	0.354977224663006	-1.07569546550805	0.282063476074726	0.999314477150179	ENSMUSG00000019124	6	54501173	54566489	Scrn1	secernin 1 [Source:MGI Symbol;Acc:MGI:1917188]
1545	8672.47214916654	0.413109808076358	0.207310575818245	1.9927097614091	0.0462932378744977	0.999314477150179	ENSMUSG00000019132	13	24801657	24816197	BC005537	cDNA sequence BC005537 [Source:MGI Symbol;Acc:MGI:2441726]
1546	922.25420333245	-0.198686823514123	0.21511173406457	-0.923644748521638	0.3556713074476	0.999314477150179	ENSMUSG00000019139	8	70594373	70597290	Isyna1	myo-inositol 1-phosphate synthase A1 [Source:MGI Symbol;Acc:MGI:1919030]
1547	1154.34561693725	-0.0559175228566473	0.114197013151261	-0.489658365955517	0.624375667767899	0.999314477150179	ENSMUSG00000019143	18	36783008	36792562	Hars2	histidyl-tRNA synthetase 2 [Source:MGI Symbol;Acc:MGI:1918041]
1548	393.535952892891	0.156510110117396	0.202041431510003	0.774643640899206	0.438550262230088	0.999314477150179	ENSMUSG00000019158	7	16452779	16455494	Tmem160	transmembrane protein 160 [Source:MGI Symbol;Acc:MGI:1916344]
1549	6417.98994910955	-0.0194847884906102	0.134229433955819	-0.145160326735964	0.884584288773359	0.999314477150179	ENSMUSG00000019173	11	100715009	100738215	Rab5c	RAB5C, member RAS oncogene family [Source:MGI Symbol;Acc:MGI:105306]
1550	8907.97827450035	0.0485309191944556	0.168855163508466	0.287411519944561	0.77379724150101	0.999314477150179	ENSMUSG00000019179	5	135778480	135790398	Mdh2	malate dehydrogenase 2, NAD (mitochondrial) [Source:MGI Symbol;Acc:MGI:97050]
1551	14712.0455960325	0.0497366212844388	0.213731082297603	0.232706542959366	0.815989288139517	0.999314477150179	ENSMUSG00000019188	2	152669461	152708670	H13	histocompatibility 13 [Source:MGI Symbol;Acc:MGI:95886]
1552	3397.71001721174	-0.0595490248927396	0.178664573901601	-0.333300685146099	0.738907322254162	0.999314477150179	ENSMUSG00000019189	11	44518964	44565520	Rnf145	ring finger protein 145 [Source:MGI Symbol;Acc:MGI:1921565]
1553	1391.18384745068	-0.154094544873358	0.287449570944245	-0.53607505611218	0.591906678584415	0.999314477150179	ENSMUSG00000019194	7	31116524	31127003	Scn1b	sodium channel, voltage-gated, type I, beta [Source:MGI Symbol;Acc:MGI:98247]
1554	3741.77394967301	0.222578585907937	0.249562631327782	0.891874655767658	0.372460120509051	0.999314477150179	ENSMUSG00000019210	6	120794305	120822793	Atp6v1e1	ATPase, H+ transporting, lysosomal V1 subunit E1 [Source:MGI Symbol;Acc:MGI:894326]
1555	429.687977249683	-0.67976950517814	0.501225142218266	-1.35621589565458	0.175030485891724	0.999314477150179	ENSMUSG00000019214	17	25718926	25727419	Chtf18	CTF18, chromosome transmission fidelity factor 18 [Source:MGI Symbol;Acc:MGI:2384887]
1556	2646.32586074691	6.6470152877341e-05	0.0848385682589201	0.000783489799998508	0.999374865648992	0.999878120469849	ENSMUSG00000019254	7	4481520	4501680	Ppp1r12c	protein phosphatase 1, regulatory subunit 12C [Source:MGI Symbol;Acc:MGI:1924258]
1557	3508.89710152482	-0.0721321674521402	0.430771445506068	-0.167448813528946	0.867016919675005	0.999314477150179	ENSMUSG00000019256	12	35497974	35535038	Ahr	aryl-hydrocarbon receptor [Source:MGI Symbol;Acc:MGI:105043]
1558	2669.32788742663	-0.233962673746321	0.101618426568397	-2.30236465616644	0.0213146164040832	0.94077694708848	ENSMUSG00000019261	8	70905932	70917529	Map1s	microtubule-associated protein 1S [Source:MGI Symbol;Acc:MGI:2443304]
1559	196.564972290931	0.136025073272098	1.03731113149346	0.131132375949978	0.895670589988073	0.999314477150179	ENSMUSG00000019278	8	123186242	123201812	Dpep1	dipeptidase 1 [Source:MGI Symbol;Acc:MGI:94917]
1560	1322.23475238843	0.0886005548229605	0.142696369058737	0.620902657911992	0.534663672268298	0.999314477150179	ENSMUSG00000019295	5	33653216	33658416	Tmem129	transmembrane protein 129 [Source:MGI Symbol;Acc:MGI:1915616]
1561	1798.08349336861	-0.301901124928632	0.12758872109844	-2.36620543202798	0.0179714692060312	0.904768989236403	ENSMUSG00000019297	14	55745693	55755500	Nop9	NOP9 nucleolar protein [Source:MGI Symbol;Acc:MGI:1915092]
1562	6875.83222575889	0.1787339574632	0.198977371410701	0.898262733073712	0.369045495577041	0.999314477150179	ENSMUSG00000019302	11	101009452	101063719	Atp6v0a1	ATPase, H+ transporting, lysosomal V0 subunit A1 [Source:MGI Symbol;Acc:MGI:103286]
1563	156.054186560784	0.247717794869906	0.538776312506851	0.459778555811612	0.645675176933691	0.999314477150179	ENSMUSG00000019303	11	101091823	101095436	Psmc3ip	proteasome (prosome, macropain) 26S subunit, ATPase 3, interacting protein [Source:MGI Symbol;Acc:MGI:1098610]
1564	43.0547759483667	0.0300087391000377	0.430489985422339	0.0697083326354204	0.944425809434113	0.999455344786967	ENSMUSG00000019320	17	24696234	24700529	Noxo1	NADPH oxidase organizer 1 [Source:MGI Symbol;Acc:MGI:1919143]
1565	1061.87456380584	-0.161559373630585	0.120096385516527	-1.34524759372006	0.178545291174434	0.999314477150179	ENSMUSG00000019338	3	95006590	95015448	Zfp687	zinc finger protein 687 [Source:MGI Symbol;Acc:MGI:1925516]
1566	2032.77765579541	-0.0329137874759539	0.0765093741833428	-0.430192872798581	0.667055346089602	0.999314477150179	ENSMUSG00000019362	8	84246238	84249719	D8Ertd738e	DNA segment, Chr 8, ERATO Doi 738, expressed [Source:MGI Symbol;Acc:MGI:1289231]
1567	13152.8160314369	0.0797922821120545	0.113287711117416	0.704333076597816	0.481225372244311	0.999314477150179	ENSMUSG00000019370	7	16915379	16924114	Calm3	calmodulin 3 [Source:MGI Symbol;Acc:MGI:103249]
1568	2102.15171992734	-0.00727024104527006	0.110419488327141	-0.0658420099152284	0.947503609705603	0.999878120469849	ENSMUSG00000019373	11	59817795	59839838	Cops3	COP9 signalosome subunit 3 [Source:MGI Symbol;Acc:MGI:1349409]
1569	4908.33400107549	-0.0112339193235369	0.0896606477758318	-0.12529375598115	0.900290995236589	0.999314477150179	ENSMUSG00000019428	8	70527724	70535328	Fkbp8	FK506 binding protein 8 [Source:MGI Symbol;Acc:MGI:1341070]
1570	6248.5751814285	-0.0716245446149859	0.196730790425897	-0.364073892347648	0.71580283181412	0.999314477150179	ENSMUSG00000019432	17	35241746	35253707	Ddx39b	DEAD (Asp-Glu-Ala-Asp) box polypeptide 39B [Source:MGI Symbol;Acc:MGI:99240]
1571	2863.24129243824	-0.0155362859480938	0.182389545818592	-0.0851818884594759	0.932116789157578	0.999314477150179	ENSMUSG00000019433	8	83652677	83664694	Gipc1	GIPC PDZ domain containing family, member 1 [Source:MGI Symbol;Acc:MGI:1926252]
1572	430.40692375816	0.013753824065147	0.14442624217683	0.0952307825630976	0.924131520138814	0.999314477150179	ENSMUSG00000019437	11	78176711	78181909	Tlcd1	TLC domain containing 1 [Source:MGI Symbol;Acc:MGI:1915572]
1573	3962.31783438811	-0.0603761434189405	0.0894571134529867	-0.674917187560166	0.499728380003272	0.999314477150179	ENSMUSG00000019461	11	69846376	69852058	Plscr3	phospholipid scramblase 3 [Source:MGI Symbol;Acc:MGI:1917560]
1574	1191.93477552107	0.140589698536123	0.179698758021249	0.782363217666191	0.434001144020347	0.999314477150179	ENSMUSG00000019464	8	83666678	83672753	Ptger1	prostaglandin E receptor 1 (subtype EP1) [Source:MGI Symbol;Acc:MGI:97793]
1575	3586.86187929508	-0.196578361931645	0.228043335701749	-0.862021954409331	0.388675436696966	0.999314477150179	ENSMUSG00000019467	10	127182525	127190083	Arhgef25	Rho guanine nucleotide exchange factor (GEF) 25 [Source:MGI Symbol;Acc:MGI:1277173]
1576	1525.02503500998	-0.135323849629349	0.18132505138954	-0.746305315191299	0.455483001373735	0.999314477150179	ENSMUSG00000019470	8	3608421	3621316	Xab2	XPA binding protein 2 [Source:MGI Symbol;Acc:MGI:1914689]
1577	8426.4773731205	-0.128475516502797	0.134577640423999	-0.954657223131738	0.339751068950034	0.999314477150179	ENSMUSG00000019471	9	21133222	21149982	Cdc37	cell division cycle 37 [Source:MGI Symbol;Acc:MGI:109531]
1578	565.691739000997	-0.281500793271082	0.192896909925289	-1.45933282902308	0.144473523903715	0.999314477150179	ENSMUSG00000019478	8	123805985	123835287	Rab4a	RAB4A, member RAS oncogene family [Source:MGI Symbol;Acc:MGI:105069]
1579	1614.22008323699	0.0495572910907446	0.145284914839248	0.341104175513182	0.733025157935187	0.999314477150179	ENSMUSG00000019487	17	57249455	57263665	Trip10	thyroid hormone receptor interactor 10 [Source:MGI Symbol;Acc:MGI:2146901]
1580	3728.4993583692	-0.116725213315828	0.0851527903328397	-1.37077379213976	0.170445483170726	0.999314477150179	ENSMUSG00000019494	5	138161071	138164646	Cops6	COP9 signalosome subunit 6 [Source:MGI Symbol;Acc:MGI:1349439]
1581	28773.1680568471	-0.0065197495450196	0.174949097665068	-0.0372665514257258	0.970272475052831	0.999878120469849	ENSMUSG00000019505	11	62551171	62553213	Ubb	ubiquitin B [Source:MGI Symbol;Acc:MGI:98888]
1582	956.526710007375	-0.0313923315264029	0.222720088139887	-0.1409497086167	0.88790967229831	0.999314477150179	ENSMUSG00000019518	5	138172002	138180429	Ap4m1	adaptor-related protein complex AP-4, mu 1 [Source:MGI Symbol;Acc:MGI:1337063]
1583	1674.11035340424	0.0887433177356321	0.192489773887908	0.461028739050364	0.644777986403891	0.999314477150179	ENSMUSG00000019528	3	20122084	20155317	Gyg	glycogenin [Source:MGI Symbol;Acc:MGI:1351614]
1584	7396.22002542457	0.291807806343147	0.228172325139627	1.2788921976606	0.200935020578856	0.999314477150179	ENSMUSG00000019539	7	45082913	45092221	Rcn3	reticulocalbin 3, EF-hand calcium binding domain [Source:MGI Symbol;Acc:MGI:1277122]
1585	9441.3420779066	0.183472452690344	0.214449586880128	0.855550506576168	0.392246456286532	0.999314477150179	ENSMUSG00000019558	X	73673150	73682502	Slc6a8	solute carrier family 6 (neurotransmitter transporter, creatine), member 8 [Source:MGI Symbol;Acc:MGI:2147834]
1586	610.831690862311	0.234527348507631	0.177972474182705	1.31777315331846	0.187579597553357	0.999314477150179	ENSMUSG00000019564	10	79927043	79955018	Arid3a	AT rich interactive domain 3A (BRIGHT-like) [Source:MGI Symbol;Acc:MGI:1328360]
1587	1096.30913447749	0.562388920979083	0.742893072054626	0.757025394547938	0.449034648563978	0.999314477150179	ENSMUSG00000019577	6	5483351	5496309	Pdk4	pyruvate dehydrogenase kinase, isoenzyme 4 [Source:MGI Symbol;Acc:MGI:1351481]
1588	1945.57894518396	-0.0705878470931855	0.093040345332441	-0.758679977390122	0.448044017232026	0.999314477150179	ENSMUSG00000019578	17	56067045	56075028	Ubxn6	UBX domain protein 6 [Source:MGI Symbol;Acc:MGI:1913780]
1589	2256.97134354311	0.106929761645145	0.0715121037124926	1.49526801889434	0.134844508048786	0.999314477150179	ENSMUSG00000019579	17	56175744	56183920	Mydgf	myeloid derived growth factor [Source:MGI Symbol;Acc:MGI:2156020]
1590	48.9421030460474	0.176993800769022	0.780413289575809	0.226794959969514	0.820583182960494	0.999314477150179	ENSMUSG00000019590	11	105933702	105953336	Cyb561	cytochrome b-561 [Source:MGI Symbol;Acc:MGI:103253]
1591	383.015661580614	-0.370299297204594	0.575570625308853	-0.643360312222136	0.519990329532616	0.999314477150179	ENSMUSG00000019647	18	47235598	47368870	Sema6a	sema domain, transmembrane domain (TM), and cytoplasmic domain, (semaphorin) 6A [Source:MGI Symbol;Acc:MGI:1203727]
1592	709.369851964061	-0.230739968431276	0.159088912359575	-1.45038371944963	0.146951544544237	0.999314477150179	ENSMUSG00000019659	9	110656503	110711606	Ccdc12	coiled-coil domain containing 12 [Source:MGI Symbol;Acc:MGI:1919904]
1593	89.1974096254776	-0.0600222630855837	0.161866441359133	-0.37081350885087	0.710776438970219	0.999314477150179	ENSMUSG00000019689	6	38533502	38539449	Fmc1	formation of mitochondrial complex V assembly factor 1 [Source:MGI Symbol;Acc:MGI:1913367]
1594	1911.24992075633	0.221553617018904	0.185314149523719	1.19555693717034	0.231869504682878	0.999314477150179	ENSMUSG00000019699	1	177020073	177258203	Akt3	thymoma viral proto-oncogene 3 [Source:MGI Symbol;Acc:MGI:1345147]
1595	1887.26353808135	-0.00639590457200145	0.110616071550825	-0.0578207531901249	0.953891407177394	0.999878120469849	ENSMUSG00000019710	3	87919506	87923672	Mrpl24	mitochondrial ribosomal protein L24 [Source:MGI Symbol;Acc:MGI:1914957]
1596	1836.01352547267	0.0072086684592116	0.0962236763487442	0.0749157456121836	0.9402817485757	0.999314477150179	ENSMUSG00000019715	2	29935426	29960371	Gle1	GLE1 RNA export mediator (yeast) [Source:MGI Symbol;Acc:MGI:1921662]
1597	401.482471007558	-0.507873267366569	0.275794500412868	-1.84149164180676	0.0655495443103722	0.999314477150179	ENSMUSG00000019718	12	72073428	72085439	L3hypdh	L-3-hydroxyproline dehydratase (trans-) [Source:MGI Symbol;Acc:MGI:1914467]
1598	1983.92325076906	0.493845063986096	0.305733898447335	1.61527742423748	0.10625063031083	0.999314477150179	ENSMUSG00000019726	13	13590397	13778803	Lyst	lysosomal trafficking regulator [Source:MGI Symbol;Acc:MGI:107448]
1599	3840.44823123769	0.132477699143357	0.120826148491063	1.09643236002971	0.272889608966165	0.999314477150179	ENSMUSG00000019731	8	72480641	72492614	Slc35e1	solute carrier family 35, member E1 [Source:MGI Symbol;Acc:MGI:2142403]
1600	129.926195126168	0.431932148595649	0.399450989430245	1.08131450421924	0.279557237728254	0.999314477150179	ENSMUSG00000019732	8	72424176	72443870	Calr3	calreticulin 3 [Source:MGI Symbol;Acc:MGI:1920566]
1601	112.066539317413	-0.140239467014839	0.287384953411694	-0.487984723451886	0.625560661752565	0.999314477150179	ENSMUSG00000019734	7	3665790	3677553	Tmc4	transmembrane channel-like gene family 4 [Source:MGI Symbol;Acc:MGI:2669035]
1602	12.4732332686245	0.0384108316656509	0.410532631088658	0.0935634070397578	0.92545597900633	0.999314477150179	ENSMUSG00000019737	7	30314807	30319046	Syne4	spectrin repeat containing, nuclear envelope family member 4 [Source:MGI Symbol;Acc:MGI:2141950]
1603	443.038349364788	-0.0207647081588456	0.148678936634599	-0.139661398102934	0.888927527261991	0.999314477150179	ENSMUSG00000019738	7	30231948	30233390	Polr2i	polymerase (RNA) II (DNA directed) polypeptide I [Source:MGI Symbol;Acc:MGI:1917170]
1604	46.406235976054	0.142958570802343	0.238063268590775	0.600506628547073	0.548168644634316	0.999314477150179	ENSMUSG00000019756	13	27573922	27582171	Prl8a1	prolactin family 8, subfamily a, member 1 [Source:MGI Symbol;Acc:MGI:1920494]
1605	72.9520743236774	-0.136775603972394	0.202529345205518	-0.675337215126036	0.499461544969475	0.999314477150179	ENSMUSG00000019761	11	99385254	99389364	Krt10	keratin 10 [Source:MGI Symbol;Acc:MGI:96685]
1606	494.788969933468	0.0147149040200252	0.158701511311016	0.0927206294285857	0.926125507696269	0.999314477150179	ENSMUSG00000019763	10	4401915	4432388	Rmnd1	required for meiotic nuclear division 1 homolog [Source:MGI Symbol;Acc:MGI:1913334]
1607	64.6198423092253	-0.00794986657126207	0.482223952243236	-0.0164858392750514	0.986846799175761	0.999878120469849	ENSMUSG00000019768	10	4611593	5005614	Esr1	estrogen receptor 1 (alpha) [Source:MGI Symbol;Acc:MGI:1352467]
1608	257.807333139826	-0.911962027267112	0.668858001045862	-1.36346134133272	0.172737160134489	0.999314477150179	ENSMUSG00000019773	10	5799160	5805600	Fbxo5	F-box protein 5 [Source:MGI Symbol;Acc:MGI:1914391]
1609	184.357878027532	-0.279216752112666	0.164811533253347	-1.69415784563727	0.0902352927294439	0.999314477150179	ENSMUSG00000019774	10	5811887	5823910	Mtrf1l	mitochondrial translational release factor 1-like [Source:MGI Symbol;Acc:MGI:1918830]
1610	992.872940637089	-0.573355699164907	0.823889502790838	-0.695913344232116	0.48648309989972	0.999314477150179	ENSMUSG00000019775	10	5825663	5922400	Rgs17	regulator of G-protein signaling 17 [Source:MGI Symbol;Acc:MGI:1927469]
1611	3997.82285853016	0.0014260571157203	0.082023258364695	0.017386009092442	0.986128670596796	0.999878120469849	ENSMUSG00000019777	10	36974544	37001889	Hdac2	histone deacetylase 2 [Source:MGI Symbol;Acc:MGI:1097691]
1612	1574.35797392399	0.411595612262932	0.352191707789161	1.16866923087619	0.242536923356116	0.999314477150179	ENSMUSG00000019779	10	34483399	34611278	Frk	fyn-related kinase [Source:MGI Symbol;Acc:MGI:103265]
1613	2038.25363571834	-0.100125065677298	0.135675448409799	-0.737974827802871	0.460529745813529	0.999314477150179	ENSMUSG00000019782	10	33996555	34019624	Rwdd1	RWD domain containing 1 [Source:MGI Symbol;Acc:MGI:1913771]
1614	220.675831759903	0.23270406273683	0.422097258451503	0.551304369022729	0.581425043983998	0.999314477150179	ENSMUSG00000019789	10	30832359	30842801	Hey2	hairy/enhancer-of-split related with YRPW motif 2 [Source:MGI Symbol;Acc:MGI:1341884]
1615	2132.63338304373	0.298483663414193	0.281041243022733	1.06206356121919	0.28820683096895	0.999314477150179	ENSMUSG00000019790	10	9755547	9901079	Stxbp5	syntaxin binding protein 5 (tomosyn) [Source:MGI Symbol;Acc:MGI:1926058]
1616	182.727213762273	-0.0788920122073325	0.312215288931394	-0.252684653840473	0.800511907596125	0.999314477150179	ENSMUSG00000019791	10	30608141	30629632	Hint3	histidine triad nucleotide binding protein 3 [Source:MGI Symbol;Acc:MGI:1914097]
1617	391.725656300182	-0.177557584233141	0.175761958964228	-1.010216233817	0.312391703258748	0.999314477150179	ENSMUSG00000019792	10	30534225	30600749	Trmt11	tRNA methyltransferase 11 [Source:MGI Symbol;Acc:MGI:1920931]
1618	1002.58829243656	-0.0175433747476036	0.140894536641028	-0.124514230046411	0.900908134110365	0.999314477150179	ENSMUSG00000019794	10	7726000	7763150	Katna1	katanin p60 (ATPase-containing) subunit A1 [Source:MGI Symbol;Acc:MGI:1344353]
1619	2242.75935391785	0.0120334313995259	0.155181416863391	0.0775442810276642	0.938190566132034	0.999314477150179	ENSMUSG00000019795	10	7629373	7681136	Pcmt1	protein-L-isoaspartate (D-aspartate) O-methyltransferase 1 [Source:MGI Symbol;Acc:MGI:97502]
1620	1871.59257306022	-0.0314032139176273	0.213010986956269	-0.147425324704375	0.882796317688703	0.999314477150179	ENSMUSG00000019796	10	7589800	7625483	Lrp11	low density lipoprotein receptor-related protein 11 [Source:MGI Symbol;Acc:MGI:2442989]
1621	499.372252776806	-0.271691341340038	0.158194084651964	-1.71745575656495	0.0858959316821013	0.999314477150179	ENSMUSG00000019797	10	43525133	43540994	Mtres1	mitochondrial transcription rescue factor 1 [Source:MGI Symbol;Acc:MGI:1915101]
1622	9034.54652519757	0.0866083036058437	0.138768245685475	0.624121917647827	0.532547520900994	0.999314477150179	ENSMUSG00000019802	10	42761496	42832514	Sec63	SEC63-like (S. cerevisiae) [Source:MGI Symbol;Acc:MGI:2155302]
1623	5345.71993097031	-0.00416370776245796	0.121778029093821	-0.034190960335301	0.972724874935439	0.999878120469849	ENSMUSG00000019804	10	42502030	42535381	Snx3	sorting nexin 3 [Source:MGI Symbol;Acc:MGI:1860188]
1624	1099.52246948491	0.186020451475263	0.327735201734565	0.567593747912139	0.570310853422817	0.999314477150179	ENSMUSG00000019806	10	13647054	13868980	Aig1	androgen-induced 1 [Source:MGI Symbol;Acc:MGI:1913503]
1625	291.042377152268	0.0458065909970238	0.235830525229442	0.194235207475614	0.845991716216635	0.999314477150179	ENSMUSG00000019808	10	13552894	13563376	Adat2	adenosine deaminase, tRNA-specific 2 [Source:MGI Symbol;Acc:MGI:1914007]
1626	928.276371363467	0.0385402316992931	0.170497360906207	0.226045913522935	0.821165710528364	0.999314477150179	ENSMUSG00000019809	10	13523842	13553142	Pex3	peroxisomal biogenesis factor 3 [Source:MGI Symbol;Acc:MGI:1929646]
1627	1768.43195293535	0.430652914136447	0.189566712112558	2.27177498273399	0.0231001046146575	0.972968508897713	ENSMUSG00000019810	10	13499540	13519035	Fuca2	fucosidase, alpha-L- 2, plasma [Source:MGI Symbol;Acc:MGI:1914098]
1628	210.933186182193	-0.665963772471326	0.398143384372814	-1.67267320922688	0.0943916460832111	0.999314477150179	ENSMUSG00000019813	10	41718840	41809871	Cep57l1	centrosomal protein 57-like 1 [Source:MGI Symbol;Acc:MGI:1915511]
1629	1503.65473078466	0.0427744998293157	0.151298058840884	0.2827167787678	0.777393953169878	0.999314477150179	ENSMUSG00000019814	10	13178140	13193168	Ltv1	LTV1 ribosome biogenesis factor [Source:MGI Symbol;Acc:MGI:2447810]
1630	1887.40515955528	-0.0175948608340738	0.600554350496153	-0.0292976993997924	0.976627161729193	0.999878120469849	ENSMUSG00000019817	10	13060504	13131694	Plagl1	pleiomorphic adenoma gene-like 1 [Source:MGI Symbol;Acc:MGI:1100874]
1631	13141.5564813832	0.0110745128930175	0.126761824212642	0.0873647327324679	0.930381601362076	0.999314477150179	ENSMUSG00000019818	10	41519414	41531048	Cd164	CD164 antigen [Source:MGI Symbol;Acc:MGI:1859568]
1632	10665.1966599159	0.0722528824064478	0.172998441955411	0.417650480488548	0.676202682809175	0.999314477150179	ENSMUSG00000019820	10	12382188	12869365	Utrn	utrophin [Source:MGI Symbol;Acc:MGI:104631]
1633	694.424358516455	-0.162631160483229	0.151554213813856	-1.0730890048559	0.28323118375879	0.999314477150179	ENSMUSG00000019822	10	41485642	41490369	Smpd2	sphingomyelin phosphodiesterase 2, neutral [Source:MGI Symbol;Acc:MGI:1278330]
1634	2594.90735337664	0.359382255850955	0.219954784196142	1.63389151622399	0.102281631438196	0.999314477150179	ENSMUSG00000019823	10	41476314	41487032	Mical1	microtubule associated monooxygenase, calponin and LIM domain containing 1 [Source:MGI Symbol;Acc:MGI:2385847]
1635	694.356959608997	-0.194524292806666	0.113667416430761	-1.71134612639989	0.0870172360380323	0.999314477150179	ENSMUSG00000019826	10	41450383	41465574	Zbtb24	zinc finger and BTB domain containing 24 [Source:MGI Symbol;Acc:MGI:3039618]
1636	360.961511221662	0.041815163705846	0.179388371645761	0.233098518717916	0.815684905118986	0.999314477150179	ENSMUSG00000019831	10	40883475	40938570	Wasf1	WAS protein family, member 1 [Source:MGI Symbol;Acc:MGI:1890563]
1637	1470.55558505663	0.0966888187201666	0.278478334796263	0.347204096831824	0.728437993246157	0.999314477150179	ENSMUSG00000019832	10	10545002	10558265	Rab32	RAB32, member RAS oncogene family [Source:MGI Symbol;Acc:MGI:1915094]
1638	775.481208741996	0.0615999090790761	0.126012558066077	0.488839446039775	0.624955368897063	0.999314477150179	ENSMUSG00000019837	10	40247703	40258108	Gtf3c6	general transcription factor IIIC, polypeptide 6, alpha [Source:MGI Symbol;Acc:MGI:1914621]
1639	233.102032001496	0.511757586853034	0.848243494866048	0.603314484520567	0.546299498951829	0.999314477150179	ENSMUSG00000019838	10	40033532	40142258	Slc16a10	solute carrier family 16 (monocarboxylic acid transporters), member 10 [Source:MGI Symbol;Acc:MGI:1919722]
1640	2075.43964933164	-0.0220481141136001	0.309890989314474	-0.0711479677494784	0.943279992126984	0.999314477150179	ENSMUSG00000019841	10	39732118	39875211	Rev3l	REV3 like, DNA directed polymerase zeta catalytic subunit [Source:MGI Symbol;Acc:MGI:1337131]
1641	1158.79005947977	-0.148517765560539	0.14209436364701	-1.04520518441876	0.295928147839249	0.999314477150179	ENSMUSG00000019842	10	39612934	39655307	Traf3ip2	TRAF3 interacting protein 2 [Source:MGI Symbol;Acc:MGI:2143599]
1642	2161.25528327218	0.476911452951807	0.427591362366981	1.1153439824224	0.264703044579881	0.999314477150179	ENSMUSG00000019843	10	39368855	39565381	Fyn	Fyn proto-oncogene [Source:MGI Symbol;Acc:MGI:95602]
1643	89.4908263692315	-0.216216777796637	0.46799015667766	-0.462011379323864	0.644073160139652	0.999314477150179	ENSMUSG00000019845	10	39133976	39152542	Tube1	tubulin, epsilon 1 [Source:MGI Symbol;Acc:MGI:1919174]
1644	4563.1386357329	0.0137321119483493	0.504996291085894	0.0271925005999967	0.978306197150241	0.999878120469849	ENSMUSG00000019846	10	38965515	39110188	Lama4	laminin, alpha 4 [Source:MGI Symbol;Acc:MGI:109321]
1645	20.3960575273631	0.811647832599804	0.678087864339396	1.19696557818584	0.231319971651087	0.999314477150179	ENSMUSG00000019848	10	45178098	45318452	Popdc3	popeye domain containing 3 [Source:MGI Symbol;Acc:MGI:1930153]
1646	6268.51592603376	0.0808263173152796	0.178470375807619	0.452883661781527	0.650632516309396	0.999314477150179	ENSMUSG00000019849	10	45067203	45167198	Prep	prolyl endopeptidase [Source:MGI Symbol;Acc:MGI:1270863]
1647	958.577405842055	0.123067278836478	0.480992710467276	0.255861006119864	0.798058165183238	0.999314477150179	ENSMUSG00000019850	10	19000910	19015657	Tnfaip3	tumor necrosis factor, alpha-induced protein 3 [Source:MGI Symbol;Acc:MGI:1196377]
1648	233.006976613855	0.0429246296433511	1.08362197958021	0.0396121806794467	0.968402316283984	0.999878120469849	ENSMUSG00000019851	10	18845020	18857073	Perp	PERP, TP53 apoptosis effector [Source:MGI Symbol;Acc:MGI:1929938]
1649	922.208060045468	-0.159918692866846	0.371548848822393	-0.430410949660323	0.666896731648957	0.999314477150179	ENSMUSG00000019853	10	18539498	18546076	Hebp2	heme binding protein 2 [Source:MGI Symbol;Acc:MGI:1860084]
1650	2175.59603090369	-0.116549906298096	0.253465786747252	-0.459825003578552	0.645641834589097	0.999314477150179	ENSMUSG00000019854	10	18055861	18125155	Reps1	RalBP1 associated Eps domain containing protein [Source:MGI Symbol;Acc:MGI:1196373]
1651	550.381835063535	-0.135133497560423	0.155388731170975	-0.869647988899111	0.384492803808918	0.999314477150179	ENSMUSG00000019857	10	53596757	53609225	Asf1a	anti-silencing function 1A histone chaperone [Source:MGI Symbol;Acc:MGI:1913653]
1652	2455.31581970052	0.103683577753671	0.0996941736568151	1.04001642172781	0.298332271290749	0.999314477150179	ENSMUSG00000019861	10	52335850	52382124	Gopc	golgi associated PDZ and coiled-coil motif containing [Source:MGI Symbol;Acc:MGI:2149946]
1653	358.232341280879	-0.20717541002611	0.14070779149921	-1.47238051154596	0.140918152823808	0.999314477150179	ENSMUSG00000019863	10	43874188	43901745	Qrsl1	glutaminyl-tRNA synthase (glutamine-hydrolyzing)-like 1 [Source:MGI Symbol;Acc:MGI:1923813]
1654	367.478465453156	0.243295693713677	0.194466379295468	1.25109386308889	0.210900234286257	0.999314477150179	ENSMUSG00000019864	10	43901807	43957201	Rtn4ip1	reticulon 4 interacting protein 1 [Source:MGI Symbol;Acc:MGI:2178759]
1655	1015.38015211266	-0.510046999497725	0.553127621724067	-0.922114498473134	0.35646885516339	0.999314477150179	ENSMUSG00000019866	10	43950636	44148853	Crybg1	crystallin beta-gamma domain containing 1 [Source:MGI Symbol;Acc:MGI:109544]
1656	1352.08178384881	0.00949295550103662	0.112925770130869	0.0840636773168368	0.933005803689082	0.999314477150179	ENSMUSG00000019868	10	14654755	14705560	Vta1	vesicle (multivesicular body) trafficking 1 [Source:MGI Symbol;Acc:MGI:1913451]
1657	983.951559466153	0.758814065450834	0.515618754932774	1.47165722385286	NA	NA	ENSMUSG00000019872	10	57794335	57811830	Smpdl3a	sphingomyelin phosphodiesterase, acid-like 3A [Source:MGI Symbol;Acc:MGI:1931437]
1658	5739.24926721293	0.0742474727656408	0.234075196682441	0.317194960499676	0.751095673581777	0.999314477150179	ENSMUSG00000019873	10	67009189	67096945	Reep3	receptor accessory protein 3 [Source:MGI Symbol;Acc:MGI:88930]
1659	57.6633133829323	2.03931590473807	0.758308329915499	2.68929645671348	0.00716027986947001	0.661331073106549	ENSMUSG00000019874	10	57784881	57788450	Fabp7	fatty acid binding protein 7, brain [Source:MGI Symbol;Acc:MGI:101916]
1660	39.591035120896	0.84031445660268	0.446514872672062	1.88194057585141	0.0598440844248879	0.999314477150179	ENSMUSG00000019876	10	57631981	57741112	Pkib	protein kinase inhibitor beta, cAMP dependent, testis specific [Source:MGI Symbol;Acc:MGI:101937]
1661	20814.0297069431	0.176266648895583	0.180422648261228	0.976965201399617	0.32858638040762	0.999314477150179	ENSMUSG00000019877	10	57515774	57532530	Serinc1	serine incorporator 1 [Source:MGI Symbol;Acc:MGI:1926228]
1662	875.3179035958	0.0910043132557333	0.174407952720235	0.521789928935819	0.601816602502959	0.999314477150179	ENSMUSG00000019878	10	57486385	57513135	Hsf2	heat shock factor 2 [Source:MGI Symbol;Acc:MGI:96239]
1663	561.340859516989	-0.623970969214218	0.965689193977908	-0.646140573080175	0.518188321440792	0.999314477150179	ENSMUSG00000019880	10	29452416	29535867	Rspo3	R-spondin 3 [Source:MGI Symbol;Acc:MGI:1920030]
1664	1231.94690663371	0.00552908692791833	0.150792406706379	0.0366668789807467	0.970750617619421	0.999878120469849	ENSMUSG00000019883	10	29313166	29347469	Echdc1	enoyl Coenzyme A hydratase domain containing 1 [Source:MGI Symbol;Acc:MGI:1277169]
1665	4362.452004483	0.162961450037139	0.23422763275003	0.695739644907967	0.486591892919264	0.999314477150179	ENSMUSG00000019889	10	28074820	28597397	Ptprk	protein tyrosine phosphatase, receptor type, K [Source:MGI Symbol;Acc:MGI:103310]
1666	501.30946981391	0.275866965206489	0.244850588491713	1.1266747076486	0.259880039825543	0.999314477150179	ENSMUSG00000019891	10	52233619	52321378	Dcbld1	discoidin, CUB and LCCL domain containing 1 [Source:MGI Symbol;Acc:MGI:1913936]
1667	1389.75147600933	-0.114757797915116	0.119394331671381	-0.961166215419458	0.336468600483374	0.999314477150179	ENSMUSG00000019897	10	105841067	105847833	Ccdc59	coiled-coil domain containing 59 [Source:MGI Symbol;Acc:MGI:1289302]
1668	3974.49930357722	0.183257380124902	0.508766778357294	0.360199187369513	0.718698182365687	0.999314477150179	ENSMUSG00000019899	10	26980036	27619758	Lama2	laminin, alpha 2 [Source:MGI Symbol;Acc:MGI:99912]
1669	4793.06447656388	-0.00182252985364675	0.0990512010974252	-0.0183998763614601	0.985319851075921	0.999878120469849	ENSMUSG00000019907	10	108162193	108284475	Ppp1r12a	protein phosphatase 1, regulatory subunit 12A [Source:MGI Symbol;Acc:MGI:1309528]
1670	5653.35323836264	0.353296985074194	0.257843222646585	1.37020078110971	0.170624234554718	0.999314477150179	ENSMUSG00000019916	10	59323296	59373304	P4ha1	procollagen-proline, 2-oxoglutarate 4-dioxygenase (proline 4-hydroxylase), alpha 1 polypeptide [Source:MGI Symbol;Acc:MGI:97463]
1671	937.291044156727	-0.136192942710859	0.144951709665855	-0.939574586769712	0.347435816870498	0.999314477150179	ENSMUSG00000019917	10	59141627	59221847	Septin10	septin 10 [Source:MGI Symbol;Acc:MGI:1918110]
1672	10968.042599065	0.040033126202676	0.0878607086036879	0.455643106445372	0.648646640093733	0.999314477150179	ENSMUSG00000019920	10	58323466	58424691	Lims1	LIM and senescent cell antigen-like domains 1 [Source:MGI Symbol;Acc:MGI:1195263]
1673	7494.47942036613	0.229105437551353	0.298488165644582	0.767552834319587	0.442752892773437	0.999314477150179	ENSMUSG00000019923	10	72654845	72674964	Zwint	ZW10 interactor [Source:MGI Symbol;Acc:MGI:1289227]
1674	1154.86791432319	0.00474855391669352	0.136045949945574	0.0349040446892627	0.972156255384401	0.999878120469849	ENSMUSG00000019927	10	71254980	71285262	Ube2d1	ubiquitin-conjugating enzyme E2D 1 [Source:MGI Symbol;Acc:MGI:2384911]
1675	3849.97623906672	0.733044314930354	1.00187778498399	0.731670395248927	0.464369770196407	0.999314477150179	ENSMUSG00000019929	10	97479609	97518143	Dcn	decorin [Source:MGI Symbol;Acc:MGI:94872]
1676	65.3031745625758	-0.299518558173246	0.578641813333195	-0.517623426568339	0.604721033575797	0.999314477150179	ENSMUSG00000019935	10	89574020	89621253	Slc17a8	solute carrier family 17 (sodium-dependent inorganic phosphate cotransporter), member 8 [Source:MGI Symbol;Acc:MGI:3039629]
1677	1475.32336249175	-0.788465879919508	0.56650262437987	-1.39181328733051	0.163978945257923	0.999314477150179	ENSMUSG00000019942	10	69335146	69352938	Cdk1	cyclin-dependent kinase 1 [Source:MGI Symbol;Acc:MGI:88351]
1678	6595.30995600226	0.0509577158859592	0.172023132366605	0.296225950457415	0.767057532102084	0.999314477150179	ENSMUSG00000019943	10	98914406	99026143	Atp2b1	ATPase, Ca++ transporting, plasma membrane 1 [Source:MGI Symbol;Acc:MGI:104653]
1679	435.105137566506	-0.086708331691448	0.387515507134876	-0.223754482323901	0.822948349777208	0.999314477150179	ENSMUSG00000019944	10	69151434	69291791	Rhobtb1	Rho-related BTB domain containing 1 [Source:MGI Symbol;Acc:MGI:1916538]
1680	5313.20056616908	0.2934773396141	0.291321491878742	1.00740023580634	0.313742478064151	0.999314477150179	ENSMUSG00000019947	10	68092520	68278740	Arid5b	AT rich interactive domain 5B (MRF1-like) [Source:MGI Symbol;Acc:MGI:2175912]
1681	380.88114093372	0.278550234573147	0.177096484643914	1.57287274862189	0.115748286324371	0.999314477150179	ENSMUSG00000019948	10	89711971	89732295	Actr6	ARP6 actin-related protein 6 [Source:MGI Symbol;Acc:MGI:1914269]
1682	6572.75974159694	0.0528110778132324	0.196836736478655	0.268298889516283	0.788469260934735	0.999314477150179	ENSMUSG00000019951	10	89744991	89819871	Uhrf1bp1l	UHRF1 (ICBP90) binding protein 1-like [Source:MGI Symbol;Acc:MGI:2442888]
1683	358.962644904142	-0.107837564182929	0.349421680201392	-0.308617267597063	0.75761268401706	0.999314477150179	ENSMUSG00000019952	10	99107036	99198074	Poc1b	POC1 centriolar protein B [Source:MGI Symbol;Acc:MGI:1918511]
1684	4072.62111338486	0.0760056661419236	0.302841042451661	0.250975447471112	0.801833091851354	0.999314477150179	ENSMUSG00000019960	10	99263231	99267489	Dusp6	dual specificity phosphatase 6 [Source:MGI Symbol;Acc:MGI:1914853]
1685	3398.37580321632	-0.667677283568229	0.350018491244899	-1.90754860177108	0.0564495836596748	0.999314477150179	ENSMUSG00000019961	10	91147571	91181315	Tmpo	thymopoietin [Source:MGI Symbol;Acc:MGI:106920]
1686	9602.11851880667	-0.429936384200091	0.635617129365685	-0.67640780013142	0.498781766265288	0.999314477150179	ENSMUSG00000019966	10	100015630	100100416	Kitl	kit ligand [Source:MGI Symbol;Acc:MGI:96974]
1687	4425.71303945097	-0.0265971148688929	0.11418396421175	-0.232932137647363	0.815814102502267	0.999314477150179	ENSMUSG00000019969	12	83688152	83735199	Psen1	presenilin 1 [Source:MGI Symbol;Acc:MGI:1202717]
1688	31539.5368081974	-0.115193278843087	0.28927794003388	-0.398209690063456	0.690475623723524	0.999314477150179	ENSMUSG00000019970	10	21882184	21999903	Sgk1	serum/glucocorticoid regulated kinase 1 [Source:MGI Symbol;Acc:MGI:1340062]
1689	1282.01175412806	0.0124565894005894	0.17334128127126	0.0718616437425326	0.942712014956148	0.999314477150179	ENSMUSG00000019971	10	100487558	100574840	Cep290	centrosomal protein 290 [Source:MGI Symbol;Acc:MGI:2384917]
1690	3132.86655612465	0.0869653023889086	0.127595350871255	0.681571090130531	0.495510200530148	0.999314477150179	ENSMUSG00000019975	10	91082940	91102607	Ikbip	IKBKB interacting protein [Source:MGI Symbol;Acc:MGI:1914704]
1691	4645.19019560126	-0.058918047372781	0.132068620858084	-0.446116927624253	0.65551278578534	0.999314477150179	ENSMUSG00000019977	10	21295979	21368898	Hbs1l	Hbs1-like (S. cerevisiae) [Source:MGI Symbol;Acc:MGI:1891704]
1692	12517.2335493787	-0.119243292795324	0.158754164074928	-0.751119150103328	0.452580951718886	0.999314477150179	ENSMUSG00000019978	10	25359798	25523519	Epb41l2	erythrocyte membrane protein band 4.1 like 2 [Source:MGI Symbol;Acc:MGI:103009]
1693	2698.61418503093	-0.193167991760151	0.144694994148563	-1.3350012064814	0.181875951579632	0.999314477150179	ENSMUSG00000019979	10	90989311	91082770	Apaf1	apoptotic peptidase activating factor 1 [Source:MGI Symbol;Acc:MGI:1306796]
1694	1703.54929695202	-0.00209847351278257	0.141884652411656	-0.0147899965014833	0.988199720345428	0.999878120469849	ENSMUSG00000019984	10	24869986	24913681	Med23	mediator complex subunit 23 [Source:MGI Symbol;Acc:MGI:1917458]
1695	1012.09665816346	0.287195536403981	0.190097448612392	1.51078059437595	0.130844360471681	0.999314477150179	ENSMUSG00000019986	10	20952547	21080429	Ahi1	Abelson helper integration site 1 [Source:MGI Symbol;Acc:MGI:87971]
1696	26.7411354019733	0.961785205094169	1.0945960334645	0.878666810119923	0.379581959377634	0.999314477150179	ENSMUSG00000019987	10	24915221	24927484	Arg1	arginase, liver [Source:MGI Symbol;Acc:MGI:88070]
1697	1350.04181539312	-0.0375839166812612	0.138340240275957	-0.271677399188333	0.785870080717591	0.999314477150179	ENSMUSG00000019988	10	92684746	92722420	Nedd1	neural precursor cell expressed, developmentally down-regulated gene 1 [Source:MGI Symbol;Acc:MGI:97293]
1698	101.570184636004	0.660916722866875	0.682477009656241	0.968408772040209	0.332840260239616	0.999314477150179	ENSMUSG00000019989	10	24772406	24842823	Enpp3	ectonucleotide pyrophosphatase/phosphodiesterase 3 [Source:MGI Symbol;Acc:MGI:2143702]
1699	191.967177986114	0.667206024764574	0.577650138888785	1.15503482098709	0.248076167352343	0.999314477150179	ENSMUSG00000019990	10	20398004	20725078	Pde7b	phosphodiesterase 7B [Source:MGI Symbol;Acc:MGI:1352752]
1700	186.867733167048	-0.266406724316578	0.423620337734079	-0.628880864742171	0.529427054361238	0.999314477150179	ENSMUSG00000019992	10	20347770	20361304	Mtfr2	mitochondrial fission regulator 2 [Source:MGI Symbol;Acc:MGI:1919054]
1701	65.1338667763553	0.975928736858765	0.597731873988629	1.6327199189604	0.102527916151662	0.999314477150179	ENSMUSG00000019996	10	20148471	20281590	Map7	microtubule-associated protein 7 [Source:MGI Symbol;Acc:MGI:1328328]
1702	48680.0898107303	0.570486160341401	0.778802967884053	0.732516674777662	0.463853268858571	0.999314477150179	ENSMUSG00000019997	10	24595442	24598683	Ccn2	cellular communication network factor 2 [Source:MGI Symbol;Acc:MGI:95537]
1703	2951.86065626353	0.157612964815127	0.234221158928588	0.672923682625878	0.500995844624161	0.999314477150179	ENSMUSG00000019998	10	24149302	24190222	Stx7	syntaxin 7 [Source:MGI Symbol;Acc:MGI:1858210]
1704	128.174628066136	1.01369573408173	0.657053435303027	1.5427904027535	0.122881638813019	0.999314477150179	ENSMUSG00000020000	10	24223517	24302790	Moxd1	monooxygenase, DBH-like 1 [Source:MGI Symbol;Acc:MGI:1921582]
1705	353.947455170557	0.0269147589928753	0.226731363787234	0.118707701234189	0.90550693499188	0.999314477150179	ENSMUSG00000020003	10	19853900	19907689	Pex7	peroxisomal biogenesis factor 7 [Source:MGI Symbol;Acc:MGI:1321392]
1706	87.743110874762	-0.466657760726107	0.912399246373722	-0.511462238248015	0.609027423675667	0.999314477150179	ENSMUSG00000020007	10	19712570	19760053	Il20ra	interleukin 20 receptor, alpha [Source:MGI Symbol;Acc:MGI:3605069]
1707	1591.43929879431	0.0468523132638006	0.115026988861767	0.407315828462703	0.683776038831122	0.999314477150179	ENSMUSG00000020009	10	19591949	19610229	Ifngr1	interferon gamma receptor 1 [Source:MGI Symbol;Acc:MGI:107655]
1708	1811.37919340087	0.144314541038772	0.195037981671951	0.739930447401292	0.459342198441849	0.999314477150179	ENSMUSG00000020015	10	93160875	93267071	Cdk17	cyclin-dependent kinase 17 [Source:MGI Symbol;Acc:MGI:97517]
1709	404.704682828068	3.22891753267752	0.945273431321746	3.41585558811553	NA	NA	ENSMUSG00000020017	10	93488768	93519304	Hal	histidine ammonia lyase [Source:MGI Symbol;Acc:MGI:96010]
1710	1367.60078990194	-0.0112836860632379	0.177486206792007	-0.0635750026280129	0.949308636479245	0.999878120469849	ENSMUSG00000020018	10	93583029	93589706	Snrpf	small nuclear ribonucleoprotein polypeptide F [Source:MGI Symbol;Acc:MGI:1917128]
1711	1571.91714683925	0.282430332293716	0.636595753785513	0.443657266977113	0.65729039544254	0.999314477150179	ENSMUSG00000020019	10	93640681	93747207	Ntn4	netrin 4 [Source:MGI Symbol;Acc:MGI:1888978]
1712	955.754549198554	0.482965792016476	0.299136352109394	1.61453393614914	0.106411662012622	0.999314477150179	ENSMUSG00000020021	10	94036001	94145339	Fgd6	FYVE, RhoGEF and PH domain containing 6 [Source:MGI Symbol;Acc:MGI:1261419]
1713	1560.38478969449	0.0650551250007592	0.0982566182420418	0.662094077373035	0.507910931279348	0.999314477150179	ENSMUSG00000020022	10	94198720	94221443	Ndufa12	NADH:ubiquinone oxidoreductase subunit A12 [Source:MGI Symbol;Acc:MGI:1913664]
1714	3311.91306590272	0.252002949743832	0.647250574404361	0.389343725149631	0.697021894963417	0.999314477150179	ENSMUSG00000020023	10	94311949	94590956	Tmcc3	transmembrane and coiled coil domains 3 [Source:MGI Symbol;Acc:MGI:2442900]
1715	1299.38196255483	0.113676885018913	0.175885144971917	0.64631316668081	0.518076562552833	0.999314477150179	ENSMUSG00000020024	10	94688654	94790853	Cep83	centrosomal protein 83 [Source:MGI Symbol;Acc:MGI:1924298]
1716	3504.86278788297	0.130163267849118	0.249696842452098	0.521285197565479	0.602168111136348	0.999314477150179	ENSMUSG00000020027	10	95385362	95417180	Socs2	suppressor of cytokine signaling 2 [Source:MGI Symbol;Acc:MGI:1201787]
1717	7773.03716869498	-0.211593730498384	0.160638889058555	-1.31720115682109	0.187771206263276	0.999314477150179	ENSMUSG00000020029	10	95547007	95564146	Nudt4	nudix (nucleoside diphosphate linked moiety X)-type motif 4 [Source:MGI Symbol;Acc:MGI:1918457]
1718	4753.07198315769	0.77764054418497	0.436708926825068	1.78068387527253	0.0749641088128888	0.999314477150179	ENSMUSG00000020032	10	84370905	84440597	Nuak1	NUAK family, SNF1-like kinase, 1 [Source:MGI Symbol;Acc:MGI:1925226]
1719	781.4164738379	0.260523784329065	0.252672253378336	1.03107397367836	0.302506131607113	0.999314477150179	ENSMUSG00000020034	10	84576626	84614359	Tcp11l2	t-complex 11 (mouse) like 2 [Source:MGI Symbol;Acc:MGI:2444679]
1720	607.968286460027	0.105662570114335	0.239973770534306	0.44030882991535	0.659713446351029	0.999314477150179	ENSMUSG00000020038	10	85131700	85185064	Cry1	cryptochrome 1 (photolyase-like) [Source:MGI Symbol;Acc:MGI:1270841]
1721	1028.35494082136	-0.503299354366779	0.293573524808103	-1.71438945216796	0.0864572244026644	0.999314477150179	ENSMUSG00000020042	10	85386814	85660292	Btbd11	BTB (POZ) domain containing 11 [Source:MGI Symbol;Acc:MGI:1921257]
1722	71746.7580665899	-0.0874559487305665	0.400246728909203	-0.218505093018277	0.827035590534545	0.999314477150179	ENSMUSG00000020044	10	86300372	86349506	Timp3	tissue inhibitor of metalloproteinase 3 [Source:MGI Symbol;Acc:MGI:98754]
1723	40664.5429999553	0.254841579042254	0.185278718680867	1.37544981343057	0.168992034626115	0.999314477150179	ENSMUSG00000020048	10	86690209	86705509	Hsp90b1	heat shock protein 90, beta (Grp94), member 1 [Source:MGI Symbol;Acc:MGI:98817]
1724	901.598023953228	1.24332046655354	0.880303028126602	1.41237781403466	0.15783874543318	0.999314477150179	ENSMUSG00000020053	10	87858265	87937042	Igf1	insulin-like growth factor 1 [Source:MGI Symbol;Acc:MGI:96432]
1725	928.814676502071	-0.0151252317457208	0.135990528067349	-0.111222685584617	0.911439762743688	0.999314477150179	ENSMUSG00000020056	10	88201093	88246158	Washc3	WASH complex subunit 3 [Source:MGI Symbol;Acc:MGI:1914532]
[truncated: 13,090 more rows]
