# Supplementary material for: Unraveling the genetics of arsenic toxicity with cellular morphology QTL
Source: PLoS Genet. 2024 Apr 25;20(4):e1011248. doi: 10.1371/journal.pgen.1011248 (PMC11075906; doi:10.1371/journal.pgen.1011248)
Supplement: S6 Table — (XLSX) [file pgen.1011248.s009.xlsx]

## Sheet: Overview
Project Overview	Version Updated on 4/14/2022 by Brian Hoffmann (Associate Director, MSPC)
iLab Project:	MSPC-23-Garvey Reinholdt, Laura (JAX) Lab-CO-992
Detailed Project Goals	This iLab project is for the immunoprecipitation mass spectrometry (IP-MS) analysis for TXNRD1 from cells pellet following 0 and 0.75 uM Arsenic exposures from NOD and NZO models. The HET models are for pooling and an IgG subtractive control. The IP-MS will be performed using the Rabbit anti-mouse antibody from Ed Schmidt’s lab that Callan provided. We previously did a protein quantification of t…
Detailed Sample Description	Samples for IP-MS (28 total IPs) include: 1. 3 NOD_Males & 3 NOD Females plus 0 uM and 0.75 uM arsenic treatment (N=12) 2. 3 NZO Males & 2 NZO Females plus 0 uM and 0.75 uM arsenic treatment (N=10) 3. 6 HET pools for IgG Controls (N=6)
Key Findings	1- The TXRDR1 protein was significantly enriched >2-fold in the 0.75 uM arsensic treated IP-MS for both models tested. There were three isoforms of the protein detected (highlighted in yellow in the IP-MS tabs).
	2-There were 587 proteins total in the NOD 0.75 uM vs 0 uM Arsenic Treatment IP-MS that made it through the filters as defined in the tabs below. Some of the proteins are significantly increased in the 0.75 uM treated, some are decreased in the 0.75 uM arsenic treated, and some had no change.
	3- There were 365 proteins total in the NZO 0.75 uM vs 0 uM Arsenic Treatment IP-MS that made it through the filters as defined in the tabs below. Some of the proteins are significantly increased in the 0.75 uM treated, some are decreased in the 0.75 uM arsenic treated, and some had no change.
Comparisons	NOD 0.75 uM versus 0 uM arsenic treatment comparison; plus two IgG subtractive controls to make sure it isn't a non-specific binding partner for the beads
	NZO 0.75 uM versus 0 uM arsenic treatment comparison; plus two IgG subtractive controls to make sure it isn't a non-specific binding partner for the beads
Instrumentation	Thermo Eclipse Tribrid Orbitrap Mass Spectrometer coupled to a nano-flow UltiMate 3000 chromatography system using a 50 cm C18 EasySpray column separation gradient from 2% ACN/98% H2O/0.1% TFA to 98% ACN/2% H2O/0.1% TFA over 90 minutes.
Excel Tabs	Sample Manifest (Sample information provided by the investigator)
	NOD IP-MS Study Information (Contains the comparison for total proteins detected for the NZO 'Arsenic treated' versus the 'Non-treated' group filtered for a FDR<=0.01, peptides >= 2, and a PSM >= 8. This tab contains all the additional columns of information for the protein matches, including all individual intensity values.)
	NOD 0.75 vs 0 uM Arsenic IP-MS (Contains the comparison for the proteins detected for the NOD cell 'Arsenic treated' versus the 'Non-treated' group filtered for a FDR<=0.01, PSMs >= 12, and an abundance ratio >=1.25 in either the 0.75 uM or 0 uM treated groups compared to their subtractive IgG control. This tab contains all the additional columns of information for the protein matches, including …
USE THIS TAB	NZO IP-MS Study Information (Contains the comparison for total proteins detected for the NZO 'Arsenic treated' versus the 'Non-treated' group filtered for a FDR<=0.01, peptides >= 2, and a PSM >= 8. This tab contains all the additional columns of information for the protein matches, including all individual intensity values.)
USE THIS TAB	NZO 0.75 vs 0 uM Arsenic IP-MS (Contains the comparison for the proteins detected for the NZOcell 'Arsenic treated' versus the 'Non-treated' group filtered for a FDR<=0.01, PSMs >= 12, and an abundance ratio >=1.25 in either the 0.75 uM or 0 uM treated groups compared to their subtractive IgG control. This tab contains all the additional columns of information for the protein matches, including a…
Common Terms in Report	Protein FDR confidence: level of confidence for the protein (high- FDR <0.01; medium- FDR <0.05)
	Master: indicates whether the protein is the master protein of a protein group
	Accession: unique identifier from the FASTA database
	Description: name of the protein
	Sum PEP score: protein score calculated as the negative logarithms of the PEP values of the connected PSMs
	Coverage: percentage of the protein sequence covered by the peptides
	# Peptides: number of distinct peptide sequences in a protein group
	# PSMs: total number of identified peptide sequences (peptide spectrum matches, PSMs), including redundant peptides
	# Unique Peptides: total number of peptide sequences unique to the protein group
	# Protein Groups: number of protein groups the protein belongs to
	# AAs: number of amino acids in the protein
	MW [kDa]: molecular weight of the protein
	calc. pI: pI of the protein
	Score Sequest HT: sum of the scores of the individual peptides from the Sequest HT search. It is the sum of all the peptide Xcorr values above the specified score threshold. It is calculated by: 0.8 + peptide_charge X peptide_relevance_factor Where peptide_relevance_factor is a parameter set in the Sequest HT node with a default value of 0.4

## Sheet: Sample Manifest
Customer Sample Name	L7 Customer Sample Name	Organism	Animal ID #	Date of Birth	Date of Collection	Sample Type	Fluid/Tissue Type	Cell Type	Cell Count	Sample Buffer	Sex	Condition / Treatment	Sample Weight (mg)	Sample Conc. (ng/µL)	Sample Volume (µL)		Group #	Additional Comments
2196_0	2196_0	mouse			2022-08-10	cell pellents		Fibroblasts		PBS	F	0				#REF!	NOD	most PBS removed via pipette
114_0	114_0	mouse			2022-08-10	cell pellents		Fibroblasts		PBS	F	0				#REF!	NZO	most PBS removed via pipette
367_0	367_0	mouse			2022-08-10	cell pellents		Fibroblasts		PBS	F	0				#REF!	NOD	most PBS removed via pipette
4555_0	4555_0	mouse			2022-08-10	cell pellents		Fibroblasts		PBS	M	0				#REF!	HET	most PBS removed via pipette
4543_0	4543_0	mouse			2022-08-10	cell pellents		Fibroblasts		PBS	M	0				#REF!	OTHER	most PBS removed via pipette
4561_0	4561_0	mouse			2022-08-10	cell pellents		Fibroblasts		PBS	M	0				#REF!	NZO	most PBS removed via pipette
1248_0	1248_0	mouse			2022-08-10	cell pellents		Fibroblasts		PBS	M	0				#REF!	NZO	most PBS removed via pipette
6466_0	6466_0	mouse			2022-08-10	cell pellents		Fibroblasts		PBS	M	0				#REF!	NOD	most PBS removed via pipette
141_0	141_0	mouse			2022-08-10	cell pellents		Fibroblasts		PBS	M	0				#REF!	NOD	most PBS removed via pipette
2209_0	2209_0	mouse			2022-08-10	cell pellents		Fibroblasts		PBS	M	0				#REF!	NOD	most PBS removed via pipette
1243_0	1243_0	mouse			2022-08-10	cell pellents		Fibroblasts		PBS	M	0				#REF!	HET	most PBS removed via pipette
1613_0	1613_0	mouse			2022-08-10	cell pellents		Fibroblasts		PBS	F	0				#REF!	HET	most PBS removed via pipette
1254_0	1254_0	mouse			2022-08-10	cell pellents		Fibroblasts		PBS	M	0				#REF!	HET	most PBS removed via pipette
1214_0	1214_0	mouse			2022-08-10	cell pellents		Fibroblasts		PBS	F	0				#REF!	NZO	most PBS removed via pipette
2244_0	2244_0	mouse			2022-08-10	cell pellents		Fibroblasts		PBS	F	0				#REF!	NOD	most PBS removed via pipette
1228_0	1228_0	mouse			2022-08-10	cell pellents		Fibroblasts		PBS	M	0				#REF!	NZO	most PBS removed via pipette
2196_0.75	2196_0_75	mouse			2022-08-10	cell pellents		Fibroblasts		PBS	F	0.75				#REF!	NOD	most PBS removed via pipette
114_0.75	114_0_75	mouse			2022-08-10	cell pellents		Fibroblasts		PBS	F	0.75				#REF!	NZO	most PBS removed via pipette
367_0.75	367_0_75	mouse			2022-08-10	cell pellents		Fibroblasts		PBS	F	0.75				#REF!	NOD	most PBS removed via pipette
4555_0.75	4555_0_75	mouse			2022-08-10	cell pellents		Fibroblasts		PBS	M	0.75				#REF!	HET	most PBS removed via pipette
4543_0.75	4543_0_75	mouse			2022-08-10	cell pellents		Fibroblasts		PBS	M	0.75				#REF!	OTHER	most PBS removed via pipette
4561_0.75	4561_0_75	mouse			2022-08-10	cell pellents		Fibroblasts		PBS	M	0.75				#REF!	NZO	most PBS removed via pipette
1248_0.75	1248_0_75	mouse			2022-08-10	cell pellents		Fibroblasts		PBS	M	0.75				#REF!	NZO	most PBS removed via pipette
6466_0.75	6466_0_75	mouse			2022-08-10	cell pellents		Fibroblasts		PBS	M	0.75				#REF!	NOD	most PBS removed via pipette
141_0.75	141_0_75	mouse			2022-08-10	cell pellents		Fibroblasts		PBS	M	0.75				#REF!	NOD	most PBS removed via pipette
2209_0.75	2209_0_75	mouse			2022-08-10	cell pellents		Fibroblasts		PBS	M	0.75				#REF!	NOD	most PBS removed via pipette
1243_0.75	1243_0_75	mouse			2022-08-10	cell pellents		Fibroblasts		PBS	M	0.75				#REF!	HET	most PBS removed via pipette
1613_0.75	1613_0_75	mouse			2022-08-10	cell pellents		Fibroblasts		PBS	F	0.75				#REF!	HET	most PBS removed via pipette
1254_0.75	1254_0_75	mouse			2022-08-10	cell pellents		Fibroblasts		PBS	M	0.75				#REF!	HET	most PBS removed via pipette
1214_0.75	1214_0_75	mouse			2022-08-10	cell pellents		Fibroblasts		PBS	F	0.75				#REF!	NZO	most PBS removed via pipette
2244_0.75	2244_0_75	mouse			2022-08-10	cell pellents		Fibroblasts		PBS	F	0.75				#REF!	NOD	most PBS removed via pipette
1228_0.75	1228_0_75	mouse			2022-08-10	cell pellents		Fibroblasts		PBS	M	0.75				#REF!	NZO	most PBS removed via pipette

## Sheet: NOD IP-MS Study Information
File ID	Sample Identifier	CF: Treatment	CF: ID Number	CF: Replicate	CF: Strain	CF: IP Type	CF: Gender	Sample Group	Ratios
F23	20230228_Callan_IP_008_C3-1254_0-M-HET-IgG_1	0 uM Arsenic	1254	BR5	HET	IgG Control	Male	0 uM Arsenic, HET	(0 uM Arsenic, NOD) / (0 uM Arsenic, HET)
F24	20230228_Callan_IP_008_C3-1254_0-M-HET-IgG_2	0 uM Arsenic	1254	BR5	HET	IgG Control	Male	0 uM Arsenic, HET	(0 uM Arsenic, NOD) / (0 uM Arsenic, HET)
F37	20230228_Callan_IP_015_C16-1613_0-F-HET-IgG_1	0 uM Arsenic	1613	BR6	HET	IgG Control	Female	0 uM Arsenic, HET	(0 uM Arsenic, NOD) / (0 uM Arsenic, HET)
F38	20230228_Callan_IP_015_C16-1613_0-F-HET-IgG_2	0 uM Arsenic	1613	BR6	HET	IgG Control	Female	0 uM Arsenic, HET	(0 uM Arsenic, NOD) / (0 uM Arsenic, HET)
F47	20230228_Callan_IP_020_C10-4543_0-M-OTHER-IgG_1	0 uM Arsenic	4543	BR5	HET	IgG Control	Male	0 uM Arsenic, HET	(0 uM Arsenic, NOD) / (0 uM Arsenic, HET)
F48	20230228_Callan_IP_020_C10-4543_0-M-OTHER-IgG_2	0 uM Arsenic	4543	BR5	HET	IgG Control	Male	0 uM Arsenic, HET	(0 uM Arsenic, NOD) / (0 uM Arsenic, HET)
F51	20230228_Callan_IP_022_C1-4555_0-M-HET-IgG_1	0 uM Arsenic	4555	BR5	HET	IgG Control	Male	0 uM Arsenic, HET	(0 uM Arsenic, NOD) / (0 uM Arsenic, HET)
F52	20230228_Callan_IP_022_C1-4555_0-M-HET-IgG_2	0 uM Arsenic	4555	BR5	HET	IgG Control	Male	0 uM Arsenic, HET	(0 uM Arsenic, NOD) / (0 uM Arsenic, HET)
F59	20230228_Callan_IP_026_C2-1243_0-M-HET-IgG_1	0 uM Arsenic	1243	BR5	HET	IgG Control	Male	0 uM Arsenic, HET	(0 uM Arsenic, NOD) / (0 uM Arsenic, HET)
F60	20230228_Callan_IP_026_C2-1243_0-M-HET-IgG_2	0 uM Arsenic	1243	BR5	HET	IgG Control	Male	0 uM Arsenic, HET	(0 uM Arsenic, NOD) / (0 uM Arsenic, HET)
F9	20230228_Callan_IP_001_C6-2209_0-M-NOD_1	0 uM Arsenic	2209	BR1	NOD	Anti-TRXND1	Male	0 uM Arsenic, NOD	(0 uM Arsenic, NOD) / (0 uM Arsenic, HET); (0-75 uM Arsenic, NOD) / (0 uM Arsenic, NOD)
F10	20230228_Callan_IP_001_C6-2209_0-M-NOD_2	0 uM Arsenic	2209	BR1	NOD	Anti-TRXND1	Male	0 uM Arsenic, NOD	(0 uM Arsenic, NOD) / (0 uM Arsenic, HET); (0-75 uM Arsenic, NOD) / (0 uM Arsenic, NOD)
F27	20230228_Callan_IP_010_C13-2244_0-F-NOD_1	0 uM Arsenic	2244	BR2	NOD	Anti-TRXND1	Female	0 uM Arsenic, NOD	(0 uM Arsenic, NOD) / (0 uM Arsenic, HET); (0-75 uM Arsenic, NOD) / (0 uM Arsenic, NOD)
F28	20230228_Callan_IP_010_C13-2244_0-F-NOD_2	0 uM Arsenic	2244	BR2	NOD	Anti-TRXND1	Female	0 uM Arsenic, NOD	(0 uM Arsenic, NOD) / (0 uM Arsenic, HET); (0-75 uM Arsenic, NOD) / (0 uM Arsenic, NOD)
F41	20230228_Callan_IP_017_C11-2196_0-F-NOD_1	0 uM Arsenic	2196	BR2	NOD	Anti-TRXND1	Female	0 uM Arsenic, NOD	(0 uM Arsenic, NOD) / (0 uM Arsenic, HET); (0-75 uM Arsenic, NOD) / (0 uM Arsenic, NOD)
F42	20230228_Callan_IP_017_C11-2196_0-F-NOD_2	0 uM Arsenic	2196	BR2	NOD	Anti-TRXND1	Female	0 uM Arsenic, NOD	(0 uM Arsenic, NOD) / (0 uM Arsenic, HET); (0-75 uM Arsenic, NOD) / (0 uM Arsenic, NOD)
F43	20230228_Callan_IP_018_C12-367_0-F-NOD_1	0 uM Arsenic	367	BR2	NOD	Anti-TRXND1	Female	0 uM Arsenic, NOD	(0 uM Arsenic, NOD) / (0 uM Arsenic, HET); (0-75 uM Arsenic, NOD) / (0 uM Arsenic, NOD)
F44	20230228_Callan_IP_018_C12-367_0-F-NOD_2	0 uM Arsenic	367	BR2	NOD	Anti-TRXND1	Female	0 uM Arsenic, NOD	(0 uM Arsenic, NOD) / (0 uM Arsenic, HET); (0-75 uM Arsenic, NOD) / (0 uM Arsenic, NOD)
F53	20230228_Callan_IP_023_C5-141_0-M-NOD_1	0 uM Arsenic	141	BR1	NOD	Anti-TRXND1	Male	0 uM Arsenic, NOD	(0 uM Arsenic, NOD) / (0 uM Arsenic, HET); (0-75 uM Arsenic, NOD) / (0 uM Arsenic, NOD)
F54	20230228_Callan_IP_023_C5-141_0-M-NOD_2	0 uM Arsenic	141	BR1	NOD	Anti-TRXND1	Male	0 uM Arsenic, NOD	(0 uM Arsenic, NOD) / (0 uM Arsenic, HET); (0-75 uM Arsenic, NOD) / (0 uM Arsenic, NOD)
F67	20230228_Callan_IP_030_C4-6466_0-M-NOD_1	0 uM Arsenic	6466	BR1	NOD	Anti-TRXND1	Male	0 uM Arsenic, NOD	(0 uM Arsenic, NOD) / (0 uM Arsenic, HET); (0-75 uM Arsenic, NOD) / (0 uM Arsenic, NOD)
F69	20230228_Callan_IP_030_C4-6466_0-M-NOD_3	0 uM Arsenic	6466	BR1	NOD	Anti-TRXND1	Male	0 uM Arsenic, NOD	(0 uM Arsenic, NOD) / (0 uM Arsenic, HET); (0-75 uM Arsenic, NOD) / (0 uM Arsenic, NOD)
F13	20230228_Callan_IP_005_C32-1613_0_75-F-HET-IgG_1	0-75 uM Arsenic	1613	BR6	HET	IgG Control	Female	0-75 uM Arsenic, HET	(0-75 uM Arsenic, NOD) / (0-75 uM Arsenic, HET)
F14	20230228_Callan_IP_005_C32-1613_0_75-F-HET-IgG_2	0-75 uM Arsenic	1613	BR6	HET	IgG Control	Female	0-75 uM Arsenic, HET	(0-75 uM Arsenic, NOD) / (0-75 uM Arsenic, HET)
F19	20230228_Callan_IP_006_C17-4555_0_75-M-HET-IgG_1	0-75 uM Arsenic	4555	BR5	HET	IgG Control	Male	0-75 uM Arsenic, HET	(0-75 uM Arsenic, NOD) / (0-75 uM Arsenic, HET)
F45	20230228_Callan_IP_019_C18-1243_0_75-M-HET-IgG_1	0-75 uM Arsenic	1243	BR5	HET	IgG Control	Male	0-75 uM Arsenic, HET	(0-75 uM Arsenic, NOD) / (0-75 uM Arsenic, HET)
F46	20230228_Callan_IP_019_C18-1243_0_75-M-HET-IgG_2	0-75 uM Arsenic	1243	BR5	HET	IgG Control	Male	0-75 uM Arsenic, HET	(0-75 uM Arsenic, NOD) / (0-75 uM Arsenic, HET)
F72	20230228_Callan_IP_032_C19-1254_0_75-M-HET-IgG_1	0-75 uM Arsenic	1254	BR5	HET	IgG Control	Male	0-75 uM Arsenic, HET	(0-75 uM Arsenic, NOD) / (0-75 uM Arsenic, HET)
F73	20230228_Callan_IP_032_C19-1254_0_75-M-HET-IgG_2	0-75 uM Arsenic	1254	BR5	HET	IgG Control	Male	0-75 uM Arsenic, HET	(0-75 uM Arsenic, NOD) / (0-75 uM Arsenic, HET)
F74	20230228_Callan_IP_006_C17-4555_0_75-M-HET-IgG_2_use	0-75 uM Arsenic	4555	BR5	HET	IgG Control	Male	0-75 uM Arsenic, HET	(0-75 uM Arsenic, NOD) / (0-75 uM Arsenic, HET)
F25	20230228_Callan_IP_009_C29-2244_0_75-F-NOD_1	0-75 uM Arsenic	2244	BR2	NOD	Anti-TRXND1	Female	0-75 uM Arsenic, NOD	(0-75 uM Arsenic, NOD) / (0 uM Arsenic, NOD); (0-75 uM Arsenic, NOD) / (0-75 uM Arsenic, HET)
F26	20230228_Callan_IP_009_C29-2244_0_75-F-NOD_2	0-75 uM Arsenic	2244	BR2	NOD	Anti-TRXND1	Female	0-75 uM Arsenic, NOD	(0-75 uM Arsenic, NOD) / (0 uM Arsenic, NOD); (0-75 uM Arsenic, NOD) / (0-75 uM Arsenic, HET)
F29	20230228_Callan_IP_011_C27-2196_0_75-F-NOD_1	0-75 uM Arsenic	2196	BR2	NOD	Anti-TRXND1	Female	0-75 uM Arsenic, NOD	(0-75 uM Arsenic, NOD) / (0 uM Arsenic, NOD); (0-75 uM Arsenic, NOD) / (0-75 uM Arsenic, HET)
F30	20230228_Callan_IP_011_C27-2196_0_75-F-NOD_2	0-75 uM Arsenic	2196	BR2	NOD	Anti-TRXND1	Female	0-75 uM Arsenic, NOD	(0-75 uM Arsenic, NOD) / (0 uM Arsenic, NOD); (0-75 uM Arsenic, NOD) / (0-75 uM Arsenic, HET)
F35	20230228_Callan_IP_014_C28-367_0_75-F-NOD_1	0-75 uM Arsenic	367	BR2	NOD	Anti-TRXND1	Female	0-75 uM Arsenic, NOD	(0-75 uM Arsenic, NOD) / (0 uM Arsenic, NOD); (0-75 uM Arsenic, NOD) / (0-75 uM Arsenic, HET)
F36	20230228_Callan_IP_014_C28-367_0_75-F-NOD_2	0-75 uM Arsenic	367	BR2	NOD	Anti-TRXND1	Female	0-75 uM Arsenic, NOD	(0-75 uM Arsenic, NOD) / (0 uM Arsenic, NOD); (0-75 uM Arsenic, NOD) / (0-75 uM Arsenic, HET)
F39	20230228_Callan_IP_016_C21-141_0_75-M-NOD_1	0-75 uM Arsenic	141	BR1	NOD	Anti-TRXND1	Male	0-75 uM Arsenic, NOD	(0-75 uM Arsenic, NOD) / (0 uM Arsenic, NOD); (0-75 uM Arsenic, NOD) / (0-75 uM Arsenic, HET)
F40	20230228_Callan_IP_016_C21-141_0_75-M-NOD_2	0-75 uM Arsenic	141	BR1	NOD	Anti-TRXND1	Male	0-75 uM Arsenic, NOD	(0-75 uM Arsenic, NOD) / (0 uM Arsenic, NOD); (0-75 uM Arsenic, NOD) / (0-75 uM Arsenic, HET)
F55	20230228_Callan_IP_024_C22-2209_0_75-M-NOD_1	0-75 uM Arsenic	2209	BR1	NOD	Anti-TRXND1	Male	0-75 uM Arsenic, NOD	(0-75 uM Arsenic, NOD) / (0 uM Arsenic, NOD); (0-75 uM Arsenic, NOD) / (0-75 uM Arsenic, HET)
F56	20230228_Callan_IP_024_C22-2209_0_75-M-NOD_2	0-75 uM Arsenic	2209	BR1	NOD	Anti-TRXND1	Male	0-75 uM Arsenic, NOD	(0-75 uM Arsenic, NOD) / (0 uM Arsenic, NOD); (0-75 uM Arsenic, NOD) / (0-75 uM Arsenic, HET)
F57	20230228_Callan_IP_025_C20-6466_0_75-M-NOD_1	0-75 uM Arsenic	6466	BR1	NOD	Anti-TRXND1	Male	0-75 uM Arsenic, NOD	(0-75 uM Arsenic, NOD) / (0 uM Arsenic, NOD); (0-75 uM Arsenic, NOD) / (0-75 uM Arsenic, HET)
F58	20230228_Callan_IP_025_C20-6466_0_75-M-NOD_2	0-75 uM Arsenic	6466	BR1	NOD	Anti-TRXND1	Male	0-75 uM Arsenic, NOD	(0-75 uM Arsenic, NOD) / (0 uM Arsenic, NOD); (0-75 uM Arsenic, NOD) / (0-75 uM Arsenic, HET)

## Sheet: NOD 0.75vs0uM Arsenic IP-MS
Protein FDR Confidence: Combined	Master	Accession	Gene Symbol	Description	Abundance Ratio: (0-75 uM Arsenic, NOD) / (0 uM Arsenic, NOD)	Abundance Ratio: (0 uM Arsenic, NOD) / (0 uM Arsenic, HET)	Abundance Ratio: (0-75 uM Arsenic, NOD) / (0-75 uM Arsenic, HET)	Abundance Ratio (log2): (0-75 uM Arsenic, NOD) / (0 uM Arsenic, NOD)	Abundance Ratio (log2): (0 uM Arsenic, NOD) / (0 uM Arsenic, HET)	Abundance Ratio (log2): (0-75 uM Arsenic, NOD) / (0-75 uM Arsenic, HET)	Abundance Ratio P-Value: (0-75 uM Arsenic, NOD) / (0 uM Arsenic, NOD)	Abundance Ratio P-Value: (0 uM Arsenic, NOD) / (0 uM Arsenic, HET)	Abundance Ratio P-Value: (0-75 uM Arsenic, NOD) / (0-75 uM Arsenic, HET)	Exp. q-value: Combined	Sum PEP Score	Coverage [%]	# Peptides	# PSMs	# Unique Peptides	# AAs	MW [kDa]	calc. pI	Score Sequest HT: Sequest HT	Biological Process	Cellular Component	Molecular Function	Pfam IDs	Entrez Gene ID	Gene ID	Ensembl Gene ID	Reactome Pathways	WikiPathways	# Protein Pathway Groups	# Razor Peptides	Abundances (Grouped): 0 uM Arsenic, HET	Abundances (Grouped): 0 uM Arsenic, NOD	Abundances (Grouped): 0-75 uM Arsenic, HET	Abundances (Grouped): 0-75 uM Arsenic, NOD	Abundances (Grouped) CV [%]: 0 uM Arsenic, HET	Abundances (Grouped) CV [%]: 0 uM Arsenic, NOD	Abundances (Grouped) CV [%]: 0-75 uM Arsenic, HET	Abundances (Grouped) CV [%]: 0-75 uM Arsenic, NOD	Abundances (Scaled): F23: Sample, 0 uM Arsenic, 1254, BR5, HET, IgG Control, Male	Abundances (Scaled): F24: Sample, 0 uM Arsenic, 1254, BR5, HET, IgG Control, Male	Abundances (Scaled): F37: Sample, 0 uM Arsenic, 1613, BR6, HET, IgG Control, Female	Abundances (Scaled): F38: Sample, 0 uM Arsenic, 1613, BR6, HET, IgG Control, Female	Abundances (Scaled): F47: Sample, 0 uM Arsenic, 4543, BR5, HET, IgG Control, Male	Abundances (Scaled): F48: Sample, 0 uM Arsenic, 4543, BR5, HET, IgG Control, Male	Abundances (Scaled): F51: Sample, 0 uM Arsenic, 4555, BR5, HET, IgG Control, Male
High	Master Protein	Q9QZ06	Tollip	Toll-interacting protein [OS=Mus musculus]	11.802	1.805	14.071	3.56	0.85	3.81	1.11022e-15	0.139545	1.24345e-14	0	32.013	32	6	19	6	274	30.3	5.17	50.38	protein metabolism;other metabolic processes;stress response;signal transduction;other biological processes	nucleus;other cytoplasmic organelle;other cell component	signal transduction activity or receptor binding;other molecular function	Pf00168, Pf02845	54473	mmu:54473; Q543N1; Q9D5P5; Q9QZ06	ENSMUSG00000025139	Neutrophil degranulation; Interleukin-1 signaling	IL-1 signaling pathway	3	0	15.6	28.2	23.6	332.6	83.86	47.78	72.75	66.93	52	65.6	24	12.3	10.3	10.1	18.5
High	Master Protein	P63028	Tpt1	Translationally-controlled tumor protein [OS=Mus musculus]	11.536	1.907	8.577	3.53	0.93	3.1	3.64064e-12	0.126663	2.4714e-08	0	57.074	67	5	32	5	172	19.5	4.86	120.1	other biological processes	cytosol;cytoskeleton;nucleus;other cytoplasmic organelle;other cell component	other molecular function	Pf00838	22070	mmu:22070; P14701; P63028; Q3TMT0; Q3TWS8; Q3TWX0; Q3UAG7; Q569M9	ENSMUSG00000060126			0	0	14.6	27.8	37.3	320.3	29.46	127.42	78.86	137.11		7.9	5.3		8.2
High	Master Protein	A0A1L1SQL8	Pcbp4	submitted name: Poly(rC)-binding protein 4 [OS=Mus musculus]	11.297	2.042	6.928	3.5	1.03	2.79	5.10882e-11	0.0721142	3.65432e-07	0	6.931	10	2	13	1	222	22.9	6.37	27.12			nucleic acid binding activity	Pf00013		A0A1L1SQL8	ENSMUSG00000023495			0	0	13.6	27.7	45.2	313.4				83.82					74.6
High	Master Protein	Q3TW96	Uap1l1	UDP-N-acetylhexosamine pyrophosphorylase-like protein 1 [OS=Mus musculus]	10.536	100	100	3.4	6.64	6.64	2.69431e-05	1e-17	1e-17	0	16.854	13	4	19	3	507	56.6	5.43	24.52	other metabolic processes		other molecular function	Pf01704	227620	A1L3D3; mmu:227620; Q3TW96; Q6KAP8; Q6NVB6; Q80XP4	ENSMUSG00000026956			0	0		34.7		365.3				58.68
High	Master Protein	F8WIV2	Serpinb6a	submitted name: Serine (or cysteine) peptidase inhibitor, clade B, member 6a [OS=Mus musculus]	9.923	1.678	7.723	3.31	0.75	2.95	1.47831e-10	0.168545	2.9645e-07	0	62.052	26	9	46	9	399	44.7	6.38	122.99		non-structural extracellular	enzyme regulator activity	Pf00079	20719	F8WIV2	ENSMUSG00000060147			0	0	18.6	31.2	40.1	310	66.36	109.06	95.54	123.88		4.2			4.3	17	18.6
High	Master Protein	P99026	Psmb4	Proteasome subunit beta type-4 [OS=Mus musculus]	9.33	1.881	5.167	3.22	0.91	2.37	2.48794e-10	0.130512	3.47975e-05	0	47.969	42	7	27	7	264	29.1	5.64	80.25	protein metabolism;other metabolic processes;other biological processes	cytosol;cytoskeleton;mitochondrion;nucleus;other cell component	other molecular function	Pf00227	19172	mmu:19172; P99026; Q3THC0; Q3THI3; Q3U0S0; Q3UVQ4; Q62008; Q8BK27; Q91VV7	ENSMUSG00000005779	Downstream TCR signaling; FCERI mediated NF-kB activation; Neddylation; Asymmetric localization of PCP proteins; Degradation of AXIN; Hedgehog 'on' state; Ub-specific processing proteases; Regulation of RUNX3 expression and activity; Antigen processing: Ubiquitination & Proteasome degradation; Autodegradation of Cdh1 by Cdh1:APC/C; APC/C:Cdc20 mediated degradation of Securin; APC/C:Cdh1 mediated …	Proteasome degradation	49	0	16.8	31.6	57	294.6		46.61	36.01	80.78
High	Master Protein	Q7TMH7	Sfpq	submitted name: Sfpq protein [OS=Mus musculus]	8.518	1.949	18.504	3.09	0.96	4.21	1.02286e-09	0.0903291	1.12799e-13	0	186.93	77	17	1082	1	190	21.7	6.83	3041.4						Q7TMH7				0	0	19.6	38.1	17.6	324.8	119.6		19.47	6.38	589.7				62.1	91.7
High	Master Protein	A0A0G2JG59	Nexn	submitted name: Nexilin [OS=Mus musculus]	7.475	2.16	10.652	2.9	1.11	3.41	3.02615e-08	0.0286055	1.33404e-09	0	208.736	51	24	969	1	473	56.6	5.06	2866.73	cell adhesion;cell organization and biogenesis;developmental processes	plasma membrane;other membranes		Pf07679		A0A0G2JG59	ENSMUSG00000039103			0	0	19.2	41.5	29.1	310.2	90.57	95.65	130.03	78.92	67.3	82.9		7.9	13.8	4.4	25.9
High	Master Protein	Q3UPK6	Psma5	Proteasome subunit alpha type [OS=Mus musculus]	7.07	1.649	2.32	2.82	0.72	1.21	9.18038e-05	0.213134	0.0428433	0	29.817	34	5	24	5	241	26.4	4.79	65.86	protein metabolism;other metabolic processes	cytosol;nucleus;other cell component		Pf00227, Pf10584	26442	mmu:26442; Q3UPK6				0	0	20.7	34.1	104	241.2	30.02	123.49	65.28	99.45			10.9	14.5			8.7
High	Master Protein	Q3U410	Klhl21	Kelch-like protein 21 [OS=Mus musculus]	6.931	1.943	10.949	2.79	0.96	3.45	0.000103637	0.101599	1.40265e-05	0	35.75	15	7	26	7	597	66.5	5.47	69.81	cell cycle OR cell proliferation;protein metabolism;other metabolic processes;other biological processes	cytoskeleton;other cell component	other molecular function	Pf00651, Pf01344, Pf07707, Pf13964	242785	B1AS70; mmu:242785; Q3TZ30; Q3U410	ENSMUSG00000073700	Neddylation; Antigen processing: Ubiquitination & Proteasome degradation		2	0	22.7	44.1	27.9	305.4	59.96	9.97	70.72	92.63	33.8	44.8	14	17.2	63.1	16
High	Master Protein	P97346	Nxn	Nucleoredoxin [OS=Mus musculus]	6.659	1.291	15.825	2.74	0.37	3.98	1.46832e-07	0.436079	6.85794e-11	0	57.861	35	10	64	10	435	48.3	4.93	176.68	cell-cell signaling;developmental processes;signal transduction;other biological processes	cytosol;nucleus	other molecular function	Pf13848, Pf13905	18230	mmu:18230; P97346; Q5H8T6; Q5H8U0; Q99KF3	ENSMUSG00000020844			0	0	35	45.2	19	300.8	72.58	47.3	88.78	143.89	57	54.1	16.3	18.2	10.8	8
High	Master Protein	Q8JZK9	Hmgcs1	Hydroxymethylglutaryl-CoA synthase, cytoplasmic [OS=Mus musculus]	6.196	1.777	4.199	2.63	0.83	2.07	4.21308e-05	0.152728	0.00041475	0	82.712	39	14	41	13	520	57.5	5.99	115.6	other metabolic processes;other biological processes	cytosol	other molecular function	Pf01154, Pf08540	208715	mmu:208715; Q3UXI4; Q8JZK9	ENSMUSG00000093930	Cholesterol biosynthesis	Cholesterol biosynthesis; Endochondral ossification; Cholesterol metabolism with Bloch and Kandutsch-Russell pathways	4	1	24.4	43.3	63.9	268.4		78.35	67.67	120.52
High	Master Protein	A0A0R4J139	Msrb3	Peptide-methionine (R)-S-oxide reductase [OS=Mus musculus]	6.17	6.288	1.31	2.63	2.65	0.39	8.01144e-07	5.66915e-05	0.322825	0	50.877	69	8	92	8	186	20.2	6.71	194.81	protein metabolism;other metabolic processes;stress response	mitochondrion;ER/Golgi	other molecular function	Pf01641	320183	A0A0R4J139; mmu:320183	ENSMUSG00000051236			0	0	5.3	33.2	156.5	205	113.59	46.7	41.35	107.01	4.8	22			4.7	3.2	3.4
High	Master Protein	Q80X87	Gmfb	Glia maturation factor [OS=Mus musculus]	6.151	1.532	10.219	2.62	0.62	3.35	0.00232144	0.267259	2.65219e-05	0	29.197	49	4	26	4	143	16.8	5.16	95.16	signal transduction;other biological processes		signal transduction activity or receptor binding;cytoskeletal activity;other molecular function	Pf00241		Q80X87				0	0	31.1	47.6	28.6	292.7	72.15	75.87	34.42	142.72				50.3
High	Master Protein	Q8BHZ0	Cyria	CYFIP-related Rac1 interactor A [OS=Mus musculus]	5.976	100	8.192	2.58	6.64	3.03	0.0031863	1e-17	0.00100468	0	40.728	34	6	14	6	323	37.3	6.01	49.21	cell organization and biogenesis	other membranes	other molecular function	Pf07159	76820	mmu:76820; Q8BHZ0	ENSMUSG00000020589			0	0		51.9	37.9	310.2		30.42		118.05
High	Master Protein	O35639	Anxa3	Annexin A3 [OS=Mus musculus]	5.889	2.542	8.272	2.56	1.35	3.05	1.70733e-06	0.0294595	5.08048e-08	0	48.146	39	10	40	9	323	36.4	5.76	90.67	stress response;transport;developmental processes;other biological processes	plasma membrane;other membranes;other cell component	enzyme regulator activity;other molecular function	Pf00191	11745	mmu:11745; O35639; Q3UBI0	ENSMUSG00000029484		Prostaglandin synthesis and regulation	1	1	19.7	50	35.6	294.7	55.25	65.99	27.18	83.02	31.4	28.8	5.8		32.6	23.5
High	Master Protein	P24527	Lta4h	Leukotriene A-4 hydrolase [OS=Mus musculus]	5.775	1.374	100	2.53	0.46	6.64	0.00178345	0.418953	1e-17	0	16.373	7	3	12	3	611	69	6.42	31.9	protein metabolism;other metabolic processes;developmental processes;other biological processes	cytosol;nucleus;other cell component	other molecular function	Pf01433, Pf09127, Pf17900	16993	mmu:16993; P24527; Q3UY71; Q8VDR8	ENSMUSG00000015889	Neutrophil degranulation; Synthesis of Leukotrienes (LT) and Eoxins (EX); Biosynthesis of D-series resolvins; Biosynthesis of E-series 18(S)-resolvins; Biosynthesis of aspirin-triggered D-series resolvins; Biosynthesis of E-series 18(R)-resolvins; Biosynthesis of protectins	Eicosanoid synthesis; Eicosanoid metabolism via lipoxygenases (LOX)	9	0	38.8	53.3		307.9		65.3		66.81	61.7
High	Master Protein	Q8K226	Plk2	Serine/threonine-protein kinase PLK [OS=Mus musculus]	5.766	1.555	3.075	2.53	0.64	1.62	1.86941e-05	0.199089	0.00654502	0	88.627	30	14	46	14	682	77.7	8.24	121.4	protein metabolism;other metabolic processes		kinase activity;other molecular function	Pf00069, Pf00659		Q8K226				0	0	27.7	43.1	80.8	248.4	53.79	78.92	29.87	132.89	24.3	25.1	17.7	9.2	21.2	9.8	6.6
High	Master Protein	P00493	Hprt1	Hypoxanthine-guanine phosphoribosyltransferase [OS=Mus musculus]	5.649	2.064	1.888	2.5	1.05	0.92	1.34108e-06	0.0721698	0.0673305	0	43.518	51	8	49	8	218	24.6	6.68	105.91	cell cycle OR cell proliferation;cell organization and biogenesis;other metabolic processes;developmental processes;other biological processes	cytosol;other cell component	other molecular function	Pf00156	15452	mmu:15452; P00493; Q545Y2	ENSMUSG00000025630	Azathioprine ADME; Purine salvage	Purine metabolism	3	0	19.1	39.5	118.2	223.2	50.81	65.97	75.01	103.66	13.9	14.8	11.9	9.8	3.9	6.1	11.5
High	Master Protein	O35710	Noct	Nocturnin [OS=Mus musculus]	5.583	1.443	4.652	2.48	0.53	2.22	0.00317679	0.350591	0.0058534	0	47.848	36	9	22	9	429	48.3	7.27	58.89	cell organization and biogenesis;RNA metabolism OR transcription;other metabolic processes;other biological processes	mitochondrion;nucleus;other cell component	nucleic acid binding activity;other molecular function	Pf03372	12457	mmu:12457; O35710; Q9QZG9	ENSMUSG00000023087			0	0	32.7	47.2	56.6	263.5	3.77	62.47	41.9	148.29		13.5			12.8
High	Master Protein	P35700	Prdx1	Peroxiredoxin-1 [OS=Mus musculus]	5.436	2.107	1.912	2.44	1.08	0.93	1e-17	2.64505e-06	1.18757e-07	0	130.824	66	11	612	9	199	22.2	8.12	1714.28	cell cycle OR cell proliferation;other metabolic processes;stress response;other biological processes	cytosol;mitochondrion;nucleus;other cytoplasmic organelle;other cell component	other molecular function	Pf00578, Pf10417	18477	mmu:18477; P35700; Q3UBV4; Q9CWI2	ENSMUSG00000028691	TP53 Regulates Metabolic Genes; Detoxification of Reactive Oxygen Species; NFE2L2 regulating anti-oxidant/detoxification enzymes	Oxidative stress and redox pathway	4	2	19.5	41	116.6	222.9	78.29	49.69	80.71	54.59	58.5	60.4	16.3	16.8	24.4	25	14.3
High	Master Protein	Q9DBQ7	Scyl3	Protein-associating with the carboxyl-terminal domain of ezrin [OS=Mus musculus]	4.672	1.936	7.846	2.22	0.95	2.97	0.0246484	0.103075	0.000383488	0	37.24	17	7	25	7	735	81.3	5.1	62.18	protein metabolism;other metabolic processes;stress response;developmental processes;other biological processes	other membranes;ER/Golgi;other cell component	kinase activity;other molecular function		240880	mmu:240880; Q3TRA7; Q6NY01; Q8BQC9; Q8BRJ1; Q9DBQ7	ENSMUSG00000026584			0	0	30.5	59	35.1	275.5	38.8	129.42	73.96	94.66					17.5		41
High	Master Protein	A0A1W2P7X0	Abracl	submitted name: Costars family protein ABRACL [OS=Mus musculus]	4.607	1.589	7.974	2.2	0.67	3	7.78774e-06	0.176175	4.4425e-08	0	28.935	67	3	72	3	57	6.4	8.92	272.43				Pf14705		A0A1W2P7X0	ENSMUSG00000078453			0	0	36.9	58.7	33.9	270.4	73.47	67.16	66.07	158.42	50.6	33.2	12.4	14.3	22.6	16	9.7
High	Master Protein	Q3TRG2	Map3k20	Protein kinase domain-containing protein [OS=Mus musculus]	4.556	100	100	2.19	6.64	6.64	0.0174125	1e-17	1e-17	0	55.036	29	9	105	2	454	51.3	5.35	220.96	protein metabolism;other metabolic processes		kinase activity;other molecular function	Pf07714	65964	Q3TRG2			Mapk signaling pathway	1	0		72		328		37.17		91.56
High	Master Protein	Q52L78	Cryab	Alpha(B)-crystallin [OS=Mus musculus]	4.495	1.517	1.546	2.17	0.6	0.63	1e-17	0.012919	0.000266842	0	75.468	58	10	504	10	175	20.1	7.33	1475.7	cell organization and biogenesis;stress response;developmental processes;signal transduction;other biological processes	plasma membrane;other membranes;cytoskeleton;ER/Golgi;nucleus;other cell component	cytoskeletal activity;other molecular function	Pf00011, Pf00525	12955	mmu:12955; Q52L78				0	0	29.1	44.1	128.3	198.4	34.75	61.89	4.2	87.46	20.5	18.1	29.4	21.3	34.8	30.5	12.8
High	Master Protein	Q3TU36		submitted name: RAP1, GTP-GDP dissociation stimulator 1 [OS=Mus musculus]	4.39	1.852	4.369	2.13	0.89	2.13	0.0178746	0.122168	0.00701824	0	90.184	36	15	46	15	606	66	5.35	113.46										0	0	31.2	57.7	58	253.2	99.98	36.2	52.2	195.15			23.5	7.2	8.2	3.1	1.9
High	Master Protein	A0A3B2WB60	Mapk14	Mitogen-activated protein kinase [OS=Mus musculus]	4.327	2.66	4.465	2.11	1.41	2.16	0.00838355	0.0277566	0.00714607	0	9.95	7	2	38	1	307	35.3	8.97	48.55	protein metabolism;other metabolic processes;signal transduction		kinase activity;other molecular function	Pf00069		A0A3B2WB60	ENSMUSG00000053436		Mapk cascade; p38 Mapk signaling pathway; Parkinson's disease	3	0	22.5	59.9	58.1	259.4				16.99
High	Master Protein	B1AQF4	Dusp3	Dual specificity protein phosphatase [OS=Mus musculus]	4.308	2.316	3.809	2.11	1.21	1.93	0.0215222	0.0498194	0.035609	0	28.122	29	4	17	4	210	23.2	7.31	50	protein metabolism;other metabolic processes		other molecular function	Pf00782		B1AQF4	ENSMUSG00000003518			0	0	25.1	58.2	65.8	250.8		88.2	27.03	142.37						10.4
High	Master Protein	Q3TS74	Rdx	ERM domain-containing protein [OS=Mus musculus]	3.975	1.507	5.602	1.99	0.59	2.49	0.0474928	0.258015	0.00257813	0	25.388	24	4	46	1	188	21.2	5.07	129.99		other cell component	cytoskeletal activity	Pf00769, Pf20492		Q3TS74				0	0	41.8	63	44.7	250.5	87.44		8.29		167.4	709.7
High	Master Protein	Q9D975	Srxn1	Sulfiredoxin-1 [OS=Mus musculus]	3.961	1.306	1.537	1.99	0.38	0.62	0.00474429	0.386632	0.233383	0	14.225	54	3	32	3	136	14.1	8.02	92.03	stress response;other biological processes	cytosol;other cell component	other molecular function	Pf02195	76650	mmu:76650; Q3TWN6; Q91VN5; Q9D975		NFE2L2 regulating anti-oxidant/detoxification enzymes		1	0	36.9	48.2	124.2	190.8			96.42	90.2		52.8
High	Master Protein	Q9QUR6	Prep	Prolyl endopeptidase [OS=Mus musculus]	3.95	1.51	4.617	1.98	0.6	2.21	3.65511e-05	0.246095	3.98804e-05	0	167.528	53	26	98	26	710	80.7	5.73	257.99	protein metabolism;other metabolic processes	cytosol;nucleus;other cell component	other molecular function	Pf00326, Pf02897	19072	mmu:19072; Q80YS1; Q9QUR6	ENSMUSG00000019849			0	0	40.9	61.8	52.9	244.3	49.22	41.43	70.62	163.72	16.8	7	8.4	8.9	5.7		15.2
High	Master Protein	Q3UK51	Ptcd3	submitted name: Uncharacterized protein [OS=Mus musculus]	3.92	100	100	1.97	6.64	6.64	0.000396434	1e-17	1e-17	0	126.754	31	17	542	1	687	77.9	5.67	1445.82	protein metabolism;other metabolic processes;other biological processes	mitochondrion;translational apparatus;other cell component	translation activity;nucleic acid binding activity	Pf13041, Pf13812		Q3UK51				0	0	0.4	81.2		318.4	166.76	24.54				3.1		196.4
High	Master Protein	Q61074	Ppm1g	Protein phosphatase 1G [OS=Mus musculus]	3.767	1.69	2.095	1.91	0.76	1.07	0.000272995	0.16271	0.035855	0	32.173	15	7	17	7	542	58.7	4.39	41.25	cell cycle OR cell proliferation;protein metabolism;other metabolic processes;other biological processes	other membranes;nucleus	other molecular function	Pf00481	14208	mmu:14208; Q61074	ENSMUSG00000029147		mRNA processing	1	0	33.1	55.9	100.5	210.5	62.13	64.47	108.43	98.93	26.7	29.7	17.6	38.9		80.6	27.2
High	Master Protein	Q9Z1Q5	Clic1	Chloride intracellular channel protein 1 [OS=Mus musculus]	3.745	1.787	3.528	1.9	0.84	1.82	9.35094e-10	0.0107688	2.89378e-07	0	93.502	77	13	193	13	241	27	5.17	549.28	transport;other biological processes	non-structural extracellular;plasma membrane;other membranes;mitochondrion;nucleus;other cell component	transporter activity	Pf13409, Pf13410	114584	mmu:114584; Q9Z1Q5	ENSMUSG00000007041			0	0	35.2	62.8	66.7	235.3	67.49	38.47	64.76	144.86	52.6	39.4	17.4	15.3	15	20.5	21.6
High	Master Protein	Q545F4	Hspb1	Heat shock 27 kDa protein [OS=Mus musculus]	3.7	1.925	1.513	1.89	0.95	0.6	1e-17	5.94735e-06	0.000281442	0	128.073	82	13	610	13	209	23	6.55	1599.75	transport;signal transduction;other biological processes	cytoskeleton;nucleus;other cell component	other molecular function	Pf00011	15507	mmu:15507; Q545F4			IL-3 signaling pathway; IL-6 signaling pathway; Mapk signaling pathway; FAS pathway and stress induction of HSP regulation	4	0	27.1	52.2	127.6	193.1	48.52	43.08	39.71	65.31	39.4	50.6	16.9	29.4	19.4	29.2	13.9
High	Master Protein	Q61982	Notch3	Neurogenic locus notch homolog protein 3 [OS=Mus musculus]	3.578	4.131	21.569	1.84	2.05	4.43	0.0712801	0.000706193	1.91701e-07	0.001	6.447	1	2	27	1	2318	244.1	5.33	52.64	cell organization and biogenesis;developmental processes;signal transduction;other biological processes	plasma membrane;other membranes;cytosol;cytoskeleton;nucleus;other cell component	other molecular function	Pf00008, Pf00023, Pf00066, Pf06816, Pf07645, Pf07684, Pf12661, Pf13637	18131	mmu:18131; Q61982	ENSMUSG00000038146	Notch-HLH transcription pathway; Pre-NOTCH Processing in Golgi; Noncanonical activation of NOTCH3	Neural crest differentiation; Delta-Notch signaling pathway; Notch signaling pathway	7	0	19.4	80.2	13.3	287.1	11.5	60.96	35.35	74.07			17.4	15.6		16.4
High	Master Protein	Q3TLR1	Ddx24	RNA helicase [OS=Mus musculus]	3.391	100	100	1.76	6.64	6.64	0.0452163	1e-17	1e-17	0	234.668	46	34	915	2	792	88.7	8.9	2752.64			nucleic acid binding activity;other molecular function	Pf00270, Pf00271		Q3TLR1				0	0		91.1		308.9		48.43		50.18
High	Master Protein	P61079	Ube2d3	Ubiquitin-conjugating enzyme E2 D3 [OS=Mus musculus]	3.359	1.568	2.753	1.75	0.65	1.46	3.77855e-05	0.146969	0.000189723	0	27.348	36	3	81	2	147	16.7	7.8	206.32	protein metabolism;DNA metabolism;other metabolic processes;stress response;other biological processes	plasma membrane;other membranes;nucleus;other cytoplasmic organelle	other molecular function	Pf00179	66105	mmu:66105; P61079	ENSMUSG00000078578	Neddylation; Signaling by BMP; Downregulation of SMAD2/3:SMAD4 transcriptional activity; Antigen processing: Ubiquitination & Proteasome degradation; E3 ubiquitin ligases ubiquitinate target proteins; Peroxisomal protein import; Regulation of TNFR1 signaling; IKK complex recruitment mediated by RIP1; Oxygen-dependent proline hydroxylation of Hypoxia-inducible Factor Alpha; Inactivation of CSF3 (G…	Proteasome degradation	11	1	41	64.3	78.5	216.1	41.41	47.88	69.27	135.02	7.1	22.1	21.5	8.2	12.4	21.5	26.1
High	Master Protein	P62965	Crabp1	Cellular retinoic acid-binding protein 1 [OS=Mus musculus]	3.264	1.289	1.684	1.71	0.37	0.75	0.000223771	0.302177	0.0534014	0	49.285	74	10	60	10	137	15.6	5.38	160.52	other metabolic processes;transport	cytosol;nucleus;other cell component	other molecular function	Pf00061	12903	mmu:12903; P02695; P02697; P15780; P62965; Q3UN78	ENSMUSG00000032291	RA biosynthesis pathway	Retinol metabolism	2	0	44.5	57.3	111.1	187.1	51.24	74.38	66.83	122.91	18.9	27.1	12	25.8	7.7	10.8	16.8
High	Master Protein	E9QKZ2	Ipo9	submitted name: Importin-9 [OS=Mus musculus]	3.248	1.257	4.527	1.7	0.33	2.18	0.00319954	0.438418	0.00058799	0	84.35	22	14	59	14	1040	115.9	4.82	161.78	transport;other biological processes	other cell component	other molecular function	Pf03810	226432	E9QKZ2	ENSMUSG00000041879		Mechanisms associated with pluripotency	1	0	55.2	69.4	49.8	225.5	44.81	57.5	57.89	142.09	31.3	32.8	6.3	9	20.9	35.8	31.2
High	Master Protein	Q9R0P5	Dstn	Destrin [OS=Mus musculus]	3.195	1.303	3.578	1.68	0.38	1.84	2.14559e-06	0.222988	4.77492e-07	0	71.769	55	9	136	9	165	18.5	7.97	371.38	cell organization and biogenesis;other biological processes	cytoskeleton;other cell component	cytoskeletal activity	Pf00241	56431	mmu:56431; Q9R0P5	ENSMUSG00000015932			0	0	52.4	68.3	61	218.2	80.34	51.21	88.17	174.02	29.8	54.6	8	10.5	13.4	14.2	21.3
High	Master Protein	Q9R059	Fhl3	Four and a half LIM domains protein 3 [OS=Mus musculus]	3.153	1.526	3.279	1.66	0.61	1.71	0.00297978	0.243162	0.00426408	0	36.172	27	6	73	6	289	31.8	6.2	171.86	cell organization and biogenesis;RNA metabolism OR transcription	cytoskeleton;nucleus	cytoskeletal activity;other molecular function	Pf00412	14201	A6H6N4; mmu:14201; Q9JLP5; Q9R059; Q9WUH3	ENSMUSG00000032643			0	0	45.4	69.3	66.7	218.6	86.15	48.67	74.09	152.13	99.5	71.4	13.6	29.9	46.9	17.7	23.9
High	Master Protein	Q3TYX3	Smyd5	SET and MYND domain-containing protein 5 [OS=Mus musculus]	3.146	3.387	33.883	1.65	1.76	5.08	0.11004	0.00374665	6.15397e-09	0	22.185	15	5	13	5	416	47.1	5.21	25.92	cell organization and biogenesis;protein metabolism;other metabolic processes;other biological processes		other molecular function	Pf00856	232187	mmu:232187; Q3TRB2; Q3TYX3; Q91YL6	ENSMUSG00000033706			0	0	26	88.2	8.2	277.5		44.35	81.68	114.39
High	Master Protein	A0A571BEF4	Sh3d19	submitted name: SH3 domain-containing protein 19 [OS=Mus musculus]	3.1	1.322	1.563	1.63	0.4	0.64	0.107851	0.467363	0.433942	0	18.441	5	3	48	3	1065	116.3	8.43	141.23		cytosol;nucleus		Pf00018, Pf07653, Pf14604	27059	A0A571BEF4	ENSMUSG00000028082			0	0	44.2	58.5	116	181.3	92.44	65.4	69.85	33.38	202.8	163.7	13.5	13.2	118.9	149.5	24.5
High	Master Protein	Q5SRX1	Tom1l2	TOM1-like protein 2 [OS=Mus musculus]	3.088	1.809	2.466	1.63	0.86	1.3	0.114601	0.140666	0.121226	0	18.597	13	4	13	4	507	55.6	4.82	31.67	transport;signal transduction;other biological processes	other membranes;other cytoplasmic organelle	other molecular function	Pf00790, Pf03127	216810	A0JP66; mmu:216810; Q5SRX1; Q5SRX7; Q5SRY0; Q6P5D7; Q8C6J0; Q8C935; Q8CB51; Q8R4H1	ENSMUSG00000000538			0	0	37.5	67.9	85	209.6	101.14	52.99	66.59	88.53	238.9	181.3				26.6
High	Master Protein	Q9DC37	Mfsd1	Major facilitator superfamily domain-containing protein 1 [OS=Mus musculus]	3.064	1.389	4.742	1.62	0.47	2.25	0.00347201	0.329261	8.56134e-05	0	10.351	6	3	19	3	464	51.4	8.21	42.45	transport;other biological processes	other membranes;other cytoplasmic organelle	transporter activity;other molecular function	Pf07690	66868	mmu:66868; Q3UWU0; Q8BVZ3; Q9DC37	ENSMUSG00000027775			0	0	53	73.7	47.6	225.7	37.1	70.88	136.93	68.39	10.8	36.2	28	57.2	51.6	62.7	32.9
High	Master Protein	Q8BSU7	Mob3a	MOB kinase activator 3A [OS=Mus musculus]	3.015	100	100	1.59	6.64	6.64	0.0691247	1e-17	1e-17	0	14.186	23	2	12	2	217	25.5	8.43	39.65	signal transduction;other biological processes	nucleus;other cell component	enzyme regulator activity;other molecular function	Pf03637	208228	mmu:208228; Q3TBK2; Q8BSU7	ENSMUSG00000003348			0	0		99.6		300.4				118.7
High	Master Protein	P60882	Megf8	Multiple epidermal growth factor-like domains protein 8 [OS=Mus musculus]	3.011	16.082	1.49	1.59	4.01	0.58	0.0655801	6.34164e-11	0.5224	0	24.144	3	4	19	4	2789	297.3	6.8	54.15	cell organization and biogenesis;developmental processes;signal transduction;other biological processes	other membranes;nucleus	other molecular function	Pf00053, Pf00431, Pf01437, Pf07645, Pf12947, Pf13415, Pf13418	269878	B3GR00; mmu:269878; P60882; Q80TR3; Q80V41; Q8BMN9; Q8JZW7; Q8K0J3	ENSMUSG00000045039			0	0	4.1	65.6	132.6	197.6	211.69	103.76	90.06	63.52	571.4	10.1		7		1.7
High	Master Protein	Q3UFK8	Frmd8	FERM domain-containing protein 8 [OS=Mus musculus]	2.979	2.584	2.788	1.57	1.37	1.48	0.120484	0.0290846	0.067941	0	35.514	17	3	25	3	466	51.8	6.44	86.34	other biological processes	plasma membrane;other membranes;cytosol;cytoskeleton;nucleus;other cell component		Pf00373	67457	mmu:67457; Q3UFK8; Q8C7U3; Q8C7U5; Q99KB3; Q9CSY6; Q9DC30	ENSMUSG00000024816			0	0	28.5	73.6	78.6	219.3	55.63	47.37	74.81	54.32	22	68.3	20.2	19.6	72.1	42.6	26.3
High	Master Protein	Q9Z1G4	Atp6v0a1	V-type proton ATPase 116 kDa subunit a1 [OS=Mus musculus]	2.968	100	100	1.57	6.64	6.64	0.146725	1e-17	1e-17	0	111.856	26	18	415	1	839	96.4	6.76	1099.3	cell organization and biogenesis;transport;other biological processes	plasma membrane;other membranes;cytosol;ER/Golgi;nucleus;other cytoplasmic organelle;other cell component	transporter activity;other molecular function	Pf01496	11975	A2A5A1; mmu:11975; Q9JHJ4; Q9JL13; Q9JL14; Q9Z1G4	ENSMUSG00000019302	Neutrophil degranulation; Insulin receptor recycling; ROS and RNS production in phagocytes; Transferrin endocytosis and recycling; Ion channel transport		5	0		100.8		299.2				71.79
High	Master Protein	O09061	Psmb1	Proteasome subunit beta type-1 [OS=Mus musculus]	2.918	1.267	2.559	1.54	0.34	1.36	0.1478	0.503389	0.0867913	0	15.646	18	3	13	3	240	26.4	7.81	29.08	protein metabolism;other metabolic processes	cytosol;nucleus;other cell component		Pf00227	19170	mmu:19170; O09061; Q62038; Q62039	ENSMUSG00000014769	Downstream TCR signaling; FCERI mediated NF-kB activation; Neutrophil degranulation; Neddylation; Asymmetric localization of PCP proteins; Degradation of AXIN; Hedgehog 'on' state; Ub-specific processing proteases; Regulation of RUNX3 expression and activity; Antigen processing: Ubiquitination & Proteasome degradation; Autodegradation of Cdh1 by Cdh1:APC/C; APC/C:Cdc20 mediated degradation of Sec…	Proteasome degradation	50	0	54	68.4	78	199.6	61.21	66.6	47.85	85.82		83.4	110.2			24.9	34.6
High	Master Protein	P06803	Pim1	Serine/threonine-protein kinase pim-1 [OS=Mus musculus]	2.899	1.357	2.267	1.54	0.44	1.18	0.00104606	0.285984	0.0117647	0	65.378	49	11	52	11	313	35.4	6.11	135.03	cell cycle OR cell proliferation;protein metabolism;other metabolic processes;signal transduction;other biological processes	plasma membrane;other membranes;cytosol;nucleus;other cell component	enzyme regulator activity;translation activity;kinase activity;other molecular function	Pf00069	18712	F6XDQ5; mmu:18712; P06803; Q8CFN8	ENSMUSG00000024014		IL-5 signaling pathway; Mechanisms associated with pluripotency	2	0	49.8	67.6	86.5	196.1	36.92	45.68	52.07	134.11	23	20.5	8.3	14.7	37.7	19.2	21.6
High	Master Protein	E9Q1G8	Septin7	Septin-7 [OS=Mus musculus]	2.896	1.368	3.588	1.53	0.45	1.84	0.12279	0.351116	0.0233353	0	272.982	70	28	1212	1	437	50.6	8.57	3581.4	other biological processes	plasma membrane;other membranes;cytoskeleton;other cell component	other molecular function	Pf00735	235072	E9Q1G8	ENSMUSG00000001833			0	0	53.8	73.6	59.4	213.2	51.68	69.59	29.86	64.58					237.2	122.3
High	Master Protein	Q9CX34	Sugt1	Protein SGT1 homolog [OS=Mus musculus]	2.842	2.512	9.862	1.51	1.33	3.3	0.115243	0.0258858	4.41644e-05	0	49.024	32	7	24	7	336	38.1	5.45	68.24	other biological processes	nucleus;other cell component	other molecular function	Pf04969, Pf05002, Pf13432	67955	mmu:67955; Q3UF88; Q9CRE7; Q9CX34; Q9D8M6	ENSMUSG00000022024	The NLRP3 inflammasome		1	0	35.2	88.3	25.5	251	108.48	40.35	39	102.29		32.2		237.5		28	113.3
High	Master Protein	Q9CY18	Snx7	Sorting nexin-7 [OS=Mus musculus]	2.813	1.601	4.06	1.49	0.68	2.02	0.00725937	0.230537	0.000697759	0	37.015	25	7	75	7	387	45	5.07	218.5	cell organization and biogenesis;other metabolic processes;transport;other biological processes	other membranes;other cytoplasmic organelle;other cell component	other molecular function	Pf00787		Q9CY18	ENSMUSG00000028007			0	0	48.7	78	54	219.3	84.94	65.34	69.44	91.2	67.9	101.9	19.8	40.2	56.2	31.9	3.9
High	Master Protein	Q5FWX7	Osbpl9	Oxysterol-binding protein [OS=Mus musculus]	2.806	2.356	2.678	1.49	1.24	1.42	0.161149	0.0393124	0.137107	0	20.605	16	5	22	5	626	70.1	6.05	69.72	transport		other molecular function	Pf01237	100273	Q5FWX7	ENSMUSG00000028559			0	0	32.2	75.8	79.4	212.6	75.84	45.04	77.74	114.67						52.4
High	Master Protein	Q8VCI5	Pex19	Peroxisomal biogenesis factor 19 [OS=Mus musculus]	2.8	1.686	3.994	1.49	0.75	2	0.0711177	0.17053	0.0131876	0	35.459	37	7	53	7	299	32.7	4.34	131.78	cell organization and biogenesis;transport;other biological processes	plasma membrane;other membranes;cytosol;nucleus;other cytoplasmic organelle;other cell component	other molecular function	Pf04614	19298	mmu:19298; Q4FJU7; Q8CEE1; Q8VCI5; Q921H0; Q9CZC1; Q9QUQ1	ENSMUSG00000003464	ABC transporters in lipid homeostasis; Class I peroxisomal membrane protein import		2	0	46.6	78.5	55	219.9	86.66	95.72	98.56	83.8	34.3	88.6	28.2	15.2	126.4	77.4	19.4
High	Master Protein	Q8R5H1	Usp15	Ubiquitin carboxyl-terminal hydrolase 15 [OS=Mus musculus]	2.797	2.22	3.807	1.48	1.15	1.93	0.160071	0.0631288	0.0389325	0	40.353	12	9	34	8	981	112.3	5.17	87.23	protein metabolism;other metabolic processes;signal transduction;other biological processes	cytosol;mitochondrion;nucleus;other cell component	signal transduction activity or receptor binding;other molecular function	Pf00443, Pf06337, Pf14533, Pf14836	14479	mmu:14479; Q3TGF5; Q3TTB2; Q3UL25; Q3UZH0; Q80TY6; Q80UK9; Q8R5H1	ENSMUSG00000020124	Ub-specific processing proteases		1	0	36.2	80.3	59	224.6	54.53	67.34	29.16	131.44	45.5	65.2	23	20.7	20.2	18.2	32.3
High	Master Protein	Q6GT24	Prdx6	Peroxiredoxin-6 [OS=Mus musculus]	2.785	100	1.664	1.48	6.64	0.73	0.134877	1e-17	0.385008	0	49.757	52	10	89	1	224	24.8	6.37	182.6	other metabolic processes;other biological processes	other cell component	other molecular function	Pf00578, Pf10417	11758	mmu:11758; Q6GT24	ENSMUSG00000026701		Oxidative stress and redox pathway	1	0		73.3	122.7	204.1		7.77	14.73	105.31
High	Master Protein	Q8CIF2	Aldh1l1	10-formyltetrahydrofolate dehydrogenase [OS=Mus musculus]	2.776	100	2.055	1.47	6.64	1.04	0.144494	1e-17	0.235126	0	20.858	8	6	94	1	902	98.7	5.99	108.83	other metabolic processes	other cell component	other molecular function	Pf00171, Pf00551, Pf02911		Q8CIF2				0	0		78	105.4	216.6			71.43	64.76
High	Master Protein	E9PUA6	Kctd9	submitted name: BTB/POZ domain-containing protein KCTD9 [OS=Mus musculus]	2.733	1.592	1.278	1.45	0.67	0.35	0.130659	0.216042	0.667618	0	31.317	23	6	43	6	389	42.4	6.37	132.08	cell organization and biogenesis;signal transduction		other molecular function	Pf00805, Pf02214, Pf11834	105440	E9PUA6	ENSMUSG00000034327			0	0	38.6	61.5	131.6	168.2	78.55	50.53	40.48	56.61		77	82.8	39.5	27.3	70.8	6.9
High	Master Protein	P58044	Idi1	Isopentenyl-diphosphate Delta-isomerase 1 [OS=Mus musculus]	2.731	2.945	5.374	1.45	1.56	2.43	0.153716	0.0138199	0.00255884	0	42.922	48	7	27	7	227	26.3	6.16	70.67	other metabolic processes;other biological processes	other cytoplasmic organelle;other cell component	other molecular function	Pf00293	102635781; 319554	mmu:319554; P58044; Q4FJU2	ENSMUSG00000058258	Cholesterol biosynthesis	Cholesterol biosynthesis; Cholesterol metabolism with Bloch and Kandutsch-Russell pathways; Exercise-induced circadian regulation	4	0	29.7	87.4	44.4	238.6	14.58	40.25	86.49	109.77	13.2	16.2
High	Master Protein	Q3U6W5	Myd88	Myeloid differentiation primary response protein MyD88 [OS=Mus musculus]	2.719	1.425	1.828	1.44	0.51	0.87	0.0947426	0.388871	0.405061	0.003	4.34	5	1	17	1	296	33.7	5.99	48.65	stress response;signal transduction;other biological processes	other cell component	other molecular function	Pf00531, Pf01582		Q3U6W5				0	0	47.5	67.7	100.7	184.1	64.48	31.99	29.52	69.78	165.5		47.4	65	60.2
High	Master Protein	P62962	Pfn1	Profilin-1 [OS=Mus musculus]	2.696	1.977	3.551	1.43	0.98	1.83	1.0179e-06	0.00257399	1.72759e-08	0	65.664	64	7	191	7	140	14.9	8.28	409.1	cell organization and biogenesis;developmental processes;other biological processes	non-structural extracellular;cytosol;cytoskeleton;nucleus;other cell component	signal transduction activity or receptor binding;cytoskeletal activity;other molecular function	Pf00235	18643	mmu:18643; P10924; P62962	ENSMUSG00000018293	RHO GTPases Activate Formins; PCP/CE pathway; Signaling by ROBO receptors	G13 signaling pathway; Regulation of actin cytoskeleton	5	0	40.8	80.6	61.2	217.4	56.7	50.17	52.28	136.39	46.5	32.9	16.1	10.2	24.1	28.7	18.7
High	Master Protein	P50427	Sts	Steryl-sulfatase [OS=Mus musculus]	2.683	1.94	1.591	1.42	0.96	0.67	0.00260602	0.0298158	0.0587032	0	35.1	14	7	71	7	624	66.5	8.5	162.8	other metabolic processes;other biological processes	other membranes;ER/Golgi;nucleus;other cell component	other molecular function	Pf00884, Pf14707	20905	mmu:20905; P50427				0	0	35	68	114.6	182.4	97.82	35.98	69.77	37.7	145.8	131.3	65.7	72.4	19.4	22.3	41.9
High	Master Protein	Q8VHX6	Flnc	Filamin-C [OS=Mus musculus]	2.625	1.33	1.987	1.39	0.41	0.99	1.33227e-15	0.0339698	2.53431e-08	0	930.072	52	99	3363	86	2726	290.9	5.95	9467.72	cell organization and biogenesis;other biological processes	plasma membrane;other membranes;cytosol;cytoskeleton;other cell component	cytoskeletal activity;other molecular function	Pf00307, Pf00630	68794	B2RY80; B9EKT2; mmu:68794; Q6PAI6; Q8VHX6; Q9JJ38	ENSMUSG00000068699	Cell-extracellular matrix interactions		1	0	52.8	70.2	92.7	184.3	51.66	41.67	36.28	57.87	94	95.2	45.1	43.6	70.7	67.4	31.6
High	Master Protein	O88456		Calpain small subunit 1 [OS=Mus musculus]	2.617	2.001	4.286	1.39	1	2.1	0.00353865	0.02325	1.93316e-05	0	77.519	56	9	173	9	269	28.4	5.63	514.25										0	0	42.3	84.6	51.7	221.4	63.52	35.26	55.98	117.12	75.7	46	20.7	22.8	35.7	51.9	28
High	Master Protein	Q8VBX6	Mpdz	Multiple PDZ domain protein [OS=Mus musculus]	2.586	1.89	2.609	1.37	0.92	1.38	0.13018	0.112219	0.0957315	0	35.732	9	7	45	7	2055	218.6	5.02	150.72	cell adhesion;cell organization and biogenesis;transport;developmental processes	plasma membrane;other membranes;other cell component		Pf00595, Pf09045, Pf16667	17475	B7ZNA1; mmu:17475; O08783; Q6P7U4; Q80ZY8; Q8BKJ1; Q8C0H8; Q8VBV5; Q8VBX6; Q8VBY0; Q9Z1K3	ENSMUSG00000028402		Kit receptor signaling pathway	1	0	41.4	78.3	77.7	202.6	108.82	51.43	83.21	71.3	163.3	161.6	12.1	8.6	45.1	26.3	38.5
High	Master Protein	P19182	Ifrd1	Interferon-related developmental regulator 1 [OS=Mus musculus]	2.575	1.626	2.067	1.36	0.7	1.05	0.00385356	0.118647	0.0128298	0	69.706	34	11	168	11	449	49.9	7.18	425.27	cell organization and biogenesis;other biological processes	cytosol;nucleus;other cell component	other molecular function	Pf04836, Pf05004	15982	mmu:15982; P19182; P21835; P70228; Q80XM4	ENSMUSG00000001627		Hypertrophy model	1	0	45.3	73.6	91.7	189.5	73.61	74.3	74.63	128.39	78.8	49.9	19.4	10.9	11.2	15.2	37.7
High	Master Protein	Q3TN31	Psma7	Proteasome subunit alpha type [OS=Mus musculus]	2.575	1.293	1.556	1.36	0.37	0.64	0.00555851	0.366668	0.135925	0	46.95	37	7	108	7	248	27.9	8.78	275.02	protein metabolism;other metabolic processes	nucleus;other cell component		Pf00227, Pf10584		Q3TN31				0	0	51.5	66.6	110.3	171.6	47.85	47.64	43.63	87.65	77.5	27.9	41.5	45.5	43.1	10.4	67.2
High	Master Protein	Q61945		submitted name: NCAM [OS=Mus musculus]	2.571	100	100	1.36	6.64	6.64	0.131234	1e-17	1e-17	0	11.191	57	2	18	1	49	5.2	8.68	48.74				Pf00041						0	0		112		288		36.07		81.16
High	Master Protein	Q91WT8	Rbm47	RNA-binding protein 47 [OS=Mus musculus]	2.534	2.085	1.432	1.34	1.06	0.52	0.134932	0.0495942	0.441908	0	50.76	21	8	61	8	590	64	8.19	159.49	RNA metabolism OR transcription;other metabolic processes;other biological processes	nucleus	nucleic acid binding activity	Pf00076	245945	mmu:245945; Q3UQC7; Q8BZE8; Q91WT8	ENSMUSG00000070780		mRNA processing; Tyrobp causal network in microglia	2	0	33.2	69.2	122.4	175.3	129.04	86.57	70.68	56.39	188.1	199.6	60.9	31.1	8.1	9.5	26.9
High	Master Protein	Q6P5F9	Xpo1	Exportin-1 [OS=Mus musculus]	2.529	1.365	2.998	1.34	0.45	1.58	0.0163195	0.351068	0.00491298	0	88.122	20	14	118	14	1071	123	6.07	381.66	transport;other biological processes	other membranes;cytosol;nucleus;other cell component	nucleic acid binding activity;other molecular function	Pf03810, Pf08389, Pf08767, Pf18777, Pf18784, Pf18787	103573	mmu:103573; Q6P5F9	ENSMUSG00000020290	Cyclin A/B1/B2 associated events during G2/M transition; Separation of Sister Chromatids; Amplification of signal from unattached kinetochores via a MAD2 inhibitory signal; Resolution of Sister Chromatid Cohesion; RHO GTPases Activate Formins; EML4 and NUDC in mitotic spindle formation; MAPK6/MAPK4 signaling; Heme signaling; Deactivation of the beta-catenin transactivating complex; HuR (ELAVL1) b…		12	0	57.4	78.3	66.1	198.2	44.17	46.79	76.03	83.23	93.9	47.8	22.5	41.8	61.5	48.9	62.8
High	Master Protein	Q543X6	Map2k4	Protein kinase domain-containing protein [OS=Mus musculus]	2.509	2.848	3.196	1.33	1.51	1.68	0.0469937	0.0166792	0.0118741	0	33.543	23	6	47	6	397	44.1	8.07	129.68	protein metabolism;other metabolic processes;stress response;developmental processes;signal transduction;other biological processes	cytosol;nucleus;other cell component	kinase activity;other molecular function	Pf00069	26398	mmu:26398; Q543X6			Oxidative damage response; MicroRNAs in cardiomyocyte hypertrophy; IL-6 signaling pathway; Mapk signaling pathway; FAS pathway and stress induction of HSP regulation; Insulin signaling	6	0	30.2	86.1	67.6	216.1	97.42	52.16	93.99	83.77	13	22.1	32.2	59.3	19	115	8.3
High	Master Protein	K7QD41	Ptk2b	Non-specific protein-tyrosine kinase [OS=Mus musculus]	2.473	1.448	1.967	1.31	0.53	0.98	0.074053	0.310737	0.12496	0	55.107	15	12	50	11	1009	115.7	6.35	118.32	cell adhesion;cell cycle OR cell proliferation;cell organization and biogenesis;protein metabolism;other metabolic processes;stress response;transport;developmental processes;signal transduction;other biological processes	plasma membrane;other membranes;cytoskeleton;nucleus;other cell component	transporter activity;kinase activity;other molecular function	Pf00373, Pf03623, Pf07714, Pf18038	19229	K7QD41; mmu:19229			IL-5 signaling pathway; Chemokine signaling pathway; IL-7 signaling pathway; IL-6 signaling pathway; IL-2 signaling pathway; EGFR1 signaling pathway	6	0	51	73.8	92.8	182.5	97.85	89.87	87.91	107.25	203.3	145.9	50.7	146.1	16.9	23.4	27.5
High	Master Protein	Q3TJG6	Ptges3	CS domain-containing protein [OS=Mus musculus]	2.46	1.739	2.513	1.3	0.8	1.33	1.42495e-05	0.011709	2.96683e-05	0	78.09	51	8	161	8	160	18.7	4.55	402.12	other metabolic processes	other cell component	other molecular function	Pf04969		Q3TJG6				0	0	45.9	79.8	78.1	196.3	41.04	30.72	35.48	119.71	41.9	21.5	17.9	8	36.5	26.3	25.4
High	Master Protein	A0A0A6YXY0	Txndc9	submitted name: Thioredoxin domain-containing protein 9 [OS=Mus musculus]	2.455	1.583	4.684	1.3	0.66	2.23	0.248091	0.192211	0.0121945	0	30.279	35	6	21	6	188	21.9	5.91	48.21				Pf00085		A0A0A6YXY0	ENSMUSG00000058407			0	0	54.8	86.8	45.5	213	39.42	65.4	76.56	132.01	29.2	27.5	20.1	41.1	52.1	34	23.4
High	Master Protein	B9EKQ1	Tbc1d8b	submitted name: Tbc1d8b protein [OS=Mus musculus]	2.433	1.269	2.304	1.28	0.34	1.2	0.172247	0.498587	0.233847	0	29.852	7	5	15	5	1110	127.4	5.52	42.8			other molecular function	Pf00566, Pf02893		B9EKQ1				0	0	59.7	75.8	80.1	184.4	15.52	28.39	40.59	112.19	50.4	73.2	56.3		52.9	63.2
High	Master Protein	P33434	Mmp2	72 kDa type IV collagenase [OS=Mus musculus]	2.431	2.048	3.981	1.28	1.03	1.99	0.224134	0.0840431	0.0362505	0	28.303	15	6	46	6	662	74.1	5.53	127.43	cell organization and biogenesis;protein metabolism;other metabolic processes;stress response;developmental processes;other biological processes	extracellular matrix;plasma membrane;other membranes;cytoskeleton;mitochondrion;nucleus;other cell component	other molecular function	Pf00040, Pf00045, Pf00413, Pf01471	17390	mmu:17390; P33434	ENSMUSG00000031740	Collagen degradation; Extra-nuclear estrogen signaling; EPH-ephrin mediated repulsion of cells; Activation of Matrix Metalloproteinases	Lung fibrosis; IL-3 signaling pathway; Matrix metalloproteinases	8	0	43.1	88.3	53.9	214.6	105.39	57.79	50.61	74.29	288.7	269.8		31.5	45.8	31.7
High	Master Protein	Q61699	Hsph1	Heat shock protein 105 kDa [OS=Mus musculus]	2.425	1.32	1.936	1.28	0.4	0.95	1.41699e-06	0.148695	0.000509885	0	212.846	52	33	301	32	858	96.3	5.53	788.65	stress response;other biological processes	non-structural extracellular;cytosol;nucleus;other cell component	cytoskeletal activity;other molecular function	Pf00012	15505	mmu:15505; Q3TNS2; Q3UIY8; Q61699; Q62578; Q62579; Q6A0A5; Q8C430; Q8VCW6	ENSMUSG00000029657	Regulation of HSF1-mediated heat shock response		1	1	55.8	73.6	92.2	178.5	35.82	36.01	30.32	91.58	75.9	84.8	45.2	38.3	48.1	41.6	41.7
High	Master Protein	Q61827	Mafk	Transcription factor MafK [OS=Mus musculus]	2.402	1.322	2.823	1.26	0.4	1.5	0.0784988	0.372395	0.0236631	0	9.774	14	3	31	3	156	17.5	10.1	76.69	RNA metabolism OR transcription;developmental processes;other biological processes	nucleus	nucleic acid binding activity;other molecular function	Pf03131	17135	mmu:17135; Q60600; Q61827	ENSMUSG00000018143	Factors involved in megakaryocyte development and platelet production; Heme signaling; Regulation of BACH1 activity	Ethanol metabolism resulting in production of ROS by CYP2E1	4	0	60.4	79.8	67.9	191.8	44.59	27.94	44.95	73.08	136.7	79.5	88.6	46.1	55.8		45.5
High	Master Protein	Q99PT1	Arhgdia	Rho GDP-dissociation inhibitor 1 [OS=Mus musculus]	2.395	1.615	2.917	1.26	0.69	1.54	0.187936	0.175351	0.0572738	0	49.196	34	6	28	6	204	23.4	5.2	69.68	signal transduction;other biological processes	non-structural extracellular;plasma membrane;other membranes;cytosol;nucleus;other cell component	enzyme regulator activity;other molecular function	Pf02115	192662	mmu:192662; Q5M9P6; Q8BPI0; Q99KC4; Q99PT1	ENSMUSG00000025132	RHOA GTPase cycle; CDC42 GTPase cycle; RAC1 GTPase cycle; RHOC GTPase cycle; RHOG GTPase cycle; RHOH GTPase cycle; RAC2 GTPase cycle; Axonal growth stimulation; Axonal growth inhibition (RHOA activation)		9	0	51.2	82.7	67.9	198.1	78.84	75.01	78.21	122.24	93.6	78.3	23.1		74.8	73.9	23.5
High	Master Protein	Q4FE56	Usp9x	Ubiquitinyl hydrolase 1 [OS=Mus musculus]	2.382	1.4	1.999	1.25	0.49	1	1.31276e-05	0.0643709	0.000603231	0	268.683	29	51	325	50	2554	290	5.83	822.7	cell organization and biogenesis;protein metabolism;other metabolic processes;transport;developmental processes;signal transduction;other biological processes	cytosol;other cell component	other molecular function	Pf00443, Pf12030	22284	mmu:22284; Q4FE56	ENSMUSG00000031010			0	1	54	75.7	90.1	180.2	44	20.75	36.19	96.31	90.6	89.8	37.3	36.9	60	68.2	42.2
High	Master Protein	Q80ZL3	Eps15	submitted name: Epidermal growth factor receptor pathway substrate 15 [OS=Mus musculus]	2.378	2.61	3.651	1.25	1.38	1.87	0.0231323	0.0260829	0.00184916	0	77.557	22	14	51	14	897	98.4	4.6	125.72			other molecular function	Pf12763	13858	mmu:13858; Q80ZL3			EGFR1 signaling pathway	1	0	34.7	90.7	59	215.6	96.05	105.27	96.35	112.67	12.2	11.4		109.3	11.7	21.4	19.7
High	Master Protein	Q9JHZ2	Ankh	Progressive ankylosis protein [OS=Mus musculus]	2.351	1.562	1.774	1.23	0.64	0.83	0.276383	0.248707	0.312162	0	14.607	7	3	26	3	492	54.3	7.88	53.55	other metabolic processes;transport;other biological processes	non-structural extracellular;plasma membrane;other membranes	transporter activity	Pf07260	11732	mmu:11732; O35138; O35139; Q9JHZ2	ENSMUSG00000022265	Miscellaneous transport and binding events		1	0	48.2	75.2	99.7	176.9	121.53	139.64	92.91	53.56	172.1	329.3		2.3		8.3
High	Master Protein	E9QAJ9	Arhgap17	submitted name: Rho GTPase-activating protein 17 [OS=Mus musculus]	2.344	2.294	1.884	1.23	1.2	0.91	0.183504	0.0449052	0.260389	0	34.301	16	8	17	8	818	88.9	8.12	40.59	signal transduction	other cell component		Pf00620, Pf03114	70497	E9QAJ9	ENSMUSG00000030766			0	0	34.7	79.6	99	186.6	83.38	84.64	75.59	111.66	8.8	32.7		22.2	39.5	23.5
High	Master Protein	P49615	Cdk5	Cyclin-dependent-like kinase 5 [OS=Mus musculus]	2.342	1.429	2.161	1.23	0.52	1.11	0.282919	0.337516	0.159992	0	27.258	29	6	91	5	292	33.3	7.66	186.59	cell adhesion;cell-cell signaling;cell cycle OR cell proliferation;cell organization and biogenesis;protein metabolism;other metabolic processes;stress response;transport;developmental processes;signal transduction;other biological processes	plasma membrane;other membranes;cytosol;cytoskeleton;nucleus;other cell component	signal transduction activity or receptor binding;transporter activity;cytoskeletal activity;kinase activity;other molecular function	Pf00069	12568	mmu:12568; P49615	ENSMUSG00000028969	Regulation of TP53 Activity through Phosphorylation; DARPP-32 events; CRMPs in Sema3A signaling	Alzheimer's disease; IL-6 signaling pathway	5	0	54.6	78	84.6	182.8	48.37	49.09	94.15	80.35	79	101.3		49.1		40.6
High	Master Protein	Q3UJD6	Usp19	Ubiquitin carboxyl-terminal hydrolase 19 [OS=Mus musculus]	2.336	1.503	1.551	1.22	0.59	0.63	0.0058515	0.102915	0.0488297	0	100.698	23	18	290	18	1360	150.5	6.38	931.91	protein metabolism;other metabolic processes;stress response;other biological processes	other membranes;cytosol;ER/Golgi	other molecular function	Pf00443, Pf01753, Pf04969, Pf16602	71472	mmu:71472; Q3TAC9; Q3TUE6; Q3UJD6; Q6P9T0; Q80TP5; Q80ZW5	ENSMUSG00000006676	Ub-specific processing proteases		1	0	48.3	72.6	109.4	169.7	176.63	16.34	30.3	25.75	647.2	99.2	22	28.1	56.8	47.1	97.7
High	Master Protein	Q9DBJ3	Baiap2l1	Brain-specific angiogenesis inhibitor 1-associated protein 2-like protein 1 [OS=Mus musculus]	2.334	1.439	2.104	1.22	0.53	1.07	0.185425	0.236712	0.191376	0	20.096	14	5	34	5	514	57.2	8.75	91.34	cell organization and biogenesis;other biological processes	plasma membrane;other membranes;cytosol;cytoskeleton;nucleus	cytoskeletal activity;other molecular function	Pf08397, Pf14604	66898	mmu:66898; Q9DBJ3	ENSMUSG00000038859	RAC1 GTPase cycle; RAC2 GTPase cycle; RAC3 GTPase cycle; RHOF GTPase cycle		4	0	54.1	77.9	86.4	181.7	86.25	51.66	95.54	48.91	157.6	178.7	66	43.6	20.9		25.3
High	Master Protein	A2A6H1	Lasp1	submitted name: LIM and SH3 domain protein 1 [OS=Mus musculus]	2.334	2.118	100	1.22	1.08	6.64	0.209964	0.0677475	1e-17	0	24.45	66	5	78	1	56	6.5	8.5	204.09		other cell component	cytoskeletal activity	Pf00880		A2A6H1	ENSMUSG00000038366			0	0	49.6	105.1		245.3	140.61	57.31		44.77		1094.7		43.6	222.1
High	Master Protein	F7B6A4	Kctd17	submitted name: Potassium channel tetramerisation domain-containing 17 [OS=Mus musculus]	2.331	2.97	4.082	1.22	1.57	2.03	0.269502	0.0113674	0.014551	0	23.485	34	4	29	4	206	23.6	4.63	98.69	cell organization and biogenesis;protein metabolism;other metabolic processes;other biological processes	ER/Golgi;other cell component	other molecular function	Pf02214		F7B6A4	ENSMUSG00000033287			0	0	31.8	94.4	53.9	220	119.26	61.08	94.75	97.97	43.8		8.6			176.7	17.5
High	Master Protein	Q3UMA4	Fermt2	B41 domain-containing protein [OS=Mus musculus]	2.318	100	100	1.21	6.64	6.64	0.220185	1e-17	1e-17	0	157.67	43	21	433	1	680	77.4	6.15	1220.73	signal transduction			Pf00373, Pf18124		Q3UMA4				0	0		120.6		279.4		43.46		50.82
High	Master Protein	Q63844	Mapk3	Mitogen-activated protein kinase 3 [OS=Mus musculus]	2.312	2.323	7.759	1.21	1.22	2.96	0.275608	0.0415978	0.000376049	0	43.361	33	8	120	4	380	43	6.61	285.09	cell cycle OR cell proliferation;cell organization and biogenesis;protein metabolism;RNA metabolism OR transcription;other metabolic processes;stress response;transport;developmental processes;signal transduction;other biological processes	plasma membrane;other membranes;cytosol;cytoskeleton;mitochondrion;ER/Golgi;nucleus;other cytoplasmic organelle;other cell component	kinase activity;other molecular function	Pf00069	26417	mmu:26417; Q61531; Q63844; Q8K0X5; Q91YW5	ENSMUSG00000063065	Regulation of actin dynamics for phagocytic cup formation; FCERI mediated MAPK activation; Regulation of HSF1-mediated heat shock response; PI5P, PP2A and IER3 Regulate PI3K/AKT Signaling; NCAM signaling for neurite out-growth; Downregulation of SMAD2/3:SMAD4 transcriptional activity; Senescence-Associated Secretory Phenotype (SASP); MAP2K and MAPK activation; Signal transduction by L1; ESR-media…	IL-9 signaling pathway; TGF-beta signaling pathway; EPO receptor signaling; IL-5 signaling pathway; MicroRNAs in cardiomyocyte hypertrophy; Mechanisms associated with pluripotency; Alzheimer's disease; Chemokine signaling pathway; Spinal cord injury; Mapk cascade; Delta-Notch signaling pathway; Focal adhesion: PI3K-Akt-mTOR signaling pathway; IL-7 signaling pathway; Novel Jun-Dmp1 pathway; BMP si…	65	0	42.6	99	29.5	228.9	78.29	52.88	83.51	48	33.1	24.2	56.2	41.9	150.6	49.1	40
High	Master Protein	Q9D8W7	Ociad2	OCIA domain-containing protein 2 [OS=Mus musculus]	2.292	1.595	1.27	1.2	0.67	0.35	0.00284222	0.0621889	0.199977	0	20.662	25	4	89	4	154	16.9	9.41	161.36	other biological processes	other cytoplasmic organelle		Pf07051	433904	mmu:433904; Q9D8W7	ENSMUSG00000029153			0	0	43.8	69.9	126.1	160.2	72.07	55.67	36.54	36.35	26.6	142.7	51.2	60.7	68.2	90.8	35.9
High	Master Protein	Q8CG79	Tp53bp2	Apoptosis-stimulating of p53 protein 2 [OS=Mus musculus]	2.268	1.26	1.682	1.18	0.33	0.75	0.290057	0.461835	0.361325	0	10.028	4	3	19	3	1128	125.2	6.34	44.89	cell cycle OR cell proliferation;developmental processes;signal transduction;other biological processes	cytosol;nucleus;other cell component	other molecular function	Pf12796, Pf14604	209456	mmu:209456; Q3UYM7; Q8CG79; Q8K2L5		Regulation of TP53 Activity through Association with Co-factors		1	0	58.7	73.9	99.7	167.7	40.6	40.26	47.42	67.99	89	85.7	90.8	48.1	101.7	27	39.1
High	Master Protein	B2RRY4	Pals1	MAGUK p55 subfamily member 5 [OS=Mus musculus]	2.242	1.747	2.04	1.16	0.81	1.03	0.0904628	0.133738	0.0866803	0	45.595	21	8	35	8	675	77.2	6.09	90.87	cell organization and biogenesis;developmental processes;other biological processes	plasma membrane;other membranes;other cell component	other molecular function	Pf00595, Pf00625, Pf02828, Pf07653, Pf09060	56217	B2RRY4; mmu:56217				0	0	46.6	81.4	89.5	182.5	61.66	62.65	54.51	127.64	61.1	38.4	5.7	57.2	32.1	63.3	22.2
High	Master Protein	Q4VC33	Maea	E3 ubiquitin-protein transferase MAEA [OS=Mus musculus]	2.24	1.31	1.373	1.16	0.39	0.46	0.0361529	0.33113	0.284952	0	44.195	33	9	75	9	396	45.3	8.69	212.11	cell adhesion;cell cycle OR cell proliferation;cell organization and biogenesis;protein metabolism;other metabolic processes;other biological processes	plasma membrane;other membranes;cytoskeleton;nucleus;other cell component	cytoskeletal activity;other molecular function	Pf10607	59003	mmu:59003; Q3TFH0; Q3U7T6; Q4VC33; Q5XKE6; Q8BPI3; Q8BSA1; Q9JK49	ENSMUSG00000079562			0	0	54.2	71	115.8	159	52.2	56.73	72.86	72.3	41.3	35.5	45.7	66.3	17.6	34.9	102
High	Master Protein	Q9JMH6	Txnrd1	Thioredoxin reductase 1, cytoplasmic [OS=Mus musculus]	2.2	100	100	1.14	6.64	6.64	7.17824e-11	1e-17	1e-17	0	400.796	63	34	1612	1	613	67	7.44	4817.11	cell cycle OR cell proliferation;other metabolic processes;stress response;developmental processes;other biological processes	cytosol;nucleus;other cell component	other molecular function	Pf02852, Pf07992	50493	mmu:50493; Q3UEB7; Q3UK84; Q8CI31; Q99P49; Q9CSV5; Q9JMH6	ENSMUSG00000020250	TP53 Regulates Metabolic Genes; Interconversion of nucleotide di- and triphosphates; Detoxification of Reactive Oxygen Species; Metabolism of ingested MeSeO2H into MeSeH	Selenium metabolism / selenoproteins; Folic acid network; Oxidative stress response; Oxidative stress and redox pathway	8	41	0.4	124.5	1.1	274	49.95	26.68	40.9	45.9	0.7	0.5	0.3	0.2	0.2	0.4	0.2
High	Master Protein	Q9JM08	Hdac3	Histone deacetylase [OS=Mus musculus]	2.195	1.523	2.921	1.13	0.61	1.55	0.00297935	0.0936161	5.01043e-05	0	25.101	23	7	60	1	428	48.9	5.17	112.87	cell organization and biogenesis;protein metabolism;other metabolic processes	nucleus	other molecular function	Pf00850	15183	mmu:15183; Q9JM08			Estrogen signaling	1	0	57	86.9	65.3	190.7	38.47	43.22	75.96	67.8	78.4	75.6	30.6	25.9	59.8	64.7	41.1
High	Master Protein	Q9Z247	Fkbp9	Peptidyl-prolyl cis-trans isomerase FKBP9 [OS=Mus musculus]	2.16	13.345	39.842	1.11	3.74	5.32	4.20686e-07	1e-17	1e-17	0	78.791	28	13	129	13	570	63	5.21	353.97	other biological processes	ER/Golgi	other molecular function	Pf00254, Pf13202	27055	mmu:27055; Q80ZZ6; Q8R386; Q9CVM0; Q9JHX5; Q9Z247	ENSMUSG00000029781			0	0	9.1	121.6	6.6	262.7	63.23	30.23	27.38	29.47	9	8.4	7.8	8.7	18.6	15	3.5
High	Master Protein	A2RTT4	Ube2n	submitted name: Ubiquitin-conjugating enzyme E2N [OS=Mus musculus]	2.159	1.529	2.643	1.11	0.61	1.4	0.0505835	0.213216	0.0110193	0	14.816	24	4	48	4	152	17.1	6.57	91.56			other molecular function	Pf00179	93765	A2RTT4; mmu:93765				0	0	56.5	86.4	70.6	186.5	51.89	61.09	72.7	70.12	157.2	77.9	65.4	32.1	50.8	42.8	54.7
High	Master Protein	D9J2Z9	Pdlim5	submitted name: ENH isoform 1b [OS=Mus musculus]	2.137	2.565	2.185	1.1	1.36	1.13	0.0269907	0.00274778	0.00834678	0	239.836	65	22	820	7	482	52.4	7.87	2311.56			other molecular function	Pf00412, Pf00595, Pf15936	56376	D9J2Z9	ENSMUSG00000028273			0	0	34.6	88.8	86.8	189.8	130.37	108.5	68.16	110.67	146.9	153.6	6.2	16.9	35	23.9	8.1
High	Master Protein	Q8K0D0	Cdk17	Cyclin-dependent kinase 17 [OS=Mus musculus]	2.128	1.278	1.922	1.09	0.35	0.94	0.0236567	0.301429	0.0385351	0	35.134	19	9	125	4	523	59.5	9.03	268.91	cell cycle OR cell proliferation;protein metabolism;other metabolic processes;other biological processes	nucleus;other cell component	kinase activity;other molecular function	Pf00069	237459	mmu:237459; Q8K0D0	ENSMUSG00000020015			0	3	62.4	79.7	88.3	169.7	71.75	54.75	46	82.39	56	143.4	50.4	57.7	16.2	80.8	19.7
High	Master Protein	Q5SYH2	Tmem199	Transmembrane protein 199 [OS=Mus musculus]	2.125	1.989	1.311	1.09	0.99	0.39	0.0595203	0.0694386	0.37962	0	26.258	29	4	53	4	208	23.1	9.1	122.54	cell organization and biogenesis;protein metabolism;other metabolic processes;other biological processes	other membranes;ER/Golgi;other cytoplasmic organelle;other cell component		Pf11712	195040	mmu:195040; Q5SYH2	ENSMUSG00000051232			0	0	38.3	76.2	123.5	162	123.7	77.35	68.17	29.54	340	134	26.4	15.4	106.7	112.9	30.5
High	Master Protein	Q78YZ6	Scoc	Short coiled-coil protein [OS=Mus musculus]	2.097	1.591	1.777	1.07	0.67	0.83	0.0847599	0.203395	0.151972	0	8.493	14	1	17	1	125	14.1	4.68	57.49	other biological processes	other membranes;cytosol;ER/Golgi;nucleus;other cytoplasmic organelle		Pf10224	56367	B2RV68; mmu:56367; Q32NY7; Q3TJC8; Q58E48; Q5U450; Q78YZ6; Q9WU55	ENSMUSG00000063253	Retrograde transport at the Trans-Golgi-Network		1	0	51.2	81.5	96.2	171	44.54	60.11	41.22	59.45	149.4	131.7	53	42	78.3	68.4	57.2
High	Master Protein	Q80UK0	Sestd1	SEC14 domain and spectrin repeat-containing protein 1 [OS=Mus musculus]	2.079	1.264	2.321	1.06	0.34	1.21	0.329174	0.464065	0.135178	0	21.01	12	5	13	5	696	79.3	5.1	29.74	other biological processes	other membranes;cytoskeleton	other molecular function	Pf13716	228071	mmu:228071; Q3TLJ1; Q80UK0; Q810W3; Q8CI09	ENSMUSG00000042272			0	0	66.4	83.9	75.2	174.5	34.13	44.89	66.24	107.26	64.3				36.9		64
High	Master Protein	P16045	Lgals1	Galectin-1 [OS=Mus musculus]	2.076	2.209	2.494	1.05	1.14	1.32	4.37941e-07	1.77705e-07	3.241e-09	0	118.68	70	9	324	9	135	14.9	5.49	708.57	cell adhesion;other biological processes	non-structural extracellular;cytosol;nucleus;other cell component	other molecular function	Pf00337	16852	mmu:16852; P05163; P11946; P16045; P17601; Q4FZH4; Q99M27; Q9D0X0	ENSMUSG00000068220	Regulation of Insulin-like Growth Factor (IGF) transport and uptake by Insulin-like Growth Factor Binding Proteins (IGFBPs); Post-translational protein phosphorylation		2	0	41.5	91.7	76.4	190.4	80.29	58.69	9.34	125.42	89.2	69.8	20.3	21.6	47	65.1	17.5
High	Master Protein	Q91YP3	Dera	Deoxyribose-phosphate aldolase [OS=Mus musculus]	2.072	1.64	2.563	1.05	0.71	1.36	0.0660524	0.175251	0.0139983	0	40.589	30	6	69	6	318	35	8.72	181.66	other metabolic processes	nucleus;other cell component	other molecular function	Pf01791	232449	mmu:232449; Q3UD33; Q91YP3; Q9CZI8	ENSMUSG00000030225	Neutrophil degranulation; Pentose phosphate pathway		2	0	54.3	89.1	72	184.6	80.62	67.99	103.98	49.36	112.8	166.9	31.2	44.6	72	76.1	40.6
High	Master Protein	P51480	Cdkn2a	Cyclin-dependent kinase inhibitor 2A [OS=Mus musculus]	2.058	1.614	2.054	1.04	0.69	1.04	0.0324331	0.0916961	0.0221281	0	31.593	45	4	98	4	168	17.9	6.52	179.09	cell cycle OR cell proliferation;cell organization and biogenesis;protein metabolism;RNA metabolism OR transcription;other metabolic processes;stress response;other biological processes	mitochondrion;nucleus;other cell component	enzyme regulator activity;other molecular function		12578	A2ANM1; A2ANM2; mmu:12578; O89088; P51480; P97510; P97937; Q6PEA2; Q78E39; Q78E57; Q792X7; Q9QWH6; Q9QWH7; Q9QWH8	ENSMUSG00000044303		Mechanisms associated with pluripotency; Novel Jun-Dmp1 pathway; G1 to S cell cycle control	3	0	53	85.5	85.7	175.9	25.89	53.42	59.91	137.31	36.7	39.6	47.4	38.4	36.4	28.5	28.7
High	Master Protein	E9Q3C1	C2cd2	C2 domain-containing protein 2 [OS=Mus musculus]	2.045	100	100	1.03	6.64	6.64	7.58887e-07	1e-17	1e-17	0	28.248	11	5	37	5	696	76.5	7.72	79.08		other membranes		Pf00168, Pf18696	207781	E9Q3C1; mmu:207781; Q3TE01; Q3UP20; Q5DTR6; Q80XM8	ENSMUSG00000045975			0	0	1.1	130.5	1.6	266.8	66.49	23.68	34.75	39.75	1	0.8	0.9	0.5	2.2	0.9	0.3
High	Master Protein	P10493	Nid1	Nidogen-1 [OS=Mus musculus]	2.042	1.371	1.399	1.03	0.46	0.48	0.00460701	0.0921931	0.0847691	0	170.226	34	26	323	25	1245	136.5	5.44	913.77	cell adhesion;cell organization and biogenesis;developmental processes;other biological processes	non-structural extracellular;extracellular matrix;plasma membrane;other membranes;other cell component	other molecular function	Pf00058, Pf00086, Pf06119, Pf07474, Pf07645, Pf12662, Pf12947, Pf14670	18073	mmu:18073; P10493; Q3TKX9; Q8BQI3; Q8C3U8; Q8C9P6	ENSMUSG00000005397	Laminin interactions; Degradation of the extracellular matrix		2	1	55.7	76.5	111.6	156.1	51.58	47.99	36.87	63.75	106.2	73.7	36.4	19.8	113	75.2	38.5
High	Master Protein	Q542A3	Serpinb2	submitted name: Serine (Or cysteine) peptidase inhibitor, clade B, member 2 [OS=Mus musculus]	2.031	2.119	2.496	1.02	1.08	1.32	0.39551	0.0616113	0.119016	0	35.644	24	8	13	8	415	46.3	5.14	30.01	stress response;other biological processes	non-structural extracellular	enzyme regulator activity	Pf00079	18788	mmu:18788; Q542A3			Blood clotting cascade	1	0	43.7	92.7	75.4	188.2	40.87	81.07	53.57	136.06						20	54.9
High	Master Protein	E9Q921	Aff1	submitted name: AF4/FMR2 family member 1 [OS=Mus musculus]	2.023	1.395	1.3	1.02	0.48	0.38	0.371346	0.333351	0.668512	0	24.376	5	5	34	5	1226	132.5	9.17	76.1	other biological processes	nucleus		Pf05110, Pf18875, Pf18876	17355	E9Q921; mmu:17355	ENSMUSG00000029313			0	0	54.1	75.5	117.5	152.8	45.96	39.66	60.36	64.71		29.6
High	Master Protein	Q3TC96	Ccnd1	Cyclin N-terminal domain-containing protein [OS=Mus musculus]	2.021	1.256	1.473	1.02	0.33	0.56	0.339479	0.56383	0.594424	0	45.14	37	7	25	6	295	33.4	5.11	72.34		nucleus;other cell component		Pf00134, Pf02984		Q3TC96				0	1	61.3	77.1	105.8	155.8	52.4	84.03	53.76	160.99	40	46.7		11	36.6	10.6	26.7
High	Master Protein	Q61482	Cdebp	submitted name: CDE1-binding protein CDEBP [OS=Mus musculus]	2.009	1.79	2.166	1.01	0.84	1.12	0.331726	0.115143	0.174971	0	22.997	13	6	31	6	763	86.7	4.75	63.93		other membranes	enzyme regulator activity;other molecular function	Pf00014, Pf02177, Pf10515, Pf12924, Pf12925		Q61482				0	0	49.7	89	82.5	178.8	111.05	76.29	78.2	63.31	291.2	242.2	18.8
High	Master Protein	Q8BLY2	Tars3	Threonine--tRNA ligase 2, cytoplasmic [OS=Mus musculus]	2.008	100	100	1.01	6.64	6.64	0.350794	1e-17	1e-17	0	9.225	4	3	32	1	790	91.3	7.53	54.47	protein metabolism;RNA metabolism OR transcription;other metabolic processes	nucleus;other cell component	other molecular function	Pf00587, Pf02824, Pf03129, Pf07973	272396	mmu:272396; Q8BLY2; Q8CHT2	ENSMUSG00000030515			0	0		133		267		25.59		30.15
High	Master Protein	Q9Z2G6-2	Sel1l	Isoform 2 of Protein sel-1 homolog 1 [OS=Mus musculus]	1.988	1.38	1.599	0.99	0.46	0.68	3.18566e-06	0.0152131	0.000829457	0	189.648	48	21	588	21	740	82.4	5.87	1901.24						Q9Z2G6-2				0	0	58.5	80.7	100.4	160.5	118.64	152.59	106.31	118.43	28.2	189.2	13.3	165.3	17.7	336.9	11.1
High	Master Protein	Q61792	Lasp1	LIM and SH3 domain protein 1 [OS=Mus musculus]	1.983	1.606	3.529	0.99	0.68	1.82	0.000205172	0.0231237	1.01603e-08	0	76.582	38	13	247	9	263	30	7.05	569.48	transport	cytoskeleton;other cell component	transporter activity;cytoskeletal activity;other molecular function	Pf00412, Pf00880, Pf14604	16796	mmu:16796; Q61792; Q62416	ENSMUSG00000038366			0	3	59.8	96	53.9	190.3	128.18	104.98	43.14	83.73	292.2	406.5	29.9	33.5	102.5	114.5	39.6
High	Master Protein	P62748	Hpcal1	Hippocalcin-like protein 1 [OS=Mus musculus]	1.978	1.344	3.009	0.98	0.43	1.59	0.148767	0.329319	0.0206688	0	25.014	30	5	51	5	193	22.3	5.5	108.11		other membranes	other molecular function	Pf13499, Pf13833	53602	mmu:53602; P35333; P62748	ENSMUSG00000071379			0	0	68	91.4	60	180.6	120.36	64.42	49.77	57.79	427.8	289.4	52.9	25.6	115.5	67.1	38.8
High	Master Protein	Q5D098	Psmb7	Proteasome subunit beta [OS=Mus musculus]	1.977	1.807	1.53	0.98	0.85	0.61	0.428674	0.132681	0.455413	0	26.266	31	6	33	6	276	29.7	7.99	67.82	protein metabolism;other metabolic processes	nucleus;other cell component	other molecular function	Pf00227, Pf12465		Q5D098				0	0	45.9	83	107.2	164	94.57	54.18	76.82	120.13	11.1	108.8		86.2	6.1	85.3
High	Master Protein	Q3UJ36	Actg2	submitted name: Uncharacterized protein [OS=Mus musculus]	1.959	1.259	2.049	0.97	0.33	1.04	0.314058	0.438694	0.150671	0	561.979	89	35	11397	2	376	41.9	5.48	29386.2	other biological processes	other cell component		Pf00022	11468	mmu:11468; Q3UJ36				0	0	67.5	84.9	81.2	166.4	14.67	27.12	43.84	26.66	254.2	206.4
High	Master Protein	Q91XH5	Spr	Sepiapterin reductase [OS=Mus musculus]	1.953	1.53	2.545	0.97	0.61	1.35	0.388257	0.271994	0.170869	0	55.291	51	10	28	10	262	27.9	6.21	78.9	other metabolic processes	cytosol;nucleus	other molecular function	Pf00106	20751	mmu:20751; Q91XH5	ENSMUSG00000033735			0	0	59.8	91.4	70.2	178.6	65.46	101.99	53.29	145.6	18.9	53.5	6.3	37.9	50.1	22.7
High	Master Protein	O08553	Dpysl2	Dihydropyrimidinase-related protein 2 [OS=Mus musculus]	1.946	1.348	1.437	0.96	0.43	0.52	0.0420763	0.214624	0.156419	0	78.485	33	11	127	10	572	62.2	6.38	324.67	cell organization and biogenesis;transport;developmental processes;other biological processes	plasma membrane;other membranes;cytosol;cytoskeleton;other cell component	cytoskeletal activity;other molecular function	Pf01979	12934	mmu:12934; O08553; Q6P5D0	ENSMUSG00000022048	Recycling pathway of L1; CRMPs in Sema3A signaling	Mechanisms associated with pluripotency	3	0	58.9	79.3	107.4	154.4	54.31	49.55	27.16	80.77	111.9	135.3	46.7	41.6	47.2	95.7	61.2
High	Master Protein	Q3URA9	Egr4	submitted name: Uncharacterized protein [OS=Mus musculus]	1.925	1.265	2.861	0.95	0.34	1.52	0.475735	0.458824	0.115226	0	29.029	19	4	13	4	478	49.5	7.09	49.79				Pf00096	13656	mmu:13656; Q3URA9				0	0	72	91.1	61.3	175.5	48.52	50.22	14.05	157	62.4		26.6			48.1
High	Master Protein	P37804	Tagln	Transgelin [OS=Mus musculus]	1.914	1.937	3.441	0.94	0.95	1.78	2.36099e-05	4.03573e-05	3.04867e-13	0	110.502	74	15	478	15	201	22.6	8.81	1118.39	other biological processes	cytoskeleton;other cell component	cytoskeletal activity	Pf00307, Pf00402	21345	mmu:21345; P37804; Q545W0	ENSMUSG00000032085			0	0	51.8	100.4	55.8	192	81.71	55.36	55.12	118.01	130.1	114.6	27.6	27.1	69.9	63.2	30
High	Master Protein	F7CDT0	Ube2m	submitted name: NEDD8-conjugating enzyme Ubc12 [OS=Mus musculus]	1.907	2.312	2.977	0.93	1.21	1.57	0.44434	0.0520731	0.0694665	0	18.886	32	5	14	5	171	19.8	6.05	22.62			other molecular function	Pf00179		F7CDT0	ENSMUSG00000005575			0	0	43.5	100.5	64.4	191.6	69.9	66.89	49.06	168.59	18.7	70.4	59.8	38.2	15.9	16.2	20.5
High	Master Protein	Q9WVA4	Tagln2	Transgelin-2 [OS=Mus musculus]	1.904	2.101	2.888	0.93	1.07	1.53	1.13273e-07	4.13164e-07	2.22045e-16	0	135.57	81	15	589	13	199	22.4	8.24	1549.15	other biological processes	cytoskeleton		Pf00307, Pf00402	21346	mmu:21346; Q3TIB8; Q6A0C6; Q78ZX2; Q91VU2; Q9WVA4	ENSMUSG00000026547	Platelet degranulation		1	3	47.1	99	65.3	188.6	117.56	132.67	34.96	77.68	248.9	239.8	21	22.6	109.3	91	28.5
High	Master Protein	E9Q7U2	Calcoco1	submitted name: Calcium-binding and coiled-coil domain-containing protein 1 [OS=Mus musculus]	1.898	1.676	2.081	0.92	0.74	1.06	0.442141	0.179565	0.210274	0	37.021	18	8	22	8	633	70.9	4.86	50.86				Pf07888, Pf17751		E9Q7U2	ENSMUSG00000023055			0	0	54.2	90.8	82.8	172.3	32.17	30.73	61.05	92.75		61.2		23.3		53.5
High	Master Protein	Q3TMX6	Farsb	Phenylalanyl-tRNA synthetase beta subunit [OS=Mus musculus]	1.888	1.266	2.097	0.92	0.34	1.07	0.385186	0.390648	0.193006	0	175.531	48	22	909	1	536	59.7	8.27	2538.55	protein metabolism;RNA metabolism OR transcription;other metabolic processes	other cell component	nucleic acid binding activity;other molecular function	Pf03483, Pf03484, Pf17759		Q3TMX6				0	0	69	87.3	78.7	165		41.03		61.77
High	Master Protein	P50543	S100a11	Protein S100-A11 [OS=Mus musculus]	1.875	1.49	2.963	0.91	0.58	1.57	0.0167647	0.0475288	2.16081e-05	0	27.52	35	3	127	3	98	11.1	5.45	321.73	other biological processes	non-structural extracellular;nucleus;other cell component	other molecular function	Pf00036, Pf01023	20195	mmu:20195; P50543; Q545S1	ENSMUSG00000027907	Neutrophil degranulation		1	0	64.2	95.7	60.6	179.5	60.11	54.19	30.03	122.98	72.4	110.8	34.6	43.4	46.2	47	33.2
High	Master Protein	A0A2I3BRD1	Tbc1d23	TBC1 domain family member 23 [OS=Mus musculus]	1.858	5.183	10.252	0.89	2.37	3.36	0.441747	7.24918e-05	1.29916e-05	0	33.52	17	6	15	6	699	78.2	5.38	45.81	cell organization and biogenesis;transport;developmental processes	cytosol;ER/Golgi;other cell component		Pf00566, Pf00581, Pf19430		A0A2I3BRD1	ENSMUSG00000022749			0	0	23.9	123.7	22.4	230		68.27	56	95.54				21.6
High	Master Protein	G5E899	Serpine1	submitted name: Plasminogen activator inhibitor 1 [OS=Mus musculus]	1.854	1.898	1.495	0.89	0.92	0.58	0.00538445	0.00161658	0.0401872	0	76.209	35	12	283	1	402	45	6.47	576.02	other metabolic processes;stress response;developmental processes;other biological processes	non-structural extracellular;extracellular matrix;other cell component	signal transduction activity or receptor binding;enzyme regulator activity;other molecular function	Pf00079	18787	G5E899; mmu:18787	ENSMUSG00000037411		TGF-beta signaling pathway; BDNF pathway; Adipogenesis genes; Blood clotting cascade	4	10	45.6	86.6	107.3	160.5	97.02	80.89	20.32	47.91	168.9	198	17.8	30.6	65.7	71	43.9
High	Master Protein	O70400	Pdlim1	PDZ and LIM domain protein 1 [OS=Mus musculus]	1.848	1.773	2.179	0.89	0.83	1.12	0.0701456	0.0540216	0.0303785	0	100.737	65	15	92	15	327	35.8	6.84	215.55	cell organization and biogenesis;RNA metabolism OR transcription;stress response;developmental processes;other biological processes	cytoskeleton;other cell component	cytoskeletal activity;other molecular function	Pf00412, Pf00595, Pf15936	54132	mmu:54132; O70400; Q99K93	ENSMUSG00000055044			0	0	53	93.9	79.6	173.5	106.67	96.78	61.78	162.51	118.5	93.2	5.8	63.9	22.1	29.7	4.8
High	Master Protein	P15331	Prph	Peripherin [OS=Mus musculus]	1.84	2.105	1.541	0.88	1.07	0.62	0.109209	0.0260769	0.134246	0	103.16	31	17	4681	10	475	54.2	5.52	11509.3	cell organization and biogenesis	plasma membrane;other membranes;cytoskeleton;other cell component	cytoskeletal activity;other molecular function	Pf00038, Pf04732		O35688; O35689; P15331				0	0	42.1	88.7	105.9	163.2	99.65	106.49	72.07	92.3	108.5	130.9	17.6	13.9	41.7	5	28.3
High	Master Protein	Q3UHP1	Dtna	Dystrobrevin [OS=Mus musculus]	1.832	1.294	100	0.87	0.37	6.64	0.383169	0.527639	1e-17	0	13.81	6	3	36	2	685	77.3	6.8	76.85		other cell component	other molecular function	Pf00569, Pf09068, Pf09069	13527	Q3UHP1				0	0	85.7	111		203.3	11.16	51.12
High	Master Protein	A0A1S6GWH7	Maff	BZIP domain-containing protein [OS=Mus musculus]	1.832	2.05	1.931	0.87	1.04	0.95	0.0789215	0.0217851	0.0377022	0	15.271	14	2	57	2	184	19.8	10.05	114.13	RNA metabolism OR transcription	nucleus	nucleic acid binding activity;other molecular function	Pf03131	17133	A0A1S6GWH7				0	0	45.7	93.7	88.9	171.7	50.81	53.19	51.6	65.88	89.6	41.9	101.6	26.8	36.6	43.6	54.9
High	Master Protein	Q9CXF4	Tbc1d15	TBC1 domain family member 15 [OS=Mus musculus]	1.827	1.791	1.795	0.87	0.84	0.84	0.528677	0.144734	0.343378	0	33.129	16	8	21	8	671	76.5	5.3	42.1	other biological processes	non-structural extracellular;other cell component	enzyme regulator activity	Pf00566, Pf12068	66687	mmu:66687; Q3UI41; Q9CXF4	ENSMUSG00000020130	TBC/RABGAPs		1	0	50.7	90.9	92.4	166	83.02	48.94	74.39	114.62	33.9	153.2			23	33.5	88.8
High	Master Protein	Q8BQW4	Arhgap1	submitted name: Uncharacterized protein [OS=Mus musculus]	1.82	1.469	2.873	0.86	0.56	1.52	0.0239459	0.0776403	2.66584e-05	0	85.645	41	14	216	2	479	54.4	5.87	494.22	signal transduction			Pf00620, Pf13716	228359	Q8BQW4				0	11	65.8	96.7	61.3	176.1	67.43	69.13	82.64	101.47	131.1	78.8	29.2	34.4	88.7	84.6	46
High	Master Protein	P70290	Mpp1	55 kDa erythrocyte membrane protein [OS=Mus musculus]	1.818	1.762	1.432	0.86	0.82	0.52	0.207973	0.131604	0.31572	0	44.575	27	8	54	8	466	52.2	7.2	151.25	other biological processes	plasma membrane;other membranes;cytoskeleton;other cell component	signal transduction activity or receptor binding	Pf00018, Pf00595, Pf00625	17524	mmu:17524; P70290	ENSMUSG00000031402			0	0	48.8	85.9	109.1	156.2	53.04	65.91	16.01	112.88	53.2	39.4	17.2	17	60.1	46.7	33.7
High	Master Protein	Q9JIY0	Plekho1	Pleckstrin homology domain-containing family O member 1 [OS=Mus musculus]	1.807	1.409	2.515	0.85	0.49	1.33	0.422995	0.345139	0.103816	0	17.915	12	3	24	3	408	46	8.97	76.21	cell organization and biogenesis;other biological processes	plasma membrane;other membranes;nucleus;other cell component		Pf00169	67220	mmu:67220; Q9CXH2; Q9JIY0	ENSMUSG00000015745			0	0	67	94.4	67.9	170.7	79.67	66.27	82.43	57.19	52.3	60		14	161.3	169.1
High	Master Protein	Q9QYI6	Dnajb9	DnaJ homolog subfamily B member 9 [OS=Mus musculus]	1.789	2.083	1.48	0.84	1.06	0.57	0.16147	0.0675836	0.279104	0	41.545	27	4	56	4	222	25.6	8.28	144.08	protein metabolism;other metabolic processes;stress response;other biological processes	ER/Golgi;nucleus;other cell component	other molecular function	Pf00226	27362	mmu:27362; Q5D0C3; Q9DAW1; Q9QYI6	ENSMUSG00000014905			0	0	42.9	89.3	108	159.8	62.94	49.67	26.11	75.04	53.1	15	14.6	9.2	79.4	45.6	25.9
High	Master Protein	Q9DBG9	Tax1bp3	Tax1-binding protein 3 [OS=Mus musculus]	1.783	100	1.78	0.83	6.64	0.83	0.436459	1e-17	0.261503	0	18.556	28	2	19	2	124	13.7	8.48	74.85	cell-cell signaling;protein metabolism;signal transduction;other biological processes	plasma membrane;other membranes;cytoskeleton;nucleus;other cell component	other molecular function	Pf00595, Pf02163	76281	mmu:76281; Q9DBG9	ENSMUSG00000040158	RHO GTPases Activate Rhotekin and Rhophilins	Wnt signaling pathway	2	0		105.7	105.9	188.4		21.82	57.59	100.27
High	Master Protein	Q99L61	Tes	Testin [OS=Mus musculus]	1.771	1.632	2.934	0.82	0.71	1.55	0.000965584	0.00686034	2.73063e-08	0	194.061	56	20	679	20	410	46.6	7.8	1833.42	other biological processes	other cell component	other molecular function	Pf00412, Pf06297		Q99L61				0	0	61.5	100.3	60.6	177.7	60.31	44.74	52.16	115.53	81.1	81.3	56.4	49.4	41.3	46.2	26.6
High	Master Protein	Q9CY97	Ssu72	RNA polymerase II subunit A C-terminal domain phosphatase SSU72 [OS=Mus musculus]	1.767	1.915	1.899	0.82	0.94	0.93	0.47387	0.098122	0.294511	0	28.911	35	5	15	5	194	22.5	5.21	38.21	protein metabolism;RNA metabolism OR transcription;other metabolic processes	cytosol;nucleus	other molecular function	Pf04722	68991	mmu:68991; Q3UF99; Q91YL1; Q9CY97; Q9DB51	ENSMUSG00000029038	RNA polymerase II transcribes snRNA genes		1	0	49.5	94.8	88.2	167.5	60.19	80.22	74.69	90.9	58	31.3	16.9	16.8	81	26.7
High	Master Protein	A0A2I3BQE0	Stk3	Non-specific serine/threonine protein kinase [OS=Mus musculus]	1.765	1.26	1.551	0.82	0.33	0.63	0.297389	0.402955	0.332945	0	21.949	12	5	59	3	495	56.6	4.96	158.36	cell organization and biogenesis;protein metabolism;other metabolic processes;signal transduction;other biological processes	nucleus	kinase activity;other molecular function	Pf00069, Pf11629		A0A2I3BQE0	ENSMUSG00000022329			0	2	67.6	85.2	96.9	150.3	51.43	47.91	49.12	27.68	124.9	40.3	77.5	81.1	41.1		53.9
High	Master Protein	Q3TI70	Lrrc8d	Pannexin_like domain-containing protein [OS=Mus musculus]	1.76	1.272	1.559	0.82	0.35	0.64	0.0303137	0.160661	0.037091	0	126.548	35	22	296	21	859	98	7.55	700.52	transport	plasma membrane;other membranes		Pf12534, Pf13855		Q3TI70				0	0	67.3	85.5	96.6	150.6	48.08	26.97	44.42	62	108.7	121.6	39.7	48.4	67.6	72.9	47.1
High	Master Protein	Q69Z38	Peak1	Inactive tyrosine-protein kinase PEAK1 [OS=Mus musculus]	1.758	1.246	1.95	0.81	0.32	0.96	0.00597957	0.218354	0.000704591	0	214.947	32	34	403	34	1735	191	6.87	1151.17	cell adhesion;cell organization and biogenesis;protein metabolism;other metabolic processes;other biological processes	cytoskeleton;other cell component	kinase activity;other molecular function	Pf00069	244895	E9QKY2; mmu:244895; Q69Z38; Q8BX56; Q8R365	ENSMUSG00000074305	RHOU GTPase cycle; RHOV GTPase cycle		2	0	71.9	89.6	80.8	157.6	47.75	39.37	75.54	46.76	126.5	127.8	35.9	32.2	80.6	56	59.6
High	Master Protein	Q3UPJ8	Trap1	HATPase_c domain-containing protein [OS=Mus musculus]	1.755	1.261	1.642	0.81	0.33	0.72	0.00680444	0.184858	0.0113173	0	196.17	42	22	432	21	706	80.2	6.68	1165.92	other biological processes		other molecular function	Pf00183, Pf13589		Q3UPJ8				0	0	68.7	86.6	92.6	152.1	105.47	107.66	85.45	157.59	244.4	241.7	26.7	32.1	150.9	128.8	24.9
High	Master Protein	Q641N8	Nedd4l	HECT-type E3 ubiquitin transferase [OS=Mus musculus]	1.752	100	4.726	0.81	6.64	2.24	0.50196	1e-17	0.00492324	0	20.97	8	5	105	1	875	101.6	5.73	209.12	protein metabolism;other metabolic processes		other molecular function	Pf00168, Pf00397, Pf00632		Q641N8				0	0		128.1	47.5	224.4				70.13
High	Master Protein	Q3UWP8	Calr	submitted name: Uncharacterized protein [OS=Mus musculus]	1.745	1.578	1.477	0.8	0.66	0.56	0.000808223	0.0116027	0.0074806	0	267.644	73	21	615	21	368	42.2	4.74	1949.35	other biological processes	ER/Golgi	other molecular function	Pf00262		Q3UWP8				0	0	55.6	87.7	103.6	153.1	105	144.97	66.12	181.55	120	113.1	15.4	17.6	126.8	118	13.7
High	Master Protein	Q9D1A2	Cndp2	Cytosolic non-specific dipeptidase [OS=Mus musculus]	1.732	2.627	2.723	0.79	1.39	1.45	0.429807	0.017939	0.071242	0	38.289	35	9	18	9	475	52.7	5.66	48.5	protein metabolism	cytosol;nucleus	other molecular function	Pf01546, Pf07687	66054	mmu:66054; Q3TA80; Q3TI32; Q3U7B9; Q99PV1; Q9D1A2	ENSMUSG00000024644	Paracetamol ADME; Glutathione synthesis and recycling		2	0	40.6	106.7	67.9	184.8	61.84	53.89	52.93	110.03	18.5	60.6		55.1	25.7	7.7	39.5
High	Master Protein	F6QYT9	Kalrn	submitted name: Kalirin [OS=Mus musculus]	1.73	2.317	3.441	0.79	1.21	1.78	0.407996	0.0252657	0.024427	0	95.117	11	19	233	8	2371	270.6	6.11	519.34	cell organization and biogenesis;developmental processes	other cell component	enzyme regulator activity;other molecular function	Pf00018, Pf00169, Pf00435, Pf00621, Pf13716, Pf16609		F6QYT9	ENSMUSG00000061751			0	0	47.1	109.2	54.9	188.9	94.65	87.16	34.23	50.58	196.8	197.7	30.6	46.7			22
High	Master Protein	Q9D6V8	Paip2	Polyadenylate-binding protein-interacting protein 2 [OS=Mus musculus]	1.729	1.697	2.081	0.79	0.76	1.06	0.338544	0.167863	0.107569	0	29.09	64	4	55	3	124	14.7	4.12	188.63	protein metabolism;other metabolic processes;other biological processes	other cell component	nucleic acid binding activity;other molecular function	Pf07145	67869	mmu:67869; Q3UBH5; Q9D6V8; Q9DAW7	ENSMUSG00000037058			0	1	56.8	96.4	80.1	166.7	71.02	75.23	48.76	81.07	85.7	9.6	41.8	34	41.3	110	41.5
High	Master Protein	F8WIK5	Plekha2	submitted name: Pleckstrin homology domain-containing family A member 2 [OS=Mus musculus]	1.728	1.375	2.938	0.79	0.46	1.55	0.569251	0.417605	0.109691	0	26.622	36	6	22	6	336	37.5	8.95	59.73				Pf00169		F8WIK5	ENSMUSG00000031557			0	0	72	98.9	58.2	170.9	81.52	58.36	129.32	93.45	93.5	149.4				28
High	Master Protein	Q61263	Soat1	Sterol O-acyltransferase 1 [OS=Mus musculus]	1.728	1.833	1.593	0.79	0.87	0.67	7.22887e-06	2.14738e-05	6.43376e-05	0	114.874	32	14	464	14	540	63.8	9.01	1349.55	cell organization and biogenesis;other metabolic processes;transport;other biological processes	other membranes;ER/Golgi	other molecular function	Pf03062	20652	mmu:20652; Q5XK32; Q61263; Q64180	ENSMUSG00000026600	LDL clearance	Statin pathway; Cholesterol metabolism with Bloch and Kandutsch-Russell pathways	3	0	50.1	91.8	99.6	158.6	41.81	36.06	23.37	33.02	109.3	99.5	52.5	51.9	55.7	48.3	44.3
High	Master Protein	P22725	Wnt5a	Protein Wnt-5a [OS=Mus musculus]	1.724	1.353	1.624	0.79	0.44	0.7	0.0434869	0.108622	0.0265722	0	62.484	32	9	202	7	380	42.3	8.46	562.58	cell-cell signaling;cell cycle OR cell proliferation;cell organization and biogenesis;protein metabolism;other metabolic processes;stress response;developmental processes;signal transduction;other biological processes	non-structural extracellular;extracellular matrix;ER/Golgi;other cell component	signal transduction activity or receptor binding;other molecular function	Pf00110	22418	mmu:22418; P22725; Q8BM17; Q8BMF9; Q8VCV6	ENSMUSG00000021994	Asymmetric localization of PCP proteins; Cargo recognition for clathrin-mediated endocytosis; Ca2+ pathway; WNT5A-dependent internalization of FZD4; WNT5A-dependent internalization of FZD2, FZD5 and ROR2; WNT ligand biogenesis and trafficking; TCF dependent signaling in response to WNT	MicroRNAs in cardiomyocyte hypertrophy; Mechanisms associated with pluripotency; ESC pluripotency pathways; Wnt signaling in kidney disease; Wnt signaling pathway; Wnt signaling pathway; Wnt signaling pathway and pluripotency	16	2	65.4	88.4	93.8	152.4	45.92	36.13	51.02	36.04	105.2	85.8	74.8	74.8	55.3	72.8	60.3
High	Master Protein	P15920	Atp6v0a2	V-type proton ATPase 116 kDa subunit a2 [OS=Mus musculus]	1.72	1.291	1.269	0.78	0.37	0.34	0.00951168	0.179457	0.14037	0	46.537	14	10	76	9	856	98.1	6.64	238.53	transport;other biological processes	plasma membrane;other membranes;other cytoplasmic organelle;other cell component	transporter activity;other molecular function	Pf01496	21871	A4FU82; mmu:21871; P15920; Q3U2X3; Q8VHU0; Q9JHJ2	ENSMUSG00000038023	Insulin receptor recycling; ROS and RNS production in phagocytes; Transferrin endocytosis and recycling; Ion channel transport		4	0	63.9	82.5	111.8	141.9	25.96	25.32	34.28	42.13	80.9	96.6	84.1	86.9	52.8	56.5	52.9
High	Master Protein	Q62392	Phlda1	Pleckstrin homology-like domain family A member 1 [OS=Mus musculus]	1.713	2.249	3.949	0.78	1.17	1.98	0.620659	0.0603506	0.0383298	0	17.452	13	4	15	4	405	45.6	9.7	36.62	protein metabolism;other metabolic processes;other biological processes	nucleus;other cell component	other molecular function		21664	mmu:21664; Q3TY48; Q3UG87; Q62392	ENSMUSG00000020205	Interaction between PHLDA1 and AURKA		1	0	49.5	111.4	48.3	190.8	46.38	100.4	78.19	147.26	14.8	16.7	24.3	6.5		7.4
High	Master Protein	Q02013	Aqp1	Aquaporin-1 [OS=Mus musculus]	1.711	1.588	1.938	0.77	0.67	0.95	0.135908	0.0730885	0.0211376	0	11.819	11	2	21	2	269	28.8	7.43	62.45	cell-cell signaling;cell organization and biogenesis;stress response;transport;developmental processes;signal transduction;other biological processes	non-structural extracellular;plasma membrane;other membranes;nucleus;other cell component	signal transduction activity or receptor binding;transporter activity;other molecular function	Pf00230	11826	mmu:11826; Q02013; Q542P1; Q91VY8	ENSMUSG00000004655	Erythrocytes take up carbon dioxide and release oxygen; Erythrocytes take up oxygen and release carbon dioxide; Vasopressin regulates renal water homeostasis via Aquaporins; Passive transport by Aquaporins		4	0	59.6	94.7	83.6	162	41.92	56.57	48.84	69.22	58.4		85.7	24.5	61	57.8	112.8
High	Master Protein	Q9WTL7	Lypla2	Acyl-protein thioesterase 2 [OS=Mus musculus]	1.711	1.476	3.486	0.77	0.56	1.8	0.24295	0.226889	0.00754251	0	29.196	30	3	85	3	231	24.8	7.23	282.45	protein metabolism;other metabolic processes	ER/Golgi;other cell component	other molecular function	Pf02230	26394	mmu:26394; Q3TJD6; Q9WTL7	ENSMUSG00000028670	L1CAM interactions		1	0	69.9	103.1	50.6	176.4	61.23	52.91	71.44	72.58	113.7	39.9	36.8	41.7	141.5	71.6	128.5
High	Master Protein	F6UK66	Ccdc50	submitted name: Coiled-coil domain-containing protein 50 [OS=Mus musculus]	1.71	2.458	3.856	0.77	1.3	1.95	0.497962	0.0245246	0.0169004	0	16.184	22	3	29	3	256	29.8	6.67	77.79				Pf15295		F6UK66	ENSMUSG00000038127			0	0	45.7	112.4	49.8	192.1	17.86	39.99	49.35	60.51					55.5	66.9	70.9
High	Master Protein	P02463	Col4a1	Collagen alpha-1(IV) chain [OS=Mus musculus]	1.709	1.322	1.288	0.77	0.4	0.37	0.00163078	0.063088	0.0652897	0	191.646	28	26	587	26	1669	160.6	8.24	1673.53	cell organization and biogenesis;developmental processes;signal transduction;other biological processes	non-structural extracellular;extracellular matrix	extracellular structural activity;other molecular function	Pf01391, Pf01413	12826	mmu:12826; P02463; Q3UHJ4; Q3UJE7; Q3UQV2; Q53X35; Q6GQS7; Q6PHB5; Q99LQ8	ENSMUSG00000031502	Collagen biosynthesis and modifying enzymes; Signaling by PDGF; Integrin cell surface interactions; NCAM1 interactions; Collagen degradation; Crosslinking of collagen fibrils; Laminin interactions; Non-integrin membrane-ECM interactions	Spinal cord injury; Focal adhesion: PI3K-Akt-mTOR signaling pathway; Focal adhesion	13	0	63.1	83.5	110.7	142.7	74.13	61.91	15.7	38.85	167.5	168.6	54.3	56.5	88.7	70.9	45.4
High	Master Protein	A0A498WGK2	Nars	Asparagine--tRNA ligase [OS=Mus musculus]	1.705	1.718	1.5	0.77	0.78	0.59	0.00108831	0.00062863	0.00705991	0	190.529	43	20	809	20	558	64.2	5.86	2516.91	protein metabolism;RNA metabolism OR transcription;other metabolic processes		nucleic acid binding activity;other molecular function	Pf00152, Pf01336	70223	A0A498WGK2	ENSMUSG00000024587			0	0	52.6	90.4	102.8	154.2	95.75	62.34	65.69	114.47	167.6	153	48.5	49.1	30.2	28.2	34.3
High	Master Protein	Q6NXJ0	Wwc2	Protein WWC2 [OS=Mus musculus]	1.705	1.342	1.587	0.77	0.42	0.67	0.00354557	0.0902754	0.00942363	0	30.679	7	8	13	8	1187	132.5	5.71	28.9	other biological processes	cytosol;other cell component	other molecular function	Pf00397	52357	mmu:52357; Q3UGG4; Q3UH10; Q6NXJ0; Q7TMY1; Q8CE61; Q9JJ63	ENSMUSG00000031563			0	0	65.9	88.4	95	150.7	54.58	38.7	29.46	43.91	169.9	126.7	58.1	53.7	71.8	70.4	44.9
High	Master Protein	Q8C0V9-3	Frmd6	Isoform 3 of FERM domain-containing protein 6 [OS=Mus musculus]	1.696	1.318	1.42	0.76	0.4	0.51	0.368805	0.398115	0.365745	0	137.487	41	18	435	1	563	64.2	8.31	1153.93						Q8C0V9-3				0	0	65.3	86	102.8	145.9	54.43	31.78	46.4	46.26		30.7	68.3	58.1	38.5	36.9	90.6
High	Master Protein	Q3TCR9	Zyx	submitted name: Uncharacterized protein [OS=Mus musculus]	1.696	1.98	1.723	0.76	0.99	0.78	0.0743513	0.00784174	0.0267161	0	65.268	32	10	90	10	564	60.5	6.29	255.33			other molecular function	Pf00412		Q3TCR9				0	0	48.3	95.6	94.1	162.1	87.9	77.16	76.35	97.93	99.9	183.9	28.1	127.6	38.1	89.1	20
High	Master Protein	Q61621	Gnb1	submitted name: G-protein beta subunit [OS=Mus musculus]	1.693	100	100	0.76	6.64	6.64	0.494962	1e-17	1e-17	0	53.959	66	6	232	1	123	13.5	5.77	549.03	signal transduction			Pf00400		Q61621				0	0		148.5		251.5
High	Master Protein	O08529	Capn2	Calpain-2 catalytic subunit [OS=Mus musculus]	1.689	1.385	1.826	0.76	0.47	0.87	0.0107845	0.101505	0.00201582	0	210.213	48	29	482	29	700	79.8	4.96	1339.11	protein metabolism;other metabolic processes;stress response;developmental processes;other biological processes	plasma membrane;other membranes;cytosol;mitochondrion;ER/Golgi;nucleus;other cytoplasmic organelle;other cell component	cytoskeletal activity;other molecular function	Pf00648, Pf01067, Pf13833	12334	mmu:12334; O08529; O35518; O54843	ENSMUSG00000026509	Degradation of the extracellular matrix	Alzheimer's disease; Integrin-mediated cell adhesion	3	0	66.6	92.3	85.3	155.8	35.21	40.22	26.64	130.98	51	44	20.4	24.9	65.6	61	41
High	Master Protein	Q61344	Tpm2	submitted name: Beta-tropomyosin [OS=Mus musculus]	1.687	1.915	3.28	0.75	0.94	1.71	0.173478	0.0546927	0.00125121	0	191.893	71	31	872	1	284	32.8	4.68	2374.73		cytoskeleton	cytoskeletal activity	Pf00261	22004	Q61344				0	1	56.1	107.4	55.3	181.2	37.63	36.29	60.71	52.14	50.8	78.7	36.9	41.9	52.6	51.8	27.9
High	Master Protein	E9PWE8	Dpysl3	submitted name: Dihydropyrimidinase-related protein 3 [OS=Mus musculus]	1.686	2.411	3.023	0.75	1.27	1.6	0.112159	0.00190422	0.000298854	0	179.691	47	19	196	18	683	73.8	6.46	577.84	cell organization and biogenesis;stress response;developmental processes;other biological processes	non-structural extracellular;cytosol;cytoskeleton;ER/Golgi;other cell component	cytoskeletal activity;other molecular function	Pf01979	22240	E9PWE8	ENSMUSG00000024501			0	1	45.4	109.3	61	184.3	109.78	96.87	102.89	194	82.4	70.8	12.4	9	36.6	18.8	9.8
High	Master Protein	A2AEX6	Fhl1	submitted name: Four and a half LIM domains protein 1 [OS=Mus musculus]	1.684	2.12	2.991	0.75	1.08	1.58	0.153004	0.0206828	0.0028731	0	102.827	48	11	402	2	309	35.1	8.44	978.03	other biological processes		other molecular function	Pf00412		A2AEX6	ENSMUSG00000023092			0	0	50.7	107.6	60.6	181.1	104.39	60.6	47.42	108.03	195.4	166.3		4.4	40.6	44.3
High	Master Protein	Q7TPE5	Slc7a6os	Probable RNA polymerase II nuclear localization protein SLC7A6OS [OS=Mus musculus]	1.673	1.406	2.167	0.74	0.49	1.12	0.273192	0.27498	0.076931	0	19.749	23	5	21	5	306	35	4.58	35.52	transport;other biological processes	nucleus;other cell component		Pf08574	66432	mmu:66432; Q7TPE5	ENSMUSG00000033106			0	0	68.5	96.2	74.3	161	38.39	41.77	25.74	61.58	118.8	56.8	75.5	56	47.8	49.6	50.4
High	Master Protein	Q91YU3	Msantd4	Myb/SANT-like DNA-binding domain-containing protein 4 [OS=Mus musculus]	1.672	1.451	2.325	0.74	0.54	1.22	0.527143	0.361069	0.193222	0	17.053	18	3	20	3	345	41.2	5.44	63.74		nucleus		Pf13873	78100	mmu:78100; Q91YU3	ENSMUSG00000041124			0	0	67.6	98	70.5	163.9	27.65	15.58		80.46	91				145.7	94.9
High	Master Protein	O55091	Impact	Protein IMPACT [OS=Mus musculus]	1.667	1.361	1.268	0.74	0.44	0.34	0.121913	0.185506	0.2514	0	51.112	43	9	42	9	318	36.3	5.05	120.58	cell organization and biogenesis;stress response;developmental processes;other biological processes	cytosol;other cell component	cytoskeletal activity;translation activity	Pf01205, Pf05773	16210	mmu:16210; O55091; Q3UUR6; Q9EQH0	ENSMUSG00000024423			0	0	62.3	84.8	111.5	141.4	39.27	22.58	32.24	84.27	111.3	83.8	44.1	45.7	55.4	50.8	51.3
High	Master Protein	Q8VED0	Mmut	Methylmalonyl-CoA isomerase [OS=Mus musculus]	1.667	100	100	0.74	6.64	6.64	0.449639	1e-17	1e-17	0	118.46	32	17	245	1	748	82.8	6.93	781.55			other molecular function	Pf01642, Pf02310		Q8VED0				0	0		150		250		13.51		20.06
High	Master Protein	Q8K1M6-3	Dnm1l	Isoform 3 of Dynamin-1-like protein [OS=Mus musculus]	1.644	1.29	1.409	0.72	0.37	0.49	0.00653909	0.111436	0.028495	0	129.166	41	21	299	21	699	78	6.81	696.39						Q8K1M6-3				0	0	67.6	87.2	101.8	143.4	60.62	41.55	42.76	45.18	142	146.9	67.8	58.9	84	74.7	32.2
High	Master Protein	P30355	Alox5ap	Arachidonate 5-lipoxygenase-activating protein [OS=Mus musculus]	1.641	1.453	1.583	0.71	0.54	0.66	0.265971	0.179859	0.162506	0.001	5.488	11	2	19	2	161	18.1	8.47	23.37	cell organization and biogenesis;other metabolic processes;stress response;other biological processes	other membranes;cytosol;ER/Golgi;nucleus	enzyme regulator activity;other molecular function	Pf01124	11690	mmu:11690; P30355; Q9D138	ENSMUSG00000060063	Synthesis of Leukotrienes (LT) and Eoxins (EX); Synthesis of 5-eicosatetraenoic acids; Synthesis of Lipoxins (LX)	IL-5 signaling pathway; Eicosanoid synthesis	5	0	63.1	91.6	95	150.3	29.05	80.21	31.69	61.94	52.6	45.1	43.5	73.1	51.4	55.4	56.9
High	Master Protein	Q9WUR9	Ak4	Adenylate kinase 4, mitochondrial [OS=Mus musculus]	1.64	2.579	1.448	0.71	1.37	0.53	0.182827	0.00356103	0.194185	0	30.855	48	7	54	7	223	25	7.53	100.47	other metabolic processes;stress response;developmental processes;other biological processes	mitochondrion;other cell component	kinase activity;other molecular function	Pf00406, Pf05191	11639	mmu:11639; Q9R1X7; Q9WUR9	ENSMUSG00000028527	Interconversion of nucleotide di- and triphosphates	Purine metabolism	2	0	37.3	96.2	108.9	157.7	127.65	68.95	83.91	86.03	34.1	206.2	61.8	35.3	8.7	23.5	26.4
High	Master Protein	Q2Q7P0	Pdlim5	submitted name: ENH1 [OS=Mus musculus]	1.638	2.505	1.644	0.71	1.32	0.72	0.000866138	1.01853e-09	0.000229261	0	251.047	52	22	928	7	591	63.3	8.25	2682.25			other molecular function	Pf00412, Pf00595, Pf15936		Q2Q7P0				0	19	39.6	99.2	98.8	162.4	114.69	74.28	88.49	89.57	194.5	179.1	17.1	17.6	48.9	48.9	23.8
High	Master Protein	A0A286T6K7	ND2	NADH-ubiquinone oxidoreductase chain 2 [OS=Mus musculus]	1.636	1.8	3.74	0.71	0.85	1.9	0.661012	0.153266	0.0309392	0.006	3.498	3	1	16	1	345	38.7	9.92	24.23	other metabolic processes;transport	other membranes;mitochondrion	transporter activity	Pf00361, Pf06444		A0A286T6K7				0	0	61.2	110.2	48.2	180.3	31.01	7.11	31.09	5.11	114.4	82.4	99.4	159.7	152.7	87.9	182.3
High	Master Protein	Q5DU02	Usp22	Ubiquitin carboxyl-terminal hydrolase 22 [OS=Mus musculus]	1.635	1.332	1.708	0.71	0.41	0.77	0.664096	0.423772	0.397014	0	15.196	7	2	20	2	525	59.9	8.05	49.78	cell cycle OR cell proliferation;cell organization and biogenesis;protein metabolism;RNA metabolism OR transcription;other metabolic processes;other biological processes	nucleus;other cell component	other molecular function	Pf00443, Pf02148	216825	mmu:216825; Q3TU34; Q3U2W4; Q5DU02; Q5SU81; Q66JV8; Q6PDX3; Q8BJG3	ENSMUSG00000042506	Ub-specific processing proteases		1	0	69.1	92.1	88.2	150.6	80.51	60.87	41.81	69.42	181.4	202.8		35			64
High	Master Protein	P29788	Vtn	Vitronectin [OS=Mus musculus]	1.635	6.26	14.034	0.71	2.65	3.81	0.591232	5.74804e-06	7.42321e-07	0	16.949	8	2	38	2	478	54.8	5.88	109.74	cell adhesion;cell organization and biogenesis;transport;developmental processes;other biological processes	non-structural extracellular;extracellular matrix;ER/Golgi;other cell component	signal transduction activity or receptor binding;other molecular function	Pf00045, Pf01033	22370	mmu:22370; P29788; Q5SYG4; Q8VII4; Q91X32; Q9D080	ENSMUSG00000017344	Regulation of Complement cascade; ECM proteoglycans; Syndecan interactions; Integrin cell surface interactions; Molecules associated with elastic fibres	Primary focal segmental glomerulosclerosis (FSGS); Focal adhesion: PI3K-Akt-mTOR signaling pathway; Inflammatory response pathway; Focal adhesion	9	0	21.9	137.4	16	224.6	15.22	69.35		97.62	14.9			11.7	17.8
High	Master Protein	Q9CWF2	Tubb2b	Tubulin beta-2B chain [OS=Mus musculus]	1.617	1.846	2.457	0.69	0.88	1.3	0.146107	0.0219819	0.00301444	0	388.071	71	25	2529	1	445	49.9	4.89	7295.15	cell cycle OR cell proliferation;cell organization and biogenesis;developmental processes;other biological processes	cytoskeleton;other cell component	cytoskeletal activity;other molecular function	Pf00091, Pf03953	73710	mmu:73710; Q3TG26; Q9CWF2	ENSMUSG00000045136	Recruitment of NuMA to mitotic centrosomes; MHC class II antigen presentation; COPI-dependent Golgi-to-ER retrograde traffic; Kinesins; COPI-mediated anterograde transport; Separation of Sister Chromatids; Resolution of Sister Chromatid Cohesion; RHO GTPases Activate Formins; EML4 and NUDC in mitotic spindle formation; Carboxyterminal post-translational modifications of tubulin; Microtubule-depen…		22	0	56.8	104.8	69	169.5	65.08	62.33	56.69	111.81	125.1	99.8	44.3		28.8	31.1	34.2
High	Master Protein	Q3ULT2	Actn4	submitted name: Non-muscle alpha-actinin 4 [OS=Mus musculus]	1.614	1.505	1.657	0.69	0.59	0.73	0.00131128	0.00194122	0.000384732	0	522.925	66	56	2013	30	912	104.9	5.41	5659.24		cytoskeleton;other cell component	cytoskeletal activity;other molecular function	Pf00307, Pf00435, Pf08726	60595	mmu:60595; Q3ULT2				0	8	62.5	94.1	91.6	151.8	68.64	31.49	37.62	85.13	129	152.9	43.1	48.3	68.7	81.3	27.7
High	Master Protein	Q8BSL7	Arf2	ADP-ribosylation factor 2 [OS=Mus musculus]	1.614	1.888	1.537	0.69	0.92	0.62	0.61512	0.116282	0.562498	0	70.394	56	9	237	1	181	20.7	6.58	729.13	transport	plasma membrane;other membranes;ER/Golgi	other molecular function	Pf00025	11841	mmu:11841; P10947; P16500; Q3TJ37; Q8BSL7; Q91VR9	ENSMUSG00000062421			0	0	50.5	95.4	100.1	154	59.95	26.06		81.83		75.2		44		56.1	108.2
High	Master Protein	Q8VCN5	Cth	Cystathionine gamma-lyase [OS=Mus musculus]	1.608	1.86	1.94	0.69	0.9	0.96	0.215208	0.0342455	0.0674642	0	21.415	21	5	46	5	398	43.5	7.65	30.05	cell organization and biogenesis;protein metabolism;other metabolic processes;other biological processes	cytosol;other cell component	other molecular function	Pf01053	107869	mmu:107869; Q6H324; Q8VCN5	ENSMUSG00000028179	Degradation of cysteine and homocysteine; Cysteine formation from homocysteine	One-carbon metabolism and related pathways; Glutathione and one-carbon metabolism	4	0	54.1	100.6	83.4	161.8	115.32	96.41	41.04	105.1	349.5	342	30.2	32.1	148.3	177.8	10.7
High	Master Protein	Q62219	Tgfb1i1	Transforming growth factor beta-1-induced transcript 1 protein [OS=Mus musculus]	1.6	1.9	1.382	0.68	0.93	0.47	0.00268746	4.97776e-05	0.0215298	0	253.126	79	20	794	20	461	50.1	6.73	2423.15	cell-cell signaling;protein metabolism;RNA metabolism OR transcription;other metabolic processes;stress response;developmental processes;signal transduction;other biological processes	plasma membrane;other membranes;cytosol;cytoskeleton;nucleus;other cell component	signal transduction activity or receptor binding;other molecular function	Pf00412	21804	mmu:21804; Q3YBY7; Q3YBY8; Q3YBZ0; Q3YBZ1; Q3YBZ3; Q3YBZ4; Q3YBZ5; Q3YBZ6; Q62219	ENSMUSG00000030782			0	0	49.1	93.4	108.1	149.4	24.38	29.05	18.83	60.97	65.6	66.6	34.6	33.4	44.5	43.8	43.1
High	Master Protein	Q811E7	Myo1f	submitted name: Myosin IF [OS=Mus musculus]	1.59	1.281	100	0.67	0.36	6.64	0.672721	0.433891	1e-17	0	62.523	15	12	366	6	1098	125.2	9.23	929.18		cytoskeleton	cytoskeletal activity;other molecular function	Pf00063, Pf06017, Pf14604		Q811E7				0	0	92.7	118.7		188.7	33.71	103.28		100.84	152.4	110.3				76.3
High	Master Protein	E9PYG6	Rasa1	submitted name: RAS p21 protein activator 1 [OS=Mus musculus]	1.584	1.438	2.307	0.66	0.52	1.21	0.670741	0.258524	0.153965	0	30.332	9	6	23	6	1038	115.4	6.6	57.24	cell organization and biogenesis;developmental processes;signal transduction;other biological processes	plasma membrane;other membranes;cytosol;nucleus;other cell component	signal transduction activity or receptor binding;enzyme regulator activity;other molecular function	Pf00017, Pf00018, Pf00168, Pf00169, Pf00616	218397	E9PYG6; mmu:218397	ENSMUSG00000021549	EPHB-mediated forward signaling; Regulation of RAS by GAPs; Downstream signal transduction; VEGFR2 mediated cell proliferation; PTK6 Regulates RHO GTPases, RAS GTPase and MAP kinases	EPO receptor signaling; Kit receptor signaling pathway; Mapk signaling pathway; EGFR1 signaling pathway	9	0	70.1	100.9	69.2	159.8	58.77	50.39	63.37	121.12	79.5	129.5	46.8	48.4	111	79.9	43.9
High	Master Protein	A9CLV6	Serinc1	submitted name: Axotomy induced glycoprotein 2 [OS=Mus musculus]	1.581	1.698	1.511	0.66	0.76	0.6	0.380082	0.145066	0.304847	0	21.001	11	4	36	4	453	50.5	6.28	73.82	other metabolic processes	other membranes		Pf03348	56442	A9CLV6; mmu:56442				0	0	55.9	94.9	99.3	150	52.66	42.64	37.86	49.89	90.8	103.5	67.4	61.4	44.4	103.2	25.9
High	Master Protein	B7ZMT9	Chst11	Carbohydrate sulfotransferase [OS=Mus musculus]	1.58	2.342	1.636	0.66	1.23	0.71	0.0426134	0.000101603	0.0130522	0	80.229	35	9	231	9	347	41.1	8.87	747.43	other metabolic processes	other membranes;ER/Golgi	other molecular function	Pf03567	58250	B7ZMT9			Endochondral ossification	1	0	43	100.7	97.2	159.1	130.97	61.28	95.63	43.76	270.9	240.8	43.3	31.9	39.2	35.7	27.8
High	Master Protein	Q80X90	Flnb	Filamin-B [OS=Mus musculus]	1.575	1.792	1.687	0.66	0.84	0.75	0.000210589	5.49808e-05	1.05232e-05	0	1859.38	79	164	8103	153	2602	277.7	5.71	23513.5	cell organization and biogenesis;stress response;other biological processes	plasma membrane;other membranes;cytosol;cytoskeleton;nucleus;other cell component	cytoskeletal activity;other molecular function	Pf00307, Pf00630	286940	E9QNV9; mmu:286940; Q80X90; Q8VHX4; Q8VHX7; Q99KY3	ENSMUSG00000025278	ISG15 antiviral mechanism		1	12	54.9	98.4	91.8	154.9	79.59	62.32	42.12	53.71	173.3	168.9	45	43.7	78	74	35.1
High	Master Protein	D3Z3F8	Spg20	submitted name: Spastic paraplegia 20, spartin (Troyer syndrome) homolog (human) [OS=Mus musculus]	1.574	1.456	3.5	0.65	0.54	1.81	0.538332	0.289083	0.0234611	0	41.765	15	7	36	7	582	63	5.58	73.03				Pf06911		D3Z3F8	ENSMUSG00000036580			0	0	74	107.8	48.5	169.7	75.16	67.72	57.55	101.32	21.5	35	95.4	14.2	49.6	60.6	60
High	Master Protein	Q6P5H2	Nes	Nestin [OS=Mus musculus]	1.567	2.338	2.629	0.65	1.23	1.39	0.000248	5.44363e-09	3.93019e-14	0	676.557	60	80	2341	80	1864	207	4.34	7295.05	cell cycle OR cell proliferation;cell organization and biogenesis;developmental processes;other biological processes	cytoskeleton;other cell component	signal transduction activity or receptor binding;other molecular function	Pf00038	18008	A1E2I2; mmu:18008; Q6P5H2; Q80X00; Q8BPH7; Q9CV43; Q9R0C4	ENSMUSG00000004891			0	0	47.6	111.4	66.4	174.6	110.83	53.92	108.62	35.15	171.9	179.7	16.9	16	46.3	45.8	36.4
High	Master Protein	Q8R2K3	Ssbp1	Single-stranded DNA-binding protein, mitochondrial [OS=Mus musculus]	1.562	1.591	2.031	0.64	0.67	1.02	0.255979	0.0853891	0.0238226	0	35.019	53	8	102	8	148	17.1	9.79	239.52	DNA metabolism;other metabolic processes	mitochondrion	nucleic acid binding activity	Pf00436	381760	Q8R2K3	ENSMUSG00000029911			0	0	63.5	101	77.7	157.8	36.48	46.78	50.85	37.44	63.2	105.7	74.3	42.9	54.7	52.2	36.2
High	Master Protein	B2RRU2	Zfp276	submitted name: Zinc finger protein (C2H2 type) 276 [OS=Mus musculus]	1.546	5.812	7.005	0.63	2.54	2.81	0.690901	4.2495e-05	0.00114013	0	10.105	7	2	16	2	372	41.6	7.88	39.13				Pf00096		B2RRU2				0	0	23.4	136.1	30	210.4	125.79	65.44	124.08	34.89	6.8		306.6	103.8	363.7	46.2	7.2
High	Master Protein	A1A4B8	Abcf1	submitted name: Abcf1 protein [OS=Mus musculus]	1.543	100	100	0.63	6.64	6.64	0.322213	1e-17	1e-17	0	40.759	40	7	99	2	250	28.3	5.88	223.89						A1A4B8				0	0		157.3		242.7		57.4		23.65
High	Master Protein	E9PW83	Fam184a	submitted name: Family with sequence similarity 184, member A [OS=Mus musculus]	1.542	2.427	2.102	0.62	1.28	1.07	0.126635	0.000177493	0.00240534	0.01	3.119	1	1	31	1	1143	132.9	5.96	69.89				Pf15665	75906	E9PW83; mmu:75906	ENSMUSG00000019856			0	0	44.7	108.5	79.6	167.2	63.88	38.27	49.48	44.76		41.1	15.7	121	49.8	66.4	27.6
High	Master Protein	Q1W617	Shroom4	Protein Shroom4 [OS=Mus musculus]	1.542	1.9	3.671	0.63	0.93	1.88	0.000411569	1.02888e-05	1e-17	0	102.722	22	19	123	18	1475	163.1	6.73	349.84	cell organization and biogenesis;developmental processes;other biological processes	plasma membrane;other membranes;cytoskeleton;nucleus;other cell component	cytoskeletal activity	Pf00595, Pf08687	208431	A2ADV9; B2RX74; mmu:208431; Q1W617; Q69ZN9	ENSMUSG00000068270			0	1	60.3	114.6	48.2	176.8	29.2	53.47	47.51	30.3	73.5	72.1	36.3	31.7	67	72.9	50.1
High	Master Protein	Q91VJ4	Stk38	Serine/threonine-protein kinase 38 [OS=Mus musculus]	1.534	1.393	2.676	0.62	0.48	1.42	0.731038	0.332269	0.154551	0	33.399	20	5	30	4	465	54.1	7.34	85.53	protein metabolism;other metabolic processes;signal transduction;other biological processes	cytosol;nucleus;other cell component	kinase activity;other molecular function	Pf00069, Pf00433	106504	mmu:106504; Q91VJ4	ENSMUSG00000024006	RHOBTB1 GTPase cycle; RHOBTB2 GTPase cycle		2	1	75.1	104.6	59.9	160.4	38.83	27.4	54.94	125.2	59		68.6	51.9	44.6	125.1
High	Master Protein	Q9D0B6	Pbdc1	Protein PBDC1 [OS=Mus musculus]	1.532	1.519	1.299	0.62	0.6	0.38	0.350437	0.192746	0.371066	0	37.019	42	7	53	7	198	22.2	4.55	138.05				Pf04669	67683	B1AUP5; mmu:67683; Q8C5Z2; Q9CVL0; Q9D0B6	ENSMUSG00000031226			0	0	60.3	91.6	107.9	140.2	50.76	46.68	24.72	76.91	89.1	66.5	69.7	20.5	77.4	76.8	34.6
High	Master Protein	Q3UIV8	Rassf1	submitted name: Uncharacterized protein [OS=Mus musculus]	1.532	1.445	1.638	0.62	0.53	0.71	0.327993	0.245681	0.168535	0	22.704	29	5	42	5	222	25.7	9.47	124.98	signal transduction;other biological processes			Pf00788, Pf16517	56289	mmu:56289; Q3UIV8				0	0	66.5	96.2	89.9	147.4	34.03	34.96	33.85	58.17	42.3	101.2	97.6	60.8	62	89	62
High	Master Protein	Q3UF68	Prnp	Major prion protein [OS=Mus musculus]	1.528	1.287	1.481	0.61	0.36	0.57	0.435402	0.396138	0.374796	0	16.228	17	4	50	4	254	27.9	9.33	105.45	cell organization and biogenesis	plasma membrane;other membranes;ER/Golgi		Pf00377, Pf11587		Q3UF68				0	0	71.7	92.2	95.2	140.9	76.61	83.33	63.56	55.21	34.6	208.9	39	133.2	81.9	168.8	22.5
High	Master Protein	A1BN54	Actn1	Alpha-actinin cytoskeletal isoform [OS=Mus musculus]	1.519	1.281	1.63	0.6	0.36	0.71	0.000661546	0.059955	3.13779e-05	0	649.774	72	62	2607	3	887	102.7	5.48	7558.36		cytoskeleton;other cell component	cytoskeletal activity;other molecular function	Pf00307, Pf00435, Pf08726	109711	A1BN54	ENSMUSG00000015143		Regulation of actin cytoskeleton; Integrin-mediated cell adhesion; Focal adhesion	3	70	73.8	94.5	88.1	143.6	59.09	36.62	46.63	85.79	132.4	147.7	46.9	59	61.3	80.3	36.5
High	Master Protein	D3YYS6	Mgll	submitted name: Monoglyceride lipase [OS=Mus musculus]	1.512	2.29	2.758	0.6	1.2	1.46	0.0772754	0.000233481	1.2702e-05	0	139.534	57	14	262	14	331	36.6	7.21	757.19		other membranes;nucleus		Pf12146		D3YYS6	ENSMUSG00000033174			0	0	50	114.4	62.7	172.9	127.78	85.46	48.65	124.33	176.6	149.2	12.8	19.8	57.6	41.1	16.9
High	Master Protein	Q91YJ2	Snx4	Sorting nexin-4 [OS=Mus musculus]	1.512	3.101	2.363	0.6	1.63	1.24	0.279358	0.000908921	0.0156593	0	74.229	39	14	66	14	450	51.7	5.8	173.78	transport;other biological processes	plasma membrane;other membranes;cytoskeleton;other cytoplasmic organelle;other cell component	signal transduction activity or receptor binding;other molecular function	Pf00787	69150	mmu:69150; Q91YJ2	ENSMUSG00000022808			0	0	37.1	115.1	73.7	174.1	43.15	61.45	57.49	117.24	45.5	22.8	26.9	22.1	16.3	17.1	29.8
High	Master Protein	Q921U8-2	Smtn	Isoform L2 of Smoothelin [OS=Mus musculus]	1.51	1.955	1.676	0.59	0.97	0.74	0.0537246	0.00213849	0.00688871	0	150.159	39	24	357	24	921	100.1	8.81	1016.41						Q921U8-2				0	0	52.2	102	91.9	154	60.16	73.59	47.13	72.56	90	122.6	43.7	36.2	70.7	73.9	32.1
High	Master Protein	Q6URW6	Myh14	Myosin-14 [OS=Mus musculus]	1.509	2.086	1.843	0.59	1.06	0.88	0.034555	0.000708266	0.00190461	0	98.494	6	12	687	2	2000	228.4	5.55	1809.39	cell organization and biogenesis;other biological processes	cytoskeleton;other cell component	cytoskeletal activity;other molecular function	Pf00063, Pf01576	71960	B3F3T1; mmu:71960; Q6URW6; Q80V64; Q80ZE6	ENSMUSG00000030739	RHO GTPases activate PAKs		1	0	50.3	105	86.1	158.6	56.57	58.7	49.29	83.36	28.6	25.5	86.8	89.9	16.9	17.9	71
High	Master Protein	Q80Y24	Prickle2	Prickle-like protein 2 [OS=Mus musculus]	1.507	1.656	1.568	0.59	0.73	0.65	0.0309715	0.0145901	0.0156923	0	51.506	18	10	91	10	845	95.7	7.27	205.19	cell organization and biogenesis;developmental processes;other biological processes	plasma membrane;other membranes;nucleus;other cell component	other molecular function	Pf00412, Pf06297	243548	A6H652; mmu:243548; Q80Y24	ENSMUSG00000030020			0	0	59.3	98.2	94.4	148	49.18	54.35	37.9	55.49	119.3	109.8	46.2	42.5	85.5	71.2	41.3
High	Master Protein	Q9CQM5	Txndc17	Thioredoxin domain-containing protein 17 [OS=Mus musculus]	1.507	1.311	1.818	0.59	0.39	0.86	0.451534	0.401175	0.183526	0	25.045	28	2	15	2	123	14	4.77	48.75	signal transduction;other biological processes	cytosol	other molecular function	Pf06110	52700	mmu:52700; Q3TE14; Q921A9; Q9CQM5; Q9D0Y4	ENSMUSG00000020803			0	0	74.4	97.6	80.9	147.1	68.42	93.19	18.58	114.44	160.4	139.3	56.9	51	81.6	59.4	39.3
High	Master Protein	Q3UK06	Cyp4f16	submitted name: Uncharacterized protein [OS=Mus musculus]	1.506	1.884	1.838	0.59	0.91	0.88	0.355519	0.0344922	0.0893287	0	39.682	23	9	88	6	524	60.2	6.9	202.76			other molecular function	Pf00067		Q3UK06				0	3	55.1	103.7	85	156.2	84.7	76.47	67.29	77.72	170.3	169.4	71.5	25.3	39.1	41.2	50.2
High	Master Protein	P05784	Krt18	Keratin, type I cytoskeletal 18 [OS=Mus musculus]	1.504	1.63	1.795	0.59	0.7	0.84	0.637777	0.257798	0.426756	0.001	6.879	6	2	67	1	423	47.5	5.33	105.81	cell organization and biogenesis;signal transduction;other biological processes	non-structural extracellular;plasma membrane;other membranes;cytosol;cytoskeleton;nucleus;other cell component	other molecular function	Pf00038	16668	mmu:16668; P05784; Q3TIX1; Q3TJH6; Q3TJW7; Q61766	ENSMUSG00000023043	Formation of the cornified envelope	EGFR1 signaling pathway	3	0	62	101.1	84.7	152.1		64.71		52.33						222.2
High	Master Protein	Q91XD2	Lims2	LIM and senescent cell antigen-like-containing domain protein 2 [OS=Mus musculus]	1.503	2.594	1.363	0.59	1.38	0.45	0.287441	0.00169865	0.214548	0	91.499	43	11	267	6	341	39	7.97	670.33	cell adhesion;cell cycle OR cell proliferation;cell organization and biogenesis;signal transduction;other biological processes	plasma membrane;other membranes;other cell component	other molecular function	Pf00412	225341	mmu:225341; Q91XD2	ENSMUSG00000024395	Cell-extracellular matrix interactions		1	0	38.6	100.2	110.5	150.6	78.37	55.51	49.49	93.37	119.4	83.3	20.5	22.5	41.8	29.7	20.8
High	Master Protein	Q8C5W3	Tbcel	Tubulin-specific chaperone cofactor E-like protein [OS=Mus musculus]	1.503	1.314	1.333	0.59	0.39	0.42	0.759333	0.442019	0.662139	0	27.428	24	5	12	5	424	48	5.53	32.54	cell organization and biogenesis;other biological processes	cytoskeleton;other cell component	cytoskeletal activity	Pf14560, Pf14580	272589	B9EID8; mmu:272589; Q8C5W3; Q8C7A5	ENSMUSG00000037287			0	0	69.3	91.1	102.7	136.9	31.72	30.18	35.18	96.57	85.9	143		81.6			63.4
High	Master Protein	Q9Z2W1	Stk25	Serine/threonine-protein kinase 25 [OS=Mus musculus]	1.499	1.491	1.361	0.58	0.58	0.44	0.309734	0.14033	0.272043	0	51.921	29	11	106	6	426	48.1	6.81	256.98	cell organization and biogenesis;protein metabolism;other metabolic processes;stress response;developmental processes;signal transduction;other biological processes	other membranes;ER/Golgi;other cell component	kinase activity;other molecular function	Pf00069	59041	mmu:59041; Q6IR17; Q9Z2W1	ENSMUSG00000026277			0	5	62.8	93.6	103.2	140.4	55.18	63.19	23.49	58.79	134.8	110.6	16.1	43.7	123.1	79.3	46.4
High	Master Protein	Q62417-3	Sorbs1	Isoform 3 of Sorbin and SH3 domain-containing protein 1 [OS=Mus musculus]	1.496	1.263	2.219	0.58	0.34	1.15	0.319795	0.299878	0.0255486	0	237.031	50	30	1308	3	724	81.2	6.98	3115.36						Q62417-3				0	0	79.9	101	68.1	151.1	68.69	48.47	51.25	59.37	158.9	158.3	28.4	40.4	88.3	71.3	17.6
High	Master Protein	Q8VHC3	Selenom	Selenoprotein M [OS=Mus musculus]	1.491	1.585	2.165	0.58	0.66	1.11	0.681326	0.281884	0.272699	0	10.519	19	2	32	2	145	16.4	5.54	88.67	cell-cell signaling;other metabolic processes;transport;other biological processes	ER/Golgi;other cell component	other molecular function	Pf08806	114679	B2RVS9; mmu:114679; Q3V374; Q8CBT7; Q8VCJ0; Q8VHC3	ENSMUSG00000075702		Selenium metabolism / selenoproteins	1	0	66.2	105	72.3	156.5	59.94	48.23	29.53	138.25	79.5	64.3	35.1	28.9	49.8	41	20.3
High	Master Protein	Q04998	Inhba	Inhibin beta A chain [OS=Mus musculus]	1.49	4.205	2.236	0.58	2.07	1.16	0.0877592	1.21452e-09	0.00033595	0	145.219	50	19	232	19	424	47.4	8.03	645.67	cell-cell signaling;protein metabolism;RNA metabolism OR transcription;other metabolic processes;transport;developmental processes;signal transduction;other biological processes	non-structural extracellular;other cell component	signal transduction activity or receptor binding;other molecular function	Pf00019, Pf00688	16323	mmu:16323; Q04998	ENSMUSG00000041324	Glycoprotein hormones; Antagonism of Activin by Follistatin	TGF-beta signaling pathway	4	0	28	117.9	78.5	175.6	129.45	75.43	75.49	97.98	186.2	146.9	22.1	42.5	13.6	9.6	14
High	Master Protein	Q80XJ7	Akr1a1	submitted name: Aldo-keto reductase family 1, member A4 (Aldehyde reductase) [OS=Mus musculus]	1.488	1.412	1.286	0.57	0.5	0.36	0.177229	0.0766732	0.170999	0	40.069	34	8	85	8	325	36.6	7.64	217.62	other metabolic processes	plasma membrane;other membranes;cytosol	other molecular function	Pf00248	58810	mmu:58810; Q80XJ7				0	0	65.1	91.9	106.3	136.7	60.94	27.12	27.43	54.28	170.1	137.5	58.4	49.6	69.9	68.4	43.7
High	Master Protein	Q3TY98	Atp6v0a1	V-type proton ATPase subunit a [OS=Mus musculus]	1.488	100	1.46	0.57	6.64	0.55	0.75829	1e-17	0.654279	0	103.127	26	17	363	1	779	89.4	6.86	965.38	transport	other membranes;other cytoplasmic organelle	transporter activity	Pf01496	11975	mmu:11975; Q3TY98				0	0		114	116.2	169.7		5.02	36.17	66.82
High	Master Protein	Q8C0N2	Gpat3	Glycerol-3-phosphate acyltransferase 3 [OS=Mus musculus]	1.488	1.441	1.295	0.57	0.53	0.37	0.282974	0.135547	0.235516	0	33.053	23	7	42	5	438	49	8.94	102.8	other metabolic processes;other biological processes	other membranes;ER/Golgi	other molecular function	Pf01553	231510	A6H5X0; mmu:231510; Q8C0N2	ENSMUSG00000029314	Synthesis of PA		1	0	64.1	92.4	106.1	137.4	75.69	44.98	32.47	63.78	189	146.9	81.9	68.3	98.7	27.2	46.8
High	Master Protein	Q7M759	Abhd17b	Alpha/beta hydrolase domain-containing protein 17B [OS=Mus musculus]	1.487	1.87	1.985	0.57	0.9	0.99	0.439024	0.0751058	0.11249	0	20.231	18	2	49	2	288	32.2	6.29	171.4	protein metabolism;other metabolic processes;other biological processes	plasma membrane;other membranes;other cytoplasmic organelle;other cell component	other molecular function	Pf00326	226016	mmu:226016; Q58EV9; Q7M759; Q8K275	ENSMUSG00000047368	RAS processing		1	0	56.7	106.1	79.5	157.7	69.52	29.75	41.31	31.31	165.3	162.3	37.4	38.5	75.8	54.7	44.8
High	Master Protein	Q3TNL8	Itprip	Inositol 1,4,5-trisphosphate receptor-interacting protein [OS=Mus musculus]	1.486	1.3	1.748	0.57	0.38	0.81	0.305139	0.229234	0.0627016	0	52.146	24	9	138	9	555	63.2	5.72	328.35	signal transduction;other biological processes	plasma membrane;other membranes;nucleus	enzyme regulator activity	Pf20266	414801	mmu:414801; Q3TAD9; Q3TB01; Q3TNL8; Q571G7; Q6P400	ENSMUSG00000117975			0	0	74.9	97.5	82.8	144.8	33.61	26.52	43.19	25.54	97.2	87.3	33.4	31.5	72	65.1	47.4
High	Master Protein	Q9R002	Ifi202	Interferon-activable protein 202 [OS=Mus musculus]	1.477	100	100	0.56	6.64	6.64	0.763256	1e-17	1e-17	0	86.473	41	13	241	1	445	50.4	8.48	562.95	stress response;other biological processes	nucleus;other cell component	nucleic acid binding activity	Pf02760	26388	E9QLD9; mmu:26388; P15091; Q38JF1; Q7TMN6; Q8VEL7; Q9R002	ENSMUSG00000026535			0	0		161.5		238.5		29.74		42.45
High	Master Protein	Q9CQ73	Pkp2	submitted name: Plakophilin 2 [OS=Mus musculus]	1.476	1.725	1.246	0.56	0.79	0.32	0.327813	0.0407686	0.366184	0	79.047	27	12	153	12	795	88	9.33	431.31	cell adhesion;cell-cell signaling;cell organization and biogenesis;developmental processes;other biological processes	plasma membrane;other membranes;cytoskeleton;nucleus;other cell component	other molecular function	Pf00514	67451	mmu:67451; Q3TIY5; Q9CQ73	ENSMUSG00000041957	Formation of the cornified envelope		2	0	54.7	94.3	111.8	139.2	93.61	66.97	57.7	87.05	175.1	162.5	33.6	41.9	58.3	37.7	38.7
High	Master Protein	Q6IRU2	Tpm4	Tropomyosin alpha-4 chain [OS=Mus musculus]	1.471	2.246	2.559	0.56	1.17	1.36	0.0165976	8.25423e-07	2.05727e-08	0	124.024	55	16	537	14	248	28.5	4.68	1548.69	cell organization and biogenesis;other biological processes	cytoskeleton;other cell component	cytoskeletal activity;other molecular function	Pf00261	326618	mmu:326618; Q6IRU2	ENSMUSG00000031799	Striated Muscle Contraction; RHOV GTPase cycle; Smooth Muscle Contraction		3	0	51	114.6	65.9	168.5	59.27	31.48	26.8	32.08	115.7	96.9	53.3	31.8	62.1	46.4	43.4
High	Master Protein	Q8K1S3	Unc5b	Netrin receptor UNC5B [OS=Mus musculus]	1.469	1.475	1.685	0.55	0.56	0.75	0.181586	0.0381626	0.01445	0	136.583	37	18	328	18	945	103.7	6.16	920.08	cell organization and biogenesis;developmental processes;signal transduction;other biological processes	plasma membrane;other membranes;cytosol	other molecular function	Pf00090, Pf00531, Pf00791, Pf07679, Pf17217	107449	mmu:107449; Q3U4F2; Q6PFH0; Q80Y85; Q8K1S3; Q9D398	ENSMUSG00000020099			0	0	67.5	99.5	86.8	146.2	63.18	41.4	55.13	24.04	179.7	155.7	75.9	64	59.5	41.4	56.7
High	Master Protein	Q14AC7	Arl1	submitted name: ADP-ribosylation factor-like 1 [OS=Mus musculus]	1.467	1.279	2.843	0.55	0.36	1.51	0.248067	0.20225	0.000383937	0	47.913	55	7	85	7	181	20.4	5.72	237.82	other metabolic processes;transport;other biological processes	cytosol;ER/Golgi	enzyme regulator activity;other molecular function	Pf00025	104303	mmu:104303; Q14AC7				0	0	83	106.2	54.8	155.9	47.77	40.49	55.55	81.4	30.5	24.2	56	42.7	83.8	71	126.4
High	Master Protein	Q05769	Ptgs2	Prostaglandin G/H synthase 2 [OS=Mus musculus]	1.467	2.511	1.939	0.55	1.33	0.96	0.0118426	9.96849e-11	7.13999e-06	0	204.754	48	19	752	18	604	69	7.37	2089.65	cell-cell signaling;other metabolic processes;stress response;transport;developmental processes;other biological processes	plasma membrane;other membranes;ER/Golgi;nucleus;other cell component	other molecular function	Pf00008, Pf03098	19225	mmu:19225; Q05769; Q543K3	ENSMUSG00000032487	Nicotinamide salvaging; Synthesis of Prostaglandins (PG) and Thromboxanes (TX); Synthesis of 15-eicosatetraenoic acid derivatives; Biosynthesis of DHA-derived SPMs; Biosynthesis of electrophilic ω-3 PUFA oxo-derivatives; Biosynthesis of EPA-derived SPMs; Biosynthesis of DPAn-3 SPMs	Eicosanoid synthesis; Prostaglandin synthesis and regulation; Eicosanoid lipid synthesis map; Eicosanoid metabolism via cyclooxygenases (COX); Oxidative stress and redox pathway; Comprehensive IL-17A signaling	13	1	44	110.4	83.6	162	122.4	72.05	43.56	50.96	224.1	193.5	34.3	36.8	19.3	20.4	42.2
High	Master Protein	Q3TMB5	Trip6	submitted name: Uncharacterized protein [OS=Mus musculus]	1.467	1.81	1.503	0.55	0.86	0.59	0.1228	0.00364964	0.0405587	0	73.16	42	10	137	10	478	50.7	7.55	428.69			other molecular function	Pf00412		Q3TMB5				0	0	55.3	100.1	97.7	146.9	37.32	67.42	20.27	209.59	55.9	44.4	38.1	26.8	35.2	29.3	55.8
High	Master Protein	Q9ERD7	Tubb3	Tubulin beta-3 chain [OS=Mus musculus]	1.467	1.435	1.607	0.55	0.52	0.68	0.339923	0.13642	0.123301	0	274.272	60	21	1809	5	450	50.4	4.93	4572.54	cell cycle OR cell proliferation;cell organization and biogenesis;developmental processes;signal transduction	cytoskeleton;other cell component	signal transduction activity or receptor binding;cytoskeletal activity;other molecular function	Pf00091, Pf03953	22152	mmu:22152; Q3UF42; Q5I036; Q9ERD7	ENSMUSG00000062380	MHC class II antigen presentation; COPI-dependent Golgi-to-ER retrograde traffic; Kinesins; COPI-mediated anterograde transport; Separation of Sister Chromatids; Resolution of Sister Chromatid Cohesion; Recruitment of NuMA to mitotic centrosomes; RHO GTPases Activate Formins; EML4 and NUDC in mitotic spindle formation; Carboxyterminal post-translational modifications of tubulin; Microtubule-depen…		22	0	68.4	98.1	89.6	143.9	87.35	59.95	64.36	37.27	256.3	265.1	56.2	46.7	37.6	27	41.6
High	Master Protein	A0A0R4J046	Cebpz	submitted name: CCAAT/enhancer-binding protein zeta [OS=Mus musculus]	1.461	2.401	1.881	0.55	1.26	0.91	0.391657	0.0104553	0.0660126	0	379.33	43	42	1661	3	1052	120.3	5.71	5114.03	RNA metabolism OR transcription;other biological processes	nucleus	other molecular function	Pf03914	12607	A0A0R4J046; mmu:12607	ENSMUSG00000024081			0	0	45.6	109.5	85	159.9	81.61	39.6	43.42	47.78	124.6	200.8			39.3
High	Master Protein	Q8R310	Tmcc3	Transmembrane and coiled-coil domain protein 3 [OS=Mus musculus]	1.456	1.297	1.316	0.54	0.38	0.4	0.0468601	0.127642	0.0829831	0	115.45	38	16	392	15	477	53.7	8.6	1103.92		other membranes;ER/Golgi;other cell component	other molecular function	Pf10267	319880	mmu:319880; Q501N6; Q8R310	ENSMUSG00000020023			0	1	71.2	92.3	102.1	134.4	42.34	41.53	37.58	34.95	125.6	115.5	56.5	46.6	70.1	62.4	63
High	Master Protein	Q3UXV4	Ppp3cb	Serine/threonine-protein phosphatase [OS=Mus musculus]	1.454	1.363	1.619	0.54	0.45	0.69	0.358947	0.175293	0.0909776	0	8.259	6	3	13	3	452	51.4	5.81	21.14	signal transduction;other biological processes	cytosol;other cell component	other molecular function	Pf00149		Q3UXV4				0	0	71.8	97.9	88	142.4	22.11	33.63	12.4	38.89	71.5	70	71.9	54.4	67.5	98.4	50.1
High	Master Protein	P97333	Nrp1	Neuropilin-1 [OS=Mus musculus]	1.453	3.078	4.202	0.54	1.62	2.07	0.334618	0.000574801	9.61732e-05	0	94.105	22	13	177	13	923	102.9	5.9	488.26	cell adhesion;cell organization and biogenesis;protein metabolism;other metabolic processes;stress response;transport;developmental processes;signal transduction;other biological processes	plasma membrane;other membranes;cytosol;cytoskeleton;mitochondrion;other cytoplasmic organelle;other cell component	enzyme regulator activity;kinase activity;other molecular function	Pf00431, Pf00629, Pf00754, Pf11980	18186	mmu:18186; P97333; Q6PAR3	ENSMUSG00000025810	Signal transduction by L1; CRMPs in Sema3A signaling; Sema3A PAK dependent Axon repulsion; SEMA3A-Plexin repulsion signaling by inhibiting Integrin adhesion; Neurophilin interactions with VEGF and VEGFR		5	0	41.6	128.1	44.3	186.1	147.53	76.31	133.28	58.94	280.9	242	18.8	7	36.8	37.5	20
High	Master Protein	P14824	Anxa6	Annexin A6 [OS=Mus musculus]	1.449	1.555	2.217	0.54	0.64	1.15	0.0438599	0.00612459	1.89615e-05	0	142.44	44	25	178	3	673	75.8	5.5	443.21	cell organization and biogenesis;stress response;transport;developmental processes;signal transduction;other biological processes	plasma membrane;other membranes;cytosol;mitochondrion;nucleus;other cytoplasmic organelle;other cell component	transporter activity;cytoskeletal activity;other molecular function	Pf00191	11749	mmu:11749; P14824; Q8BSS4	ENSMUSG00000018340		Prostaglandin synthesis and regulation; Comprehensive IL-17A signaling; Calcium regulation in cardiac cells	3	22	68.7	106.8	69.8	154.8	21.97	46.18	52.82	77.79	56.3	54	63.5	71.7	49.9	51.5	52.1
High	Master Protein	Q9QXK3	Copg2	Coatomer subunit gamma-2 [OS=Mus musculus]	1.449	1.725	1.486	0.53	0.79	0.57	0.720378	0.159747	0.492395	0	59.772	22	12	32	9	871	97.6	5.8	72.59	transport	other membranes;cytosol;ER/Golgi;other cell component	other molecular function	Pf01602, Pf08752, Pf16381	54160	A6H6J5; mmu:54160; Q3TQD5; Q3UEL6; Q8C2J6; Q9QXK3	ENSMUSG00000025607	COPI-dependent Golgi-to-ER retrograde traffic; COPI-mediated anterograde transport		2	0	57.9	99.9	97.4	144.8	83.03	52.58	42.57	116.86	189.2	29.1	67.7	32	53.1	26.2	66.1
High	Master Protein	Q571J7	Ppp2r2a	Serine/threonine-protein phosphatase 2A 55 kDa regulatory subunit B [OS=Mus musculus]	1.443	1.677	1.609	0.53	0.75	0.69	0.281831	0.0396508	0.0563523	0	67.648	39	11	156	8	509	58.4	7.36	425.15		other cell component	enzyme regulator activity			Q571J7				0	3	60.6	101.6	91.1	146.6	71.84	45.28	55.98	59.34	171.5	141.1	41.1	54.2	71	50.1	54.6
High	Master Protein	Q9D4J1	Efhd1	EF-hand domain-containing protein D1 [OS=Mus musculus]	1.438	1.306	1.252	0.52	0.39	0.32	0.431143	0.299107	0.439823	0	32.749	32	6	26	6	240	27	6.02	70.22	cell organization and biogenesis;developmental processes;other biological processes	other membranes;mitochondrion	other molecular function	Pf13499	98363	mmu:98363; Q543U4; Q9D4J1	ENSMUSG00000026255			0	0	70.4	91.9	105.6	132.1	56.38	96.4	47.96	74.35	146.9	149.7	62.3	48.9	47.4	53.2	48.4
High	Master Protein	O88986	Gcat	2-amino-3-ketobutyrate coenzyme A ligase, mitochondrial [OS=Mus musculus]	1.437	1.605	1.746	0.52	0.68	0.8	0.7211	0.220817	0.308046	0	56.397	37	8	48	8	416	44.9	7.33	142.57	other metabolic processes	nucleus	other molecular function	Pf00155	26912	mmu:26912; O88986	ENSMUSG00000006378			0	0	64.2	103	84.8	148	71.53	51.17	79.8	159.15	28.1	40.9	29	54	58	74.3	93.3
High	Master Protein	A0A2Z4T3F8	H2-D1	submitted name: MHC class II antigen D [OS=Mus musculus]	1.431	100	100	0.52	6.64	6.64	0.815492	1e-17	1e-17	0	7.046	22	2	39	1	91	10.9	5.48	101.65				Pf00129		A0A2Z4T3F8				0	0		164.6		235.4		32.46		37.12
High	Master Protein	Q80TB9	mKIAA1569	submitted name: MKIAA1569 protein [OS=Mus musculus]	1.429	100	1.271	0.52	6.64	0.35	0.788193	1e-17	0.830025	0	47.066	13	9	66	1	1083	119.9	7.84	187.27	cell cycle OR cell proliferation;cell organization and biogenesis;other biological processes	other cell component				Q80TB9				0	0		112.5	126.6	160.9
High	Master Protein	Q80ZX0	Sec24b	submitted name: Sec24-related gene family, member B (S. cerevisiae) [OS=Mus musculus]	1.423	1.43	1.376	0.51	0.52	0.46	0.228983	0.0689177	0.091039	0	105.048	19	16	241	16	1251	135.5	6.96	594.45	cell organization and biogenesis;transport;developmental processes;other biological processes	other membranes;cytosol;ER/Golgi;other cell component	other molecular function	Pf00626, Pf04810, Pf04811, Pf04815, Pf08033	99683	mmu:99683; Q80ZX0	ENSMUSG00000001052	MHC class II antigen presentation; Antigen Presentation: Folding, assembly and peptide loading of class I MHC; COPII-mediated vesicle transport; Cargo concentration in the ER		4	0	67.3	96.2	99.5	136.9	56.72	38.19	44.37	59.64	151.7	111.6	90.1	33.4	60.5	59.5	49.4
High	Master Protein	P12032	Timp1	Metalloproteinase inhibitor 1 [OS=Mus musculus]	1.421	1.733	1.893	0.51	0.79	0.92	0.030989	7.82662e-05	6.29399e-05	0	57.053	39	7	281	7	205	22.6	8.82	783.28	stress response;developmental processes;signal transduction;other biological processes	extracellular matrix	signal transduction activity or receptor binding;enzyme regulator activity;other molecular function	Pf00965	21857	mmu:21857; P12032; P20064; Q61720	ENSMUSG00000001131	Platelet degranulation ; Regulation of Insulin-like Growth Factor (IGF) transport and uptake by Insulin-like Growth Factor Binding Proteins (IGFBPs); Post-translational protein phosphorylation; Activation of Matrix Metalloproteinases	Lung fibrosis; Matrix metalloproteinases	6	0	61.6	106.7	80.1	151.6	51.48	47.59	35.24	62.92	83.5	108.4	77.4	90.7	29.6	34	49.6
High	Master Protein	Q3TM01	H60a	submitted name: Uncharacterized protein [OS=Mus musculus]	1.42	2.496	4.697	0.51	1.32	2.23	0.55668	0.0215073	0.00469486	0	9.556	11	1	22	1	281	31.7	7.9	63.82	other biological processes	plasma membrane;other membranes	signal transduction activity or receptor binding			Q3TM01				0	0	51.3	128.1	38.7	181.9	45.55	55.75		75.76	64.5	66.4				37
High	Master Protein	P98063	Bmp1	Bone morphogenetic protein 1 [OS=Mus musculus]	1.415	1.713	1.463	0.5	0.78	0.55	0.075715	0.00440605	0.0230175	0	142.286	29	23	587	23	991	111.6	6.95	1239.31	protein metabolism;other metabolic processes;developmental processes;signal transduction;other biological processes	ER/Golgi;other cell component	signal transduction activity or receptor binding;other molecular function	Pf00431, Pf01400, Pf07645, Pf14670	12153	mmu:12153; P98063; Q6NZM2	ENSMUSG00000022098	Collagen biosynthesis and modifying enzymes; Crosslinking of collagen fibrils; HDL assembly; Anchoring fibril formation	EDA signaling in hair follicle development; Adipogenesis genes	6	0	58.9	100.9	97.5	142.7	69.32	36.01	51.92	46.93	173.1	170.8	63.6	59.7	50.2	30.9	45.5
High	Master Protein	Q5PPQ7	Coro1c	Coronin [OS=Mus musculus]	1.414	1.299	1.553	0.5	0.38	0.63	0.0143702	0.0502604	0.0007673	0	176.721	47	20	672	20	474	53.1	7.08	1903.48	cell organization and biogenesis	cytoskeleton	cytoskeletal activity	Pf00400, Pf08953, Pf16300		Q5PPQ7				0	0	75.2	97.7	89	138.2	25.64	26.86	25.59	42.6	74.6	93.6	69.5	88.1	57.8	77	72.2
High	Master Protein	E9Q1S3	Sec23a	Protein transport protein SEC23 [OS=Mus musculus]	1.412	1.382	1.829	0.5	0.47	0.87	0.0832439	0.0680613	0.00218108	0	188.516	51	25	487	23	736	82.9	7.46	1433.79	cell organization and biogenesis;transport	other membranes;cytosol;ER/Golgi	other molecular function	Pf00626, Pf04810, Pf04811, Pf04815, Pf08033		E9Q1S3	ENSMUSG00000020986			0	2	74.1	102.4	79	144.5	43.17	39.66	34	72.48	126.5	140.2	79.7	68.7	76.9	54.4	60.2
High	Master Protein	Q3TRV3	Syncrip	RRM domain-containing protein [OS=Mus musculus]	1.411	1.425	5.246	0.5	0.51	2.39	0.785992	0.336576	0.00475314	0	106.826	43	13	534	1	368	41.6	9.39	1323.57			nucleic acid binding activity	Pf00076	56403	mmu:56403; Q3TRV3			mRNA processing	1	0	83	118.3	31.8	166.9		62.45		95.96	241.2
High	Master Protein	H7BX99	F2	Prothrombin [OS=Mus musculus]	1.407	1.71	2.143	0.49	0.77	1.1	0.705301	0.181401	0.171276	0	18.858	6	4	20	4	617	70.2	6.43	43.95	protein metabolism;stress response	non-structural extracellular	other molecular function	Pf00051, Pf00089, Pf00594, Pf09396		H7BX99	ENSMUSG00000027249			0	0	64.1	109.6	72	154.3	21.93	47.67	30.87	59.03	77.3	85.7	48.6	57.4	52.6	61.9	61.1
High	Master Protein	Q9CZN8	Qrsl1	Glutamyl-tRNA(Gln) amidotransferase subunit A, mitochondrial [OS=Mus musculus]	1.402	3.202	4.476	0.49	1.68	2.16	0.567078	0.00363848	0.00476311	0	27.631	14	5	43	5	525	56.7	5.95	121.07	protein metabolism;RNA metabolism OR transcription;other metabolic processes;other biological processes	mitochondrion;other cell component	other molecular function	Pf01425	76563	mmu:76563; Q3TDF6; Q6NS53; Q9CZN8	ENSMUSG00000019863			0	0	41.3	132.1	41.4	185.2	66.15	24.21	56.76	28.07	63.6	43	33.7	30.9	124.8	111.1	23.8
High	Master Protein	P39054-2	Dnm2	Isoform 2 of Dynamin-2 [OS=Mus musculus]	1.4	1.37	1.246	0.49	0.45	0.32	0.0632851	0.0251251	0.0835118	0	218.593	46	31	1029	3	866	97.7	7.62	2553.77						P39054-2				0	27	68.7	94	105.6	131.7	65.95	29.15	22.33	44.1	179.4	167.8	30.8	30.2	155	135.7	62.4
High	Master Protein	A0A2X0SSA9	ARHGAP1	submitted name: ARHGAP1 [OS=Mus musculus]	1.396	2.854	100	0.48	1.51	6.64	0.758789	0.0107921	1e-17	0	81.781	41	13	177	1	441	50.6	6.44	397.3	signal transduction	other membranes		Pf00620, Pf13716		A0A2X0SSA9				0	0	51	145.7		203.3		41.73		63.9			85.3
High	Master Protein	Q8BH66	Atl1	Atlastin-1 [OS=Mus musculus]	1.395	3.405	1.958	0.48	1.77	0.97	0.82527	0.00253884	0.306748	0	33.422	15	6	75	4	558	63.3	6.49	37.56	cell organization and biogenesis;developmental processes	other membranes;ER/Golgi;other cell component	other molecular function	Pf02263	73991	mmu:73991; Q8BH66; Q8BJH5	ENSMUSG00000021066			0	0	34.5	117.6	83.8	164	116.45	35.36		140.16			197.8		19.1
High	Master Protein	Q9QXJ4	Arl10	ADP-ribosylation factor-like protein 10 [OS=Mus musculus]	1.385	1.28	1.671	0.47	0.36	0.74	0.445192	0.249184	0.0988694	0	40.975	52	7	102	7	243	27.3	4.82	282.76			other molecular function	Pf00025	56795	mmu:56795; Q14C12; Q9QXJ4	ENSMUSG00000025870			0	0	78.2	100.1	83	138.7	48.08	34.69	39.72	33.32	109.3	103.6	79.2	69.5	72.7	88.2	19.2
High	Master Protein	Q922A2	Anxa7	Annexin [OS=Mus musculus]	1.381	1.403	1.982	0.47	0.49	0.99	0.50207	0.283628	0.104341	0	41.912	22	9	42	9	463	49.9	6.18	91.94			other molecular function	Pf00191		Q922A2				0	0	75.2	105.5	73.5	145.7	61.3	31.65	77.48	143.16	51.4	104.7	21.2	29.8		72.1	42.9
High	Master Protein	Q62159	Rhoc	Rho-related GTP-binding protein RhoC [OS=Mus musculus]	1.373	1.402	1.785	0.46	0.49	0.84	0.45257	0.208386	0.0754764	0	106.874	52	9	459	1	193	22	6.58	1469.73	cell cycle OR cell proliferation;cell organization and biogenesis;stress response;signal transduction;other biological processes	plasma membrane;other membranes;cytosol;cytoskeleton;nucleus;other cell component	other molecular function	Pf00071	11853	mmu:11853; Q3TUN0; Q62159	ENSMUSG00000002233	G alpha (12/13) signalling events; RHO GTPases Activate Formins; RHOC GTPase cycle; RHO GTPases activate CIT; Sema4D induced cell migration and growth-cone collapse; RHO GTPases activate PKNs; RHO GTPases Activate ROCKs	Spinal cord injury	8	0	74	103.7	79.8	142.5	17.95	33.81	35.58	64.99	85.1	97.5	64.6	65.1	64.5	70.1	50.9
High	Master Protein	Q9Z1E4	Gys1	Glycogen [starch] synthase, muscle [OS=Mus musculus]	1.37	1.435	1.524	0.45	0.52	0.61	0.453396	0.150758	0.128569	0	63.615	25	12	116	12	738	83.9	6.11	289.89	other metabolic processes;developmental processes	cytosol;other cell component	other molecular function	Pf05693	14936	mmu:14936; P54859; Q3TBN4; Q8BQG4; Q8VEB0; Q9Z1E4	ENSMUSG00000003865	Glycogen synthesis	Focal adhesion: PI3K-Akt-mTOR signaling pathway; Glycogen metabolism; Insulin signaling	4	0	70.3	100.9	90.7	138.2	33.74	50.22	45.76	81.74	102.6	91.5	56.3	36.1	60.2	48.2	49.8
High	Master Protein	A0A140LIZ7	Nhsl1	submitted name: NHS-like protein 1 [OS=Mus musculus]	1.364	1.705	1.637	0.45	0.77	0.71	0.610537	0.121126	0.219855	0	21.855	5	5	15	5	1617	172.5	7.39	41.97				Pf15273	215819	A0A140LIZ7	ENSMUSG00000039835			0	0	62	105.7	88.1	144.2	72.21	77.76	75.25	56.06	187.2	177.3	45.4	39.8	144.3	116.1
High	Master Protein	P08556	Nras	GTPase NRas [OS=Mus musculus]	1.363	1.538	2.8	0.45	0.62	1.49	0.766713	0.238213	0.0751407	0	60.846	51	7	336	1	189	21.2	5.17	940.69	stress response;signal transduction;other biological processes	plasma membrane;other membranes;ER/Golgi	other molecular function	Pf00071		P08556		FCERI mediated MAPK activation; Neutrophil degranulation; SHC1 events in ERBB4 signaling; GRB2 events in ERBB2 signaling; NCAM signaling for neurite out-growth; MAP2K and MAPK activation; Negative regulation of MAPK pathway; Signaling by SCF-KIT; CD209 (DC-SIGN) signaling; Regulation of RAS by GAPs; Downstream signal transduction; VEGFR2 mediated cell proliferation; PTK6 Regulates RHO GTPases, RA…		34	0	74.3	114.3	55.6	155.8	40.34	46.83	38.23	62.82	132.3	144.6	63.3		96.6	94.9	65.5
High	Master Protein	A0A494BA97	Ostf1	submitted name: Osteoclast-stimulating factor 1 [OS=Mus musculus]	1.361	1.598	1.569	0.45	0.68	0.65	0.541779	0.10421	0.177218	0	32.771	36	5	26	5	212	23.4	8.07	69.11				Pf00018, Pf12796		A0A494BA97	ENSMUSG00000024725			0	0	64.9	103.8	90	141.3	70.55	39.48	71.12	112.57	28.1	4.5	129.2	148.4	49.8	47.4	67.4
High	Master Protein	A2AQL0	Stk39	Non-specific serine/threonine protein kinase [OS=Mus musculus]	1.36	1.321	1.414	0.44	0.4	0.5	0.811988	0.419324	0.546086	0	47.641	25	9	32	8	556	60.3	6.29	69.57	protein metabolism;other metabolic processes;stress response;signal transduction;other biological processes	other membranes;cytosol;cytoskeleton;nucleus	kinase activity;other molecular function	Pf00069, Pf12202	53416	A2AQL0; mmu:53416				0	1	74.2	98.1	94.3	133.4	49.86	41.73	48.55	142.9	102.4	45.1	90.9	105.1	47.6	34.7	50.4
High	Master Protein	D3Z6I8	Tpm3	submitted name: Tropomyosin alpha-3 chain [OS=Mus musculus]	1.357	2.564	2.975	0.44	1.36	1.57	0.157004	3.29514e-05	9.85197e-07	0	125.278	44	18	682	6	247	28.7	4.79	1705.93		cytoskeleton	cytoskeletal activity	Pf00261	59069	D3Z6I8	ENSMUSG00000027940			0	2	48.7	124.9	57	169.5	73.24	25.52	86.22	19.28	121.7	118.6	45.1	42.8	58.4	41.8	33.3
High	Master Protein	Q920D3	Med28	Mediator of RNA polymerase II transcription subunit 28 [OS=Mus musculus]	1.355	1.468	1.471	0.44	0.55	0.56	0.552086	0.213144	0.243976	0	20.504	39	5	29	5	178	19.5	5.58	72.59	cell organization and biogenesis;RNA metabolism OR transcription;other metabolic processes;other biological processes	other membranes;cytoskeleton;nucleus	cytoskeletal activity	Pf11594	66999	mmu:66999; Q3U4G7; Q920D3; Q9CQF2	ENSMUSG00000015804			0	0	68.8	101.1	93.1	137	92.56	96.06	59.42	175.42		158.5	10.6	37.8	29.1	130.4	35.2
High	Master Protein	P63101	Ywhaz	14-3-3 protein zeta/delta [OS=Mus musculus]	1.355	1.247	1.293	0.44	0.32	0.37	0.219456	0.200813	0.139274	0	98.347	58	13	359	11	245	27.8	4.79	957.71	cell-cell signaling;cell organization and biogenesis;protein metabolism;other metabolic processes;stress response;transport;developmental processes;signal transduction;other biological processes	cytosol;nucleus;other cell component	other molecular function	Pf00244	22631	mmu:22631; P35215; P63101; P70197; P97286; Q3TSF1; Q5EBQ1	ENSMUSG00000022285	TP53 Regulates Metabolic Genes; Activation of BAD and translocation to mitochondria ; RHO GTPases activate PKNs; Chk1/Chk2(Cds1) mediated inactivation of Cyclin B:Cdk1 complex; Rap1 signalling; GP1b-IX-V activation signalling; Interleukin-3, Interleukin-5 and GM-CSF signaling; Deactivation of the beta-catenin transactivating complex; Regulation of localization of FOXO transcription factors; NOTCH…	IL-5 signaling pathway; IL-3 signaling pathway; Myometrial relaxation and contraction pathways; Alpha 6 beta 4 integrin signaling pathway; Calcium regulation in cardiac cells	16	0	76.3	95.1	99.7	128.9	50.79	45.42	10.42	88.43	110.9	120.9	54.2	47.2	93.3	105.2	41
High	Master Protein	A0A2Z4SZ19	H2-K1	submitted name: MHC class II antigen K [OS=Mus musculus]	1.351	2.013	2.299	0.43	1.01	1.2	0.692928	0.0696708	0.113353	0	11.427	31	2	23	1	88	10.4	5.45	48.04				Pf00129		A0A2Z4SZ19				0	0	57.8	116.4	68.4	157.3	28.66	6.96	38.41	21.53							367.5
High	Master Protein	Q60855	Ripk1	Receptor-interacting serine/threonine-protein kinase 1 [OS=Mus musculus]	1.349	1.386	2.057	0.43	0.47	1.04	0.483961	0.152265	0.0223738	0	54.93	17	7	113	7	656	74.8	6.47	359.62	cell organization and biogenesis;protein metabolism;other metabolic processes;stress response;signal transduction;other biological processes	plasma membrane;other membranes;cytosol;mitochondrion;other cell component	signal transduction activity or receptor binding;kinase activity;other molecular function	Pf00531, Pf07714, Pf12721	19766	mmu:19766; Q3U0J3; Q60855; Q8CD90	ENSMUSG00000021408	Ovarian tumor domain proteases; Ub-specific processing proteases; TNFR1-induced proapoptotic signaling; Regulation of TNFR1 signaling; TNFR1-induced NFkappaB signaling pathway; TRP channels; IKK complex recruitment mediated by RIP1; Regulation by c-FLIP; CASP8 activity is inhibited; Dimerization of procaspase-8; TRIF-mediated programmed cell death	Apoptosis; Apoptosis modulation by HSP70; p38 Mapk signaling pathway; EGFR1 signaling pathway	19	0	77.4	107.3	70.4	144.8	28.27	44.19	21.31	49.19	48.6	44.5	78.5	90.4	86.1	77.7	73.1
High	Master Protein	Q9CWY6	Rbpms2	submitted name: RNA-binding protein with multiple-splicing 2 [OS=Mus musculus]	1.346	1.498	1.277	0.43	0.58	0.35	0.337195	0.0364949	0.162059	0	30.511	41	5	116	4	168	18.3	9.29	272.8		other cell component	nucleic acid binding activity;other molecular function	Pf00076		Q9CWY6	ENSMUSG00000032387			0	0	65.6	98.3	103.7	132.4	76.53	40.31	105.68	54.16	177	164.1	27.5	30.2	27.7	31.4	53.2
High	Master Protein	Q9Z2X1	Hnrnpf	Heterogeneous nuclear ribonucleoprotein F [OS=Mus musculus]	1.344	1.256	1.513	0.43	0.33	0.6	0.0587338	0.051865	0.00286126	0	191.249	54	13	778	11	415	45.7	5.49	2166.87	RNA metabolism OR transcription;other metabolic processes;other biological processes	cytosol;nucleus;other cell component	nucleic acid binding activity;other molecular function	Pf00076, Pf08080	98758	mmu:98758; Q5FWK2; Q8BVU8; Q8K2U9; Q8R0E7; Q9Z2X1	ENSMUSG00000042079	mRNA Splicing - Major Pathway; Processing of Capped Intron-Containing Pre-mRNA	mRNA processing	3	0	79	99.3	88.2	133.5	14.1	19.4	17.81	22.4	91.9	79.4	85.8	75.5	93.3	78.7	77.7
High	Master Protein	Q8CD00		Myotubularin phosphatase domain-containing protein [OS=Mus musculus]	1.343	2.74	1.646	0.43	1.45	0.72	0.802108	0.0222226	0.363794	0	16.718	16	3	32	3	355	40.7	7.58	90.86	cell organization and biogenesis;other metabolic processes;transport;other biological processes		other molecular function	Pf02893, Pf06602						0	0	41.4	113.5	92.6	152.5	103.99	44.76	50.62	56.05	206.2	329.2		30.9		31.4
High	Master Protein	Q5UE59	Klc1	Kinesin light chain [OS=Mus musculus]	1.343	2.045	2.362	0.43	1.03	1.24	0.567407	0.0736759	0.0598252	0	48.309	23	10	73	7	542	61.6	5.76	196.02		cytoskeleton;other cell component		Pf13374, Pf13424	16593	Q5UE59	ENSMUSG00000021288			0	3	57.5	117.6	66.9	158	67.42	53.51	59.84	122.4	111.9	51.3	44.4	30.2	43.5	35.5	34.7
High	Master Protein	Q8BH40	Stx7	submitted name: Syntaxin-7 [OS=Mus musculus]	1.343	1.35	1.473	0.43	0.43	0.56	0.180785	0.125405	0.0475869	0	78.236	48	7	222	7	261	29.7	5.58	761.77	cell organization and biogenesis;transport;other biological processes	plasma membrane;other cytoplasmic organelle;other cell component	other molecular function	Pf05739, Pf14523	53331	Q8BH40	ENSMUSG00000019998			0	0	74.1	100.1	91.3	134.5	49.21	33.86	36.7	36.66	156.7	138.1	61.7	44.1	107.7	82.8	42.1
High	Master Protein	Q5XF89	Atp13a3	Probable cation-transporting ATPase 13A3 [OS=Mus musculus]	1.338	1.284	2.301	0.42	0.36	1.2	0.580613	0.375183	0.0842096	0	38.64	12	9	46	9	1219	137.4	6.67	97.33	transport;other biological processes	other membranes;other cytoplasmic organelle	transporter activity;other molecular function	Pf00122, Pf00690, Pf00702, Pf12409	224088	mmu:224088; Q5XF89	ENSMUSG00000022533			0	0	84.2	108.1	62.9	144.7	69.4	51.71	69.03	37.14	260.4	88.5	55.1	81.3	97.5	49.4	113.2
High	Master Protein	Q8VCH8	Ubxn4	UBX domain-containing protein 4 [OS=Mus musculus]	1.338	1.307	1.796	0.42	0.39	0.85	0.738107	0.411159	0.266162	0	78.569	32	8	241	1	506	56.4	6.61	660.06	protein metabolism;other metabolic processes;stress response	other membranes;cytosol;ER/Golgi;nucleus		Pf00789	67812	mmu:67812; Q3UGR4; Q8BW17; Q8VCH8				0	0	79.5	103.9	77.4	139.1	1.92	6.81		13.62							399.5
High	Master Protein	K7W4D1	H2-D	submitted name: MHC class I antigen [OS=Mus musculus]	1.33	2.48	100	0.41	1.31	6.64	0.845701	0.0240254	1e-17	0	40.648	31	7	59	1	280	32.5	5.58	126.53		other membranes		Pf00129, Pf07654		K7W4D1				0	1	59	146.3		194.7		16.38
High	Master Protein	A3KGR9	H13	submitted name: Histocompatibility 13 [OS=Mus musculus]	1.315	1.83	1.449	0.4	0.87	0.54	0.284427	0.00465812	0.0507544	0	42.289	18	4	196	2	347	38.2	8.4	450.55		other membranes	other molecular function	Pf04258		A3KGR9	ENSMUSG00000019188			0	0	58	106.1	96.3	139.6	36.33	28.29	23.82	35.6	109.2	93.5	75.6	71.9	41	43.8	51
High	Master Protein	O35316	Slc6a6	Sodium- and chloride-dependent taurine transporter [OS=Mus musculus]	1.313	1.275	1.612	0.39	0.35	0.69	0.604318	0.320944	0.153731	0	24.841	7	4	79	4	621	69.8	7.23	139.17	transport;other biological processes	plasma membrane;other membranes;other cell component	transporter activity;other molecular function	Pf00209	21366	mmu:21366; O35316; P31642; Q91WI2	ENSMUSG00000030096	Na+/Cl- dependent neurotransmitter transporters; Amino acid transport across the plasma membrane		2	0	80.2	102.3	83.3	134.2	64.33	51.55	59.3	36.37	70.5	232	70.5	140.2	64.5	114.1	73.8
High	Master Protein	D3YWK1	Wipi2	WD repeat domain phosphoinositide-interacting protein 2 [OS=Mus musculus]	1.313	1.607	3.026	0.39	0.68	1.6	0.552926	0.0944126	0.00216566	0	31.275	22	6	36	6	425	46.4	5.85	96.78	cell organization and biogenesis;other metabolic processes	other membranes	other molecular function			D3YWK1	ENSMUSG00000029578			0	0	73.9	118.7	51.5	155.9	52.01	47.8	87.43	100.79	34.5	55.5	26.3	42.2	8		87.8
High	Master Protein	Q3U281	Sar1b	submitted name: Uncharacterized protein [OS=Mus musculus]	1.312	1.58	1.693	0.39	0.66	0.76	0.885571	0.20989	0.339416	0	26.169	42	6	57	3	198	22.3	6.39	125.86	transport	ER/Golgi	other molecular function	Pf00025		Q3U281				0	0	68.1	107.5	83.3	141.1	35.54	35.53	38.24	120.47	55.3	69.4		23.1	53.4	43.8
High	Master Protein	Q8VE96	Slc35f6	Solute carrier family 35 member F6 [OS=Mus musculus]	1.312	1.576	1.466	0.39	0.66	0.55	0.522013	0.0607144	0.136483	0	29.296	12	4	94	4	372	41	7.14	234.38	cell organization and biogenesis;transport;other biological processes	other membranes;cytosol;mitochondrion;nucleus;other cytoplasmic organelle;other cell component	transporter activity	Pf06027	74919	mmu:74919; Q3UB33; Q8BKN1; Q8VE96; Q9D5B2	ENSMUSG00000029175			0	0	66.1	104.1	93.2	136.6	67.46	41.19	63	42.71	98.3	198.5	88	55.5	99	32.8	71.3
High	Master Protein	E9Q456	Tpm1	submitted name: Tropomyosin alpha-1 chain [OS=Mus musculus]	1.311	3.818	3.125	0.39	1.93	1.64	0.24948	2.91211e-09	3.0337e-06	0	132.082	61	19	651	6	248	28.7	4.77	1708.63		cytoskeleton	cytoskeletal activity	Pf00261		E9Q456	ENSMUSG00000032366			0	0	35	133.6	56.1	175.3	58.37	31.72	37.67	47.66	4.7	70.9	33.7	47.9	29.5	41.5	20.4
High	Master Protein	Q9Z1Z0	Uso1	General vesicular transport factor p115 [OS=Mus musculus]	1.311	1.255	1.253	0.39	0.33	0.33	0.310666	0.179147	0.165343	0	101.033	25	17	225	17	959	106.9	4.93	568.78	cell organization and biogenesis;transport;signal transduction;other biological processes	other membranes;cytosol;ER/Golgi;nucleus;other cell component		Pf04869, Pf04871, Pf18770	56041	mmu:56041; Q3T9L9; Q3TH58; Q3U1C7; Q3UMW6; Q91WE7; Q99JZ5; Q9Z1Z0	ENSMUSG00000029407	COPI-mediated anterograde transport; COPII-mediated vesicle transport		2	0	76.8	96.3	100.7	126.2	38.91	13.43	18.63	62.01	135.6	121.3	80.9	65.4	62.2	64.4	51.5
High	Master Protein	Q6KCD5	Nipbl	Nipped-B-like protein [OS=Mus musculus]	1.31	1.556	1.457	0.39	0.64	0.54	0.0307857	0.00145686	0.000765715	0	232.382	21	43	788	43	2798	315.3	7.91	1914.76	cell cycle OR cell proliferation;cell organization and biogenesis;DNA metabolism;stress response;developmental processes;other biological processes	cytosol;nucleus;other cell component	other molecular function	Pf12765, Pf12830	71175	mmu:71175; Q6KC78; Q6KCD5; Q7TNS4; Q8BKV4; Q8CES9; Q9CUC6	ENSMUSG00000022141	Cohesin Loading onto Chromatin		1	0	66.7	103.9	93.4	136.1	55.14	39.17	19.43	45.83	163.6	163.4	64.6	62.2	77.2	74.7	55.4
High	Master Protein	P62746	Rhob	Rho-related GTP-binding protein RhoB [OS=Mus musculus]	1.307	1.648	1.899	0.39	0.72	0.93	0.617719	0.163065	0.115483	0	55.658	54	8	142	2	196	22.1	5.24	427.17	cell adhesion;cell cycle OR cell proliferation;cell organization and biogenesis;stress response;transport;developmental processes;signal transduction;other biological processes	plasma membrane;other membranes;cytosol;cytoskeleton;nucleus;other cytoplasmic organelle;other cell component	other molecular function	Pf00071	11852	mmu:11852; P01121; P62746; Q9CUV7	ENSMUSG00000054364	RHOB GTPase cycle; G alpha (12/13) signalling events; RHO GTPases Activate Formins; GPVI-mediated activation cascade; RHO GTPases activate CIT; Sema4D induced cell migration and growth-cone collapse; RHO GTPases activate PKNs; RHO GTPases Activate ROCKs	Neural crest differentiation; Spinal cord injury; Focal adhesion	11	2	67.4	111	76.4	145.1	94.12	64.66	63.35	105.45	245.2	221	42.5	30.5	120.5	117.5
High	Master Protein	Q2M4H5	Cul5	submitted name: Cullin 5 [OS=Mus musculus]	1.305	1.357	2.079	0.38	0.44	1.06	0.903758	0.286077	0.191643	0	19.985	10	7	15	7	780	90.9	7.81	26.81	protein metabolism;other metabolic processes	other cell component	other molecular function	Pf00888, Pf10557	75717	mmu:75717; Q2M4H5				0	0	80.3	109	68.4	142.2	43.66	50.68	46.22	108.1	59.1	61.7	41.7	36.9	66.2	70.5	62
High	Master Protein	B7ZN81	Nup98	submitted name: Nup98 protein [OS=Mus musculus]	1.289	1.58	1.867	0.37	0.66	0.9	0.64605	0.14763	0.0915951	0	209.164	39	28	926	1	1170	122.9	6.29	2862.15	transport	nucleus	other molecular function	Pf04096		B7ZN81				0	0	70.1	110.7	76.5	142.7		34.11	24.75
High	Master Protein	Q8C237	Tmem164	submitted name: Uncharacterized protein [OS=Mus musculus]	1.288	1.813	1.401	0.37	0.86	0.49	0.988498	0.152819	0.676293	0.001	5.619	6	2	25	2	345	38.8	8.82	10.32		other membranes		Pf14808		Q8C237				0	0	58.7	106.4	97.8	137.1	29.41	34.18	43.17	41.42			65.7	66.5	32.2		94.8
High	Master Protein	A2AEY2	Fhl1	submitted name: Four and a half LIM domains protein 1 [OS=Mus musculus]	1.283	2.135	1.654	0.36	1.09	0.73	0.218746	0.00013617	0.00349954	0	95.241	45	12	397	3	323	36.2	9.01	915.58	other biological processes		other molecular function	Pf00412	14199	A2AEY2	ENSMUSG00000023092		Delta-Notch signaling pathway	1	13	53.1	113.4	88	145.5	71.17	49.94	50.99	110.63	124.8	137.4	40.5	41.7	46.1	36.2	39
High	Master Protein	Q3V424	Snrpg	Small nuclear ribonucleoprotein G [OS=Mus musculus]	1.278	2.424	1.614	0.35	1.28	0.69	0.613509	0.00134954	0.0737332	0	8.516	20	2	41	2	64	7.1	7.18	104.71	cell organization and biogenesis;RNA metabolism OR transcription;other metabolic processes	cytosol;nucleus	nucleic acid binding activity	Pf01423		Q3V424				0	0	47.4	114.9	91	146.8	80.94	45.37	52.14	50.41	122.7	78.2	43.3	35.9	179.3	50	31.5
High	Master Protein	Q62086	Pon2	Serum paraoxonase/arylesterase 2 [OS=Mus musculus]	1.277	3.033	1.827	0.35	1.6	0.87	0.317558	6.37905e-07	0.00407192	0	109.047	58	10	241	10	354	39.6	5.83	761.93	other metabolic processes;stress response;other biological processes	non-structural extracellular;plasma membrane;other membranes;mitochondrion;nucleus;other cytoplasmic organelle;other cell component	other molecular function	Pf01731	330260	mmu:330260; Q3TAD3; Q62086; Q8CFK3	ENSMUSG00000032667	Synthesis of 5-eicosatetraenoic acids		1	0	39.9	121	84.6	154.5	81.76	69.36	76.51	118.19	28.9	12.2	89.9	103.5	104	105.7	27.7
High	Master Protein	Q7TQH0-2	Atxn2l	Isoform 2 of Ataxin-2-like protein [OS=Mus musculus]	1.276	1.526	1.731	0.35	0.61	0.79	0.257312	0.024016	0.00455825	0	138.54	30	22	495	22	1074	113	8.59	1198.32						Q7TQH0-2				0	0	71.4	109	80.4	139.2	65.72	50.15	69.2	35.41	183.2	181.2	36.2	32.8	102.1	114.7	44.9
High	Master Protein	Q3TLE2	Fermt2	submitted name: Uncharacterized protein [OS=Mus musculus]	1.276	1.257	1.472	0.35	0.33	0.56	0.226027	0.146812	0.0160907	0	183.805	48	25	517	5	680	77.8	6.7	1454.16	cell adhesion;cell-cell signaling;cell organization and biogenesis;signal transduction;other biological processes	plasma membrane;other membranes;cytosol;nucleus;other cell component	signal transduction activity or receptor binding;cytoskeletal activity;other molecular function	Pf00169, Pf00373, Pf18124	218952	mmu:218952; Q3TLE2				0	20	80.8	101.6	88	129.6	30.28	45.22	20.37	83.64	106.4	90.4	67.7	56.7	67.4	71.9	58.3
High	Master Protein	B2RQS6	Dhx36	RNA helicase [OS=Mus musculus]	1.275	1.746	1.453	0.35	0.8	0.54	0.902336	0.124361	0.462531	0	235.91	39	29	625	1	1000	113.8	8.29	1763.81			nucleic acid binding activity;other molecular function	Pf00270, Pf00271, Pf04408, Pf07717		B2RQS6				0	0	61.5	107.4	94.2	136.9	69.52	46.8	66.67	86.87	146.7		25.7	34.9		97.7	230.3
High	Master Protein	A8IP69	Ywhag	submitted name: 14-3-3 protein gamma subtype [OS=Mus musculus]	1.275	1.374	1.513	0.35	0.46	0.6	0.438098	0.0787704	0.0388163	0	68.646	59	12	226	9	247	28.3	4.89	538.21	other biological processes	other cell component	signal transduction activity or receptor binding;other molecular function	Pf00244	22628	A8IP69; mmu:22628				0	1	75.7	104	87.6	132.6	65.17	51.48	44.19	65.1	156.9	153.9	47.6	80.3	64.3	105.4	54.5
High	Master Protein	Q9JMH6-2	Txnrd1	Isoform 2 of Thioredoxin reductase 1, cytoplasmic [OS=Mus musculus]	1.274	100	100	0.35	6.64	6.64	0.926409	1e-17	1e-17	0	401.783	77	34	1613	1	499	54.5	6.33	4824.71						Q9JMH6-2				0	0		175.9		224.1		17		104.91
High	Master Protein	P97499	Tep1	Telomerase protein component 1 [OS=Mus musculus]	1.271	1.859	1.377	0.35	0.89	0.46	0.313655	0.00363641	0.0642359	0	149.055	18	27	298	27	2629	291.3	7.24	833.48	cell organization and biogenesis;DNA metabolism;other metabolic processes	nucleus;other cell component	nucleic acid binding activity;other molecular function	Pf00400, Pf05386, Pf05729, Pf05731, Pf13271, Pf19334	21745	mmu:21745; P97499	ENSMUSG00000006281			0	0	57.7	107.2	98.9	136.2	47.74	17.14	48.66	17.85	146	125	52.7	52.2	66.7	51.8	70.9
High	Master Protein	P46935	Nedd4	E3 ubiquitin-protein ligase NEDD4 [OS=Mus musculus]	1.27	1.617	1.699	0.34	0.69	0.76	0.130454	0.0003188	0.000238421	0	227.5	48	32	966	28	887	102.6	5.26	2700.54	cell organization and biogenesis;protein metabolism;other metabolic processes;stress response;transport;developmental processes;signal transduction;other biological processes	plasma membrane;other membranes;cytosol;ER/Golgi;nucleus;other cell component	signal transduction activity or receptor binding;other molecular function	Pf00168, Pf00397, Pf00632	17999	mmu:17999; O08758; P46935; Q3UZI2; Q8BGB3	ENSMUSG00000032216	Antigen processing: Ubiquitination & Proteasome degradation; Regulation of PTEN stability and activity; Regulation of PTEN localization; Downregulation of ERBB4 signaling; ISG15 antiviral mechanism	Proteasome degradation	6	4	68.1	110	82.2	139.7	41.63	17.37	24.17	64.16	117.6	108.6	42.1	48.6	77.9	76.9	44.2
High	Master Protein	Q3TCI2	Amfr	submitted name: Uncharacterized protein [OS=Mus musculus]	1.266	1.461	1.318	0.34	0.55	0.4	0.280902	0.0375002	0.076317	0	96.412	37	16	301	1	639	72.7	6.46	717.78	protein metabolism;other metabolic processes;stress response;signal transduction;other biological processes	other membranes;ER/Golgi;nucleus;other cell component	other molecular function	Pf02845, Pf13639, Pf18442	23802	mmu:23802; Q3TCI2				0	12	70	102.3	98.3	129.5	19.38	18.67	17.1	29.67	71.9	74.7	61.7	57	69.4	65.7	89.5
High	Master Protein	Q9D1F4	Akt1s1	Proline-rich AKT1 substrate 1 [OS=Mus musculus]	1.255	2.685	1.594	0.33	1.42	0.67	0.629436	0.000419832	0.0788739	0	24.415	29	4	80	4	257	27.5	4.72	191.88	cell organization and biogenesis;signal transduction;other biological processes	cytosol;nucleus;other cell component		Pf15798	67605	A2RT52; mmu:67605; Q9D1F4	ENSMUSG00000011096	mTORC1-mediated signalling; HSF1-dependent transactivation; AKT phosphorylates targets in the cytosol	Focal adhesion: PI3K-Akt-mTOR signaling pathway	5	0	43.6	117.1	92.2	147	57.05	60.58	42.2	49.97	65.7	38.1	69.3	13.6	31.5	29.3	75
High	Master Protein	Q80X95	Rraga	Ras-related GTP-binding protein A [OS=Mus musculus]	1.252	1.383	1.586	0.32	0.47	0.67	0.675872	0.179146	0.173047	0	44.206	26	6	150	6	313	36.5	7.72	408.17	stress response;signal transduction;other biological processes	nucleus;other cytoplasmic organelle;other cell component	other molecular function	Pf04670	68441	B1AXR0; mmu:68441; Q80X95; Q8C1S2; Q8CFU3	ENSMUSG00000070934	Amino acids regulate mTORC1; Macroautophagy; Regulation of PTEN gene transcription; E3 ubiquitin ligases ubiquitinate target proteins; TP53 Regulates Metabolic Genes; mTORC1-mediated signalling; Energy dependent regulation of mTOR by LKB1-AMPK		8	0	76.8	106.3	83.9	133	23.51	139.22	55.61	90.19	40.2	57	46.5	48.9	30.6	28.2	41.3
High	Master Protein	E0CYH7	Filip1l	submitted name: Filamin A-interacting protein 1-like [OS=Mus musculus]	1.249	2.734	1.427	0.32	1.45	0.51	0.286141	4.96141e-09	0.0153304	0	231.001	36	33	786	33	1131	129.8	6.33	2242.25				Pf09727	78749	E0CYH7; mmu:78749	ENSMUSG00000043336			0	0	41.9	114.6	100.3	143.1	94.32	63.21	50.06	50.43	168.1	151.2	36.3	39.6	47.4	37.9	26.4
High	Master Protein	B2RQQ8	Col4a2	submitted name: Collagen, type IV, alpha 2 [OS=Mus musculus]	1.247	1.53	1.349	0.32	0.61	0.43	0.18766	0.00152276	0.0208091	0	204.766	35	31	749	31	1707	167.2	8.48	1966.61	developmental processes;other biological processes	extracellular matrix;other membranes;other cell component	extracellular structural activity	Pf01391, Pf01413	12827	B2RQQ8; mmu:12827			Focal adhesion: PI3K-Akt-mTOR signaling pathway; Focal adhesion	2	0	68.4	104.6	96.7	130.4	14.99	33.6	18.38	35.85	71.7	61	60.4	56.6	59.5	55.6	83.3
High	Master Protein	Q8R2L5	Mrps18c	28S ribosomal protein S18c, mitochondrial [OS=Mus musculus]	1.245	1.646	2.282	0.32	0.72	1.19	0.966159	0.193087	0.160693	0	12.393	20	2	30	2	143	16.3	9.41	73.33	protein metabolism;other metabolic processes	other membranes;mitochondrion;translational apparatus	nucleic acid binding activity;other molecular function	Pf01084	68735	mmu:68735; Q3UKN5; Q8R2L5; Q9D100	ENSMUSG00000016833	Mitochondrial translation elongation; Mitochondrial translation termination		2	0	71.5	117.7	64.2	146.5	89.18	72.4	63.66	51.51	25.2	10.9	20.3	77.5	52.4	45.8	185.3
High	Master Protein	Q76M80	Kcnk12	submitted name: MNTK1 [OS=Mus musculus]	1.244	1.708	1.58	0.32	0.77	0.66	0.745131	0.0668586	0.158617	0.001	6.51	5	2	13	2	430	46.9	9.7	28.06	transport;other biological processes	plasma membrane;other membranes	transporter activity	Pf07885	210741	mmu:210741; Q76M80	ENSMUSG00000050138	Phase 4 - resting membrane potential		1	0	64.8	110.6	87.1	137.6	52.54	50.59	29.69	42.08	47.9	85.4	65.8	57.6	90.3	57.5	103.8
High	Master Protein	Q4FK88	Anxa1	Annexin [OS=Mus musculus]	1.242	1.314	1.737	0.31	0.39	0.8	0.30968	0.0960427	0.00172348	0	122.138	54	16	456	16	346	38.7	7.72	1470.48	other biological processes	non-structural extracellular;plasma membrane;other membranes;nucleus;other cytoplasmic organelle;other cell component	enzyme regulator activity;other molecular function	Pf00191		Q4FK88				0	0	81.9	107.6	76.9	133.6	55.19	22.01	49.27	76.15	146.5	115.1	55.3	53.4	88.3	86.3	64.2
High	Master Protein	Q6ZPS0	Rrbp1	submitted name: MKIAA1398 protein [OS=Mus musculus]	1.241	4.864	7.339	0.31	2.28	2.88	0.30853	2.66454e-15	1e-17	0	412.233	58	46	2002	6	804	90.3	5.39	5815.64						Q6ZPS0				0	0	31.4	152.9	25.9	189.8	97.58	69.83	141.77	70.29			24	22.5		1.3	113.9
High	Master Protein	Q9R0Y5	Ak1	Adenylate kinase isoenzyme 1 [OS=Mus musculus]	1.238	1.659	1.937	0.31	0.73	0.95	0.68212	0.0527299	0.0366166	0	62.734	57	9	75	9	194	21.5	5.81	214.41	other metabolic processes;other biological processes	cytosol;cytoskeleton;other cell component	kinase activity;other molecular function	Pf00406	11636	A2AK80; mmu:11636; Q542C5; Q9R0Y4; Q9R0Y5	ENSMUSG00000026817	Interconversion of nucleotide di- and triphosphates	Purine metabolism	2	0	69.3	114.9	73.5	142.3	72.19	55.24	70.47	114.09	146.1	81.2	43.1	36.6	54	46.4	31.3
High	Master Protein	Q8BFW7	Lpp	Lipoma-preferred partner homolog [OS=Mus musculus]	1.238	2.599	2.734	0.31	1.38	1.45	0.305838	7.54433e-07	6.96224e-08	0	212.4	56	22	421	22	613	65.8	7.37	1282.5	cell adhesion	cytosol;cytoskeleton;nucleus;other cell component	other molecular function	Pf00412	210126	mmu:210126; Q5U407; Q8BFW7; Q8BHI1; Q8BKI0; Q8BKN2; Q8BLF4; Q8BLG3; Q8C101	ENSMUSG00000033306			0	0	50	130.1	58.9	161	113.79	51.13	101.85	65.03	242.1	221.1	39	34.8	48.8	43.4	36.6
High	Master Protein	P70303	Ctps2	CTP synthase 2 [OS=Mus musculus]	1.229	1.669	1.991	0.3	0.74	0.99	0.752152	0.162996	0.14703	0	25.772	16	5	19	3	586	65.5	6.49	56.63	other metabolic processes	other cell component	other molecular function	Pf00117, Pf06418	55936	mmu:55936; P70303; Q3TPQ2; Q3TT59	ENSMUSG00000031360	Interconversion of nucleotide di- and triphosphates		1	0	69.6	116.1	71.7	142.7	123.05	33.47	34.92	54.46	25		141.9	99.6	17	18.9	69.9
High	Master Protein	Q9D1E8	Agpat5	1-acyl-sn-glycerol-3-phosphate acyltransferase epsilon [OS=Mus musculus]	1.228	1.29	1.353	0.3	0.37	0.44	0.330191	0.101343	0.0327728	0	69.714	30	10	165	10	365	42.2	9.38	364.88	other metabolic processes;other biological processes	other membranes;ER/Golgi;nucleus;other cell component	other molecular function	Pf01553, Pf16076	52123	mmu:52123; Q3U702; Q8BG61; Q8CGN6; Q9D1E8	ENSMUSG00000031467	Synthesis of PA	Triacylglyceride synthesis	2	0	79.3	102.3	92.8	125.6	40.85	23.17	27.53	92.01	140.7	128.6	72.2	59.7	59.8	64.7	63.7
High	Master Protein	Q9QWV9	Ccnt1	Cyclin-T1 [OS=Mus musculus]	1.228	1.47	1.824	0.3	0.56	0.87	0.397078	0.0545075	0.00464276	0	40.724	13	6	101	5	724	80.5	8.68	301	cell cycle OR cell proliferation;protein metabolism;RNA metabolism OR transcription;other metabolic processes;other biological processes	cytosol;nucleus	enzyme regulator activity;nucleic acid binding activity;other molecular function	Pf00134	12455	mmu:12455; Q3V0G4; Q9QWV9; Q9Z0U7	ENSMUSG00000011960	Formation of RNA Pol II elongation complex ; RNA Polymerase II Pre-transcription Events; Estrogen-dependent gene expression; RNA polymerase II transcribes snRNA genes; TP53 Regulates Transcription of DNA Repair Genes; SMAD2/SMAD3:SMAD4 heterotrimer regulates transcription		7	1	76	111.7	75.2	137.1	86.02	59.17	96.16	81.28	207.4	139.2	82.4	81.1	19.4	17.3	18
High	Master Protein	Q9Z1K5	Arih1	E3 ubiquitin-protein ligase ARIH1 [OS=Mus musculus]	1.226	2.057	2.159	0.29	1.04	1.11	0.388087	0.000346305	0.000137703	0	128.515	49	18	328	18	555	64	5.08	904.59	protein metabolism;other metabolic processes;other biological processes	nucleus;other cell component	other molecular function	Pf01485, Pf19422	23806	E9Q1X3; mmu:23806; Q6PF92; Q8CFJ4; Q9Z1K5	ENSMUSG00000025234	ISG15 antiviral mechanism		1	0	59.3	121.9	69.3	149.5	26.1	32.79	30.16	54.29	29.8	30	66.9	53.1	47.1	54.4	46.3
High	Master Protein	Q8R516	Mib2	E3 ubiquitin-protein ligase MIB2 [OS=Mus musculus]	1.225	1.457	1.309	0.29	0.54	0.39	0.956847	0.301797	0.654493	0	11.179	4	2	20	2	973	105.9	8.09	53.76	protein metabolism;other metabolic processes;signal transduction	other cytoplasmic organelle;other cell component	cytoskeletal activity;other molecular function	Pf00569, Pf06701, Pf12796, Pf13637, Pf13920, Pf18346	76580	A2A9P9; mmu:76580; Q52QU8; Q6PEF6; Q8C1N7; Q8R516; Q8VIB4	ENSMUSG00000029060	Antigen processing: Ubiquitination & Proteasome degradation; TNFR1-induced proapoptotic signaling; Regulation of TNFR1 signaling		3	0	71.4	104	97.3	127.4	75.26	62.17	39.59	78.23	57.8	111.5	69.7			272.3
High	Master Protein	P35831	Ptpn12	Tyrosine-protein phosphatase non-receptor type 12 [OS=Mus musculus]	1.225	1.84	7.623	0.29	0.88	2.93	0.9109	0.0901711	0.000304641	0	40.56	15	7	47	7	775	86.5	5.99	113.64	protein metabolism;other metabolic processes;other biological processes	cytosol;cytoskeleton;nucleus;other cell component	other molecular function	Pf00102	19248	mmu:19248; P35831; Q80UM4	ENSMUSG00000028771	SHC1 events in ERBB2 signaling; Downregulation of ERBB2 signaling; Signaling by PDGF; EGFR downregulation	EGFR1 signaling pathway	5	0	74.2	136.5	21.9	167.3	72.34	56.52	142.53	97.32		51.6		121.3	67	64.7	40
High	Master Protein	Q9R0C0	Bloc1s6	Biogenesis of lysosome-related organelles complex 1 subunit 6 [OS=Mus musculus]	1.222	3.249	1.986	0.29	1.7	0.99	0.996287	0.00658244	0.236354	0	14.908	24	2	12	2	172	19.7	6.3	39.13	cell organization and biogenesis;stress response;transport;developmental processes;other biological processes	other membranes;ER/Golgi;other cytoplasmic organelle;other cell component	cytoskeletal activity;other molecular function	Pf14712	18457	A2ATW6; mmu:18457; Q3TUT4; Q91VG4; Q9R0C0	ENSMUSG00000005804	Golgi Associated Vesicle Biogenesis		1	0	39.2	127.2	78.2	155.4	64.15	45.48	29.34	36.61	61.5	35.8		36.6	40.4	29.9	100.5
High	Master Protein	Q9CRY7	Gdpd1	Lysophospholipase D GDPD1 [OS=Mus musculus]	1.218	1.501	1.642	0.28	0.59	0.72	0.559238	0.0308823	0.0320192	0	26.022	25	6	29	6	314	35.8	8.31	52.55	other metabolic processes	other membranes;ER/Golgi;other cell component	other molecular function	Pf03009	66569	mmu:66569; Q9CRY7; Q9CT14; Q9D4X7	ENSMUSG00000061666			0	0	73.5	110.3	81.9	134.4	67.32	41.4	57.56	47.47	103.2	171.8	66	172.6	90.6	69.6	22.8
High	Master Protein	Q8BND5	Qsox1	Sulfhydryl oxidase 1 [OS=Mus musculus]	1.218	1.267	1.36	0.28	0.34	0.44	0.978296	0.433027	0.605586	0	25.325	9	4	51	4	748	82.7	7.17	156.46	cell organization and biogenesis;other biological processes	non-structural extracellular;other membranes;ER/Golgi;other cell component	other molecular function	Pf00085, Pf04777, Pf18108, Pf18371	104009	mmu:104009; Q3TDY9; Q3TE19; Q3TR29; Q3UEL4; Q8BND5; Q8K041; Q9DBL6	ENSMUSG00000033684	Platelet degranulation ; Regulation of Insulin-like Growth Factor (IGF) transport and uptake by Insulin-like Growth Factor Binding Proteins (IGFBPs); Post-translational protein phosphorylation; Neutrophil degranulation		4	0	80.9	102.5	91.8	124.8	55.05	52.22	61.33	83.64	84.9	30.4	69.5	74.1	62.4	54.5	54.1
High	Master Protein	Q80ZJ1	Rap2a	Ras-related protein Rap-2a [OS=Mus musculus]	1.214	1.852	1.929	0.28	0.89	0.95	0.959023	0.11021	0.256272	0	44.33	38	6	178	2	183	20.6	4.82	478.75	cell organization and biogenesis;signal transduction;other biological processes	plasma membrane;other membranes;cytosol;other cytoplasmic organelle;other cell component	other molecular function	Pf00071	76108	mmu:76108; Q3USK1; Q7TSK4; Q80ZJ1; Q810A2; Q9D3D5	ENSMUSG00000051615			0	0	63.8	118.2	74.4	143.5	108.53	50.77	65.01	43	310.5	257.1	86.4	44.1	72.1	62.8	32.2
High	Master Protein	O70479	Tnfaip1	BTB/POZ domain-containing adapter for CUL3-mediated RhoA degradation protein 2 [OS=Mus musculus]	1.214	1.878	1.467	0.28	0.91	0.55	0.936353	0.128649	0.652454	0	34.736	31	7	15	5	316	36.1	7.84	31.5	cell organization and biogenesis;protein metabolism;other metabolic processes;other biological processes	nucleus;other cytoplasmic organelle;other cell component	other molecular function	Pf02214	21927	mmu:21927; O70479; Q3TH85; Q3UGQ5; Q8BV61; Q8BZK5	ENSMUSG00000017615	RND2 GTPase cycle; RND3 GTPase cycle		2	0	59.6	111.9	92.6	135.9	64.9	48.26	73.69	137.93				40.5			29.7
High	Master Protein	P46460	Nsf	Vesicle-fusing ATPase [OS=Mus musculus]	1.21	1.373	1.606	0.27	0.46	0.68	0.24079	0.0133695	0.000370675	0	184.272	49	29	896	29	744	82.6	6.95	2093.44	cell organization and biogenesis;transport;other biological processes	plasma membrane;other membranes;cytosol;ER/Golgi;other cell component	signal transduction activity or receptor binding;other molecular function	Pf00004, Pf02359, Pf02933, Pf17862	18195	A2A646; mmu:18195; P46460; Q8BQ65; Q8C3R2; Q8CCT9; Q8CEF0; Q923C6	ENSMUSG00000034187	COPI-dependent Golgi-to-ER retrograde traffic; COPI-mediated anterograde transport; Retrograde transport at the Trans-Golgi-Network; Intra-Golgi traffic; COPII-mediated vesicle transport; Trafficking of GluR2-containing AMPA receptors		6	0	78.9	108.4	81.6	131.1	29.04	10.87	20.65	24.36	114.3	113.2	105.8	97.8	62.4	63.6	76.9
High	Master Protein	Q8BMP6	Acbd3	Golgi resident protein GCP60 [OS=Mus musculus]	1.208	2.129	1.429	0.27	1.09	0.52	0.748442	0.007629	0.166956	0	71.359	26	10	196	10	525	60.1	5.11	558.91	other metabolic processes	other membranes;mitochondrion;ER/Golgi	other molecular function	Pf00887, Pf13897	170760	mmu:170760; O35371; Q8BMP6		Golgi Associated Vesicle Biogenesis		1	0	53.3	113.5	96	137.1	110.8	51.61	60.79	93.14	244.8	176.3	50.8	38	62.4	37.2	26.5
High	Master Protein	A0A0R4J2D2	Sulf1	submitted name: Extracellular sulfatase Sulf-1 [OS=Mus musculus]	1.208	1.84	1.505	0.27	0.88	0.59	0.745855	0.0244517	0.169062	0	10.6	3	2	35	2	862	99.9	9.07	62.29		ER/Golgi;other cell component	other molecular function	Pf00884, Pf12548		A0A0R4J2D2	ENSMUSG00000016918			0	0	61.2	112.6	90.3	135.9	55.01	51.71	65.22	40.34	40.8	37.9	93.6	67.9	2.7	21.5	51
High	Master Protein	Q99PM9	Uck2	Uridine-cytidine kinase 2 [OS=Mus musculus]	1.207	3.214	2.905	0.27	1.68	1.54	0.917894	0.00731817	0.04952	0	19.247	17	4	26	4	261	29.4	6.55	64.27	other metabolic processes	cytosol;other cell component	kinase activity;other molecular function	Pf00485	80914	mmu:80914; Q99PM9	ENSMUSG00000026558	Pyrimidine salvage		1	0	42.4	136.4	56.7	164.6	44.56	48.19	68.07	109.09	38.1	76.7	25.3	31.1	29.5	31.2
High	Master Protein	Q9QXS6-3	Dbn1	Isoform E2 of Drebrin [OS=Mus musculus]	1.205	1.866	1.392	0.27	0.9	0.48	0.145508	5.87641e-06	0.00235858	0	292.405	55	32	1145	1	660	72.4	4.44	3213.87						Q9QXS6-3				0	33	59.5	110.9	96	133.6	60.76	29.91	32.26	44.11	154.5	147.4	55.6	66.8	72.7	51.7	48.2
High	Master Protein	Q9CXU1	Med31	Mediator of RNA polymerase II transcription subunit 31 [OS=Mus musculus]	1.205	1.701	1.259	0.27	0.77	0.33	0.6046	0.00799152	0.179805	0.001	6.244	18	2	17	2	131	15.8	8.54	40.13	cell organization and biogenesis;protein metabolism;RNA metabolism OR transcription;other metabolic processes;developmental processes;other biological processes	nucleus;other cell component	other molecular function	Pf05669	67279	mmu:67279; Q9CXU1; Q9DAP5	ENSMUSG00000020801			0	0	62.7	106.7	102.1	128.5	53.47	37.77	52.75	47.56	52.1	131.7	88.2	104	31.9	56	56.8
High	Master Protein	H3BL08	Cers6	submitted name: Ceramide synthase 6 [OS=Mus musculus]	1.204	1.691	1.371	0.27	0.76	0.46	0.470337	0.0126981	0.0814051	0	58.407	26	6	202	6	392	45.7	7.87	617.1	other metabolic processes	other membranes;ER/Golgi;nucleus	nucleic acid binding activity;other molecular function	Pf00046, Pf03798	241447	H3BL08	ENSMUSG00000027035		Sphingolipid metabolism overview	1	0	64.4	108.9	95.7	131.1	39.23	7.72	18.88	19.95	125.7	119.2	77	109.3	58.3	56.3	46.5
High	Master Protein	Q91W06	Tcirg1	V-type proton ATPase subunit a [OS=Mus musculus]	1.204	1.507	2.004	0.27	0.59	1	0.791596	0.0616816	0.0226922	0	58.895	21	10	126	10	834	93.4	6.33	304.14	cell cycle OR cell proliferation;cell organization and biogenesis;protein metabolism;other metabolic processes;stress response;transport;developmental processes;other biological processes	plasma membrane;other membranes;nucleus;other cytoplasmic organelle;other cell component	transporter activity;other molecular function	Pf01496		Q91W06				0	0	76.5	115.3	69.3	138.9	48.62	52.07	57.57	44.95	130	100.2	60.7	66.2	73.2	96	62.7
High	Master Protein	Q9DAW9	Cnn3	Calponin-3 [OS=Mus musculus]	1.202	1.696	1.65	0.27	0.76	0.72	0.15057	0.000233433	2.14335e-05	0	217.729	64	16	1164	9	330	36.4	5.72	3487.52	cell organization and biogenesis;other biological processes	cytosol;cytoskeleton;other cell component	cytoskeletal activity;other molecular function	Pf00307, Pf00402	71994	mmu:71994; Q3TW23; Q9DAW9	ENSMUSG00000053931			0	9	67	113.6	82.8	136.6	57.12	52.85	22.88	36.31	141.3	143.6	62.1	57.6	88	82.2	44
High	Master Protein	Q3U3K5	Leprotl1	submitted name: Uncharacterized protein [OS=Mus musculus]	1.201	1.384	1.836	0.26	0.47	0.88	0.9604	0.282876	0.193194	0	11.936	10	1	19	1	131	14.4	5.17	32.46		other membranes		Pf04133		Q3U3K5				0	0	80.8	111.8	73.1	134.3	66.24	56.4	68.39	49.79	241.5		61.7	31.7	100.4	78.6	99.7
High	Master Protein	Q3TWR3	Prkag1	5'-AMP-activated protein kinase subunit gamma-1 [OS=Mus musculus]	1.199	1.802	1.862	0.26	0.85	0.9	0.49691	0.00531998	0.00302703	0	40.637	28	8	183	7	330	37.5	7.14	460.3	protein metabolism;other metabolic processes;other biological processes	nucleus;other cell component	kinase activity;other molecular function	Pf00571	19082	mmu:19082; Q3TWR3			Leptin and adiponectin	1	1	65.4	117.7	75.8	141.1	42.34	24.31	33.1	36.25	112.3	127.9	53.2	55.1	68.2	67	31.8
High	Master Protein	F7AC58	Piezo1	Piezo-type mechanosensitive ion channel component [OS=Mus musculus]	1.198	1.452	1.543	0.26	0.54	0.63	0.406549	0.0105172	0.00476658	0	313.581	26	44	1286	21	2547	291.9	7.55	3514.53	transport;other biological processes	other membranes;ER/Golgi	transporter activity	Pf12166, Pf15917		F7AC58	ENSMUSG00000014444			0	23	75.2	109.2	84.8	130.8	36.75	21.9	43.48	12.42	137.5	136.7	64.6	62.9	68.6	73.2	70
High	Master Protein	Q62101	Prkd1	Serine/threonine-protein kinase D1 [OS=Mus musculus]	1.198	1.397	1.303	0.26	0.48	0.38	0.996686	0.392231	0.792852	0	18.346	9	4	28	2	918	102	6.58	73.87	cell organization and biogenesis;protein metabolism;other metabolic processes;stress response;transport;developmental processes;signal transduction;other biological processes	plasma membrane;other membranes;cytosol;ER/Golgi;nucleus;other cytoplasmic organelle;other cell component	kinase activity;other molecular function	Pf00069, Pf00130, Pf00169	18760	E9QNA3; mmu:18760; Q62101	ENSMUSG00000002688		G protein signaling pathways; Myometrial relaxation and contraction pathways; Wnt signaling pathway; Calcium regulation in cardiac cells; EGFR1 signaling pathway; Wnt signaling pathway and pluripotency	6	0	74.7	104.4	95.9	125	157.12	41.9	102.57	119.1	60		745.7	19.4	39.2	34.5	160.7
High	Master Protein	A2ABZ0	Pycr1	submitted name: Pyrroline-5-carboxylate reductase 1, mitochondrial [OS=Mus musculus]	1.198	1.475	1.386	0.26	0.56	0.47	0.87578	0.312186	0.738627	0	23.669	38	5	95	1	164	17.4	5.29	164.31	other metabolic processes		other molecular function	Pf03807, Pf14748		A2ABZ0	ENSMUSG00000025140			0	0	72.5	106.9	92.5	128.1	51.48	25.08	4.3	49.71	324				180.2		116.1
High	Master Protein	P01872	Ighm	Immunoglobulin heavy constant mu [OS=Mus musculus]	1.197	16.42	26.288	0.26	4.04	4.72	0.164943	1e-17	1e-17	0	41.088	28	9	113	9	454	49.9	7.01	275.81	cell cycle OR cell proliferation;cell organization and biogenesis;protein metabolism;other metabolic processes;stress response;transport;signal transduction;other biological processes	non-structural extracellular;plasma membrane;other membranes;cytosol;other cell component	signal transduction activity or receptor binding;nucleic acid binding activity;other molecular function	Pf07654		P01872; P01873		Cell surface interactions at the vascular wall; CD22 mediated BCR regulation; Antigen activates B Cell Receptor (BCR) leading to generation of second messengers		3	0	10.6	173.7	7.9	207.8	41.14	29.55	47.89	50	7.4	7.6	4.7	4.7	12.8	16.7	8.2
High	Master Protein	Q8CGF4	Sec24c	submitted name: Sec24 related gene family, member C (S. cerevisiae) [OS=Mus musculus]	1.197	1.245	1.413	0.26	0.32	0.5	0.801202	0.386274	0.376892	0	61.425	17	13	59	13	1096	118.5	6.84	120.49	cell organization and biogenesis;transport;developmental processes	other membranes;cytosol;ER/Golgi	other molecular function	Pf00626, Pf04810, Pf04811, Pf04815, Pf08033		Q8CGF4				0	0	83.5	104	88.1	124.5	57.01	34.21	70.37	85.89	105.4	84.6	69	68.4	65	36.9	99.7
High	Master Protein	Q6NXL1	Sec24d	submitted name: Sec24-related gene family, member D (S. cerevisiae) [OS=Mus musculus]	1.194	1.954	3.026	0.26	0.97	1.6	0.773487	0.0120409	0.00148295	0	94.896	21	17	144	17	1032	112.6	7.18	269.27	cell organization and biogenesis;transport;developmental processes	other membranes;cytosol;ER/Golgi;other cell component	other molecular function	Pf00626, Pf04810, Pf04811, Pf04815, Pf08033	69608	mmu:69608; Q6NXL1	ENSMUSG00000039234	MHC class II antigen presentation; Antigen Presentation: Folding, assembly and peptide loading of class I MHC; COPII-mediated vesicle transport; Cargo concentration in the ER		4	0	66	129	50.9	154	64.96	54.39	88.24	101.3	91.6	126	83.5	46	28.5	32.6	46.3
High	Master Protein	Q9QUR8	Sema7a	Semaphorin-7A [OS=Mus musculus]	1.194	1.549	1.32	0.26	0.63	0.4	0.761825	0.0508959	0.205072	0	53.376	23	12	62	12	664	74.9	7.74	144.57	cell organization and biogenesis;protein metabolism;other metabolic processes;stress response;developmental processes;signal transduction;other biological processes	non-structural extracellular;plasma membrane;other membranes	signal transduction activity or receptor binding	Pf01403, Pf01437	20361	mmu:20361; O88371; Q9QUR8	ENSMUSG00000038264	Other semaphorin interactions		1	0	69	106.8	96.6	127.6	49.64	34.89	45	47.15	116.1	162.1	47.1	101.6	66.8	59.1	66.1
High	Master Protein	P25799	Nfkb1	Nuclear factor NF-kappa-B p105 subunit [OS=Mus musculus]	1.193	2.449	1.515	0.25	1.29	0.6	0.821314	0.01566	0.264527	0	50.299	13	8	81	8	971	105.5	5.39	243.35	RNA metabolism OR transcription;other metabolic processes;stress response;developmental processes;signal transduction;other biological processes	cytosol;mitochondrion;nucleus;other cell component	cytoskeletal activity;nucleic acid binding activity;other molecular function	Pf00023, Pf00531, Pf00554, Pf12796, Pf16179	18033	B2RRQ6; mmu:18033; P25799; Q3TZE8; Q3V2V6; Q6TDG8; Q75ZL1; Q80Y21; Q8C712	ENSMUSG00000028163	Downstream TCR signaling; FCERI mediated NF-kB activation; Neutrophil degranulation; PKMTs methylate histone lysines; CLEC7A (Dectin-1) signaling; CD209 (DC-SIGN) signaling; Activation of NF-kappaB in B cells; RIP-mediated NFkB activation via ZBP1; DEx/H-box helicases activate type I IFN and inflammatory cytokines production ; NF-kB is activated and signals survival; TAK1-dependent IKK and NF-kap…	Selenium metabolism / selenoproteins; TGF-beta signaling pathway; EBV LMP1 signaling; Estrogen signaling; Apoptosis; SIDS susceptibility pathways; Oxidative damage response; IL-5 signaling pathway; MicroRNAs in cardiomyocyte hypertrophy; Apoptosis modulation by HSP70; Mechanisms associated with pluripotency; Neural crest differentiation; Chemokine signaling pathway; EDA signaling in hair follicle…	41	0	48.2	118	93	140.8	79.3	34.86	36.17	71.46	45	35.8	85	95.6	11.9	5.1	78.7
High	Master Protein	Q80TM2	Tln1	submitted name: MKIAA1027 protein [OS=Mus musculus]	1.191	1.444	1.422	0.25	0.53	0.51	0.174749	0.00804361	0.00142013	0	825.332	53	97	3184	85	2564	272	6.27	9260.53	cell adhesion;cell organization and biogenesis	cytoskeleton;other cell component	cytoskeletal activity	Pf00373, Pf01608, Pf08913, Pf09141, Pf16511	21894	mmu:21894; Q80TM2			Integrin-mediated cell adhesion; Focal adhesion	2	0	74.4	107.5	90	128	46.13	28.13	25.86	39.94	154.2	145.5	65.5	67.4	73.3	70.7	52.5
High	Master Protein	Q8C547	Heatr5b	HEAT repeat-containing protein 5B [OS=Mus musculus]	1.189	1.696	1.612	0.25	0.76	0.69	0.514417	0.0118396	0.0163499	0	118.758	17	21	196	21	2070	224.2	7.14	565.85	transport;other biological processes	cytosol;nucleus;other cell component		Pf20210	320473	mmu:320473; Q3TPS4; Q5DTY0; Q5PRF1; Q8C547; Q8C6W1; Q8C773	ENSMUSG00000039414			0	0	67.1	113.8	83.9	135.3	18.38	15.21	28.02	39.04	49.4	41.1	60.8	58.2	72.8	53.4	70.3
High	Master Protein	Q3TCR7	Dnm2	Dynamin GTPase [OS=Mus musculus]	1.188	1.69	1.654	0.25	0.76	0.73	0.969743	0.155615	0.385028	0	206.391	45	30	890	2	869	97.9	7.44	2218.92	transport	cytoskeleton	other molecular function	Pf00169, Pf00350, Pf01031, Pf02212	13430	Q3TCR7	ENSMUSG00000033335		IL-5 signaling pathway	1	0	67.7	114.4	82.1	135.8	74.21	50.55	81.72	68.22	226.1	186.3	26.1	43.1	147.7	136.1	67.8
High	Master Protein	Q9CQE1	Nipsnap3b	Protein NipSnap homolog 3B [OS=Mus musculus]	1.182	1.674	2.2	0.24	0.74	1.14	0.358746	0.000133798	1.34909e-06	0	44.376	43	6	103	6	247	28.3	9.48	323.49		cytosol		Pf07978	66536	B1AWZ4; mmu:66536; Q8VHX9; Q9CQE1	ENSMUSG00000015247			0	0	72.1	120.6	64.8	142.5	38.29	43.81	33.21	41.88	101.1	71.4	93.3	84.5	54.5	42.4	80.6
High	Master Protein	A0A668KLV9	Akap12	submitted name: A-kinase anchor protein 12 [OS=Mus musculus]	1.18	1.268	1.662	0.24	0.34	0.73	0.794982	0.200348	0.0651201	0	198.155	37	31	239	31	1604	172.5	4.48	699.48	other biological processes	other membranes	other molecular function	Pf03832, Pf10522		A0A668KLV9	ENSMUSG00000038587			0	0	85.7	108.7	77.2	128.3	108.67	63.29	41.18	97.29	278.1	284.2	29.4	52.6	80.4	61.8	21.5
High	Master Protein	Q8R502	Lrrc8c	Volume-regulated anion channel subunit LRRC8C [OS=Mus musculus]	1.179	1.286	1.366	0.24	0.36	0.45	0.494739	0.12087	0.0539786	0	176.292	37	25	519	22	803	92.3	7.81	1296.76	cell organization and biogenesis;stress response;transport;other biological processes	plasma membrane;other membranes;ER/Golgi;other cell component	transporter activity	Pf12534, Pf13855	100604	mmu:100604; Q3TEP9; Q8C296; Q8R0N7; Q8R3G5; Q8R502	ENSMUSG00000054720	Miscellaneous transport and binding events		1	3	81.4	104.7	90.4	123.5	39.46	41.72	25.93	33.1	122.9	104.7	46.7	44.6	76.6	78.1	39.5
High	Master Protein	Q922H1		Protein arginine N-methyltransferase 3 [OS=Mus musculus]	1.176	1.656	1.891	0.23	0.73	0.92	0.995482	0.17386	0.220541	0	34.24	15	6	56	6	532	59.9	5.3	174.37										0	0	71	117.6	73.1	138.3	42.92	35.3	78.02	60.46	136.1	122.7	76.5	73.6	77.6	50.1	51.8
High	Master Protein	Q9JKS4	Ldb3	LIM domain-binding protein 3 [OS=Mus musculus]	1.175	1.66	6.74	0.23	0.73	2.75	0.943036	0.164165	0.00105291	0	26.16	11	6	15	6	723	76.4	7.75	30.23	cell organization and biogenesis;developmental processes;other biological processes	cytoskeleton;other cell component	cytoskeletal activity;other molecular function	Pf00412, Pf00595, Pf15936	24131	B2RSB0; B7ZNT6; mmu:24131; Q6A038; Q811P2; Q811P3; Q811P4; Q811P5; Q9D130; Q9JKS3; Q9JKS4; Q9R0Z1; Q9WVH1; Q9WVH2	ENSMUSG00000021798			0	0	81.6	135.5	23.6	159.2	93.65	99.42	3.08	90.47	183.9	78.7					13.2
High	Master Protein	Q3TE95	Rcn2	submitted name: Uncharacterized protein [OS=Mus musculus]	1.175	1.313	1.434	0.23	0.39	0.52	0.213663	0.0415051	0.000664417	0	220.419	62	20	1058	20	355	41	4.59	3937.11			other molecular function	Pf13202, Pf13499		Q3TE95				0	0	81.1	106.5	87.3	125.1	31.1	27.95	26.27	38.91	93.9	89.2	41.3	37.7	74.1	61.7	71.2
High	Master Protein	E9Q942	Smim13	Small integral membrane protein 13 [OS=Mus musculus]	1.173	100	100	0.23	6.64	6.64	0.93069	1e-17	1e-17	0	8.343	35	1	21	1	88	9.9	6.27	70.72		other membranes		Pf15938	108934	E9Q942; mmu:108934	ENSMUSG00000091264			0	0		184.1		215.9
High	Master Protein	E9PYH2	Acot7	submitted name: Cytosolic acyl coenzyme A thioester hydrolase [OS=Mus musculus]	1.172	1.813	1.252	0.23	0.86	0.32	0.5114	0.00116192	0.094653	0	88.166	54	13	310	13	384	42.8	8.68	855.14	other metabolic processes	cytosol;nucleus	other molecular function	Pf03061	70025	E9PYH2; mmu:70025	ENSMUSG00000028937			0	0	60.3	109.3	102.3	128.1	33.96	43.09	24.49	49.32	110.6	106.1	45.5	53.8	58.4	56.5	48.8
High	Master Protein	Q3U1N2	Srebf2	Sterol regulatory element-binding protein 2 [OS=Mus musculus]	1.172	1.37	1.82	0.23	0.45	0.86	0.578308	0.103876	0.00392675	0	20.807	6	4	23	4	1130	122.8	8.44	66.99	RNA metabolism OR transcription;other metabolic processes;stress response;signal transduction;other biological processes	other membranes;ER/Golgi;nucleus;other cell component	nucleic acid binding activity;other molecular function	Pf00010	20788	mmu:20788; Q3U1N2; Q925C2; Q9ESZ4	ENSMUSG00000022463	Cholesterol biosynthesis; Regulation of cholesterol biosynthesis by SREBP (SREBF)	SREBF and miR33 in cholesterol and lipid homeostasis; Cholesterol metabolism with Bloch and Kandutsch-Russell pathways	4	0	82.4	112.8	72.6	132.2	31.53	19.12	46.81	46.61	86.2	80.5	38.2	31.5	93.4	89.8	54.4
High	Master Protein	E9QQ10	Akap9	submitted name: A-kinase anchor protein 9 [OS=Mus musculus]	1.17	5.876	7.082	0.23	2.55	2.82	0.227032	1e-17	1e-17	0	274.027	21	55	368	3	3779	433.9	5.03	1023.93	cell organization and biogenesis;signal transduction;other biological processes	plasma membrane;other membranes;cytoskeleton;ER/Golgi;other cell component	other molecular function	Pf10495	100986	E9QQ10; mmu:100986	ENSMUSG00000040407		G protein signaling pathways	1	39	27.2	159.7	26.4	186.8	22.09	30.62	24.13	53.92	17.5	25.2	12.8	14.7	20.3	26.8	20.5
High	Master Protein	P30051	Tead1	Transcriptional enhancer factor TEF-1 [OS=Mus musculus]	1.166	100	100	0.22	6.64	6.64	0.84999	1e-17	1e-17	0	100.461	41	12	395	1	426	47.9	8.15	1093.35	cell organization and biogenesis;RNA metabolism OR transcription;developmental processes;signal transduction;other biological processes	nucleus;other cell component	nucleic acid binding activity;other molecular function	Pf01285, Pf17725		P30051		YAP1- and WWTR1 (TAZ)-stimulated gene expression; RUNX3 regulates YAP1-mediated transcription		2	0		184.7		215.3
High	Master Protein	P21981	Tgm2	Protein-glutamine gamma-glutamyltransferase 2 [OS=Mus musculus]	1.153	4.003	3.085	0.2	2	1.63	0.278356	1e-17	1.55431e-15	0	276.314	59	27	1180	27	686	77	5.1	3479.13	cell organization and biogenesis;protein metabolism;other metabolic processes;transport;developmental processes;signal transduction;other biological processes	non-structural extracellular;extracellular matrix;plasma membrane;other membranes;cytosol;mitochondrion;ER/Golgi;nucleus;other cell component	other molecular function	Pf00868, Pf00927, Pf01841	21817	mmu:21817; O88901; P21981; Q3TLV2; Q8C217; Q91VG9; Q9R1F7	ENSMUSG00000037820			0	0	36	144.1	53.8	166.1	135.54	60.45	110.15	59.49	237.9	222.4	30.9	32.2	19.6	19	17.8
High	Master Protein	Q3TWY6	Cog1	Conserved oligomeric Golgi complex subunit 1 [OS=Mus musculus]	1.144	2.08	1.28	0.19	1.06	0.36	0.619041	0.000357541	0.0902022	0	29.027	10	7	80	7	980	109	7.18	273.74	transport	other membranes;ER/Golgi		Pf08700		Q3TWY6				0	0	54.7	113.7	101.6	130	108.71	90.04	30.57	95.39	7.1	5.1	41.8	45	8	6.9	110
High	Master Protein	Q3TUF3	Calu	Calumenin [OS=Mus musculus]	1.143	1.694	1.59	0.19	0.76	0.67	0.309974	0.000238552	6.73808e-05	0	280.272	70	21	1151	3	315	37	4.67	3952.49		non-structural extracellular;other membranes;cytosol;ER/Golgi;other cell component	other molecular function	Pf13202, Pf13833	12321	mmu:12321; Q3TUF3				0	18	68.4	115.9	83.3	132.5	21.17	22.8	19.75	58.03	88.2	77.9	55	57.7	75.9	77.5	56.5
High	Master Protein	B7ZNL3	Tpm1	submitted name: Tpm1 protein [OS=Mus musculus]	1.142	1.983	2.099	0.19	0.99	1.07	0.777338	0.00143929	0.00226745	0	157.559	70	25	900	5	284	32.6	4.74	2357.16		cytoskeleton	cytoskeletal activity	Pf00261	22003	B7ZNL3	ENSMUSG00000032366			0	0	63.2	125.4	68.2	143.2	75.58	66.06	51.3	117.86	99.4	114.2	27.4	35.3	47.1	62.7	15.1
High	Master Protein	P27601	Gna13	Guanine nucleotide-binding protein subunit alpha-13 [OS=Mus musculus]	1.14	1.353	1.428	0.19	0.44	0.51	0.831602	0.374353	0.699626	0	15.381	11	4	83	3	377	44	8.21	153.03	stress response;developmental processes;signal transduction;other biological processes	plasma membrane;other membranes;cytosol;nucleus;other cell component	signal transduction activity or receptor binding;other molecular function	Pf00503	14674	mmu:14674; P27601; Q6PF99	ENSMUSG00000020611	CDC42 GTPase cycle; RAC1 GTPase cycle; NRAGE signals death through JNK; G alpha (12/13) signalling events; Thromboxane signalling through TP receptor; Thrombin signalling through proteinase activated receptors (PARs)	G protein signaling pathways; G13 signaling pathway; Regulation of actin cytoskeleton	9	0	80.4	108.8	86.9	124	45.36	43.61	47.04	51.26	192.8	149.6	86.4	100.5	87.4		74.8
High	Master Protein	Q8BJH1	Zc2hc1a	Zinc finger C2HC domain-containing protein 1A [OS=Mus musculus]	1.139	1.703	1.558	0.19	0.77	0.64	0.828766	0.180507	0.551681	0	21.68	24	5	12	5	324	35.1	9.88	24.11			other molecular function	Pf13913	67306	mmu:67306; Q3TCP6; Q8BJH1	ENSMUSG00000043542			0	0	68	115.7	84.6	131.8	46.14	47.93		33.56	437					337.5
High	Master Protein	A1L2Z3	Emc1	ER membrane protein complex subunit 1 [OS=Mus musculus]	1.137	1.304	1.462	0.18	0.38	0.55	0.879085	0.518889	0.623001	0	386.269	50	38	1944	1	997	111.6	7.43	5455.01		other membranes;ER/Golgi		Pf07774, Pf13360		A1L2Z3				0	0	83.3	108.7	84.5	123.5	25.84	40.43	21.48	21.3	108.7	139.9			173.9	180.2	125.1
High	Master Protein	F8WIP8	Spp1	submitted name: Osteopontin [OS=Mus musculus]	1.135	1.892	1.907	0.18	0.92	0.93	0.941829	0.090424	0.224531	0	40.188	37	6	38	6	295	32.6	4.55	109.49	cell adhesion;other metabolic processes;other biological processes	non-structural extracellular;ER/Golgi	signal transduction activity or receptor binding;other molecular function	Pf00865	20750	F8WIP8	ENSMUSG00000029304		TGF-beta signaling pathway; Endochondral ossification; Mechanisms associated with pluripotency; Focal adhesion: PI3K-Akt-mTOR signaling pathway; Tyrobp causal network in microglia; Lung fibrosis; Circulating monocytes and cardiac macrophages in diastolic dysfunction; Osteoclast signaling; Focal adhesion	9	0	64.9	122.7	73.1	139.3	101.39	53.36	115.58	133.05	211.2	182.6	71.7	56.4	19.2	19.1
High	Master Protein	Q61655	Ddx19a	ATP-dependent RNA helicase DDX19A [OS=Mus musculus]	1.133	1.268	2.033	0.18	0.34	1.02	0.62938	0.0483079	1.76012e-05	0	111.512	42	15	337	15	478	53.9	6.67	935.06	other metabolic processes;transport;other biological processes	nucleus;other cell component	nucleic acid binding activity;other molecular function	Pf00270, Pf00271	13680	mmu:13680; Q543M2; Q61655; Q921R0	ENSMUSG00000015023		mRNA processing	1	0	90.7	115	64.1	130.3	23.72	35.51	24.15	29.61	80.3	83.6	89.1	84.6	114.7	109.8	124.8
High	Master Protein	V9GZG9		C4a anaphylatoxin [OS=Mus musculus]	1.131	5.128	6.215	0.18	2.36	2.64	0.905666	0.000315205	0.000697466	0	11.315	2	2	27	2	1716	190.6	8.09	27.36	stress response;other biological processes	non-structural extracellular;other cell component	enzyme regulator activity	Pf00207, Pf01759, Pf01821, Pf01835, Pf07677, Pf07678, Pf07703, Pf17791					SIDS susceptibility pathways	1	0	31.1	159.5	29	180.4	56.67	36.32	18.11	48.12				13.1	44.8	9.8	33.2
High	Master Protein	A0A1W2P6U1	Txnrd1	submitted name: Thioredoxin reductase 1, cytoplasmic [OS=Mus musculus]	1.13	100	100	0.18	6.64	6.64	0.931098	1e-17	1e-17	0	107.113	57	10	370	1	164	18.3	8.25	930.02			other molecular function	Pf07992		A0A1W2P6U1	ENSMUSG00000020250		Oxidative stress and redox pathway	1	0		187.8		212.2		25.09		37.58
High	Master Protein	G5E8A0	Osbpl11	Oxysterol-binding protein [OS=Mus musculus]	1.126	1.407	1.791	0.17	0.49	0.84	0.867673	0.289375	0.345925	0	22.887	10	5	28	5	757	84.3	7.08	53.6	transport;other biological processes	ER/Golgi;nucleus	other molecular function	Pf00169, Pf01237	106326	G5E8A0; mmu:106326	ENSMUSG00000022807			0	0	82	115.4	72.6	130	39.88	33.13	51.28	103.46	127.5	62.2	54.8	41.3	54.1	51.5	62.1
High	Master Protein	Q2TK27	Slc2a8	submitted name: Intestinal GLUT8 transporter MSP1 [OS=Mus musculus]	1.126	1.255	1.896	0.17	0.33	0.92	0.896096	0.484858	0.270876	0	14.081	15	2	39	2	291	31.5	8.59	132.67	transport	other membranes	transporter activity	Pf00083		Q2TK27	ENSMUSG00000026791			0	0	90.6	113.7	67.6	128.1	63.8	45.5	65.12	46.89	33.1	200.8	98.8	118.6	198.5	189.2
High	Master Protein	E9Q5J9	Tpm3	submitted name: Tropomyosin alpha-3 chain [OS=Mus musculus]	1.123	2.573	2.129	0.17	1.36	1.09	0.932088	0.00126746	0.03423	0	127.718	40	17	722	2	285	33.3	4.77	1858.77		cytoskeleton	cytoskeletal activity	Pf00261	59069	E9Q5J9	ENSMUSG00000027940			0	0	51.2	131.6	69.4	147.8	78.34	31.19	48.79	40	150.3	146.1	33.7	64.8	54.5	47.6	30.5
High	Master Protein	Q9QZ83	Actg1	submitted name: Gamma actin-like protein [OS=Mus musculus]	1.121	1.468	1.475	0.16	0.55	0.56	0.731154	0.0331257	0.0339605	0	573.977	72	31	13433	1	393	43.6	5.24	38036.8				Pf00022		Q9QZ83				0	0	76.5	112.3	85.4	125.9	63.36	43.63	66.9	39.76	205.1	152.9	70.2	79.4	62	69.8	45.4
High	Master Protein	Q8VDP3	Mical1	[F-actin]-monooxygenase MICAL1 [OS=Mus musculus]	1.118	1.285	1.31	0.16	0.36	0.39	0.834769	0.150836	0.150509	0	84.187	22	15	239	15	1048	116.7	6.05	688.37	cell organization and biogenesis;other metabolic processes;other biological processes	cytoskeleton;other cell component	cytoskeletal activity;other molecular function	Pf00307, Pf01494, Pf12130	171580	D3Z4C6; E9PXR1; mmu:171580; Q3TB77; Q3TBH9; Q3TX89; Q8VDP3	ENSMUSG00000019823			0	0	83	106.7	91.1	119.3	57.51	31.46	44.11	36.44	197.6	184.7	51.6	45.7	73.1	58.6	67.1
High	Master Protein	Q3TGQ3	Ctnna1	submitted name: Uncharacterized protein [OS=Mus musculus]	1.114	1.526	1.281	0.16	0.61	0.36	0.569731	0.00103791	0.0422846	0	310.846	55	36	979	31	906	100	6.23	2870.53	cell adhesion;cell organization and biogenesis	plasma membrane;other membranes;cytosol;cytoskeleton;other cell component	cytoskeletal activity;other molecular function	Pf01044		Q3TGQ3				0	5	72	109.9	95.6	122.5	58.86	32.08	21	50.99	191.6	176.9	65.7	57.7	101.6	100.2	52.4
High	Master Protein	P59266	Fitm2	Fat storage-inducing transmembrane protein 2 [OS=Mus musculus]	1.114	15.928	1.297	0.16	3.99	0.37	0.994694	9.99867e-13	0.391108	0	14.325	15	4	16	4	262	30	9	36.06	cell organization and biogenesis;other metabolic processes;other biological processes	other membranes;ER/Golgi	other molecular function	Pf10261	228859	B9EHX3; mmu:228859; P59266; Q5BKP7	ENSMUSG00000048486	Lipid particle organization		1	0	8.3	131.8	113.2	146.8	80.03	37.55	38.94	41.19			46.3			11.7	20.1
High	Master Protein	A2ALU4	Shroom2	Protein Shroom2 [OS=Mus musculus]	1.114	1.464	1.848	0.16	0.55	0.89	0.77461	0.309885	0.352602	0	17.291	5	4	20	3	1481	164.6	6.7	48.6	cell organization and biogenesis;developmental processes;other biological processes	plasma membrane;other membranes;cytoskeleton;other cell component	cytoskeletal activity;other molecular function	Pf00595, Pf08687, Pf08688	110380	A2ALU4; mmu:110380; Q2EY23; Q8C7N1; Q8CCR2; Q8CDZ0	ENSMUSG00000045180			0	0	80.3	117.6	70.9	131.1	71.21	42.78	100.87	53.82	98	122.5	83		209.2
High	Master Protein	P70698	Ctps1	CTP synthase 1 [OS=Mus musculus]	1.109	1.327	1.749	0.15	0.41	0.81	0.87241	0.110212	0.0115427	0	120.076	40	20	208	18	591	66.6	6.58	531.31	cell cycle OR cell proliferation;other metabolic processes	cytosol;other cell component	other molecular function	Pf00117, Pf06418	51797	mmu:51797; P70698; Q922Y4	ENSMUSG00000028633	Interconversion of nucleotide di- and triphosphates		1	2	86.2	114.4	72.6	126.9	35.95	43.24	46.83	120.59	39.1	40.4	41.9	69.3	102.5	37.7	78.5
High	Master Protein	Q8BVI5	Stx16	Syntaxin-16 [OS=Mus musculus]	1.109	1.374	1.504	0.15	0.46	0.59	0.888999	0.0768554	0.063434	0	57.682	39	8	173	8	326	37.1	5.86	495.02	cell organization and biogenesis;transport	other membranes;cytosol;ER/Golgi;other cell component	other molecular function	Pf00804, Pf05739	228960	A2ACM7; mmu:228960; Q8BVI5	ENSMUSG00000027522	Retrograde transport at the Trans-Golgi-Network; Intra-Golgi traffic		2	0	81.4	111.9	82.6	124.1	18.68	31.5	56.04	26.63	69.1	99.4	78.7	50	85	79.9	66
High	Master Protein	E9QJS7	Adgre5	submitted name: Adhesion G protein-coupled receptor E5 [OS=Mus musculus]	1.108	1.267	1.744	0.15	0.34	0.8	0.780305	0.0783679	0.00057935	0	101.755	24	13	365	13	818	90.4	7.3	984.37	signal transduction	plasma membrane;other membranes	other molecular function	Pf00002, Pf01825, Pf07645	26364	E9QJS7	ENSMUSG00000002885		GPCRs, non-odorant ; GPCRs, other; GPCRs, class B secretin-like	3	0	89.4	113.2	72	125.5	48.63	15.93	35.57	21.81	168	165.9	77.5	85.2	129.5	108.8	58.8
High	Master Protein	P84084	Arf5	ADP-ribosylation factor 5 [OS=Mus musculus]	1.107	1.29	1.559	0.15	0.37	0.64	0.795445	0.143732	0.0177139	0	64.954	53	9	216	2	180	20.5	6.79	627.62	transport	plasma membrane;other membranes;ER/Golgi;other cell component	other molecular function	Pf00025	11844	A2RTC5; mmu:11844; P26437; P84084	ENSMUSG00000020440	COPI-dependent Golgi-to-ER retrograde traffic; COPI-mediated anterograde transport		2	0	86.3	111.3	79.1	123.3	70.84	63.44	92.27	81.02	27.5	26.6	62.9	36	78.2	149.5	71.3
High	Master Protein	Q8CG16	C1ra	Complement C1r-A subcomponent [OS=Mus musculus]	1.106	2.793	2.592	0.15	1.48	1.37	0.848413	0.0116814	0.0907023	0	10.104	4	2	19	2	707	80	5.66	48.77	protein metabolism;other metabolic processes;stress response;other biological processes	non-structural extracellular	other molecular function	Pf00084, Pf00089, Pf00431, Pf14670	50909	mmu:50909; Q8CG16; Q99KI6; Q9ET60	ENSMUSG00000055172	Initial triggering of complement; Classical antibody-mediated complement activation; Regulation of Complement cascade	Oxidative damage response; Complement activation, classical pathway	5	0	49.5	138.4	59	153	64.55	66.45	48.26	61.43	76.7	71.7	15.4	59.6	94.2		17.3
High	Master Protein	D3Z5M7	Pxdn	submitted name: Peroxidasin homolog [OS=Mus musculus]	1.106	100	100	0.15	6.64	6.64	0.754584	1e-17	1e-17	0	85.882	56	10	252	1	307	34.8	7.77	804.39				Pf07679, Pf13855		D3Z5M7	ENSMUSG00000020674			0	0		189.9		210.1
High	Master Protein	A0A5K1VVS7	Unc45a	submitted name: Protein unc-45 homolog A [OS=Mus musculus]	1.104	1.513	1.47	0.14	0.6	0.56	0.86507	0.0264856	0.0608818	0	138.529	31	26	188	26	1088	119.1	6.9	412.95	other biological processes	cytosol;ER/Golgi;nucleus;other cell component		Pf11701, Pf13181, Pf13432		A0A5K1VVS7	ENSMUSG00000030533			0	0	75.2	113.8	85.4	125.6	36.97	37.98	21.58	96.27	67.8	55.5	66.7	71.8	38.1	28.4	80.4
High	Master Protein	Q8VEF1	Gramd1a	Protein Aster-A [OS=Mus musculus]	1.102	1.906	1.375	0.14	0.93	0.46	0.949849	0.0357348	0.2983	0	63.896	26	9	151	9	722	80.6	6.86	468.34	cell organization and biogenesis;other metabolic processes;transport;other biological processes	plasma membrane;other membranes;cytosol;ER/Golgi;other cytoplasmic organelle;other cell component	transporter activity;other molecular function	Pf02893, Pf16016	52857	mmu:52857; Q3U914; Q3UD89; Q69ZH2; Q8BNF1; Q8VEF1	ENSMUSG00000001248			0	0	61.2	116.7	93.5	128.6	51.58	41.28	53.62	44.24	160.5	117.8	93.2	49.9	57.8	48.5	62
High	Master Protein	Q9JLQ2	Git2	ARF GTPase-activating protein GIT2 [OS=Mus musculus]	1.101	2.446	2.854	0.14	1.29	1.51	0.858534	0.0185162	0.069133	0	79.226	31	15	244	1	708	78.7	7.72	595.46	stress response;transport;developmental processes;other biological processes	nucleus;other cell component	enzyme regulator activity;other molecular function	Pf01412, Pf08518, Pf12205, Pf12796	26431	E9QPU7; mmu:26431; Q9JLQ2	ENSMUSG00000041890	RAC1 GTPase cycle; RHOQ GTPase cycle; RHOU GTPase cycle; RAC2 GTPase cycle; RAC3 GTPase cycle; RHOV GTPase cycle	Integrin-mediated cell adhesion	7	0	56.5	138.1	53.3	152.1	72.41	116.93	96.96		115.7
High	Master Protein	Q8C163	Exog	Nuclease EXOG, mitochondrial [OS=Mus musculus]	1.1	1.352	1.398	0.14	0.43	0.48	0.983471	0.191309	0.286383	0	56.873	46	9	140	9	368	41.4	8.12	425.74	cell organization and biogenesis;DNA metabolism;RNA metabolism OR transcription;other metabolic processes	other membranes;mitochondrion;nucleus;other cell component	nucleic acid binding activity;other molecular function	Pf01223, Pf18026	208194	mmu:208194; Q3UFL2; Q8C163	ENSMUSG00000042787			0	0	81.6	110.3	86.8	121.3	41.54	31.1	46.95	34.85	63.8	38.1	76.3	25.4	97.1	116.7	76.3
High	Master Protein	Q9ET78	Jph2	Junctophilin-2 [OS=Mus musculus]	1.096	1.681	1.299	0.13	0.75	0.38	0.991303	0.0154327	0.222318	0	65.394	28	10	216	10	696	74.6	8.16	642.95	RNA metabolism OR transcription;other biological processes	plasma membrane;other membranes;cytosol;cytoskeleton;ER/Golgi;nucleus	nucleic acid binding activity;other molecular function	Pf02493	59091	mmu:59091; Q3U077; Q9ET78; Q9ET79	ENSMUSG00000017817			0	0	67.3	113.2	95.5	124	41.61	36.8	40.81	44.64	119.4	79.5	53.7	33.8	42.5	52.8	38.1
High	Master Protein	Q9Z266	Snapin	SNARE-associated protein Snapin [OS=Mus musculus]	1.096	1.738	1.73	0.13	0.8	0.79	0.92058	0.149714	0.306712	0	16.506	35	3	43	3	136	14.9	9.31	94.03	cell-cell signaling;cell organization and biogenesis;protein metabolism;other metabolic processes;transport;developmental processes;other biological processes	other membranes;cytosol;cytoskeleton;ER/Golgi;other cytoplasmic organelle;other cell component	other molecular function	Pf14712	20615	mmu:20615; Q3U8V4; Q922V7; Q9Z266	ENSMUSG00000001018	Golgi Associated Vesicle Biogenesis		1	0	69.7	121.1	76.7	132.6	38.68	33.08	55.74	40.79	91.1	72.2	48.7	71.9	108.6	77.8	20.2
High	Master Protein	Q3TMX9	Eprs	GST_C domain-containing protein [OS=Mus musculus]	1.095	2.391	1.412	0.13	1.26	0.5	0.775778	0.0409699	0.726163	0	31.376	32	3	66	1	136	15.1	7.46	275.58	protein metabolism;RNA metabolism OR transcription;other metabolic processes	other cell component	other molecular function	Pf00043		Q3TMX9				0	0	50.9	121.6	94.3	133.2	19.38	39.57		78.57						69.8
High	Master Protein	A0A0A6YXU9	Tgfb2	Transforming growth factor beta [OS=Mus musculus]	1.094	1.457	1.864	0.13	0.54	0.9	0.95926	0.0428644	0.0113187	0	59.242	28	8	226	8	442	50.4	8.34	644.8	cell cycle OR cell proliferation;cell organization and biogenesis;protein metabolism;other metabolic processes;stress response;developmental processes;signal transduction;other biological processes	non-structural extracellular;extracellular matrix	signal transduction activity or receptor binding;other molecular function	Pf00019, Pf00688	21808	A0A0A6YXU9	ENSMUSG00000039239		Endochondral ossification; p38 Mapk signaling pathway; Mapk signaling pathway	3	0	81.5	118.8	69.7	129.9	78.45	83.31	83.6	77.31	204.6	162.8	58.2	55.2	55.6	57	44.6
High	Master Protein	Q61581	Igfbp7	Insulin-like growth factor-binding protein 7 [OS=Mus musculus]	1.089	3.971	2.951	0.12	1.99	1.56	0.97872	4.02172e-06	0.00356644	0	60.839	31	7	166	7	281	29	8.31	412.44	cell adhesion;other biological processes		other molecular function	Pf00219, Pf07648, Pf07679	29817	mmu:29817; O88812; Q61581; Q9EQW0	ENSMUSG00000036256	Regulation of Insulin-like Growth Factor (IGF) transport and uptake by Insulin-like Growth Factor Binding Proteins (IGFBPs); Post-translational protein phosphorylation	Factors and pathways affecting insulin-like growth factor (IGF1)-Akt signaling	3	0	37.2	147.6	54.5	160.7	119.21	72.01	114.71	70.95	233.5	109.7	39.2	24.2	16.2	20.8	25.3
High	Master Protein	Q9ET54-6	Palld	Isoform 6 of Palladin [OS=Mus musculus]	1.088	2.303	1.546	0.12	1.2	0.63	0.549527	1.65685e-08	0.000155001	0	339.585	30	32	1685	32	1391	150.5	6.24	5082.62						Q9ET54-6				0	0	53.8	124	87.3	134.9	70.31	55.52	50.6	44.2	167.8	175.5	45	45.8	73.4	75.8	38.7
High	Master Protein	P58771-2	Tpm1	Isoform 2 of Tropomyosin alpha-1 chain [OS=Mus musculus]	1.088	1.573	1.551	0.12	0.65	0.63	0.548759	0.00138838	0.000140931	0	225.387	74	32	1140	4	284	32.7	4.75	3207.13						P58771-2				0	16	74.2	116.8	81.9	127.1	16.44	14.52	10.4	30.94	76.4	76.6	70.3	60	53.5	55.4	81.3
High	Master Protein	P70207	Plxna2	Plexin-A2 [OS=Mus musculus]	1.086	2.811	5.941	0.12	1.49	2.57	0.769167	0.0170747	0.00121126	0	20.19	4	6	57	2	1894	211.4	6.54	59.01	cell organization and biogenesis;developmental processes;signal transduction;other biological processes	plasma membrane;other membranes;other cell component	other molecular function	Pf01403, Pf01437, Pf01833, Pf08337, Pf17960, Pf18020, Pf20170	18845	mmu:18845; P70207; Q6NVE6; Q6PHN4; Q80TZ7; Q8R1I4	ENSMUSG00000026640	CRMPs in Sema3A signaling; Sema3A PAK dependent Axon repulsion; SEMA3A-Plexin repulsion signaling by inhibiting Integrin adhesion	Spinal cord injury	4	0	54.2	152.4	27.9	165.6	71.56	43.32	32.13	53.98	157.8	159.4	179.6	33.4	103.8	66.4	21
High	Master Protein	Q3TIU4	Pde12	2',5'-phosphodiesterase 12 [OS=Mus musculus]	1.084	2.038	1.477	0.12	1.03	0.56	0.796271	0.0754193	0.54491	0	23.831	15	5	14	5	608	67.5	6.92	37.82	RNA metabolism OR transcription;other metabolic processes;stress response;other biological processes	mitochondrion	other molecular function	Pf03372	211948	mmu:211948; Q3TIU4; Q3TTY4; Q6P2L5; Q8BKH8; Q8BTS8; Q8BUQ5	ENSMUSG00000043702	OAS antiviral response		1	0	59.3	120.9	88.7	131.1	34.87	61.44	51.41	103.92	48.2	74.8			50.2	51.2	80.1
High	Master Protein	O70421	Fzd1	Frizzled-1 [OS=Mus musculus]	1.081	1.44	1.716	0.11	0.53	0.78	0.812665	0.267422	0.376376	0	13.855	9	4	15	3	642	71.1	7.71	20.44	cell-cell signaling;developmental processes;signal transduction;other biological processes	plasma membrane;other membranes;other cell component	signal transduction activity or receptor binding;other molecular function	Pf01392, Pf01534	14362	mmu:14362; O08974; O70421; Q7TS82	ENSMUSG00000044674	Asymmetric localization of PCP proteins; Disassembly of the destruction complex and recruitment of AXIN to the membrane	GPCRs, non-odorant ; MicroRNAs in cardiomyocyte hypertrophy; Mechanisms associated with pluripotency; ESC pluripotency pathways; Wnt signaling in kidney disease; Wnt signaling pathway; GPCRs, other; Adipogenesis genes; Wnt signaling pathway; Wnt signaling pathway and pluripotency	13	0	81.5	117.4	74	127	33.48	23.86	21.94	63.48		220.3	110	115.3	139.8	94.2	132.8
High	Master Protein	Q8CHP6	Phc3	Polyhomeotic-like protein 3 [OS=Mus musculus]	1.081	2.189	6.353	0.11	1.13	2.67	0.828463	0.0552275	0.00166025	0	22.129	8	4	57	3	981	105.3	6.6	155.68	other biological processes	nucleus	nucleic acid binding activity;other molecular function	Pf00536	241915	A2RTJ9; mmu:241915; Q3TLV5; Q8CHP6	ENSMUSG00000037652	RUNX1 interacts with co-factors whose precise effect on RUNX1 targets is not known; SUMOylation of DNA damage response and repair proteins; SUMOylation of chromatin organization proteins; SUMOylation of RNA binding proteins; Transcriptional Regulation by E2F6; Regulation of PTEN gene transcription; SUMOylation of transcription cofactors		7	0	67.5	147.7	25.1	159.6	46.14	17.22	46.67	63.81					154.2	81	284.4
High	Master Protein	P62071	Rras2	Ras-related protein R-Ras2 [OS=Mus musculus]	1.075	1.712	1.379	0.1	0.78	0.46	0.939625	0.00316554	0.0552968	0	48.501	43	8	248	6	204	23.4	6.01	621.37	developmental processes;signal transduction;other biological processes	plasma membrane;other membranes;ER/Golgi	other molecular function	Pf00071	66922	mmu:66922; P17082; P62071; Q3TA79; Q8C5D1; Q9D0H6	ENSMUSG00000055723	RND1 GTPase cycle	Regulation of actin cytoskeleton; Comprehensive IL-17A signaling	3	2	68	116.3	90.7	125	73.19	30.39	35.13	34.08	186.4	189.5	64.3	60.1	77.8	64.9	39.4
High	Master Protein	Q99KU3	Farp1	submitted name: Farp1 protein [OS=Mus musculus]	1.073	1.303	1.334	0.1	0.38	0.42	0.94839	0.288954	0.400039	0	87.456	38	10	320	1	420	48.4	7.71	1034.23			enzyme regulator activity	Pf00169, Pf00621		Q99KU3				0	0	84.2	109.8	88.3	117.8	11.65	19.81	13.39	26.2			229.4	194.5
High	Master Protein	A0A0G2JEX1	Nexn	submitted name: Nexilin [OS=Mus musculus]	1.073	1.674	1.444	0.1	0.74	0.53	0.706391	0.000201453	0.00312594	0	232.679	47	30	1118	1	671	80	5.22	3215.81	cell adhesion;cell organization and biogenesis;developmental processes;other biological processes	plasma membrane;other membranes;cytoskeleton;other cell component	cytoskeletal activity;other molecular function	Pf07679	68810	A0A0G2JEX1	ENSMUSG00000039103			0	31	70	117.2	87.1	125.7	38.6	35.21	33.67	19.81	119.2	129.6	69	78.1	54.3	60.2	56.5
High	Master Protein	P58022	Loxl2	Lysyl oxidase homolog 2 [OS=Mus musculus]	1.071	2.691	1.776	0.1	1.43	0.83	0.935025	1.40113e-09	0.000280644	0	175.303	36	19	696	19	776	86.9	6.57	2213.31	cell cycle OR cell proliferation;cell organization and biogenesis;protein metabolism;other metabolic processes;stress response;transport;developmental processes;other biological processes	extracellular matrix;other membranes;ER/Golgi;nucleus;other cell component	other molecular function	Pf00530, Pf01186	94352	mmu:94352; P58022; Q8BRE6; Q8BS86; Q8C4K0; Q9JJ39	ENSMUSG00000034205	Crosslinking of collagen fibrils; Elastic fibre formation		2	0	48.8	131.4	79.2	140.6	89.75	55.64	59.91	49.21	194.4	199.8	75.3	76	36.2	24.2	41.3
High	Master Protein	Q3UM62	Piezo1	Piezo_RRas_bdg domain-containing protein [OS=Mus musculus]	1.067	1.248	1.718	0.09	0.32	0.78	0.884971	0.308371	0.105871	0	184.332	33	25	784	2	1072	122.7	7.24	2026.37	transport	other membranes	transporter activity	Pf12166		Q3UM62				0	0	91.8	114.6	71.2	122.3	86.09	77.81	88.25	69.31	198.2	163.9	72.4	80.8	105.7	93.3	25.4
High	Master Protein	Q8BMJ7	Cgrrf1	Cell growth regulator with RING finger domain protein 1 [OS=Mus musculus]	1.066	1.519	2.79	0.09	0.6	1.48	0.670876	0.00292608	1.33227e-15	0	32.268	20	4	103	4	332	37.9	5.05	340.56	cell cycle OR cell proliferation;other biological processes	ER/Golgi;nucleus;other cell component	other molecular function	Pf13920	68755	mmu:68755; Q3U3F1; Q8BMJ7; Q8CI24	ENSMUSG00000055128			0	0	84.8	128.8	49.2	137.2	40.59	48.28	73.09	20.47	59.1	50.2	61.3	53.2	122.2	141.4	112.4
High	Master Protein	E9PWW9	Rsf1	submitted name: Remodeling and spacing factor 1 [OS=Mus musculus]	1.066	2.146	2.553	0.09	1.1	1.35	0.716194	3.63702e-07	1.23997e-10	0	248.6	34	36	925	36	1441	161.7	5.02	2606.37	cell organization and biogenesis;RNA metabolism OR transcription;other metabolic processes;other biological processes	nucleus	other molecular function	Pf00628, Pf15612	233532	E9PWW9; mmu:233532	ENSMUSG00000035623	Deposition of new CENPA-containing nucleosomes at the centromere		1	0	63.2	135.6	56.6	144.6	17.03	16.7	11.65	38	67.2	62.3	54.9	45.2	73	61.3	58.3
High	Master Protein	Q91ZX6	Senp2	Sentrin-specific protease 2 [OS=Mus musculus]	1.066	1.303	1.305	0.09	0.38	0.38	0.891894	0.16209	0.231292	0	19.296	8	3	40	3	588	67.5	9.61	97.44	cell-cell signaling;protein metabolism;other metabolic processes;transport;developmental processes;signal transduction;other biological processes	other membranes;cytosol;nucleus;other cell component	other molecular function	Pf02902	75826	mmu:75826; Q544T8; Q811R3; Q91ZX6; Q9D4Z0	ENSMUSG00000022855	SUMO is proteolytically processed	Wnt signaling pathway	2	0	84.1	109.6	89.5	116.8	92.73	28.92	45.93	69	13.1	14.1	84.4	69.7		9.2	145.3
High	Master Protein	D3YWF5	Nkapd1	submitted name: NKAP domain-containing 1 [OS=Mus musculus]	1.065	1.521	2.797	0.09	0.6	1.48	0.67444	0.00286319	1.11022e-15	0	12.774	32	4	26	4	125	15	5.96	56.65			other molecular function	Pf15692		D3YWF5	ENSMUSG00000059820			0	0	84.7	128.9	49.1	137.3	40.7	48.39	73.32	20.44	59	50.1	61.3	53.2	122.2	141.5	112.5
High	Master Protein	P17809	Slc2a1	Solute carrier family 2, facilitated glucose transporter member 1 [OS=Mus musculus]	1.065	1.708	1.332	0.09	0.77	0.41	0.968693	0.00995515	0.104453	0	20.531	12	6	158	6	492	53.9	8.87	368.08	cell organization and biogenesis;stress response;transport;developmental processes;other biological processes	plasma membrane;other membranes;cytosol;cytoskeleton;ER/Golgi;nucleus;other cell component	transporter activity;other molecular function	Pf00083	20525	mmu:20525; P17809; Q61608; Q6GTI3	ENSMUSG00000028645	Regulation of insulin secretion; Cellular hexose transport; Vitamin C (ascorbate) metabolism; Lactose synthesis	Glycolysis and gluconeogenesis; Focal adhesion: PI3K-Akt-mTOR signaling pathway; IL-3 signaling pathway; Insulin signaling	8	0	67.9	116	92.7	123.5	69.3	26.91	75.56	24.64	193.2	170	51.4	37.7	56.2	47.5	59.2
High	Master Protein	A1L3C2	Polr1c	DNA-directed RNA polymerases I and III subunit RPAC1 [OS=Mus musculus]	1.06	1.451	1.582	0.08	0.54	0.66	0.853012	0.00407884	0.00133454	0	78.236	37	9	347	9	347	39.2	5.21	986.91	RNA metabolism OR transcription;other metabolic processes	nucleus;other cell component	nucleic acid binding activity;other molecular function	Pf01000, Pf01193		A1L3C2				0	0	80.6	117	78.4	124	31.27	34.03	29.92	31.22	102.6	78.7	100	87.5	55.5	47.6	98.1
High	Master Protein	Q4VAC9	Plekhg3	Pleckstrin homology domain-containing family G member 3 [OS=Mus musculus]	1.059	1.429	1.356	0.08	0.52	0.44	0.899679	0.156617	0.284307	0	60.431	13	11	81	11	1341	148.4	5.68	197.94	other biological processes	cytoskeleton;other cell component	enzyme regulator activity;cytoskeletal activity	Pf00169, Pf00621	263406	E9QL46; mmu:263406; Q3TSI8; Q4VAC9; Q6A041; Q8BJP5; Q8K0L5; Q8K0T6	ENSMUSG00000052609	RHOA GTPase cycle; CDC42 GTPase cycle; RAC1 GTPase cycle; RHOQ GTPase cycle; RHOG GTPase cycle		5	0	79.1	113	88.3	119.7	38.57	76.74	42.52	50.44	124.9	109.5	101.1	41.3	124.9	54.2	75.7
High	Master Protein	E9Q4P1	Wdfy1	WD repeat and FYVE domain-containing protein 1 [OS=Mus musculus]	1.053	21.297	8.098	0.07	4.41	3.02	0.881139	1e-17	2.09972e-07	0	41.77	28	9	21	9	410	46.2	7.34	54.7	other biological processes	cytosol;ER/Golgi;nucleus;other cytoplasmic organelle;other cell component	other molecular function	Pf00400, Pf01363	69368	E9Q4P1; mmu:69368; Q5DTX9	ENSMUSG00000073643			0	0	8.4	179.3	23.3	188.9	158.3	74.49	38.26	84.86	25.6	12.8	4.7		5.9	5	4.5
High	Master Protein	B9EJ77	Tanc1	submitted name: Tanc1 protein [OS=Mus musculus]	1.049	2.337	1.292	0.07	1.22	0.37	0.831845	0.00631664	0.355441	0	104.617	22	24	115	24	1849	200	8.32	296.95				Pf12796		B9EJ77				0	0	52.1	121.6	98.7	127.6	121.94	52.94	116.85	53.57	312.6	245.1	21.4	41	37.5	30.1	69.7
High	Master Protein	B2RY15	Tln2	submitted name: Tln2 protein [OS=Mus musculus]	1.049	1.379	1.259	0.07	0.46	0.33	0.769645	0.0186007	0.0201461	0	856.502	61	101	3037	2	2542	271.5	5.57	8755.3	cell adhesion;cell organization and biogenesis	cytoskeleton;other cell component	cytoskeletal activity	Pf00373, Pf01608, Pf08913, Pf09141, Pf16511		B2RY15				0	105	80.4	110.9	92.4	116.3	37.15	23.7	37.45	25.9	139	134.8	87	80.4	59.8	56.7	59.9
High	Master Protein	Q80Y09	Pdcd6ip	submitted name: Pdcd6ip protein [OS=Mus musculus]	1.046	1.449	1.493	0.06	0.53	0.58	0.932132	0.0507129	0.0504522	0	93.415	25	17	260	17	872	96.3	6.52	481.07	transport			Pf03097, Pf13949	18571	Q80Y09				0	0	80.3	116.4	81.5	121.7	59.15	42.51	70.31	85.85	175	155.1	51.9	47.2	80.5	80.7	57.6
High	Master Protein	Q9D281	Fam114a1	Protein Noxp20 [OS=Mus musculus]	1.045	1.279	1.745	0.06	0.36	0.8	0.775165	0.398066	0.325835	0	62.337	28	8	32	8	569	61	4.56	84.39		cytosol;ER/Golgi;nucleus		Pf05334	68303	mmu:68303; Q8BMQ0; Q8R2U1; Q9D281; Q9D3K6	ENSMUSG00000029185			0	0	91.3	116.7	70	122	91.89	39.64	39.85	132.44	253.2	28.6				72.9
High	Master Protein	Q66JT1	Lrrc8e	Volume-regulated anion channel subunit LRRC8E [OS=Mus musculus]	1.045	1.374	1.419	0.06	0.46	0.51	0.828017	0.100844	0.174787	0	90.538	29	19	281	17	795	90.4	7.03	587.79	cell organization and biogenesis;stress response;transport	plasma membrane;other membranes;ER/Golgi;other cytoplasmic organelle;other cell component	transporter activity	Pf12534, Pf13855	72267	E9QNV5; mmu:72267; Q66JT1	ENSMUSG00000046589	Miscellaneous transport and binding events		1	0	83	114	83.9	119.1	15.75	49.71	23.57	39.04	67.9	100.3	83.2	67.8	82.2	78.9	63.9
High	Master Protein	Q91YP0	L2hgdh	L-2-hydroxyglutarate dehydrogenase, mitochondrial [OS=Mus musculus]	1.043	1.759	2.465	0.06	0.81	1.3	0.765964	0.150831	0.136556	0	31.51	18	7	21	7	464	50.9	8.29	50.45	other metabolic processes	other membranes	other molecular function	Pf01266	217666	mmu:217666; Q3TH61; Q3U7Z0; Q3ULY6; Q91YP0	ENSMUSG00000020988	Interconversion of 2-oxoglutarate and 2-hydroxyglutarate		1	0	74.9	131.8	55.8	137.4	80.03	62.55	65.7	185.9	11.5	92.5	13.4	10.2	55.9	39.9	45.8
High	Master Protein	Q8CBV1	Etv6	submitted name: Uncharacterized protein [OS=Mus musculus]	1.042	1.552	1.68	0.06	0.63	0.75	0.918389	0.0271154	0.0135989	0	121.212	54	14	343	14	484	56.3	7.33	898.73	RNA metabolism OR transcription;other biological processes	nucleus	nucleic acid binding activity;other molecular function	Pf00178, Pf02198		Q8CBV1				0	0	78	121	75	126	62.87	38.56	52.06	54.31	194.1	162.5	33.2	23.2	71.4	75.4	82.4
High	Master Protein	Q6PI63	Polr2j	submitted name: DNA-directed RNA polymerase II subunit RPB11 [OS=Mus musculus]	1.042	1.32	1.487	0.06	0.4	0.57	0.755399	0.335699	0.451977	0	12.383	22	3	32	3	117	13.3	5.86	75.27	RNA metabolism OR transcription;other metabolic processes	nucleus	nucleic acid binding activity;other molecular function	Pf13656	20022	mmu:20022; Q6PI63	ENSMUSG00000039771		Estrogen signaling; Purine metabolism; Eukaryotic transcription initiation	3	0	86.6	114.3	80	119	62.82	43.13	75.25	49.09	60.8	61	95.8	70.4	17.5	22.3	87.5
High	Master Protein	Q99M11	Igl	submitted name: Igl protein [OS=Mus musculus]	1.037	1.639	1.29	0.05	0.71	0.37	0.84823	0.000534202	0.0125134	0.008	3.189	3	1	50	1	235	25.4	5.78	77.04				Pf07654, Pf07686		Q99M11				0	0	70.7	115.9	93.2	120.2	48.23	50.42	19.85	80.73	32	35.5	58.7	61.4	47.6	43.9	87.8
High	Master Protein	G5E8R4	Ppp6r3	submitted name: Serine/threonine-protein phosphatase 6 regulatory subunit 3 [OS=Mus musculus]	1.036	1.553	1.745	0.05	0.63	0.8	0.850318	0.00183506	3.40148e-06	0	84.442	28	18	111	17	873	97.8	4.58	250.81	other biological processes	plasma membrane;other membranes;cytosol;nucleus	other molecular function	Pf04499	52036	G5E8R4	ENSMUSG00000024908			0	1	78.7	122.2	72.6	126.6	51.78	51.66	45.38	51.51	179	145.6	60.1	48.4	83.2	81.2	60.8
High	Master Protein	Q9JI90	Rnf14	E3 ubiquitin-protein ligase RNF14 [OS=Mus musculus]	1.032	3.855	2.573	0.05	1.95	1.36	0.738214	0.00115859	0.101358	0	32.839	16	8	33	8	485	54.9	4.7	61.48	protein metabolism;other metabolic processes;other biological processes	cytosol;nucleus;other cell component	other molecular function	Pf01485, Pf05773	56736	mmu:56736; Q7TPR0; Q9D0L2; Q9D6N2; Q9D6Z8; Q9JI89; Q9JI90	ENSMUSG00000060450	Antigen processing: Ubiquitination & Proteasome degradation		1	0	38.5	148.6	59.6	153.3	65.61	44.87	59.63	108.62	24.9	24.7	48.4	13.3	24.8	92.1	24.1
High	Master Protein	Q924C6	Loxl4	Lysyl oxidase homolog 4 [OS=Mus musculus]	1.029	1.338	1.768	0.04	0.42	0.82	0.646149	0.388862	0.418447	0	95.589	29	14	235	1	757	84.7	7.99	701.45	cell organization and biogenesis;protein metabolism;other metabolic processes;transport	non-structural extracellular;extracellular matrix;other membranes;other cell component	other molecular function	Pf00530, Pf01186	67573	E9PXI3; mmu:67573; Q924C6	ENSMUSG00000025185	Crosslinking of collagen fibrils; Elastic fibre formation		2	0	89	119.1	69.3	122.5	42.34	32.41	24.44	34.14	371.4		189			187.9
High	Master Protein	B2RU82	Slc30a9	Solute carrier family 30 member 9 [OS=Mus musculus]	1.026	1.278	1.362	0.04	0.35	0.45	0.884663	0.186239	0.093732	0	73.016	20	10	258	1	567	62.8	8.69	641.53	transport	other membranes;ER/Golgi;nucleus;other cell component	transporter activity	Pf01545		B2RU82				0	9	87.8	112.3	84.6	115.2	35.32	21.52	18.1	23.81	156	136.9	84	60.2	86.8	58	106.5
High	Master Protein	Q9CXT7	Tmem192	Transmembrane protein 192 [OS=Mus musculus]	1.025	1.568	2.207	0.04	0.65	1.14	0.748244	0.217865	0.184598	0.004	4.154	4	1	41	1	266	30.3	8.32	94.62		other membranes;nucleus;other cytoplasmic organelle;other cell component	other molecular function	Pf14802	73067	mmu:73067; Q3THT5; Q8VDU8; Q9CXT7	ENSMUSG00000025521			0	0	81.6	127.9	59.4	131.1	67.05	36.93	64.84	51.1	228.9	73.7	66.3	76.1	206.4	98.5
High	Master Protein	Q8CIF6	Sidt2	SID1 transmembrane family member 2 [OS=Mus musculus]	1.023	1.629	1.43	0.03	0.7	0.52	0.754944	0.0242861	0.165378	0	40.216	11	6	126	5	832	94.4	7.21	335.26	cell cycle OR cell proliferation;RNA metabolism OR transcription;other metabolic processes;transport;developmental processes;other biological processes	plasma membrane;other membranes;other cytoplasmic organelle	transporter activity;nucleic acid binding activity;other molecular function	Pf13965	214597	mmu:214597; Q80XD7; Q8CIF6; Q922R2	ENSMUSG00000034908			0	0	73.2	119.3	85.4	122.1	67.09	17.31	57.2	47.72	213.9	194.1	64.9	65.1	117	96.5	52.9
High	Master Protein	Q99MD6	Txnrd3	Thioredoxin reductase 3 [OS=Mus musculus]	1.023	2.63	2.575	0.03	1.4	1.36	0.916552	1.82414e-05	1.5797e-05	0	111.215	41	17	247	17	652	71.3	8.09	617.24	other metabolic processes;developmental processes;other biological processes	cytosol;mitochondrion;ER/Golgi;nucleus	other molecular function	Pf00462, Pf02852, Pf07992	232223	mmu:232223; Q99MD6; Q9CZE5			Selenium metabolism / selenoproteins	1	0	54.3	142.8	56.7	146.1	23.11	17.49	47.1	48.03	64.2	74.2	45.6	50.7	48.8	47.8	40.7
High	Master Protein	Q9WVD4	Clcn5	H(+)/Cl(-) exchange transporter 5 [OS=Mus musculus]	1.022	1.508	1.545	0.03	0.59	0.63	0.762103	0.139863	0.180567	0	21.235	8	5	101	4	816	90.6	6.54	206.48	transport;other biological processes	plasma membrane;other membranes;cytosol;ER/Golgi;other cytoplasmic organelle;other cell component	transporter activity;other molecular function	Pf00571, Pf00654	12728	B1ATV0; B1AXN0; mmu:12728; Q9WVD4	ENSMUSG00000004317	Stimuli-sensing channels		1	0	79.3	119.5	79.1	122.1	53.36	67.9	76.12	67.6	120.2	78.5	90.8	70.5	55.8	54.7	50.1
High	Master Protein	Q9D361	Snrnp48	U11/U12 small nuclear ribonucleoprotein 48 kDa protein [OS=Mus musculus]	1.018	3.722	2.071	0.03	1.9	1.05	0.824304	3.60208e-05	0.0774313	0.001	6.531	6	2	15	2	337	39.4	8.65	18.02	RNA metabolism OR transcription;other metabolic processes	cytosol;nucleus	other molecular function	Pf05253	67797	mmu:67797; Q8BIU0; Q8BJ30; Q8CFF6; Q8VDQ5; Q9CSG3; Q9CVM5; Q9D361	ENSMUSG00000021431	mRNA Splicing - Minor Pathway		1	0	38.7	144	70.8	146.5	114.19	78.67	110.98	54.68	11.8	6.1	28.9	161.8	220.7		321.1
High	Master Protein	Q9QXD8	Limd1	LIM domain-containing protein 1 [OS=Mus musculus]	1.017	2.062	1.319	0.02	1.04	0.4	0.666312	0.0775096	0.807154	0	36.735	17	6	29	6	668	71.4	6.32	112.02	cell organization and biogenesis;RNA metabolism OR transcription;other metabolic processes;stress response;other biological processes	plasma membrane;other membranes;nucleus;other cell component	other molecular function	Pf00412	29806	mmu:29806; Q8C8G4; Q9CW55; Q9QXD8	ENSMUSG00000025239	Oxygen-dependent proline hydroxylation of Hypoxia-inducible Factor Alpha		1	0	59.3	122.2	94.2	124.3	113.23	56.62	131.82	72.38	410.7	274.4	55.8		32.6
High	Master Protein	Q14BR4	Arf4	submitted name: ADP-ribosylation factor 4 [OS=Mus musculus]	1.016	1.252	1.734	0.02	0.32	0.79	0.794042	0.100299	0.000711144	0	86.25	66	10	369	4	180	20.4	7.14	966.93	cell organization and biogenesis;transport;developmental processes;other biological processes	plasma membrane;other membranes;cytosol;ER/Golgi;other cell component	signal transduction activity or receptor binding;other molecular function	Pf00025	11843	mmu:11843; Q14BR4			EGFR1 signaling pathway	1	1	94	117.6	68.9	119.5	42.2	14.96	59.22	108.33	57.1	79.9	76.6	78.1	29.4	28.2	92.6
High	Master Protein	Q8C522	Endod1	Endonuclease domain-containing 1 protein [OS=Mus musculus]	1.015	2.375	2	0.02	1.25	1	0.80706	0.000105708	0.0172188	0	46.792	20	7	142	7	501	55.2	6.16	293.64	stress response	non-structural extracellular	nucleic acid binding activity;other molecular function		71946	mmu:71946; Q4VA96; Q8C522; Q8C5M1; Q8VE35	ENSMUSG00000037419	Platelet degranulation		1	0	57.2	135.9	69	137.9	64.13	59.37	80.13	66.87	132.6	145.7	71	66.8	36.4	43.9	48.4
High	Master Protein	Q60605-2	Myl6	Isoform Smooth muscle of Myosin light polypeptide 6 [OS=Mus musculus]	1.014	1.808	1.928	0.02	0.85	0.95	0.804279	0.00409645	0.0011909	0	153.33	76	10	883	1	151	17	4.55	2847.56						Q60605-2				0	0	71.6	129.3	68	131.1	32.76	37.62	46.01	21.51	100.8	76.8	72.8	50.2	66.3	73.3	78.3
High	Master Protein	Q8BG19	Tmtc4	Protein O-mannosyl-transferase TMTC4 [OS=Mus musculus]	1.014	2.841	2.302	0.02	1.51	1.2	0.752278	9.82705e-06	0.00436702	0	78.365	27	13	193	12	741	82.9	8.69	422.2	protein metabolism;other metabolic processes;stress response;signal transduction;other biological processes	other membranes;ER/Golgi	other molecular function	Pf00515, Pf08409, Pf13181, Pf13432	70551	mmu:70551; Q8BG19; Q8BT03; Q8C4D2; Q8CAC3; Q8K0I2; Q9CS83; Q9D5P3	ENSMUSG00000041594			0	0	50.2	142.5	62.8	144.6	46.34	36.76	31.78	44.33	113.1	79.2	76.3	44	54.3	49.3	47.1
High	Master Protein	Q6ZQE7	Palm	submitted name: MKIAA0270 protein [OS=Mus musculus]	1.013	1.659	2.147	0.02	0.73	1.1	0.750713	0.12002	0.117183	0	23.931	21	4	20	4	350	37.7	4.73	37.78	other biological processes	other membranes		Pf03285		Q6ZQE7				0	0	78.1	129.5	61.1	131.2	68.19	46.46	61.37	48.34	64.6	224	90.1	162.1	135.8	21.9	48.7
High	Master Protein	Q02257	Jup	Junction plakoglobin [OS=Mus musculus]	1.012	2.231	2.662	0.02	1.16	1.41	0.831093	0.000379491	9.4701e-06	0	185.273	52	26	379	23	745	81.7	6.14	1010.71	cell adhesion;cell-cell signaling;cell organization and biogenesis;RNA metabolism OR transcription;signal transduction;other biological processes	plasma membrane;other membranes;cytosol;cytoskeleton;nucleus;other cell component	other molecular function	Pf00514	16480	mmu:16480; Q02257; Q8CGD3	ENSMUSG00000001552	Neutrophil degranulation; RHOA GTPase cycle; RHOB GTPase cycle; Formation of the cornified envelope; RHOQ GTPase cycle; RHOC GTPase cycle; RHOH GTPase cycle; Adherens junctions interactions; VEGFR2 mediated vascular permeability	Wnt signaling pathway	11	4	63.1	140.9	53.5	142.5	80.38	55.16	62.06	67.49	182.6	177.2	48.7	42.3	72.3	73.1	46.6
High	Master Protein	P97858	Slc35b1	Solute carrier family 35 member B1 [OS=Mus musculus]	1.011	1.286	2.167	0.02	0.36	1.12	0.775416	0.237573	0.0145631	0	16.894	8	2	91	2	322	35.9	9.35	269.61	transport	other membranes;ER/Golgi	transporter activity	Pf08449	110172	mmu:110172; P97858; Q8CF70	ENSMUSG00000020873			0	0	95.5	122.9	57.3	124.3	33.73	56.91	65.9	62.87	91.3	51.7	99.2	95.6	61.2	55.6	102.3
High	Master Protein	Q99LJ0	Cttnbp2nl	CTTNBP2 N-terminal-like protein [OS=Mus musculus]	1.01	1.872	2.588	0.01	0.9	1.37	0.806725	0.0334687	0.0240488	0	50.093	22	10	45	10	638	69.8	7.71	121.15	protein metabolism;other metabolic processes;other biological processes	cytoskeleton;other cell component	other molecular function	Pf09727	80281	mmu:80281; Q6ZPR0; Q8BSV1; Q922L8; Q99LJ0	ENSMUSG00000062127			0	0	72.8	136.3	53.2	137.7	77.32	265.76	82.68	110.35	58.9	59.8	12.1	3.4	54.3	10.9
High	Master Protein	Q6P9N3	Scrib	submitted name: Scrib protein [OS=Mus musculus]	1.01	2.308	1.883	0.01	1.21	0.91	0.729748	0.0409361	0.29131	0	19.386	8	5	33	5	929	102.1	4.92	72.21				Pf00595, Pf13855		Q6P9N3				0	0	58.2	134.3	72	135.6	59.96	46.1	69.28	49.71	142.1	117.4	43	48.3	29.9	89.3	19.5
High	Master Protein	Q05186	Rcn1	Reticulocalbin-1 [OS=Mus musculus]	1.008	1.384	1.433	0.01	0.47	0.52	0.966463	0.0175116	0.000773981	0	182.171	69	16	962	16	325	38.1	4.84	2809.34	developmental processes	ER/Golgi	other molecular function	Pf13202	19672	mmu:19672; Q05186; Q3TVU3	ENSMUSG00000005973	Regulation of Insulin-like Growth Factor (IGF) transport and uptake by Insulin-like Growth Factor Binding Proteins (IGFBPs); Post-translational protein phosphorylation		2	0	84.2	116.5	81.9	117.4	6.38	13.75	10.76	26.15	77.6	75.3	81.5	76	89.4	87.5	83.5
High	Master Protein	Q4FJR9	Isg15	submitted name: G1p2 protein [OS=Mus musculus]	1.006	1.321	1.365	0.01	0.4	0.45	0.952752	0.0348031	0.00462929	0	16.55	32	3	25	3	161	17.9	7.9	61.46	protein metabolism;other metabolic processes;stress response;signal transduction;other biological processes	non-structural extracellular	signal transduction activity or receptor binding	Pf00240	100038882	mmu:100038882; Q4FJR9			Type II interferon signaling (IFNG)	1	0	86.5	114.3	84.2	115	26.69	18.91	11.3	26.71	141.5	125.7	78.9	67.9	100.3	82.9	84.1
High	Master Protein	Q91VX9	Tmem168	Transmembrane protein 168 [OS=Mus musculus]	1.003	2.037	1.477	0	1.03	0.56	0.712381	0.0216597	0.22137	0	31.551	10	6	83	6	697	79.6	7.96	214.42		other membranes;ER/Golgi			101118	mmu:101118; Q3TDA5; Q91VX9	ENSMUSG00000029569			0	0	61.9	126.1	85.6	126.4	67.89	39.23	69.31	53.19	27.7	13	39.9	34.6	68.2	54.3	119.7
High	Master Protein	G3UW86	Prc1	submitted name: Protein regulator of cytokinesis 1 [OS=Mus musculus]	1	1.926	2.14	0	0.95	1.1	0.761433	0.00367625	0.00302497	0	67.17	29	12	108	11	606	70.6	7.9	261.72	cell organization and biogenesis;other biological processes	cytoskeleton	cytoskeletal activity	Pf03999	233406	G3UW86	ENSMUSG00000038943			0	0	69.6	133.9	62.6	133.9	51.53	33.25	78.72	65.34	76.2	156.8	36.3	43.9	60.8	41.3	91.7
High	Master Protein	Q3TV20	Asns	Asparagine synthetase [glutamine-hydrolyzing] [OS=Mus musculus]	0.994	1.434	1.428	-0.01	0.52	0.51	0.687523	0.0998877	0.170789	0	79.188	37	15	151	15	561	64.2	6.58	304.31	other metabolic processes		other molecular function	Pf00733, Pf13537		Q3TV20				0	0	82.4	118.1	82.2	117.4	68.84	46.43	26.47	102.46	57.1	65	50.9	25.4	124.9	156.7	55.5
High	Master Protein	Q9JM76	Arpc3	Actin-related protein 2/3 complex subunit 3 [OS=Mus musculus]	0.99	1.303	1.514	-0.01	0.38	0.6	0.662439	0.0941781	0.0171117	0	30.277	28	5	277	5	178	20.5	8.59	643.01	cell organization and biogenesis	cytoskeleton;nucleus;other cell component	cytoskeletal activity	Pf04062	56378	mmu:56378; Q3TAT0; Q9JM76	ENSMUSG00000029465	Clathrin-mediated endocytosis; Regulation of actin dynamics for phagocytic cup formation; EPHB-mediated forward signaling; RHO GTPases Activate WASPs and WAVEs	Comprehensive IL-17A signaling	5	0	90	117.3	76.7	116.1	28.62	36.47	47.52	36.19	45.8	85.7	68.2	93.4	49.5	65.8	92.9
High	Master Protein	B7ZNY4	Erbin	submitted name: Erbb2ip protein [OS=Mus musculus]	0.988	1.492	1.269	-0.02	0.58	0.34	0.758211	0.159106	0.52448	0	62.867	16	15	76	15	1402	157.1	5.69	162.15	signal transduction;other biological processes		signal transduction activity or receptor binding	Pf00595, Pf13855		B7ZNY4				0	0	78	116.4	90.6	115	41.66	33.88	54.04	41.47	131.6	135.9	38.5	82.3	47.3	60.5	55.8
High	Master Protein	P62814	Atp6v1b2	V-type proton ATPase subunit B, brain isoform [OS=Mus musculus]	0.985	1.583	1.432	-0.02	0.66	0.52	0.749245	0.023529	0.0595229	0	119.584	57	17	389	17	511	56.5	5.81	1146.82	cell organization and biogenesis;other metabolic processes;transport;other biological processes	plasma membrane;other membranes;cytosol;ER/Golgi;other cytoplasmic organelle;other cell component	transporter activity;other molecular function	Pf00006, Pf02874	11966	mmu:11966; O09045; P50517; P62814; Q3TG74; Q3TL62; Q3TVK6; Q3TWR0; Q3U791; Q3U7C8; Q3U9Z0; Q3UAW7	ENSMUSG00000006273	Insulin receptor recycling; Amino acids regulate mTORC1; ROS and RNS production in phagocytes; Transferrin endocytosis and recycling; Ion channel transport		5	0	76.5	121.1	83.2	119.2	48.13	32.95	43.07	31.64	141.8	166.8	85.7	104	76.2	77.4	37.8
High	Master Protein	Q6PJ18	Tpm2	submitted name: Tpm2 protein [OS=Mus musculus]	0.982	5.788	4.966	-0.03	2.53	2.31	0.793401	1e-17	1e-17	0	215.514	74	33	1011	0	284	32.9	4.67	2802.22		cytoskeleton	cytoskeletal activity	Pf00261	22004	Q6PJ18				0	32	29.4	170	33.6	167	52.25	24.36	21.93	49.43	56.8	60	25.7	23.3	41.9	40.5	20.8
High	Master Protein	Q8R3F7	Aaas	submitted name: Achalasia, adrenocortical insufficiency, alacrimia [OS=Mus musculus]	0.981	1.79	1.25	-0.03	0.84	0.32	0.638214	0.00788233	0.334774	0	176.967	56	17	690	1	546	59.4	6.87	2049.32				Pf00400		Q8R3F7				0	0	67.2	120.3	94.5	118	53.68	58.23	23.09	35.69	37.7	37.6	80.8	79.2	89.1	99.5	87.4
High	Master Protein	Q3UBP6	Actb	submitted name: Uncharacterized protein [OS=Mus musculus]	0.981	1.294	1.305	-0.03	0.37	0.38	0.789016	0.0515172	0.00996566	0	708.794	90	39	13517	0	375	41.7	5.48	38309.8		plasma membrane;other membranes;other cell component		Pf00022		Q3UBP6				0	55	88.1	114.1	85.8	112	15.9	23.24	20.91	18.18	92.3	101.6	83.3	88.5	86.2	95.3	85.4
High	Master Protein	P60710	Actb	Actin, cytoplasmic 1 [OS=Mus musculus]	0.975	1.296	1.308	-0.04	0.37	0.39	0.747039	0.050714	0.00940813	0	710.145	92	39	15568	0	375	41.7	5.48	42945.2	cell organization and biogenesis;protein metabolism;other metabolic processes;developmental processes;other biological processes	plasma membrane;other membranes;cytosol;cytoskeleton;nucleus;other cell component	cytoskeletal activity;other molecular function	Pf00022	11461	mmu:11461; P02570; P60710; P70514; P99021; Q11211; Q3TI89; Q3TVP6; Q64316; Q6ZWM3	ENSMUSG00000029580	Regulation of actin dynamics for phagocytic cup formation; Interaction between L1 and Ankyrins; MAP2K and MAPK activation; RHO GTPases Activate Formins; Recycling pathway of L1; RHO GTPases activate IQGAPs; Clathrin-mediated endocytosis; EPHB-mediated forward signaling; Adherens junctions interactions; Formation of annular gap junctions; VEGFA-VEGFR2 Pathway; Cell-extracellular matrix interaction…	Myometrial relaxation and contraction pathways; Regulation of actin cytoskeleton; Focal adhesion	18	5	88.4	114.5	85.4	111.7	17.51	27.23	22.36	25.42	115	105.6	85.3	78.7	94.4	86	87.3
High	Master Protein	Q80TE1	mKIAA1402	Hexosyltransferase [OS=Mus musculus]	0.974	1.383	1.323	-0.04	0.47	0.4	0.750248	0.0170298	0.0192594	0	191.042	47	25	797	25	783	87.1	7.72	2281.31	protein metabolism;other metabolic processes	other membranes;ER/Golgi	other molecular function	Pf05679		Q80TE1				0	0	84.2	116.5	85.8	113.5	39.24	29.85	29.9	43.25	62	63.3	94.1	79.3	45.8	47.6	105.2
High	Master Protein	A0A0G2JGD2	S100a4	submitted name: Protein S100-A4 [OS=Mus musculus]	0.965	1.952	1.599	-0.05	0.97	0.68	0.603335	0.000957314	0.0128868	0	22.192	49	4	161	4	78	9.1	5.21	332.25		nucleus;other cell component	other molecular function	Pf01023		A0A0G2JGD2	ENSMUSG00000001020			0	0	66.5	129.8	78.4	125.3	86.84	96.14	103.06	80.94	32.1	143.1	69	145.9	25.7	59.1	26.6
High	Master Protein	Q9D4F2	Plpp6	Phospholipid phosphatase 6 [OS=Mus musculus]	0.961	1.381	1.993	-0.06	0.47	0.99	0.644668	0.302244	0.310708	0	21.498	22	4	31	4	292	31.7	10.29	81.02	protein metabolism;other metabolic processes;stress response;other biological processes	other membranes;ER/Golgi;nucleus	other molecular function	Pf01569	74411	mmu:74411; Q9D4F2	ENSMUSG00000040105	Cholesterol biosynthesis		1	0	91.5	126.3	60.9	121.3	51.97	31.23	32.73	22.74	63.7	146.9	123	64.8	166	54.6	64
High	Master Protein	Q9EQ66	ASPH	submitted name: Aspartly beta-hydroxylase [OS=Mus musculus]	0.957	3.413	100	-0.06	1.77	6.64	0.688794	0.000611407	1e-17	0	284.622	55	31	1463	1	689	77.3	5.06	4071.24	protein metabolism;other metabolic processes	other membranes;cytosol;ER/Golgi	other molecular function	Pf05118, Pf05279, Pf13432		Q9EQ66				0	0	52.1	177.8		170.1		7.45		72.41		167.8
High	Master Protein	F7CPL2	Dbn1	submitted name: Drebrin [OS=Mus musculus]	0.956	100	1.422	-0.07	6.64	0.51	0.665244	1e-17	0.524773	0	49.901	54	8	252	1	169	19.7	5.55	693.13	cell organization and biogenesis		cytoskeletal activity	Pf00241		F7CPL2	ENSMUSG00000034675			0	0		152.2	102.3	145.5		71.25	57.37	73.26
High	Master Protein	Q8BML1-2	Mical2	Isoform 2 of [F-actin]-monooxygenase MICAL2 [OS=Mus musculus]	0.951	2.724	1.248	-0.07	1.45	0.32	0.654791	0.0167114	0.702263	0	245.679	44	38	1103	2	1102	124.2	8.54	2703.15						Q8BML1-2				0	0	47.7	129.9	99	123.5	110.62	38.94	67.71	31.6	275	263.8	43.3	20.7	77.4
High	Master Protein	Q924Z5	Tram2	Translocating chain-associated membrane protein 2 [OS=Mus musculus]	0.951	1.444	2.243	-0.07	0.53	1.17	0.594056	0.00800559	2.05244e-10	0	23.795	20	6	104	6	370	43.2	9.39	255.12	cell organization and biogenesis;other metabolic processes;transport	other membranes;ER/Golgi		Pf03798, Pf08390	170829	mmu:170829; Q924Z5	ENSMUSG00000041779			0	0	90.3	130.4	55.3	124	38.22	35.82	44.47	38.57	93.6	91.1	103.2	101	54.3	50.6	90.6
High	Master Protein	Q3TVI8	Pbxip1	Pre-B-cell leukemia transcription factor-interacting protein 1 [OS=Mus musculus]	0.945	1.531	1.27	-0.08	0.61	0.34	0.559368	0.0017261	0.0276358	0	225.243	45	24	1172	24	727	81.1	5.36	3688.23	cell adhesion;cell organization and biogenesis;protein metabolism;RNA metabolism OR transcription;other metabolic processes;stress response;developmental processes;other biological processes	other membranes;cytosol;cytoskeleton;nucleus;other cell component	other molecular function		229534	mmu:229534; Q3TD91; Q3TVI8; Q3TWL9; Q8R319	ENSMUSG00000042613			0	0	78.2	119.7	89.1	113.1	54.48	23.31	42.61	19.95	191.2	159.2	46.2	45.5	73.2	69.7	63
High	Master Protein	Q9EP97	Senp3	Sentrin-specific protease 3 [OS=Mus musculus]	0.945	1.422	1.29	-0.08	0.51	0.37	0.559433	0.0106878	0.0125525	0	91.741	35	14	368	14	568	64.4	8.75	1075.98	protein metabolism;other metabolic processes	nucleus;other cell component	other molecular function	Pf02902, Pf19722	80886	mmu:80886; Q5F2A5; Q8BRD5; Q8C2H5; Q9EP97	ENSMUSG00000005204	Major pathway of rRNA processing in the nucleolus and cytosol		1	0	83.2	118.3	86.7	111.8	38.03	68.98	62.87	84.12	114.6	96.6	60	57.9	33.3	36	60.3
High	Master Protein	Q61245	Col11a1	Collagen alpha-1(XI) chain [OS=Mus musculus]	0.943	1.46	1.594	-0.08	0.55	0.67	0.58471	0.0567003	0.0391705	0	209.072	23	26	786	19	1804	180.9	5.21	2330.19	cell organization and biogenesis;protein metabolism;other metabolic processes;developmental processes;other biological processes	extracellular matrix;other cell component	extracellular structural activity;other molecular function	Pf01391, Pf01410, Pf02210	12814	mmu:12814; Q61245; Q64047; Q80WR4	ENSMUSG00000027966	Assembly of collagen fibrils and other multimeric structures; Collagen chain trimerization; Collagen degradation; Non-integrin membrane-ECM interactions; MET activates PTK2 signaling	Focal adhesion: PI3K-Akt-mTOR signaling pathway; Focal adhesion	8	0	85.1	124.2	73.5	117.2	50.41	68.62	40.47	57.39	76.7	86.5	114.5	93.3	8.2	7.6	101.4
High	Master Protein	Q3U420	Cnih1	submitted name: Uncharacterized protein [OS=Mus musculus]	0.939	2.011	1.509	-0.09	1.01	0.59	0.590118	0.0125019	0.182441	0	19.056	20	1	53	1	144	16.7	5.71	215.57	transport	other membranes		Pf03311		Q3U420				0	0	65	130.8	81.4	122.8	34.04	42.46	36.63	77.84	75.3	80.7	54.7	102.6	84.7	72.9	52.1
High	Master Protein	P17125	Tgfb3	Transforming growth factor beta-3 proprotein [OS=Mus musculus]	0.939	1.942	1.421	-0.09	0.96	0.51	0.526653	0.00256432	0.0604546	0	84.109	45	12	257	12	410	46.9	7.78	638.32	cell cycle OR cell proliferation;cell organization and biogenesis;protein metabolism;other metabolic processes;stress response;developmental processes;signal transduction;other biological processes	non-structural extracellular;extracellular matrix;plasma membrane;other membranes;nucleus;other cell component	signal transduction activity or receptor binding;other molecular function	Pf00019, Pf00688		P17125		Platelet degranulation ; Molecules associated with elastic fibres; TGF-beta receptor signaling activates SMADs		3	0	66.1	128.4	84.9	120.6	75.6	57.43	35.81	53.13	177.2	163.3	53	59.3	65.2	67.7	50.7
High	Master Protein	E0CXB9	Ctnna2	submitted name: Catenin alpha-2 [OS=Mus musculus]	0.937	1.386	1.302	-0.09	0.47	0.38	0.539542	0.0936797	0.275142	0	38.971	9	6	144	1	966	106.7	5.69	358.99	cell adhesion;developmental processes;other biological processes	plasma membrane;other membranes;cytoskeleton;nucleus;other cell component	cytoskeletal activity;other molecular function	Pf01044		E0CXB9	ENSMUSG00000063063			0	0	85.4	118.4	85.2	111	58.79	32.03	31.14	71.73	204.7	159.9	54.6	55	118.3	83.6	70.4
High	Master Protein	A5D6P6	Twist2	submitted name: Twist homolog 2 (Drosophila) [OS=Mus musculus]	0.934	1.313	1.614	-0.1	0.39	0.69	0.518947	0.410347	0.53831	0	16.906	24	3	89	1	160	18.1	9.5	186.11	other biological processes	nucleus;other cell component	nucleic acid binding activity;other molecular function	Pf00010	13345	A5D6P6; mmu:13345	ENSMUSG00000007805			0	0	93.1	122.2	70.7	114.1	27.93	32.83	36.62	26.85	91.6	84.2	142.6	115.6	146.1	94.2	136.2
High	Master Protein	F8VQC9	Slc4a7	Anion exchange protein [OS=Mus musculus]	0.933	2.369	1.932	-0.1	1.24	0.95	0.581965	0.00171196	0.0630248	0	66.341	14	11	162	11	1131	127.1	6.44	448.28	transport	other membranes	transporter activity	Pf00955, Pf07565	218756	F8VQC9; mmu:218756	ENSMUSG00000021733			0	0	59.5	140.9	68.1	131.5	68.11	48.71	70.93	47.4	191.8	105.3	50.7	51.4	62.1	24.7	53.8
High	Master Protein	Q6ZQ74	Daam1	submitted name: MKIAA0666 protein [OS=Mus musculus]	0.93	2.38	1.614	-0.1	1.25	0.69	0.514724	0.00128002	0.0996942	0	68.963	20	17	106	16	1087	124.4	7.34	192.92	cell organization and biogenesis		cytoskeletal activity;other molecular function	Pf02181, Pf06367, Pf06371		Q6ZQ74				0	1	57.4	136.7	78.8	127.1	70.74	76.92	29.94	60.72	168.8	158.5	45.2	45.1	110.6	107.3	29.2
High	Master Protein	Q69ZX3	Myh11	submitted name: MKIAA0866 protein [OS=Mus musculus]	0.93	2.184	1.79	-0.1	1.13	0.84	0.472119	1.14273e-07	5.11787e-07	0	569.283	45	83	1787	61	1984	228.1	5.45	5074.94		cytoskeleton	cytoskeletal activity;other molecular function	Pf00063, Pf01576, Pf02736		Q69ZX3				0	0	63	137.6	71.5	128	39.29	39.64	43.15	66.34	62.3	55.8	94.4	85.8	39.5	36.6	82.5
High	Master Protein	Q61213	gag	Protease [OS=Mus musculus]	0.928	2.899	1.295	-0.11	1.54	0.37	0.48106	2.36922e-13	0.0249172	0	174.559	35	22	721	4	827	91.6	9.29	1983.8	protein metabolism;other biological processes		nucleic acid binding activity;other molecular function	Pf00077, Pf00098, Pf00607, Pf00692, Pf01585, Pf14787, Pf19317		Q61213				0	17	46.1	133.8	95.9	124.2	84.82	56.64	65.17	54.73	34.8	36.2	119.6	115.2	10.9	9.8	34.4
High	Master Protein	Q9DB27	Mcts1	Malignant T-cell-amplified sequence 1 [OS=Mus musculus]	0.927	1.466	2.146	-0.11	0.55	1.1	0.452953	0.00604177	1.4385e-09	0	29.933	45	6	84	5	181	20.5	8.82	242.61	cell cycle OR cell proliferation;cell organization and biogenesis;protein metabolism;other metabolic processes;stress response;other biological processes	cytosol;translational apparatus	nucleic acid binding activity	Pf01472, Pf17832	68995	mmu:68995; Q3UUI6; Q9DB27	ENSMUSG00000000355			0	1	89.8	131.6	56.8	121.9	38.57	36.87	44.13	37.81	96.2	91.2	103.9	98.2	57.1	53.9	91.7
High	Master Protein	B8JK07	Cyp4f13	submitted name: Cytochrome P450, family 4, subfamily f, polypeptide 13 [OS=Mus musculus]	0.924	2.012	1.3	-0.11	1.01	0.38	0.55229	0.0547171	0.580494	0	24.627	16	6	82	1	414	47.3	7.23	200.01	other metabolic processes	other membranes	other molecular function	Pf00067		B8JK07	ENSMUSG00000024055			0	2	63.5	127.8	90.7	118	44.21	37.28	66.05	56.54	108.2	84.7	45.4	32.1	23.3	50.2	87.4
High	Master Protein	A0A6Q6QAE5	Ino80b	submitted name: INO80 complex subunit B [OS=Mus musculus]	0.921	1.706	1.864	-0.12	0.77	0.9	0.535688	0.114507	0.309573	0	23.671	24	5	65	5	358	38.8	9.54	179.32	cell organization and biogenesis;other biological processes	nucleus		Pf04438, Pf04795		A0A6Q6QAE5	ENSMUSG00000030034			0	0	78.1	133.3	65.9	122.8	87.75	65.3	67.02	94.41			15.1	198.7	272.1	71.5	73.7
High	Master Protein	A0A0U1RP06	Xpc	submitted name: DNA repair protein-complementing XP-C cells homolog [OS=Mus musculus]	0.917	1.403	1.467	-0.12	0.49	0.55	0.598969	0.273627	0.326554	0	18.467	7	4	25	4	697	78	8.78	60.72	DNA metabolism;other metabolic processes;stress response	nucleus	nucleic acid binding activity	Pf03835, Pf10403		A0A0U1RP06	ENSMUSG00000030094			0	0	87.6	122.9	76.8	112.7	41.69	32.45	44.83	64.29	165.9	122.7	66.6	87.3	93.5	86.4	44.7
High	Master Protein	Q03137	Epha4	Ephrin type-A receptor 4 [OS=Mus musculus]	0.916	1.335	1.267	-0.13	0.42	0.34	0.493479	0.389539	0.899071	0	23.767	7	5	26	2	986	109.7	6.51	54.98	cell adhesion;cell organization and biogenesis;protein metabolism;other metabolic processes;developmental processes;signal transduction;other biological processes	plasma membrane;other membranes;mitochondrion;ER/Golgi;other cytoplasmic organelle;other cell component	signal transduction activity or receptor binding;kinase activity;other molecular function	Pf00041, Pf01404, Pf07647, Pf07699, Pf07714, Pf14575	13838	mmu:13838; Q03137; Q80VZ2	ENSMUSG00000026235	EPHA-mediated growth cone collapse; EPH-ephrin mediated repulsion of cells	Spinal cord injury; Gene regulatory network modelling somitogenesis	5	1	88.4	118.1	85.4	108.2	64.33	45.21	53.51	60.56		51.7	177.3	64.6	93	64.8
High	Master Protein	E9Q7E2	Arid2	AT-rich interactive domain-containing protein 2 [OS=Mus musculus]	0.914	1.256	1.354	-0.13	0.33	0.44	0.455954	0.202831	0.0964281	0	170.06	22	28	392	28	1828	195.9	7.47	980.14	cell cycle OR cell proliferation;cell organization and biogenesis;developmental processes;other biological processes	plasma membrane;other membranes;nucleus;other cell component	nucleic acid binding activity;other molecular function	Pf01388, Pf02257	77044	E9Q7E2; mmu:77044	ENSMUSG00000033237			0	0	94.1	118.2	79.7	108	13.36	27.53	24.17	37.11	89.5	98.6	81.3	95.6	89.6	57.9	87.7
High	Master Protein	Q3U2B5	Sympk	submitted name: Uncharacterized protein [OS=Mus musculus]	0.909	1.695	1.25	-0.14	0.76	0.32	0.522967	0.0159863	0.382173	0	299.017	45	42	1349	2	1282	142	6.11	3739.47	RNA metabolism OR transcription;other metabolic processes	nucleus		Pf11935, Pf12295		Q3U2B5				0	0	73.2	124	90.1	112.7	44.21	52.4	44.46	48.37	80.5	78.2	82	89	77.1	56.7
High	Master Protein	A0A0J9YUR2	Specc1	submitted name: Cytospin-B [OS=Mus musculus]	0.904	2.127	1.358	-0.14	1.09	0.44	0.333786	1.60815e-07	0.0308955	0	217.732	41	34	890	33	978	108.8	5.81	2362.87				Pf00307	432572	A0A0J9YUR2; mmu:432572	ENSMUSG00000042331			0	1	61.9	131.6	87.6	119	55.26	34.52	43.84	23.76	114.5	153.6	38	49.7	63.5	74.2	46.3
High	Master Protein	Q8BV57	Ssc5d	Soluble scavenger receptor cysteine-rich domain-containing protein SSC5D [OS=Mus musculus]	0.902	1.36	1.804	-0.15	0.44	0.85	0.560393	0.375271	0.302178	0	18.376	8	4	22	4	1371	144.5	5.68	57.34	stress response;transport;other biological processes	non-structural extracellular;extracellular matrix;other membranes;other cell component	other molecular function	Pf00530	269855	B2RUB0; C6ZFQ2; mmu:269855; Q3TMW2; Q8BV57	ENSMUSG00000035279			0	0	93.8	127.5	63.7	115	75.7	48.09	63.15	100.57			138.3	47	202.7	20	65.2
High	Master Protein	F6VAN0	Atf6	Cyclic AMP-dependent transcription factor ATF-6 alpha [OS=Mus musculus]	0.901	1.658	1.41	-0.15	0.73	0.5	0.563893	0.119795	0.442094	0	14.639	5	3	52	3	656	72.6	7.77	117.51	RNA metabolism OR transcription;stress response;developmental processes;signal transduction;other biological processes	other membranes;ER/Golgi;nucleus;other cell component	nucleic acid binding activity;other molecular function	Pf00170	226641	B2RU98; F6VAN0; mmu:226641; Q8BZ84	ENSMUSG00000026663	ATF6 (ATF6-alpha) activates chaperones	Alzheimer's disease	2	0	76.8	127.3	81.3	114.6	69.76	51.95	68.19	50.09	37.8	33.1	242.2	123	70.4	59.8	90.8
High	Master Protein	Q9WTS2	Fut8	Alpha-(1,6)-fucosyltransferase [OS=Mus musculus]	0.901	1.255	1.311	-0.15	0.33	0.39	0.349226	0.14384	0.0986413	0	94.005	45	18	413	18	575	66.5	7.52	948.63	protein metabolism;other metabolic processes;signal transduction;other biological processes	other membranes;ER/Golgi	other molecular function	Pf14604, Pf19745	53618	mmu:53618; Q543F5; Q921U1; Q9WTS2	ENSMUSG00000021065	Reactions specific to the complex N-glycan synthesis pathway		1	0	94.2	118.1	81.2	106.5	13.91	17.28	11.12	21.49	91.4	98.4	91.1	89.2	102.4	98.6	82.1
High	Master Protein	H7BX64	Slmap	submitted name: Sarcolemmal membrane-associated protein [OS=Mus musculus]	0.901	2.325	1.444	-0.15	1.22	0.53	0.322357	5.8421e-09	0.00213457	0	227.065	41	34	1115	11	828	95	5.35	2853.87	other biological processes	non-structural extracellular;other membranes		Pf00498	83997	H7BX64	ENSMUSG00000021870			0	24	58.2	135.4	84.5	121.9	47.98	46.69	31.5	39.51	140	125.7	96.2	92.2	55.6	54	55.6
High	Master Protein	Q9R1T2	Sae1	SUMO-activating enzyme subunit 1 [OS=Mus musculus]	0.9	1.423	1.263	-0.15	0.51	0.34	0.555497	0.286576	0.700328	0	34.622	29	6	17	6	350	38.6	5.36	44.86	protein metabolism;other metabolic processes;other biological processes	nucleus;other cell component	other molecular function	Pf00899	56459	mmu:56459; Q3TRG9; Q3TWJ0; Q9CSW9; Q9R1T2	ENSMUSG00000052833	SUMO is conjugated to E1 (UBA2:SAE1); SUMO is transferred from E1 to E2 (UBE2I, UBC9)		2	0	84.8	120.6	86	108.6	45.79	24.45	29.62	128.36	121.4	135.3	63.6	41.5	75.4	74.4	53
High	Master Protein	Q9D0D3	Mtpap	Poly(A) RNA polymerase, mitochondrial [OS=Mus musculus]	0.897	3.032	2.784	-0.16	1.6	1.48	0.316685	9.76996e-15	7.04886e-10	0	93.504	35	13	404	13	585	65.2	8.88	1161.94	RNA metabolism OR transcription;other metabolic processes	nucleus;other cell component	nucleic acid binding activity;other molecular function	Pf17797	67440	mmu:67440; Q3UXJ1; Q8C651; Q9D0D3	ENSMUSG00000024234			0	0	51.8	157	50.5	140.7	18.46	24.63	19.9	33.77	28.9	37.5	40	48	31.5	46.7	41.6
High	Master Protein	A0A0R4J0J8	Specc1l	Cytospin-A [OS=Mus musculus]	0.895	1.933	1.318	-0.16	0.95	0.4	0.302898	0.000167894	0.069371	0	275.172	41	36	825	36	1135	126.5	5.94	2420.28	cell adhesion;cell cycle OR cell proliferation;other biological processes	cytoskeleton;other cell component		Pf00307	74392	A0A0R4J0J8	ENSMUSG00000033444			0	0	66.9	129.4	87.9	115.8	69.19	46.69	61.17	38.54	199	195.5	47.5	42.9	81.3	86.3	51.4
High	Master Protein	P08103	Hck	Tyrosine-protein kinase HCK [OS=Mus musculus]	0.894	1.831	1.251	-0.16	0.87	0.32	0.548062	0.0625558	0.554834	0	65.967	37	13	292	9	524	59.1	7.24	596.48	protein metabolism;other metabolic processes;stress response;transport;signal transduction;other biological processes	plasma membrane;other membranes;cytosol;cytoskeleton;ER/Golgi;nucleus;other cytoplasmic organelle;other cell component	signal transduction activity or receptor binding;kinase activity;other molecular function	Pf00017, Pf00018, Pf07714	15162	mmu:15162; P08103; Q0VH03; Q3UD17	ENSMUSG00000003283	FCGR activation; Regulation of signaling by CBL; Inactivation of CSF3 (G-CSF) signaling; Signaling by CSF3 (G-CSF)	IL-5 signaling pathway; Mechanisms associated with pluripotency; Chemokine signaling pathway; Microglia pathogen phagocytosis pathway; IL-3 signaling pathway; IL-6 signaling pathway; Kit receptor signaling pathway; Focal adhesion	12	0	69.3	126.8	90.6	113.3	69.49	74.15	28.92	97.98	159	83	42.2	46.3	108.4	66	42
High	Master Protein	Q91UZ1	Plcb4	1-phosphatidylinositol 4,5-bisphosphate phosphodiesterase [OS=Mus musculus]	0.894	2	1.708	-0.16	1	0.77	0.550162	0.0208133	0.18989	0	51.873	14	12	61	12	1175	134.4	6.9	141.99	other metabolic processes;signal transduction;other biological processes	ER/Golgi;nucleus;other cell component	other molecular function	Pf00168, Pf00387, Pf00388, Pf06631, Pf09279, Pf17787	18798	Q91UZ1	ENSMUSG00000039943	G alpha (q) signalling events; Synthesis of IP3 and IP4 in the cytosol; PLC beta mediated events	Splicing factor NOVA regulated synaptic proteins; Alzheimer's disease; Chemokine signaling pathway	6	0	68.6	137.1	71.8	122.6	93.39	63.39	59.64	81.9	258.4	111.4	49.5	12.8	43.4	50	29.8
High	Master Protein	Q921T2-2	Tor1aip1	Isoform 2 of Torsin-1A-interacting protein 1 [OS=Mus musculus]	0.894	1.5	1.436	-0.16	0.59	0.52	0.431742	0.0336586	0.0952407	0	213.43	53	21	965	1	576	64.8	7.14	2936.35						Q921T2-2				0	0	83.8	125.7	78.2	112.3	46.97	38.51	45.32	46.65	137.5	116.1	58	54.2	60.2	57	165
High	Master Protein	Q8VHY0	Cspg4	Chondroitin sulfate proteoglycan 4 [OS=Mus musculus]	0.891	3.364	2.473	-0.17	1.75	1.31	0.373252	7.9247e-07	0.00507176	0	109.454	12	17	153	17	2327	252.2	5.44	449.26	cell organization and biogenesis;stress response;developmental processes;signal transduction;other biological processes	plasma membrane;other membranes;nucleus;other cell component	other molecular function	Pf00054, Pf02210, Pf16184	121021	G5E892; mmu:121021; Q5DTG1; Q8BPI8; Q8CE79; Q8VHY0	ENSMUSG00000032911	A tetrasaccharide linker sequence is required for GAG synthesis; Chondroitin sulfate biosynthesis; CS/DS degradation; Dermatan sulfate biosynthesis	Spinal cord injury	5	0	46.7	156.9	56.6	139.9	128.19	62.67	68.37	45.4	298.1	303.4	56.6	48.7	26.9	36.6	35.4
High	Master Protein	E9QB01	Ncam1	submitted name: Neural cell adhesion molecule 1 [OS=Mus musculus]	0.89	2.312	1.275	-0.17	1.21	0.35	0.437478	0.000850272	0.353418	0	190.315	35	23	570	3	849	93.6	4.93	1658.01	cell adhesion	other membranes		Pf00041, Pf07679, Pf13927	17967	E9QB01	ENSMUSG00000039542			0	0	57.3	132.4	92.4	117.9	135.33	81.99	33.34	114.23	352.6	398.4	34	33	85.1	99.5	23.8
High	Master Protein	Q3TWI9	Tmem63b	CSC1-like protein 2 [OS=Mus musculus]	0.89	2.043	1.613	-0.17	1.03	0.69	0.53218	0.0857393	0.411197	0	12.423	5	4	22	4	832	94.7	7.49	40.01	transport	plasma membrane;other membranes;cytoskeleton	transporter activity	Pf02714, Pf13967, Pf14703	224807	mmu:224807; Q3TWI9; Q6PCL2; Q6PGA4; Q8C1V5; Q8R0W7	ENSMUSG00000036026			0	0	66.8	136.5	75.3	121.5	37.77	45.8	49.79	56.8			76				92.4
High	Master Protein	Q9CQS3	Fibin	Fin bud initiation factor homolog [OS=Mus musculus]	0.889	1.444	1.498	-0.17	0.53	0.58	0.591581	0.272739	0.533815	0	7.33	6	1	19	1	217	24.7	5.66	54.37	signal transduction;other biological processes	non-structural extracellular;ER/Golgi	other molecular function	Pf15819	67606	mmu:67606; Q9CQS3	ENSMUSG00000074971			0	0	87.3	126	74.7	112	74.19	39.46	48.58	31.53	433.3	345.2	144.2	129.8
High	Master Protein	Q8R527	Rhoq	Rho-related GTP-binding protein RhoQ [OS=Mus musculus]	0.887	1.777	1.892	-0.17	0.83	0.92	0.485083	0.154538	0.35434	0	10.088	14	2	47	1	205	22.6	6.32	112.36	cell organization and biogenesis;other metabolic processes;transport;signal transduction;other biological processes	plasma membrane;other membranes;cytoskeleton;other cell component	other molecular function	Pf00071	104215	mmu:104215; Q7TNC0; Q80VH4; Q8R527	ENSMUSG00000024143	RHOQ GTPase cycle; RHO GTPases regulate CFTR trafficking	Insulin signaling	3	0	77.1	137.1	64.2	121.5	47.71	24.23	20.88	26.17			187.2		185.8	131.5
High	Master Protein	Q80WG5	Lrrc8a	Volume-regulated anion channel subunit LRRC8A [OS=Mus musculus]	0.883	1.59	1.274	-0.18	0.67	0.35	0.309963	0.0142002	0.148719	0	125.653	36	24	438	21	810	94.1	7.94	855.45	cell organization and biogenesis;stress response;transport;other biological processes	plasma membrane;other membranes;other cytoplasmic organelle;other cell component	transporter activity;other molecular function	Pf12534, Pf13855	241296	A2AQZ0; mmu:241296; Q80WG5	ENSMUSG00000007476; ENSMUSG00000099041	Miscellaneous transport and binding events		1	1	78.5	124.8	86.5	110.2	28.74	26.77	34.45	25.39	115.8	112.8	64.8	55.4	105.6	80.6	68.4
High	Master Protein	Q8BH97	Rcn3	Reticulocalbin-3 [OS=Mus musculus]	0.881	1.718	1.604	-0.18	0.78	0.68	0.238579	0.000168349	5.15028e-05	0	232.029	70	16	970	16	328	38	4.88	3145.42	protein metabolism;other metabolic processes;stress response;transport;developmental processes;other biological processes	ER/Golgi;other cell component	other molecular function	Pf13202	52377	mmu:52377; Q58E50; Q8BH97; Q8R137; Q99K35; Q9CTD4	ENSMUSG00000019539			0	0	77.3	132.8	72.9	117	8.86	22.5	20.33	35.88	64.1	70.8	73.2	74.2	66	69.9	76.5
High	Master Protein	Q5I012-4	Slc38a10	Isoform 4 of Putative sodium-coupled neutral amino acid transporter 10 [OS=Mus musculus]	0.881	1.502	1.252	-0.18	0.59	0.32	0.238958	0.00372759	0.0148816	0	240.029	38	29	777	1	1081	116.2	5.9	2377.05						Q5I012-4				0	28	82	123.1	86.6	108.4	50.51	32.93	60.31	38.61	197.6	167.8	87.4	77	77.4	65.2	75.5
High	Master Protein	D3Z0L8	Actn4	submitted name: Alpha-actinin-4 [OS=Mus musculus]	0.878	1.299	1.525	-0.19	0.38	0.61	0.430302	0.248911	0.240702	0	116.7	69	13	504	1	206	23.3	7.97	1383.09			cytoskeletal activity	Pf00307		D3Z0L8	ENSMUSG00000054808		Primary focal segmental glomerulosclerosis (FSGS)	1	0	95.5	124.1	71.4	108.9	114.15	57.64	23.91	37.22	451	418.9	94.2	80	147.8	123.3	35.9
High	Master Protein	A2ASZ8	Slc25a25	Calcium-binding mitochondrial carrier protein SCaMC-2 [OS=Mus musculus]	0.875	1.386	1.745	-0.19	0.47	0.8	0.483255	0.197015	0.157346	0	41.422	24	6	98	6	469	52.6	8.54	359.56	other metabolic processes;transport;developmental processes;other biological processes	other membranes;mitochondrion	transporter activity;other molecular function	Pf00153, Pf13499, Pf13833	227731	A2ASZ1; A2ASZ5; A2ASZ8; A2ASZ9; mmu:227731; Q6NXM8; Q80T78; Q8BHG0; Q8JZT8; Q8VBT4; Q99KD3	ENSMUSG00000026819			0	0	93.2	129.1	64.8	113	82.81	57.61	61.07	44.11	239.8	255.4	120.7	69.5	130	92	48.1
High	Master Protein	Q8C7E7	Stbd1	Starch-binding domain-containing protein 1 [OS=Mus musculus]	0.873	1.544	1.257	-0.2	0.63	0.33	0.439229	0.086555	0.416563	0	44.368	34	8	102	8	338	36.1	5.99	254.59	cell organization and biogenesis;other metabolic processes;transport	plasma membrane;other membranes;ER/Golgi;other cell component	other molecular function	Pf00686	52331	mmu:52331; Q147T8; Q8C7E7	ENSMUSG00000047963	Neutrophil degranulation; RHOA GTPase cycle; RHOG GTPase cycle; RAC2 GTPase cycle; RAC3 GTPase cycle; RHOD GTPase cycle	Exercise-induced circadian regulation	7	0	80.6	124.4	86.4	108.6	81.17	60.79	67.61	81.07	253.4	229.3	41.7	52.3	75.6	64.1	54.7
High	Master Protein	Q5RL79	Krtcap2	Keratinocyte-associated protein 2 [OS=Mus musculus]	0.871	1.352	1.509	-0.2	0.43	0.59	0.440584	0.180356	0.16277	0.001	6.804	13	1	12	1	136	14.7	9.61	27.5	protein metabolism;other metabolic processes	other membranes;ER/Golgi	enzyme regulator activity	Pf09775	66059	mmu:66059; Q5RL79; Q9CQK5	ENSMUSG00000042747			0	0	92.8	125.5	72.4	109.3	32.71	48.69	36.76	61.32	59.3	42.8	76.9	76.2	89.8	61.7	133.8
High	Master Protein	Q8BRK9	Man2a2	Alpha-mannosidase 2x [OS=Mus musculus]	0.869	1.34	1.632	-0.2	0.42	0.71	0.32697	0.0931384	0.0451857	0	111.002	26	18	257	16	1152	130.6	6.87	707.64	protein metabolism;other metabolic processes	other membranes;ER/Golgi	other molecular function	Pf01074, Pf07748, Pf09261	140481	mmu:140481; Q3UVK1; Q8BRK9	ENSMUSG00000038886	Reactions specific to the complex N-glycan synthesis pathway		1	0	94.8	127.1	67.7	110.5	28.41	24.79	33.98	34.3	62.7	66.1	140.8	100.4	116.3	86.2	116.2
High	Master Protein	Q8VDD5	Myh9	Myosin-9 [OS=Mus musculus]	0.869	1.707	1.954	-0.2	0.77	0.97	0.196547	0.000196367	4.96186e-08	0	1813.31	66	155	10310	127	1960	226.2	5.66	32233.7	cell adhesion;cell cycle OR cell proliferation;cell organization and biogenesis;protein metabolism;stress response;transport;developmental processes;signal transduction;other biological processes	plasma membrane;other membranes;cytosol;cytoskeleton;mitochondrion;nucleus;other cytoplasmic organelle;other cell component	signal transduction activity or receptor binding;cytoskeletal activity;other molecular function	Pf00063, Pf01576, Pf02736	17886	mmu:17886; Q3UHT9; Q3UHU4; Q6KAN6; Q811I2; Q8VDD5	ENSMUSG00000022443	Regulation of actin dynamics for phagocytic cup formation; RHO GTPases activate PAKs	Primary focal segmental glomerulosclerosis (FSGS)	3	34	80.8	138	61.3	119.9	41.51	35.22	42.9	37.39	85.8	87.2	98.5	99.7	45.1	44.3	97.9
High	Master Protein	A0A0G2JDY6	Nexn	submitted name: Nexilin [OS=Mus musculus]	0.869	1.845	1.427	-0.2	0.88	0.51	0.497329	0.0395184	0.348838	0	103.293	42	16	509	1	354	42.5	6.67	1199.38	cell adhesion;cell organization and biogenesis;developmental processes	plasma membrane;other membranes				A0A0G2JDY6	ENSMUSG00000039103			0	0	71.8	132.4	80.7	115.1	39.74	40.11	43.67	23.67	133.4	102.4	75	97.2	57.4	57	68.1
High	Master Protein	Q9CQ19	Myl9	Myosin regulatory light polypeptide 9 [OS=Mus musculus]	0.868	2.115	2.511	-0.2	1.08	1.33	0.190553	3.45354e-07	8.05587e-11	0	154.435	80	11	937	7	172	19.8	4.92	2698.01	cell organization and biogenesis	cytoskeleton;other cell component	cytoskeletal activity;other molecular function	Pf13405, Pf13833	98932	mmu:98932; Q3TW15; Q80X77; Q9CQ19	ENSMUSG00000067818	Smooth Muscle Contraction; RHO GTPases activate PAKs		2	0	70.4	148.9	51.5	129.2	34.76	42.09	44.2	49.02	76.9	69.6	78.9	66.3	46	42.7	73.4
High	Master Protein	B2RXW4	Cop1	submitted name: Ring finger and WD repeat domain 2 [OS=Mus musculus]	0.862	1.32	2.378	-0.21	0.4	1.25	0.482465	0.322802	0.054984	0	23.602	9	4	79	4	733	80.4	6.81	221.61	protein metabolism;other metabolic processes		other molecular function	Pf00400, Pf13923		B2RXW4				0	0	101.6	134.2	48.6	115.6	41.04	35.19	84.4	25.23	64.9	32.1	137.5	45	63.4	95.5	90
High	Master Protein	Q8VC65	Nrm	Nurim [OS=Mus musculus]	0.86	1.351	1.363	-0.22	0.43	0.45	0.30629	0.106271	0.212697	0	9.155	7	2	63	2	262	29.4	8.21	111.77		other membranes;nucleus			106582	mmu:106582; Q8VC65	ENSMUSG00000059791			0	0	91.7	123.8	78.1	106.4	38.05	33.27	42.14	46.09	61.4	19.1	78.8	109.6	105.6	54.6	114.8
High	Master Protein	A0A0J9YUQ8	Gsn	Actin-depolymerizing factor [OS=Mus musculus]	0.859	1.495	1.433	-0.22	0.58	0.52	0.39757	0.113083	0.232402	0	300.635	60	21	1245	3	568	62.3	6.92	4212.02	cell organization and biogenesis;other biological processes		cytoskeletal activity;other molecular function	Pf00626		A0A0J9YUQ8	ENSMUSG00000026879			0	0	85.5	127.9	76.7	109.9	26.57	48.87	58.98	39.91	132.1	118.7	103.6	76.9	87.6	73	68.8
High	Master Protein	Q8R3H7	Hs2st1	Heparan sulfate 2-O-sulfotransferase 1 [OS=Mus musculus]	0.859	1.305	1.248	-0.22	0.38	0.32	0.297509	0.14623	0.196906	0	77.238	42	12	227	12	356	41.8	8.57	570.47	protein metabolism;other metabolic processes;developmental processes	other membranes;ER/Golgi	other molecular function	Pf03567	23908	mmu:23908; O88464; Q3TNP7; Q8R3H7; Q9JLK2	ENSMUSG00000040151	HS-GAG biosynthesis	Metapathway biotransformation	2	0	92.5	120.7	83.1	103.7	21.96	22.02	45.32	38.25	129.2	117.9	111.6	88.1	68.7	67.8	86.9
High	Master Protein	Q8CEI0	Lyn	Tyrosine-protein kinase [OS=Mus musculus]	0.859	2.118	1.738	-0.22	1.08	0.8	0.434622	0.0128602	0.137387	0	55.83	31	13	229	10	491	56.3	6.8	429.42	protein metabolism;other metabolic processes		kinase activity;other molecular function	Pf00017, Pf00018, Pf07714	17096	mmu:17096; Q8CEI0			IL-5 signaling pathway; Chemokine signaling pathway; IL-7 signaling pathway; IL-3 signaling pathway; IL-6 signaling pathway; Kit receptor signaling pathway; IL-2 signaling pathway	7	0	66.9	141.6	69.9	121.6	104.2	43.56	93.04	108.82	311.4	256.9	68.6	33.3	205.8	22.3	30.7
High	Master Protein	E9QAE4	Nsd1	submitted name: Histone-lysine N-methyltransferase, H3 lysine-36-specific [OS=Mus musculus]	0.859	1.398	1.684	-0.22	0.48	0.75	0.528171	0.314966	0.378905	0	34.791	4	5	57	4	2691	296.2	8.13	185.38	cell organization and biogenesis;protein metabolism;RNA metabolism OR transcription;other metabolic processes;other biological processes	nucleus	nucleic acid binding activity;other molecular function	Pf00855, Pf00856, Pf17907, Pf17982	18193	E9QAE4	ENSMUSG00000021488			0	0	92.8	129.7	66.1	111.4	41.73	47.07	69.57	49.85	38.6	161.6	51.8	141.8	89.2	129.6	153.3
High	Master Protein	A0A345IT91	env	submitted name: Envelope polyprotein [OS=Mus musculus]	0.857	2.22	2.373	-0.22	1.15	1.25	0.441271	0.0085655	0.0502591	0	57.585	23	7	148	3	510	54.4	8.16	462.09				Pf00429		A0A345IT91				0	0	67.5	149.9	54.1	128.4	73.51	68.04	34.54	61.31	169	145.8	100.8	58.1	180.9	179.4	13.4
High	Master Protein	Q6ZWQ9	Myl12a	submitted name: Myosin, light chain 12A, regulatory, non-sarcomeric [OS=Mus musculus]	0.857	1.895	1.986	-0.22	0.92	0.99	0.160224	1.11541e-05	2.59657e-08	0	144.785	80	12	1200	8	172	19.9	4.81	3469.57	other biological processes	cytoskeleton;other cell component	signal transduction activity or receptor binding;other molecular function	Pf13405, Pf13833	67268	Q6ZWQ9	ENSMUSG00000024048; ENSMUSG00000117098			0	7	74.9	142	61.3	121.7	36.61	33.16	44.45	32.69	78.2	70.2	98.2	93.8	50	47.6	99.4
High	Master Protein	Q91WD5	Ndufs2	NADH dehydrogenase [ubiquinone] iron-sulfur protein 2, mitochondrial [OS=Mus musculus]	0.857	1.613	1.366	-0.22	0.69	0.45	0.158689	0.000780572	0.00368733	0	209.071	67	22	1442	16	463	52.6	6.99	4283.76	cell cycle OR cell proliferation;cell organization and biogenesis;other metabolic processes;stress response;transport;developmental processes;other biological processes	other membranes;mitochondrion;nucleus	transporter activity;other molecular function	Pf00346	226646	mmu:226646; Q3TNA8; Q3U5Y9; Q3UJX7; Q91WD5; Q99L23	ENSMUSG00000013593	Complex I biogenesis	Oxidative phosphorylation; Electron transport chain	4	5	79.9	128.9	80.8	110.4	18.03	39.92	21.41	40.43	108	94.9	79.1	73.1	76.5	70.8	71.8
High	Master Protein	Q9CXK3	Actc1	submitted name: Uncharacterized protein [OS=Mus musculus]	0.856	1.939	1.681	-0.22	0.96	0.75	0.156853	5.60189e-06	1.17061e-05	0	623.468	84	38	11791	0	377	41.9	5.48	30433.7	other biological processes	other cell component		Pf00022		Q9CXK3				0	22	71.6	138.8	70.7	118.9	51.53	51.38	49.98	47.7	153.1	138.5	57	53.9	66.3	61.6	56.5
High	Master Protein	Q7TQ39	gag	submitted name: Gag protein [OS=Mus musculus]	0.854	2.544	1.278	-0.23	1.35	0.35	0.166839	2.26369e-08	0.0650003	0	126.78	32	15	604	5	586	65.4	8.75	1675.87	other biological processes	other membranes	nucleic acid binding activity;other molecular function	Pf00098, Pf00607, Pf14787, Pf19317		Q7TQ39				0	2	53.9	137.2	91.7	117.1	93.47	51.98	77.14	62.14	37.4	47.3	103.7	105.9	10.8	11.1	32.4
High	Master Protein	Q6ZWR0	Rap2b	Ras-related protein Rap-2 [OS=Mus musculus]	0.854	1.384	1.602	-0.23	0.47	0.68	0.287318	0.0754681	0.0593591	0	52.122	46	7	189	3	183	20.5	4.81	568.45	cell adhesion;stress response;signal transduction;other biological processes	non-structural extracellular;plasma membrane;other membranes;cytosol;other cytoplasmic organelle;other cell component	other molecular function	Pf00071	74012	mmu:74012; Q6ZWR0				0	4	92.9	128.6	68.6	109.9	79.22	27.76	42.79	53.17	301.5	239.2	82.9	111.2	179.7	75.1	46.4
High	Master Protein	Q8VCW8	Acsf2	Medium-chain acyl-CoA ligase ACSF2, mitochondrial [OS=Mus musculus]	0.853	1.814	1.623	-0.23	0.86	0.7	0.46687	0.0805781	0.285391	0	75.532	31	12	84	12	615	67.9	8.18	238.89	other metabolic processes		other molecular function	Pf00501, Pf13193	264895	mmu:264895; Q3TDU9; Q3U5G9; Q8VCW8	ENSMUSG00000076435	Mitochondrial Fatty Acid Beta-Oxidation		1	0	75.3	136.5	71.8	116.5	120.04	90.95	66.98	186.18	257.9	136.3	26.2	20.7	68.1	31.8
High	Master Protein	Q9EP78	Chst7	Carbohydrate sulfotransferase 7 [OS=Mus musculus]	0.85	1.545	2.018	-0.23	0.63	1.01	0.315103	0.0246267	0.00766029	0	51.291	22	9	123	9	484	54.7	9.66	264.28	protein metabolism;other metabolic processes	other membranes;ER/Golgi	other molecular function	Pf00685	60322	mmu:60322; Q99NB0; Q9EP78	ENSMUSG00000037347	Chondroitin sulfate biosynthesis	Metapathway biotransformation	2	0	88.7	137.1	57.7	116.5	42.2	100.62	41.14	62.27	22.5	45.5	57.6	66.9	83.1	59.9	40.6
High	Master Protein	Q60605	Myl6	Myosin light polypeptide 6 [OS=Mus musculus]	0.847	1.566	1.649	-0.24	0.65	0.72	0.13184	0.00153518	2.20425e-05	0	147.059	76	10	1124	1	151	16.9	4.65	3552.03	other biological processes	cytoskeleton;other cell component	cytoskeletal activity;other molecular function		17904	mmu:17904; Q60605	ENSMUSG00000090841	Smooth Muscle Contraction; RHO GTPases activate PAKs	Focal adhesion	3	14	85.2	133.4	68.5	112.9	30.36	30.44	37.25	32.59	91.3	88.3	101.4	94.9	59.7	52.5	102.6
High	Master Protein	Q8C2T3	Ptma	submitted name: Uncharacterized protein [OS=Mus musculus]	0.847	1.712	2.122	-0.24	0.78	1.09	0.458177	0.104619	0.237147	0	23.062	15	5	22	5	171	18.6	4.13	60.94				Pf03247		Q8C2T3				0	0	82.6	141.3	56.4	119.7	98.06	87.18	50.18	139.21	80.2	30.3	42.3	44.2			37.5
High	Master Protein	P68134	Acta1	Actin, alpha skeletal muscle [OS=Mus musculus]	0.841	2.046	3.005	-0.25	1.03	1.59	0.263394	0.00120885	0.000581949	0	548.736	77	37	10589	2	377	42	5.39	26178.3	cell organization and biogenesis;other biological processes	cytoskeleton;other cell component	other molecular function	Pf00022	11459	mmu:11459; P02568; P68134; P99020	ENSMUSG00000031972	Striated Muscle Contraction	Myometrial relaxation and contraction pathways; Comprehensive IL-17A signaling	3	0	74.9	153.3	42.9	128.9	97.63	59.9	106.3	33.47	267.5	222.9	52.1	64.7	70.5	74.1	28.6
High	Master Protein	Q3UDQ8	Slc12a4	submitted name: Uncharacterized protein [OS=Mus musculus]	0.835	1.418	1.288	-0.26	0.5	0.37	0.164153	0.0412812	0.120906	0	116.456	24	22	531	16	1087	120.7	6.6	1148.41	transport	other membranes	transporter activity	Pf00324, Pf03522	20498	Q3UDQ8				0	6	88.5	125.4	81.3	104.8	26.68	10.21	28.93	17.21	131.7	123.2	90.5	76.1	104.9	92.6	78.8
High	Master Protein	Q80WW9	Ddrgk1	DDRGK domain-containing protein 1 [OS=Mus musculus]	0.828	1.487	1.682	-0.27	0.57	0.75	0.146154	0.0248571	0.00715443	0	50.882	44	7	171	7	315	36	5.35	480.43	cell organization and biogenesis;protein metabolism;other metabolic processes;stress response;developmental processes;other biological processes	other membranes;ER/Golgi;nucleus	other molecular function	Pf09756	77006	mmu:77006; Q14BT4; Q80WW9; Q9CT52	ENSMUSG00000068290	RHOA GTPase cycle		1	0	89.9	133.6	65.8	110.7	35.56	34.81	36.34	65.03	104.9	83.9	65	53.1	135.5	130.7	91.5
High	Master Protein	Q8VIG1	Rest	RE1-silencing transcription factor [OS=Mus musculus]	0.828	1.807	3.481	-0.27	0.85	1.8	0.380689	0.120079	0.0282912	0	25.793	8	6	20	6	1082	117.7	6.65	45.81	cell organization and biogenesis;protein metabolism;RNA metabolism OR transcription;other metabolic processes;stress response;developmental processes;other biological processes	cytosol;nucleus;other cell component	nucleic acid binding activity;other molecular function	Pf13909	19712	A0JNY8; mmu:19712; Q155C6; Q3U0W0; Q4VAD6; Q8VIG1; Q9CW43	ENSMUSG00000029249	HDACs deacetylate histones	SIDS susceptibility pathways; Mechanisms associated with pluripotency	3	0	84.5	152.7	36.3	126.5	33.55	36.19	80.14	25.71	87.1			153.2		138.6	192.7
High	Master Protein	Q8K354	Cbr3	Carbonyl reductase [NADPH] 3 [OS=Mus musculus]	0.826	3.427	1.633	-0.28	1.78	0.71	0.427855	0.00561703	0.399623	0	32.882	30	7	23	7	277	30.9	6.57	43.08	other metabolic processes;other biological processes	cytosol;nucleus	other molecular function	Pf00106, Pf13561	109857	mmu:109857; Q8K354	ENSMUSG00000022947	Phase I - Functionalization of compounds		1	0	44.5	152.5	77.1	125.9	58.78	58.69	63.74	140.12		65.3			33.7	19.9
High	Master Protein	Q63870	Col7a1	Collagen alpha-1(VII) chain [OS=Mus musculus]	0.826	2.368	1.328	-0.28	1.24	0.41	0.125042	8.06302e-06	0.077705	0	250.032	25	45	417	44	2944	295.1	6.34	1072.31	cell adhesion	non-structural extracellular;extracellular matrix;other cell component	enzyme regulator activity;other molecular function	Pf00014, Pf00041, Pf00092, Pf01391	12836	mmu:12836; Q63870; Q78EC6	ENSMUSG00000025650	Integrin cell surface interactions; Collagen chain trimerization; Collagen degradation; COPII-mediated vesicle transport; Cargo concentration in the ER; Anchoring fibril formation		8	0	58.8	139.4	86.7	115.1	93.69	77.93	76.76	57.75	173.7	213.9	69.6	64.3	33.5	26.4	43.2
High	Master Protein	Q9DBM1	Gpatch1	G patch domain-containing protein 1 [OS=Mus musculus]	0.824	1.33	1.393	-0.28	0.41	0.48	0.22133	0.114077	0.116018	0	52.608	21	11	144	11	930	102.9	6.98	424.18	RNA metabolism OR transcription;other metabolic processes	nucleus	nucleic acid binding activity	Pf01585, Pf07713	67471	mmu:67471; Q8R0V4; Q9DBM1	ENSMUSG00000063808	mRNA Splicing - Major Pathway		1	0	94.9	126.3	74.7	104.1	74.02	104.41	40.99	79.4	110.7	263.3	90.3	129.8	53.2	95.9	50.5
High	Master Protein	Q6GQT1	A2m	Alpha-2-macroglobulin-P [OS=Mus musculus]	0.822	3.958	1.646	-0.28	1.98	0.72	0.382537	0.000554243	0.29998	0	17.85	3	4	38	3	1474	164.2	6.61	79.84	stress response;developmental processes;other biological processes	non-structural extracellular	signal transduction activity or receptor binding;enzyme regulator activity;other molecular function	Pf00207, Pf01835, Pf07677, Pf07678, Pf07703, Pf17789, Pf17791	232345	E9QMQ7; mmu:232345; Q6GQT1; Q811S0	ENSMUSG00000030111	Degradation of the extracellular matrix; Platelet degranulation ; Intrinsic Pathway of Fibrin Clot Formation; HDL assembly		4	0	39.3	155.4	77.6	127.8	70.41	45.95	61.26	96.68		21	83.8			35.4
High	Master Protein	Q8BVA4	Lmod1	Leiomodin-1 [OS=Mus musculus]	0.819	2.317	1.873	-0.29	1.21	0.91	0.109689	1.14155e-05	0.00179689	0	129.215	44	19	453	19	595	66.3	9.19	1088.87	cell organization and biogenesis;other biological processes	cytosol;cytoskeleton	cytoskeletal activity	Pf02205, Pf03250	93689	mmu:93689; Q8BVA4		Smooth Muscle Contraction		1	0	64.2	148.8	65.1	121.9	61.45	75.07	74.99	75.74	107.4	109.8	16.7	17.7	46.7	49.6	33.7
High	Master Protein	Q08091	Cnn1	Calponin-1 [OS=Mus musculus]	0.813	2.222	1.952	-0.3	1.15	0.97	0.0645877	6.20868e-08	5.18946e-08	0	339.666	73	21	2759	21	297	33.3	8.97	8793.36	cell organization and biogenesis;other biological processes	cytoskeleton	cytoskeletal activity;other molecular function	Pf00307, Pf00402	12797	mmu:12797; Q08091	ENSMUSG00000001349		Myometrial relaxation and contraction pathways	1	0	67.2	149.3	62.2	121.4	71.73	60.73	73.2	40.85	152.9	161.1	59.5	53.5	58.3	57	35.5
High	Master Protein	Q9ER64	Osbpl5	Oxysterol-binding protein-related protein 5 [OS=Mus musculus]	0.811	1.28	1.29	-0.3	0.36	0.37	0.109141	0.11525	0.114862	0	157.139	37	24	551	22	874	98.9	7.44	1511.44	cell organization and biogenesis;transport	other membranes;cytosol;ER/Golgi;other cell component	transporter activity;other molecular function	Pf00169, Pf01237	79196	mmu:79196; Q8R510; Q99NF5; Q9ER64	ENSMUSG00000037606	Acyl chain remodelling of PS		1	2	97	124.2	78	100.7	27.08	20.49	17.64	20.95	141.3	139.3	95.4	81.5	138.1	113.5	78.4
High	Master Protein	Q8C4D5	Rftn1	submitted name: Uncharacterized protein [OS=Mus musculus]	0.792	2.064	1.37	-0.34	1.05	0.45	0.261244	0.00829136	0.265835	0	58.856	25	8	141	8	521	57.7	7.21	450.94		plasma membrane;other membranes		Pf15250		Q8C4D5				0	0	67.9	140.2	81	110.9	57.14	48.76	28.47	67.66	119.8	122.8	89.7	76.4	51	20.4	77.9
High	Master Protein	Q61249	Igbp1	Immunoglobulin-binding protein 1 [OS=Mus musculus]	0.79	1.71	1.454	-0.34	0.77	0.54	0.19733	0.00871488	0.0834503	0	37.82	24	5	63	5	340	38.9	6.18	172.83	other biological processes	cytosol;cytoskeleton;other cell component	enzyme regulator activity;other molecular function	Pf04177	18518	mmu:18518; Q61249	ENSMUSG00000031221			0	0	80.1	137	74.5	108.3	49.04	41.76	31.43	24.23	61.1	70.9	101.8	86.7	53.6	78	154.8
High	Master Protein	Q921L8	Galnt11	Polypeptide N-acetylgalactosaminyltransferase 11 [OS=Mus musculus]	0.789	1.323	1.39	-0.34	0.4	0.47	0.308241	0.422253	0.693678	0	13.846	8	2	26	2	608	69.2	8.44	73.96	cell organization and biogenesis;protein metabolism;other metabolic processes;developmental processes;signal transduction;other biological processes	other membranes;ER/Golgi	signal transduction activity or receptor binding;other molecular function	Pf00535, Pf00652	231050	mmu:231050; Q3TT83; Q8BU26; Q8K032; Q921L8	ENSMUSG00000038072	O-linked glycosylation of mucins		1	0	97.2	128.5	72.9	101.4	67.57	44.62	43.39	62.54	293.3	34.8		80.1	79.8	71.6	174.2
High	Master Protein	Q6XLQ8	Calu	Calumenin [OS=Mus musculus]	0.788	2.995	2.192	-0.34	1.58	1.13	0.13107	1.06941e-06	0.00121143	0	308.009	74	21	1227	3	315	37.1	4.59	4275.65		non-structural extracellular;other membranes;cytosol;ER/Golgi;other cell component	other molecular function	Pf13202, Pf13499, Pf13833	12321	Q6XLQ8	ENSMUSG00000029767			0	0	53.8	161.2	58	127	42.43	41.33	44.19	87.17	67.4	79.4	43.4	43.2	76.9	42.5	49.6
High	Master Protein	A8Y5J3	Ints11	Cleavage and polyadenylation-specific factor 3-like protein [OS=Mus musculus]	0.782	1.671	1.578	-0.36	0.74	0.66	0.0292005	0.000334656	0.000161765	0	99.899	34	14	415	14	578	65.4	8.27	1035.25		nucleus		Pf00753, Pf07521, Pf10996		A8Y5J3	ENSMUSG00000029034			0	0	83.2	139.1	68.9	108.7	29.51	32.25	24.62	38.47	85.2	79.1	109.8	102.5	59.5	58.9	109.6
High	Master Protein	O88207-2	Col5a1	Isoform 2 of Collagen alpha-1(V) chain [OS=Mus musculus]	0.779	2.08	1.25	-0.36	1.06	0.32	0.0428096	3.06713e-06	0.095799	0	879.675	64	73	4123	2	1838	183.7	5	13366.2						O88207-2				0	0	66.7	138.7	86.5	108.1	64.73	39.78	44.08	34.49	195.7	159.8	48.9	44.5	62.2	54.6	73
High	Master Protein	Q5U419	Mfsd3	Major facilitator superfamily domain-containing protein 3 [OS=Mus musculus]	0.779	1.444	2.912	-0.36	0.53	1.54	0.368696	0.27254	0.0626132	0	12.488	12	3	37	3	412	43.1	9	43.61	transport	other membranes	transporter activity	Pf07690	69572	mmu:69572; Q5U419; Q8VED1; Q9D7F8				0	0	101.2	146	39.1	113.7	46.95	21.25	71.37	43.5		30.8	54.4	127.7	35.6		121.7
High	Master Protein	B9EKI3	Tmf1	TATA element modulatory factor [OS=Mus musculus]	0.775	1.873	1.591	-0.37	0.91	0.67	0.244639	0.0130772	0.133623	0	61.068	17	14	116	14	1091	121.7	4.87	307.42	cell-cell signaling;cell organization and biogenesis;RNA metabolism OR transcription;stress response;transport;developmental processes;signal transduction;other biological processes	other membranes;ER/Golgi;nucleus	nucleic acid binding activity;other molecular function	Pf12325, Pf12329	232286	B9EKI3; E9QPJ3; mmu:232286; Q3UMH8; Q3UMR3	ENSMUSG00000030059	Retrograde transport at the Trans-Golgi-Network		1	0	76.4	143	69.7	110.9	45.37	41.24	76.89	42.44	123.9	115.1	83.9	44.2	50.1	58.7	94.1
High	Master Protein	Q9EPJ9	Arfgap1	ADP-ribosylation factor GTPase-activating protein 1 [OS=Mus musculus]	0.773	2.426	2.782	-0.37	1.28	1.48	0.133055	0.000146122	0.000639665	0	92.494	46	11	227	11	414	45.3	5.57	744.89	transport;other biological processes	other membranes;ER/Golgi;other cell component	enzyme regulator activity;other molecular function	Pf01412	228998	A8WIR9; A8WIS1; mmu:228998; Q3TI52; Q8BMM6; Q8BMQ7; Q9EPJ9	ENSMUSG00000027575	COPI-dependent Golgi-to-ER retrograde traffic; COPI-mediated anterograde transport; Clathrin-mediated endocytosis		3	0	66.9	162.4	45.1	125.5	36.7	23.46	40.37	41.87	69.6	93.9	28	53.9	22.1	53.8	67.5
High	Master Protein	Q91W87	Cyp2d22	submitted name: Cytochrome P450, family 2, subfamily d, polypeptide 22 [OS=Mus musculus]	0.773	2.245	1.61	-0.37	1.17	0.69	0.331383	0.0544294	0.545916	0	28.163	14	5	21	5	500	56.5	6.95	55.62	other metabolic processes	other membranes;mitochondrion;ER/Golgi;other cell component	other molecular function	Pf00067		Q91W87				0	0	66	148.2	71.2	114.6	94.88	107.52	104.92	126.41					134	24.7
High	Master Protein	Q80YX1-2	Tnc	Isoform 2 of Tenascin [OS=Mus musculus]	0.771	1.621	1.645	-0.38	0.7	0.72	0.276885	0.142865	0.314473	0	586.717	43	63	2224	1	2019	221.7	4.91	6521.28						Q80YX1-2				0	0	86.4	140.1	65.6	107.9	54.18	47.93	47.73	26.46	196.5	128.7	136.3	83.5	79.9	41.2	82.1
High	Master Protein	A0A0G2JFX7	Rbm8a	RNA-binding protein 8A [OS=Mus musculus]	0.768	100	1.264	-0.38	6.64	0.34	0.213788	1e-17	0.422575	0	100.624	63	10	436	1	171	19.1	4.97	1256.66	RNA metabolism OR transcription;other metabolic processes;transport	nucleus;other cell component	nucleic acid binding activity	Pf00076		A0A0G2JFX7	ENSMUSG00000038374			0	0		168.4	102.3	129.3		43.19	81.92	50.69
High	Master Protein	Q8VCH6	Dhcr24	Delta(24)-sterol reductase [OS=Mus musculus]	0.767	1.47	1.305	-0.38	0.56	0.38	0.157233	0.0542477	0.182652	0	40.842	18	8	125	8	516	60.1	8.16	340.88	cell organization and biogenesis;protein metabolism;other metabolic processes;stress response;developmental processes;signal transduction;other biological processes	other membranes;cytosol;cytoskeleton;ER/Golgi;nucleus;other cell component	other molecular function	Pf01565	74754	mmu:74754; Q6ZQK9; Q8VCH6; Q91ZD0; Q9CU63	ENSMUSG00000034926	Cholesterol biosynthesis via desmosterol; Cholesterol biosynthesis via lathosterol	Cholesterol metabolism with Bloch and Kandutsch-Russell pathways; Tryptophan metabolism	5	0	89.6	131.7	77.5	101.1	30.37	48.96	32.32	26.3	83.5	79.5	101.7	105.3	106.3	116.9	45.9
High	Master Protein	Q62009	Postn	Periostin [OS=Mus musculus]	0.753	1.416	1.804	-0.41	0.5	0.85	0.0219282	0.00547021	0.00022602	0	218.693	48	28	788	1	838	93.1	7.53	2317.59	cell adhesion;cell organization and biogenesis;developmental processes;other biological processes	extracellular matrix;ER/Golgi;other cell component	other molecular function	Pf02469	50706	mmu:50706; Q62009; Q8BMJ6; Q8K1K0	ENSMUSG00000027750			0	28	98.2	139.1	58	104.7	61.65	54.41	58.44	56.47	174.1	151.7	150.3	141.8	38.5	39.3	93.9
High	Master Protein	Q69ZB9	Sema4c	submitted name: MKIAA1739 protein [OS=Mus musculus]	0.752	1.572	1.592	-0.41	0.65	0.67	0.404273	0.198402	0.552793	0	12.038	5	2	23	2	755	84.1	8.21	87.07	developmental processes;signal transduction;other biological processes	other membranes	signal transduction activity or receptor binding	Pf01403, Pf01437		Q69ZB9				0	0	89	139.8	66.1	105.1	88.68	50.36	75.41	36	396.9	408.4	121.3	109.1			69.5
High	Master Protein	Q8CGB2	Thbs1	submitted name: Thrombospondin 1 [OS=Mus musculus]	0.748	1.743	1.384	-0.42	0.8	0.47	0.0108055	0.000115541	0.00272126	0	671.048	59	56	2870	54	1171	129.6	4.96	8725.07	cell adhesion;other biological processes	non-structural extracellular	other molecular function	Pf00090, Pf00093, Pf02412, Pf05735		Q8CGB2				0	2	80.2	139.7	75.5	104.5	40.7	27.76	27.84	31.14	153.7	150.1	65.9	62.4	70.2	69.3	74.9
High	Master Protein	Q80UW7	Iqgap1	submitted name: IQ motif containing GTPase activating protein 1 [OS=Mus musculus]	0.743	1.877	1.326	-0.43	0.91	0.41	0.246709	0.0631897	0.542824	0	759.726	64	83	3167	1	1657	188.7	6.44	9751.14	signal transduction;other biological processes	other cell component		Pf00307, Pf00612, Pf00616, Pf03836		Q80UW7				0	0	75.2	141.1	79	104.8	44.54	38.83	34.76	57.56	27.3	87.9	88.5	108.6	100.6	37.2	71.7
High	Master Protein	A1L0V4	Hist1h3i	Histone H3 [OS=Mus musculus]	0.741	1.362	3.971	-0.43	0.45	1.99	0.0131896	0.013799	1e-17	0	135.92	39	3	289	1	135	15.3	11.12	905.04		nucleus;other cell component	nucleic acid binding activity;other molecular function	Pf00125		A1L0V4				0	0	110.3	150.3	28	111.4	58.52	79.78	65.17	88.88	46	98.3	120.6	82.8	19.2	18.2	67.2
High	Master Protein	Q811B3	Adamts12	A disintegrin and metalloproteinase with thrombospondin motifs 12 [OS=Mus musculus]	0.74	2.253	1.584	-0.43	1.17	0.66	0.141163	0.000904678	0.122182	0	119.11	22	21	165	21	1600	177.7	7.58	468.77	cell adhesion;cell organization and biogenesis;protein metabolism;other metabolic processes;developmental processes;other biological processes	non-structural extracellular;extracellular matrix	other molecular function	Pf00090, Pf01421, Pf01562, Pf05986, Pf17771, Pf19030, Pf19236	239337	E9QKD6; mmu:239337; Q811B3; Q8BK92; Q8BKY1	ENSMUSG00000047497	O-glycosylation of TSR domain-containing proteins		1	0	67	150.9	70.5	111.7	85.07	53.09	86.18	45.2	199.3	255.3	43.5	43.1	44.5	84.2	62.9
High	Master Protein	Q3URD3-3	Slmap	Isoform 3 of Sarcolemmal membrane-associated protein [OS=Mus musculus]	0.723	1.858	1.641	-0.47	0.89	0.71	0.199367	0.0367054	0.215292	0	172.177	55	24	903	1	362	42	5.12	2223.78						Q3URD3-3				0	0	79.7	148.1	65.2	107	32.95	64.75	28.38	79.26	109.6	98.2	83.7	60.3	67.7	57.1	79.1
High	Master Protein	Q91YE8	Synpo2	Synaptopodin-2 [OS=Mus musculus]	0.714	2.888	1.813	-0.49	1.53	0.86	0.152257	0.000358881	0.0976149	0	79.976	22	16	135	16	1087	116.5	7.37	393.51	cell organization and biogenesis;protein metabolism;other metabolic processes;other biological processes	cytosol;cytoskeleton;nucleus;other cell component	cytoskeletal activity;other molecular function	Pf00595		Q8C592; Q91YE8	ENSMUSG00000050315			0	0	56.4	162.9	64.2	116.4	77.87	88.92	92.69	44.31	99.8	114.6	11.3	9.7	32.4	5.7	33
High	Master Protein	Z4YJP0		submitted name: Hypermethylated in cancer 1 protein [OS=Mus musculus]	0.703	1.412	1.588	-0.51	0.5	0.67	0.242937	0.281878	0.427963	0	18.514	6	4	41	4	893	94.3	8.41	79.71										0	0	99.3	140.2	62	98.5	30.54	58.91	34.74	56.88	151.7	65.7	59.8	144.2	100.2	93.7	100.9
High	Master Protein	P31996	Cd68	Macrosialin [OS=Mus musculus]	0.699	100	1.61	-0.52	6.64	0.69	0.1936	1e-17	0.526249	0	12.512	13	3	13	3	326	34.8	8.85	24.09	cell-cell signaling;stress response;other biological processes	plasma membrane;other membranes;other cytoplasmic organelle		Pf01299	12514	mmu:12514; O54688; O70321; P31996; Q3S4A9; Q5F2A8; Q9DD15	ENSMUSG00000018774	Neutrophil degranulation	Macrophage markers	2	0		187.5	81.4	131.1		143.24	20.03	147.39
High	Master Protein	Q8BUL5	Klhl7	Kelch-like protein 7 [OS=Mus musculus]	0.699	1.81	2.422	-0.52	0.86	1.28	0.0657553	0.00423051	0.00291197	0	31.268	20	6	43	6	586	65.9	6.61	96.97	protein metabolism;other metabolic processes	plasma membrane;other membranes;cytosol;nucleus;other cell component	other molecular function	Pf00651, Pf01344, Pf07707	52323	mmu:52323; Q8BUL5; Q9CZP4	ENSMUSG00000028986			0	0	87	157.5	45.4	110	77.53	51.27	93.81	57.32	16.4	27	87.3	59.6	130.9	11.3	141.8
High	Master Protein	Q80YX1	Tnc	Tenascin [OS=Mus musculus]	0.696	1.925	1.423	-0.52	0.94	0.51	0.00160046	7.03825e-06	0.00230064	0	587.493	42	64	2201	2	2110	231.7	4.89	6454.85	cell adhesion;cell-cell signaling;cell organization and biogenesis;stress response;developmental processes;other biological processes	non-structural extracellular;extracellular matrix	other molecular function	Pf00041, Pf00147, Pf07974, Pf18720	21923	mmu:21923; Q64706; Q80YX1; Q80YX2	ENSMUSG00000028364	ECM proteoglycans; Integrin cell surface interactions; Regulation of Insulin-like Growth Factor (IGF) transport and uptake by Insulin-like Growth Factor Binding Proteins (IGFBPs); Post-translational protein phosphorylation	Focal adhesion: PI3K-Akt-mTOR signaling pathway; Focal adhesion	6	64	76.8	147.9	72.3	102.9	59.04	39.65	35.58	25.33	176.3	171	126.8	116.8	54	51.6	71.6
High	Master Protein	Q61941	Nnt	NAD(P) transhydrogenase, mitochondrial [OS=Mus musculus]	0.695	1.835	1.398	-0.52	0.88	0.48	0.00156132	2.83143e-05	0.00213017	0	313.114	41	35	1427	35	1086	113.8	7.64	3959.77	other metabolic processes;transport;other biological processes		other molecular function	Pf01262, Pf02233, Pf05222, Pf12769		Q61941; Q9JK70		Citric acid cycle (TCA cycle)		1	0	79.6	146.1	72.7	101.6	28.85	28.81	36.52	35.93	122.8	121.9	64.3	70.5	108.3	103.2	56.5
High	Master Protein	P51655	Gpc4	Glypican-4 [OS=Mus musculus]	0.673	2.49	2.431	-0.57	1.32	1.28	0.0163931	6.70975e-06	0.000227092	0	112.164	44	17	385	15	557	62.5	6.33	842.25	cell adhesion;cell-cell signaling;cell organization and biogenesis;signal transduction;other biological processes	plasma membrane;other membranes;ER/Golgi;other cell component		Pf01153	14735	mmu:14735; P51655; Q923C8	ENSMUSG00000031119	Retinoid metabolism and transport; A tetrasaccharide linker sequence is required for GAG synthesis; HS-GAG biosynthesis; HS-GAG degradation		4	2	68.3	170.1	47.1	114.5	58.57	54.2	24.93	61.75	157.2	144.5	51.8	49.1	54.7	57.8	82.1
High	Master Protein	F8WH20	Osbpl3	Oxysterol-binding protein [OS=Mus musculus]	0.671	2.593	1.535	-0.58	1.37	0.62	0.178802	0.0182474	0.465637	0	42.819	14	7	47	7	819	93	6.54	126.06	transport		other molecular function	Pf01237, Pf15409	71720	F8WH20	ENSMUSG00000029822			0	0	61.9	160.4	70.1	107.6	34.3	46.43	53.9	69.97	38		69.4	60.5	74.9
High	Master Protein	Q8BTJ9	Slc3a2	Aamy domain-containing protein [OS=Mus musculus]	0.668	1.468	2.233	-0.58	0.55	1.16	0.226855	0.284768	0.16891	0	125.008	37	15	556	1	526	58.2	5.91	1660.65	other metabolic processes;transport	other membranes		Pf00128, Pf16028		Q8BTJ9				0	0	102.9	151.1	45.2	100.9	86.75	13.21	78.85	109.48					282.9	318	188.9
High	Master Protein	Q9D1H9	Mfap4	Microfibril-associated glycoprotein 4 [OS=Mus musculus]	0.666	1.956	1.259	-0.59	0.97	0.33	0.16727	0.10072	0.872336	0	8.318	7	1	34	1	257	28.9	5.44	108.14	cell adhesion;cell organization and biogenesis;stress response;other biological processes	non-structural extracellular;extracellular matrix	signal transduction activity or receptor binding;other molecular function	Pf00147	76293	mmu:76293; Q5NCN1; Q9D1H9	ENSMUSG00000042436	Molecules associated with elastic fibres		1	0	75.6	147.8	78.2	98.4	26.37	30.52	19.71	39.69	90.4		70.4	76.6	126.3	98.5
High	Master Protein	A2ATL0	Fam171a1	submitted name: Family with sequence similarity 171, member A1 [OS=Mus musculus]	0.663	100	100	-0.59	6.64	6.64	0.226169	1e-17	1e-17	0	16.237	6	3	14	3	887	97.2	6.1	45.19	cell organization and biogenesis;other biological processes	plasma membrane;other membranes		Pf10577	269233	A2ATL0	ENSMUSG00000050530			0	0		240.6		159.4		20.42		19.24
High	Master Protein	Q8K2J7	Rell1	RELT-like protein 1 [OS=Mus musculus]	0.654	3.364	1.286	-0.61	1.75	0.36	0.14044	0.000271328	0.4699	0	35.393	28	5	65	5	272	29.3	7.85	201.44	other biological processes	plasma membrane;other membranes;cytoskeleton		Pf12606	100532	mmu:100532; Q3TVW8; Q3UZH6; Q8K2J7; Q8R3S5	ENSMUSG00000047881			0	0	48.3	162.6	82.7	106.4	99.71	77.54	74.85	70.44	194.8	67.9	45.5	44.1	39.4	54.5	24
High	Master Protein	Q9CQM2	Kdelr2	ER lumen protein-retaining receptor 2 [OS=Mus musculus]	0.646	1.849	1.336	-0.63	0.89	0.42	0.0861811	0.0111878	0.358748	0	50.151	16	4	134	3	212	24.4	8.72	396.12	transport;other biological processes	other membranes;ER/Golgi	other molecular function	Pf00810	66913	mmu:66913; Q4FK20; Q9CQM2	ENSMUSG00000079111	COPI-dependent Golgi-to-ER retrograde traffic; COPI-mediated anterograde transport		2	1	81	149.8	72.4	96.8	68	130.68	44.99	73.76	113.8	163.4	88.5	54.4	57.5		144.6
High	Master Protein	Q8BYI6	Lpcat2	Lysophosphatidylcholine acyltransferase 2 [OS=Mus musculus]	0.646	3.053	1.971	-0.63	1.61	0.98	0.143375	0.00930483	0.301953	0	21.118	14	4	26	4	544	60.2	5.83	69.4	cell organization and biogenesis;other metabolic processes	plasma membrane;other membranes;ER/Golgi;other cell component	other molecular function	Pf01553, Pf13499	270084	A3KBM0; A9Q1G2; A9Q1G3; mmu:270084; Q8BYI6	ENSMUSG00000033192	Acyl chain remodelling of PC		1	0	56.9	173.8	57	112.3	62.57	58.41	79.92	63.19	59.1	53.4			82.9	194.4	101.3
High	Master Protein	P54116	Stom	Stomatin [OS=Mus musculus]	0.646	2.04	1.525	-0.63	1.03	0.61	0.00138942	6.73089e-06	0.0104068	0	87.776	48	11	306	11	284	31.4	6.93	813.49	other biological processes	plasma membrane;other membranes;cytoskeleton;mitochondrion;ER/Golgi;other cell component	other molecular function	Pf01145	13830	mmu:13830; O88988; P54116; Q3UP81; Q60744; Q62455	ENSMUSG00000026880	Neutrophil degranulation; RHOA GTPase cycle; RHOB GTPase cycle; RHOQ GTPase cycle; Stimuli-sensing channels; RHOC GTPase cycle; RHOH GTPase cycle		7	0	76.6	156.3	66.2	100.9	39.44	38.95	44.08	38.97	108.1	97.8	106.2	101	84.8	67.7	49.2
High	Master Protein	Q8R2Y2	Mcam	Cell surface glycoprotein MUC18 [OS=Mus musculus]	0.612	2.583	1.302	-0.71	1.37	0.38	0.0891522	0.00242064	0.63677	0	71.404	26	10	68	10	648	71.5	5.83	205.88	cell adhesion;stress response;developmental processes;other biological processes	non-structural extracellular;plasma membrane;other membranes;nucleus		Pf07679, Pf07686, Pf08205, Pf13927	84004	mmu:84004; Q8R2Y2; Q9EPF1; Q9ESS7; Q9JHQ2; Q9JHQ3	ENSMUSG00000032135	RHOA GTPase cycle; RHOB GTPase cycle; RAC1 GTPase cycle; RHOC GTPase cycle; RHOG GTPase cycle; RAC2 GTPase cycle; RAC3 GTPase cycle; RHOF GTPase cycle; RHOD GTPase cycle		9	0	62.7	161.9	76.2	99.2	128.12	123.96	70.28	65.25	470.8	426.3			14.7		62.2
High	Master Protein	Q3US29	Fdps	submitted name: Uncharacterized protein [OS=Mus musculus]	0.604	15.405	1.608	-0.73	3.95	0.68	0.129314	1.8515e-10	0.520569	0	19.876	16	4	13	4	353	40.5	5.82	20.89	other metabolic processes		other molecular function	Pf00348		Q3US29				0	0	12.7	195.7	73.5	118.1	3.29	75.78		124.06	14.8					14.1
High	Master Protein	Q80UW0	Hs6st2	Heparan-sulfate 6-O-sulfotransferase 2 [OS=Mus musculus]	0.573	4.738	1.547	-0.8	2.24	0.63	0.0544539	0.000258109	0.477583	0	41.045	20	8	35	7	612	69.2	9.76	90.47	protein metabolism;other metabolic processes	other membranes;ER/Golgi	other molecular function	Pf03567	50786	A2AEM4; mmu:50786; Q3TAR0; Q6P4N9; Q80UW0; Q8C785; Q9QYK6	ENSMUSG00000062184	HS-GAG biosynthesis	Metapathway biotransformation	2	1	39.2	185.7	68.7	106.3	84.87	92.89	32.19	84.68	117.1	115.7	21.8	22.3		24.1
High	Master Protein	Q91YW2	Tjp1	submitted name: Tjp1 protein [OS=Mus musculus]	0.563	1.466	2.16	-0.83	0.55	1.11	0.153932	0.245655	0.191691	0	68.574	27	11	176	1	757	85.2	6.46	452.18		other cell component		Pf00791		Q91YW2				0	0	108.9	159.6	41.6	89.9	55.56	56.29	37.2	88.31	283.1	220.5		109.1	33.2	132.7	300
High	Master Protein	Q3TCN5	Gorasp1	submitted name: Uncharacterized protein [OS=Mus musculus]	0.555	1.66	1.385	-0.85	0.73	0.47	0.0636587	0.112565	0.584002	0	21.409	29	5	31	5	446	46.9	4.65	99.79	other biological processes	other membranes;ER/Golgi		Pf04495	74498	mmu:74498; Q3TCN5				0	0	94.2	156.4	62.6	86.8	38.2	23.05	94.38	94.67	88.6	93.5	38.8	28.8	106.2	85.4	65.5
High	Master Protein	Q8VCT0	Ldlr	submitted name: Low density lipoprotein receptor [OS=Mus musculus]	0.549	1.731	2.105	-0.86	0.79	1.07	0.030997	0.0439682	0.10027	0	69.444	24	11	152	11	862	94.9	5.02	444.3	transport	other membranes	other molecular function	Pf00057, Pf00058, Pf07645, Pf14670		Q8VCT0				0	0	96.8	167.5	43.7	92	107.4	69.32	88.62	105.44	328.8	341.3	66.5	50.7	68.9	58.9	59.5
High	Master Protein	A2AIW0-3	Entr1	Isoform 3 of Endosome-associated-trafficking regulator 1 [OS=Mus musculus]	0.545	1.477	1.631	-0.88	0.56	0.71	0.11644	0.236612	0.413456	0	25.628	30	4	36	4	359	40.1	5.07	119.23						A2AIW0-3				0	0	106	156.5	52.3	85.3	39.33	40.16	52.07	52.94	103	42.8	63.7	78.9	143.4	67.1	137.8
High	Master Protein	Q8K0J1	Igf2r	submitted name: Igf2r protein [OS=Mus musculus]	0.543	100	100	-0.88	6.64	6.64	0.10736	1e-17	1e-17	0	162.115	37	20	585	1	876	97.1	5.82	1695.44	transport	other membranes	other molecular function	Pf00040, Pf00878		Q8K0J1				0	0		259.2		140.8		1.44		54.4
High	Master Protein	Q8BKT7	Thoc5	THO complex subunit 5 homolog [OS=Mus musculus]	0.531	1.519	1.294	-0.91	0.6	0.37	0.0986462	0.223285	0.659029	0	234.403	53	27	1075	1	683	78.6	7.12	3095.78	RNA metabolism OR transcription;other metabolic processes;transport;developmental processes;other biological processes	nucleus;other cell component	nucleic acid binding activity	Pf09766	107829	mmu:107829; Q69ZU0; Q8BKT7; Q8CHR3		Transport of Mature mRNA derived from an Intron-Containing Transcript; mRNA 3'-end processing; RNA Polymerase II Transcription Termination		3	0	101.3	153.8	63.2	81.7	31.9	58.28	95.5	73.74	93.5	76.4	114.8	107.9	130.5	95.4
High	Master Protein	Q8VEB4	Pla2g15	Phospholipase A2 group XV [OS=Mus musculus]	0.52	2.072	1.528	-0.94	1.05	0.61	0.0835299	0.0802542	0.5713	0	24.089	17	4	15	4	412	47.3	6.47	45.51	other metabolic processes	non-structural extracellular;other membranes;nucleus;other cytoplasmic organelle;other cell component	other molecular function	Pf02450	192654	mmu:192654; Q3TCB1; Q3U303; Q8VEB4	ENSMUSG00000031903	Hydrolysis of LPC		1	0	82.4	170.7	58.1	88.8	118.41	85.37	141.09	164.89	28.1		28.8	57.9	271.8	431.3	40.9
High	Master Protein	A0A1L1SVG6	Slc44a2	submitted name: Choline transporter-like protein 2 [OS=Mus musculus]	0.52	2.209	1.82	-0.94	1.14	0.86	0.010151	0.00554176	0.0988263	0	14.506	10	4	52	4	554	62.6	8.21	131.24	transport	plasma membrane;other membranes	transporter activity	Pf04515		A0A1L1SVG6	ENSMUSG00000057193			0	0	80.2	177.1	50.6	92.1	96.5	70	106.4	121.44	325.1	262.2	50.8	30.2	209.8	231.2	29.1
High	Master Protein	Q9DCM7	Nacc2	Nucleus accumbens-associated protein 2 [OS=Mus musculus]	0.5	1.882	1.48	-1	0.91	0.57	0.0917799	0.116674	0.534458	0	24.009	11	4	70	3	586	63.2	5.9	194.94	cell organization and biogenesis;RNA metabolism OR transcription;other biological processes	mitochondrion;nucleus;other cell component	nucleic acid binding activity;other molecular function	Pf00651, Pf10523	67991	mmu:67991; Q3TZD3; Q8VDF8; Q9DCM7	ENSMUSG00000026932			0	0	89.7	168.9	57	84.4	29.78	54.99	39.78	59.48					94.6	89.8	144.8
High	Master Protein	Q8K5B2	Mcfd2	Multiple coagulation factor deficiency protein 2 homolog [OS=Mus musculus]	0.485	2.707	3.037	-1.04	1.44	1.6	0.0193316	0.00986878	0.0412066	0	78.851	69	5	55	5	145	16.2	4.72	193.71	other metabolic processes;transport;other biological processes	non-structural extracellular;ER/Golgi	other molecular function	Pf13499	193813	mmu:193813; Q3U9G5; Q8K5B2	ENSMUSG00000024150	COPII-mediated vesicle transport; Cargo concentration in the ER		2	0	73.4	198.6	31.7	96.3	135.12	138.25	3.89	186.14	125.5	116.5	9.1	11.3	12.5	11.6	3.2
High	Master Protein	Q06186	Hbegf	Proheparin-binding EGF-like growth factor [OS=Mus musculus]	0.473	1.893	1.428	-1.08	0.92	0.51	0.0134939	0.0427619	0.552055	0	27.969	23	6	27	6	208	22.8	9.45	31.27	stress response;developmental processes;signal transduction;other biological processes	non-structural extracellular;plasma membrane;other membranes;other cell component	signal transduction activity or receptor binding;enzyme regulator activity;other molecular function	Pf00008	15200	mmu:15200; Q06186	ENSMUSG00000024486	RAF/MAP kinase cascade; SHC1 events in ERBB2 signaling; PI3K events in ERBB4 signaling; SHC1 events in ERBB4 signaling; PIP3 activates AKT signaling; GRB2 events in ERBB2 signaling; PI3K events in ERBB2 signaling; ERBB2 Regulates Cell Motility; PI5P, PP2A and IER3 Regulate PI3K/AKT Signaling; ERBB2 Activates PTK6 Signaling; Downregulation of ERBB2 signaling; EGFR downregulation; Cargo recognition…	ErbB signaling pathway; Hypertrophy model	26	0	90.6	171.5	56.8	81.1	89.31	102.28	40.33	136.69	174.2	183.6	59.5	56.3	72.5	86.5	33.9
High	Master Protein	Q9WV02	Rbmx	RNA-binding motif protein, X chromosome [OS=Mus musculus]	0.472	1.607	100	-1.08	0.68	6.64	0.0315971	0.210153	1e-17	0	115.968	36	17	875	1	391	42.3	10.05	1824.93	cell organization and biogenesis;protein metabolism;RNA metabolism OR transcription;other metabolic processes;other biological processes	non-structural extracellular;nucleus;other cell component	nucleic acid binding activity;other molecular function	Pf00076, Pf08081	19655	mmu:19655; Q8C2U6; Q9R0Y0; Q9WV02	ENSMUSG00000031134	RND2 GTPase cycle; RND1 GTPase cycle; mRNA Splicing - Major Pathway; Processing of Capped Intron-Containing Pre-mRNA; RND3 GTPase cycle; RHOBTB1 GTPase cycle; RHOBTB2 GTPase cycle	mRNA processing	8	0	118.8	190.9		90.2	54.87	62.67		51.97		578.1	169				371.2
High	Master Protein	Q9CR98	Fam136a	Protein FAM136A [OS=Mus musculus]	0.47	1.586	1.4	-1.09	0.67	0.49	0.105992	0.227257	0.740883	0	9.678	23	2	12	2	138	15.7	7.61	26.73		other cell component		Pf05811	66488	mmu:66488; Q91YY1; Q9CR98	ENSMUSG00000057497			0	0	103.5	164.2	55.1	77.2	59.38	57.52	34.32	92.56	246.1	313	138.8	86	167.9	340.2
High	Master Protein	P62737	Acta2	Actin, aortic smooth muscle [OS=Mus musculus]	0.463	5.28	1.315	-1.11	2.4	0.39	1.27515e-08	1e-17	0.0565269	0	606.05	89	37	11627	1	377	42	5.39	30089.5	developmental processes;other biological processes	extracellular matrix;cytoskeleton;other cell component	other molecular function	Pf00022	11475	mmu:11475; P03996; P04108; P62737	ENSMUSG00000035783	Smooth Muscle Contraction	Comprehensive IL-17A signaling	2	1	37.8	199.5	70.3	92.4	115.11	86.13	92.73	125.18	20.5	21.1	26.2	20.7	8.4	9.7	127.4
High	Master Protein	Q9ERE2	Krt81	Keratin, type II cuticular Hb1 [OS=Mus musculus]	0.463	5.826	100	-1.11	2.54	6.64	0.0139174	6.6049e-08	1e-17	0	21.411	11	5	18	1	481	52.8	5.76	42.92	cell organization and biogenesis;other biological processes	cytoskeleton	bone, tooth or skin structural activity	Pf00038, Pf16208	64818	E9QLY5; mmu:64818; Q9ERE2	ENSMUSG00000067615	Formation of the cornified envelope		2	0	42	244.7		113.3	47.06	71.1						64.8	163.9	95.1
High	Master Protein	Q61706		Integrase [OS=Mus musculus]	0.447	2.106	1.318	-1.16	1.07	0.4	0.0239101	0.0500725	0.684962	0	148.518	53	18	405	1	461	51.4	9.03	1131.07	DNA metabolism;RNA metabolism OR transcription;other metabolic processes		nucleic acid binding activity;other molecular function	Pf00075, Pf00552, Pf00665, Pf02022						0	2	84	176.9	60	79.1	62.94	82.93	56.34	75.79			79.6	117.4			28.2
High	Master Protein	Q3UM45	Ppp1r7	Protein phosphatase 1 regulatory subunit 7 [OS=Mus musculus]	0.437	3.569	1.66	-1.2	1.84	0.73	0.00627474	0.000455335	0.355875	0	29.61	20	5	12	5	361	41.3	4.92	33.67	cell cycle OR cell proliferation;other biological processes	nucleus;other cell component	enzyme regulator activity	Pf12799, Pf14580	66385	mmu:66385; Q3UM45; Q9CV31; Q9Z105	ENSMUSG00000026275			0	0	56.6	202	53.2	88.2	87.97	61.77	68.14	67.01	37.5	282.2	219.8	218	44.4	54.4
High	Master Protein	Q9R1Q8	Tagln3	Transgelin-3 [OS=Mus musculus]	0.361	5.358	100	-1.47	2.42	6.64	0.0184943	0.000116736	1e-17	0	24.975	18	3	134	1	199	22.5	7.33	303.17	other biological processes	cytoskeleton;nucleus		Pf00307, Pf00402	56370	mmu:56370; Q9R1Q8	ENSMUSG00000022658			0	0	48.2	258.4		93.4	13.4	105.84		64.17					140.6	107.3	125.3
High	Master Protein	A0A068F126		submitted name: Glyco-gag polyprotein [OS=Mus musculus]	0.358	56.73	17.149	-1.48	5.83	4.1	2.92202e-06	1e-17	4.18801e-10	0	142.872	46	15	235	3	625	70	8.28	732.76	other biological processes	other membranes	nucleic acid binding activity;other molecular function	Pf00098, Pf01140, Pf01141, Pf02093						0	0	5	286.4	6	102.6	32.96	43.41		79.56		10.1	6.3		4.9	9.8	4.4
High	Master Protein	Q3U232	Coro1a	Coronin [OS=Mus musculus]	0.352	2.001	1.57	-1.51	1	0.65	0.000989671	0.0151461	0.394307	0	54.529	25	8	79	8	461	50.9	6.48	213.99	cell organization and biogenesis;transport;other biological processes	other membranes;cytoskeleton;other cell component	cytoskeletal activity	Pf00400, Pf08953, Pf08954, Pf16300		Q3U232				0	0	96.3	192.7	43.2	67.8	103.94	138.62	99.3	163.72	16.8	44.9	30	35.6	232.2	178.7	23.5
High	Master Protein	Q7TMG7	Npr3	submitted name: Atrial natriuretic peptide receptor 3 [OS=Mus musculus]	0.322	7.031	2.465	-1.63	2.81	1.3	0.00806449	1.18788e-06	0.168493	0	22.501	13	5	21	5	535	59.7	7.09	61.8		other membranes		Pf01094	18162	Q7TMG7	ENSMUSG00000022206			0	0	35.7	250.7	32.8	80.8	73.04	46.7	48.8	50.05	127	45.2		48.3		27.3
High	Master Protein	Q5Y5T1	Zdhhc20	Palmitoyltransferase ZDHHC20 [OS=Mus musculus]	0.322	1.838	1.337	-1.63	0.88	0.42	0.00243863	0.064843	0.662553	0	15.931	12	3	34	3	380	43.9	8.25	105.69	protein metabolism;other metabolic processes;transport;other biological processes	plasma membrane;other membranes;ER/Golgi;other cell component	other molecular function	Pf01529	75965	mmu:75965; Q3TDL1; Q5Y5T1; Q8VCL6; Q9D3Q8	ENSMUSG00000021969			0	0	103.3	189.8	45.8	61.2	50.03	49.37	105.37	77.77	137.3	90.2	84	52.5	123	163	25.4
High	Master Protein	Q8VCW2	Krt25	Keratin, type I cytoskeletal 25 [OS=Mus musculus]	0.297	8.237	9.32	-1.75	3.04	3.22	0.0159206	4.32273e-06	0.000213869	0	23.906	14	5	65	4	446	48.9	5.06	119.76	cell organization and biogenesis;other biological processes	cytoskeleton;other cell component	other molecular function	Pf00038	70810	mmu:70810; Q8VCW2	ENSMUSG00000035831	Formation of the cornified envelope		2	0	33.5	275.8	8.8	81.9		96.52	36.35	11.2
High	Master Protein	P85094	Isoc2a	Isochorismatase domain-containing protein 2A [OS=Mus musculus]	0.242	6.324	1.638	-2.05	2.66	0.71	0.0010278	2.64222e-05	0.50844	0	36.948	24	2	31	2	206	22.4	8.02	103.53	other biological processes	nucleus;other cell component		Pf00857	664994	mmu:664994; P85094	ENSMUSG00000086784			0	0	40.9	258.5	38.2	62.5	105.97	82	117.84	181.3	20.4	153.7	18.1	16.5	213.3	201.5	5
High	Master Protein	Q05117	Acp5	Tartrate-resistant acid phosphatase type 5 [OS=Mus musculus]	0.106	10.273	1.461	-3.23	3.36	0.55	2.22045e-16	8.43769e-15	0.541088	0	68.516	31	5	74	5	327	36.8	8.9	242.79	other metabolic processes;stress response;developmental processes;other biological processes	non-structural extracellular;other cytoplasmic organelle	other molecular function	Pf00149	11433	mmu:11433; Q05117	ENSMUSG00000001348	Vitamin B2 (riboflavin) metabolism	Osteoclast signaling	2	0	30.5	313.3	22.8	33.3	148.17	102.84	24.24	125.28		9	9.3	14.3	208.7	216.3
[truncated: 77 more columns]

## Sheet: NZO IP-MS Study Information
File ID	Sample Identifier	CF: Treatment	CF: ID Number	CF: Replicate	CF: Strain	CF: IP Type	CF: Gender	Sample Group	Ratios
F23	20230228_Callan_IP_008_C3-1254_0-M-HET-IgG_1	0 uM Arsenic	1254	BR5	HET	IgG Control	Male	0 uM Arsenic, HET	(0 uM Arsenic, NZO) / (0 uM Arsenic, HET)
F24	20230228_Callan_IP_008_C3-1254_0-M-HET-IgG_2	0 uM Arsenic	1254	BR5	HET	IgG Control	Male	0 uM Arsenic, HET	(0 uM Arsenic, NZO) / (0 uM Arsenic, HET)
F37	20230228_Callan_IP_015_C16-1613_0-F-HET-IgG_1	0 uM Arsenic	1613	BR6	HET	IgG Control	Female	0 uM Arsenic, HET	(0 uM Arsenic, NZO) / (0 uM Arsenic, HET)
F38	20230228_Callan_IP_015_C16-1613_0-F-HET-IgG_2	0 uM Arsenic	1613	BR6	HET	IgG Control	Female	0 uM Arsenic, HET	(0 uM Arsenic, NZO) / (0 uM Arsenic, HET)
F47	20230228_Callan_IP_020_C10-4543_0-M-OTHER-IgG_1	0 uM Arsenic	4543	BR5	HET	IgG Control	Male	0 uM Arsenic, HET	(0 uM Arsenic, NZO) / (0 uM Arsenic, HET)
F48	20230228_Callan_IP_020_C10-4543_0-M-OTHER-IgG_2	0 uM Arsenic	4543	BR5	HET	IgG Control	Male	0 uM Arsenic, HET	(0 uM Arsenic, NZO) / (0 uM Arsenic, HET)
F51	20230228_Callan_IP_022_C1-4555_0-M-HET-IgG_1	0 uM Arsenic	4555	BR5	HET	IgG Control	Male	0 uM Arsenic, HET	(0 uM Arsenic, NZO) / (0 uM Arsenic, HET)
F52	20230228_Callan_IP_022_C1-4555_0-M-HET-IgG_2	0 uM Arsenic	4555	BR5	HET	IgG Control	Male	0 uM Arsenic, HET	(0 uM Arsenic, NZO) / (0 uM Arsenic, HET)
F59	20230228_Callan_IP_026_C2-1243_0-M-HET-IgG_1	0 uM Arsenic	1243	BR5	HET	IgG Control	Male	0 uM Arsenic, HET	(0 uM Arsenic, NZO) / (0 uM Arsenic, HET)
F60	20230228_Callan_IP_026_C2-1243_0-M-HET-IgG_2	0 uM Arsenic	1243	BR5	HET	IgG Control	Male	0 uM Arsenic, HET	(0 uM Arsenic, NZO) / (0 uM Arsenic, HET)
F15	20230228_Callan_IP_003_C9-1228_0-M-NZO_1	0 uM Arsenic	1228	BR3	NZO	Anti-TRXND1	Male	0 uM Arsenic, NZO	(0 uM Arsenic, NZO) / (0 uM Arsenic, HET); (0-75 uM Arsenic, NZO) / (0 uM Arsenic, NZO)
F16	20230228_Callan_IP_003_C9-1228_0-M-NZO_2	0 uM Arsenic	1228	BR3	NZO	Anti-TRXND1	Male	0 uM Arsenic, NZO	(0 uM Arsenic, NZO) / (0 uM Arsenic, HET); (0-75 uM Arsenic, NZO) / (0 uM Arsenic, NZO)
F17	20230228_Callan_IP_004_C7-4561_0-M-NZO_1	0 uM Arsenic	4561	BR3	NZO	Anti-TRXND1	Male	0 uM Arsenic, NZO	(0 uM Arsenic, NZO) / (0 uM Arsenic, HET); (0-75 uM Arsenic, NZO) / (0 uM Arsenic, NZO)
F18	20230228_Callan_IP_004_C7-4561_0-M-NZO_2	0 uM Arsenic	4561	BR3	NZO	Anti-TRXND1	Male	0 uM Arsenic, NZO	(0 uM Arsenic, NZO) / (0 uM Arsenic, HET); (0-75 uM Arsenic, NZO) / (0 uM Arsenic, NZO)
F33	20230228_Callan_IP_013_C8-1248_0-M-NZO_1	0 uM Arsenic	1248	BR3	NZO	Anti-TRXND1	Male	0 uM Arsenic, NZO	(0 uM Arsenic, NZO) / (0 uM Arsenic, HET); (0-75 uM Arsenic, NZO) / (0 uM Arsenic, NZO)
F34	20230228_Callan_IP_013_C8-1248_0-M-NZO_2	0 uM Arsenic	1248	BR3	NZO	Anti-TRXND1	Male	0 uM Arsenic, NZO	(0 uM Arsenic, NZO) / (0 uM Arsenic, HET); (0-75 uM Arsenic, NZO) / (0 uM Arsenic, NZO)
F61	20230228_Callan_IP_027_C15-1214_0-F-NZO_1	0 uM Arsenic	1214	BR4	NZO	Anti-TRXND1	Female	0 uM Arsenic, NZO	(0 uM Arsenic, NZO) / (0 uM Arsenic, HET); (0-75 uM Arsenic, NZO) / (0 uM Arsenic, NZO)
F62	20230228_Callan_IP_027_C15-1214_0-F-NZO_2	0 uM Arsenic	1214	BR4	NZO	Anti-TRXND1	Female	0 uM Arsenic, NZO	(0 uM Arsenic, NZO) / (0 uM Arsenic, HET); (0-75 uM Arsenic, NZO) / (0 uM Arsenic, NZO)
F63	20230228_Callan_IP_028_C14-114_0-F-NZO_1	0 uM Arsenic	114	BR4	NZO	Anti-TRXND1	Female	0 uM Arsenic, NZO	(0 uM Arsenic, NZO) / (0 uM Arsenic, HET); (0-75 uM Arsenic, NZO) / (0 uM Arsenic, NZO)
F64	20230228_Callan_IP_028_C14-114_0-F-NZO_2	0 uM Arsenic	114	BR4	NZO	Anti-TRXND1	Female	0 uM Arsenic, NZO	(0 uM Arsenic, NZO) / (0 uM Arsenic, HET); (0-75 uM Arsenic, NZO) / (0 uM Arsenic, NZO)
F13	20230228_Callan_IP_005_C32-1613_0_75-F-HET-IgG_1	0-75 uM Arsenic	1613	BR6	HET	IgG Control	Female	0-75 uM Arsenic, HET	(0-75 uM Arsenic, NZO) / (0-75 uM Arsenic, HET)
F14	20230228_Callan_IP_005_C32-1613_0_75-F-HET-IgG_2	0-75 uM Arsenic	1613	BR6	HET	IgG Control	Female	0-75 uM Arsenic, HET	(0-75 uM Arsenic, NZO) / (0-75 uM Arsenic, HET)
F19	20230228_Callan_IP_006_C17-4555_0_75-M-HET-IgG_1	0-75 uM Arsenic	4555	BR5	HET	IgG Control	Male	0-75 uM Arsenic, HET	(0-75 uM Arsenic, NZO) / (0-75 uM Arsenic, HET)
F45	20230228_Callan_IP_019_C18-1243_0_75-M-HET-IgG_1	0-75 uM Arsenic	1243	BR5	HET	IgG Control	Male	0-75 uM Arsenic, HET	(0-75 uM Arsenic, NZO) / (0-75 uM Arsenic, HET)
F46	20230228_Callan_IP_019_C18-1243_0_75-M-HET-IgG_2	0-75 uM Arsenic	1243	BR5	HET	IgG Control	Male	0-75 uM Arsenic, HET	(0-75 uM Arsenic, NZO) / (0-75 uM Arsenic, HET)
F72	20230228_Callan_IP_032_C19-1254_0_75-M-HET-IgG_1	0-75 uM Arsenic	1254	BR5	HET	IgG Control	Male	0-75 uM Arsenic, HET	(0-75 uM Arsenic, NZO) / (0-75 uM Arsenic, HET)
F73	20230228_Callan_IP_032_C19-1254_0_75-M-HET-IgG_2	0-75 uM Arsenic	1254	BR5	HET	IgG Control	Male	0-75 uM Arsenic, HET	(0-75 uM Arsenic, NZO) / (0-75 uM Arsenic, HET)
F74	20230228_Callan_IP_006_C17-4555_0_75-M-HET-IgG_2_use	0-75 uM Arsenic	4555	BR5	HET	IgG Control	Male	0-75 uM Arsenic, HET	(0-75 uM Arsenic, NZO) / (0-75 uM Arsenic, HET)
F11	20230228_Callan_IP_002_C23-4561_0_75-M-NZO_1	0-75 uM Arsenic	4561	BR3	NZO	Anti-TRXND1	Male	0-75 uM Arsenic, NZO	(0-75 uM Arsenic, NZO) / (0 uM Arsenic, NZO); (0-75 uM Arsenic, NZO) / (0-75 uM Arsenic, HET)
F12	20230228_Callan_IP_002_C23-4561_0_75-M-NZO_2	0-75 uM Arsenic	4561	BR3	NZO	Anti-TRXND1	Male	0-75 uM Arsenic, NZO	(0-75 uM Arsenic, NZO) / (0 uM Arsenic, NZO); (0-75 uM Arsenic, NZO) / (0-75 uM Arsenic, HET)
F21	20230228_Callan_IP_007_C30-114_0_75-F-NZO_1	0-75 uM Arsenic	114	BR4	NZO	Anti-TRXND1	Female	0-75 uM Arsenic, NZO	(0-75 uM Arsenic, NZO) / (0 uM Arsenic, NZO); (0-75 uM Arsenic, NZO) / (0-75 uM Arsenic, HET)
F22	20230228_Callan_IP_007_C30-114_0_75-F-NZO_2	0-75 uM Arsenic	114	BR4	NZO	Anti-TRXND1	Female	0-75 uM Arsenic, NZO	(0-75 uM Arsenic, NZO) / (0 uM Arsenic, NZO); (0-75 uM Arsenic, NZO) / (0-75 uM Arsenic, HET)
F49	20230228_Callan_IP_021_C31-1214_0_75-F-NZO_1	0-75 uM Arsenic	1214	BR4	NZO	Anti-TRXND1	Female	0-75 uM Arsenic, NZO	(0-75 uM Arsenic, NZO) / (0 uM Arsenic, NZO); (0-75 uM Arsenic, NZO) / (0-75 uM Arsenic, HET)
F50	20230228_Callan_IP_021_C31-1214_0_75-F-NZO_2	0-75 uM Arsenic	1214	BR4	NZO	Anti-TRXND1	Female	0-75 uM Arsenic, NZO	(0-75 uM Arsenic, NZO) / (0 uM Arsenic, NZO); (0-75 uM Arsenic, NZO) / (0-75 uM Arsenic, HET)
F65	20230228_Callan_IP_029_C25-1228_0_75-M-NZO_1	0-75 uM Arsenic	1228	BR3	NZO	Anti-TRXND1	Male	0-75 uM Arsenic, NZO	(0-75 uM Arsenic, NZO) / (0 uM Arsenic, NZO); (0-75 uM Arsenic, NZO) / (0-75 uM Arsenic, HET)
F66	20230228_Callan_IP_029_C25-1228_0_75-M-NZO_2	0-75 uM Arsenic	1228	BR3	NZO	Anti-TRXND1	Male	0-75 uM Arsenic, NZO	(0-75 uM Arsenic, NZO) / (0 uM Arsenic, NZO); (0-75 uM Arsenic, NZO) / (0-75 uM Arsenic, HET)
F70	20230228_Callan_IP_031_C24-1248_0_75-M-NZO_1	0-75 uM Arsenic	1248	BR3	NZO	Anti-TRXND1	Male	0-75 uM Arsenic, NZO	(0-75 uM Arsenic, NZO) / (0 uM Arsenic, NZO); (0-75 uM Arsenic, NZO) / (0-75 uM Arsenic, HET)
F71	20230228_Callan_IP_031_C24-1248_0_75-M-NZO_2	0-75 uM Arsenic	1248	BR3	NZO	Anti-TRXND1	Male	0-75 uM Arsenic, NZO	(0-75 uM Arsenic, NZO) / (0 uM Arsenic, NZO); (0-75 uM Arsenic, NZO) / (0-75 uM Arsenic, HET)

## Sheet: NZO 0.75vs0uM Arsenic IP-MS
Protein FDR Confidence: Combined	Master	Accession	Gene Symbol	Description	Abundance Ratio: (0-75 uM Arsenic, NZO) / (0 uM Arsenic, NZO)	Abundance Ratio: (0 uM Arsenic, NZO) / (0 uM Arsenic, HET)	Abundance Ratio: (0-75 uM Arsenic, NZO) / (0-75 uM Arsenic, HET)	Abundance Ratio (log2): (0-75 uM Arsenic, NZO) / (0 uM Arsenic, NZO)	Abundance Ratio (log2): (0 uM Arsenic, NZO) / (0 uM Arsenic, HET)	Abundance Ratio (log2): (0-75 uM Arsenic, NZO) / (0-75 uM Arsenic, HET)	Abundance Ratio P-Value: (0-75 uM Arsenic, NZO) / (0 uM Arsenic, NZO)	Abundance Ratio P-Value: (0 uM Arsenic, NZO) / (0 uM Arsenic, HET)	Abundance Ratio P-Value: (0-75 uM Arsenic, NZO) / (0-75 uM Arsenic, HET)	Exp. q-value: Combined	Sum PEP Score	Coverage [%]	# Peptides	# PSMs	# Unique Peptides	# AAs	MW [kDa]	calc. pI	Score Sequest HT: Sequest HT	Biological Process	Cellular Component	Molecular Function	Pfam IDs	Entrez Gene ID	Ensembl Gene ID	Gene ID	Reactome Pathways	WikiPathways	# Protein Pathway Groups	# Razor Peptides	Abundances (Grouped): 0 uM Arsenic, HET	Abundances (Grouped): 0 uM Arsenic, NZO	Abundances (Grouped): 0-75 uM Arsenic, HET	Abundances (Grouped): 0-75 uM Arsenic, NZO	Abundances (Grouped) CV [%]: 0 uM Arsenic, HET	Abundances (Grouped) CV [%]: 0 uM Arsenic, NZO	Abundances (Grouped) CV [%]: 0-75 uM Arsenic, HET	Abundances (Grouped) CV [%]: 0-75 uM Arsenic, NZO	Abundances (Scaled): F23: Sample, 0 uM Arsenic, 1254, BR5, HET, IgG Control, Male	Abundances (Scaled): F24: Sample, 0 uM Arsenic, 1254, BR5, HET, IgG Control, Male	Abundances (Scaled): F37: Sample, 0 uM Arsenic, 1613, BR6, HET, IgG Control, Female	Abundances (Scaled): F38: Sample, 0 uM Arsenic, 1613, BR6, HET, IgG Control, Female	Abundances (Scaled): F47: Sample, 0 uM Arsenic, 4543, BR5, HET, IgG Control, Male	Abundances (Scaled): F48: Sample, 0 uM Arsenic, 4543, BR5, HET, IgG Control, Male	Abundances (Scaled): F51: Sample, 0 uM Arsenic, 4555, BR5, HET, IgG Control, Male
High	Master Protein	A0A0R4J139	Msrb3	Peptide-methionine (R)-S-oxide reductase [OS=Mus musculus]	17.909	2.134	1.688	4.16	1.09	0.76	1.50717e-11	0.0454759	0.0883731	0	40.963	69	8	80	8	186	20.2	6.71	154.91	protein metabolism;other metabolic processes;stress response	mitochondrion;ER/Golgi	other molecular function	Pf01641	320183	ENSMUSG00000051236	A0A0R4J139; mmu:320183			0	0	6.3	13.3	141.5	238.9	31.29	70.97	50.06	40.73	8	8.2			7.7	5.3	5.6
High	Master Protein	E9Q1G8	Septin7	Septin-7 [OS=Mus musculus]	6.381	1.576	9.09	2.67	0.66	3.18	2.10227e-06	0.270486	1.77775e-08	0	262.683	70	28	1127	1	437	50.6	8.57	3306.09	other biological processes	plasma membrane;other membranes;cytoskeleton;other cell component	other molecular function	Pf00735	235072	ENSMUSG00000001833	E9Q1G8			0	0	29.1	45.9	32.2	292.8	51.86	43.92	30.32	76.22					204.8	105.3
High	Master Protein	Q00519	Xdh	Xanthine dehydrogenase/oxidase [OS=Mus musculus]	4.583	1.428	4.387	2.2	0.51	2.13	0.00235373	0.319587	0.0105882	0	14.761	3	2	23	2	1335	146.5	7.56	74.24	cell organization and biogenesis;other metabolic processes;transport;other biological processes	non-structural extracellular;cytosol;ER/Golgi;other cytoplasmic organelle	other molecular function	Pf00111, Pf00941, Pf01315, Pf01799, Pf02738, Pf03450, Pf20256	22436	ENSMUSG00000024066	E9QLM9; mmu:22436; Q00519	Purine catabolism; Butyrophilin (BTN) family interactions; Azathioprine ADME	Selenium micronutrient network; Folic acid network; Purine metabolism	6	0	38.2	54.6	57	250.2	32.8	20.4	48.85	64.28	90.3	56.9			49.2
High	Master Protein	Q8CJF9	Ago3	Protein argonaute-3 [OS=Mus musculus]	4.517	100	100	2.18	6.64	6.64	0.00177721	1e-17	1e-17	0	50.055	16	9	118	1	860	97.2	9.1	287.47	cell organization and biogenesis;RNA metabolism OR transcription;other metabolic processes;other biological processes	cytosol;nucleus;other cell component	nucleic acid binding activity;other molecular function	Pf02170, Pf02171, Pf08699, Pf16486, Pf16487, Pf16488	214150	ENSMUSG00000028842	mmu:214150; Q3TBP7; Q8CJF9	MicroRNA (miRNA) biogenesis; Small interfering RNA (siRNA) biogenesis; Post-transcriptional silencing by small RNAs		3	0		72.5		327.5
High	Master Protein	Q3UCS1	Ube2a	UBC core domain-containing protein [OS=Mus musculus]	3.913	1.661	4.721	1.97	0.73	2.24	0.000529311	0.192502	9.09292e-05	0.003	4.56	7	1	16	1	152	17.3	5.15	41.11			other molecular function	Pf00179	22209		mmu:22209; Q3UCS1			0	0	38	63.1	52.3	246.7	42.2	101.65	15.88	54			12.6	34.6	28.8		38.3
High	Master Protein	P29788	Vtn	Vitronectin [OS=Mus musculus]	3.847	4.233	19.559	1.94	2.08	4.29	0.00984614	0.000229301	5.13989e-08	0	12.578	8	2	31	2	478	54.8	5.88	91.6	cell adhesion;cell organization and biogenesis;transport;developmental processes;other biological processes	non-structural extracellular;extracellular matrix;ER/Golgi;other cell component	signal transduction activity or receptor binding;other molecular function	Pf00045, Pf01033	22370	ENSMUSG00000017344	mmu:22370; P29788; Q5SYG4; Q8VII4; Q91X32; Q9D080	Regulation of Complement cascade; ECM proteoglycans; Syndecan interactions; Integrin cell surface interactions; Molecules associated with elastic fibres	Primary focal segmental glomerulosclerosis (FSGS); Focal adhesion: PI3K-Akt-mTOR signaling pathway; Inflammatory response pathway; Focal adhesion	9	0	17.9	75.8	14.9	291.4	15.29	92.4	30.54	48.24	16.2			12.6	19.2
High	Master Protein	Q3TJG6	Ptges3	CS domain-containing protein [OS=Mus musculus]	3.83	1.865	3.26	1.94	0.9	1.7	2.85296e-07	0.0447391	3.09026e-06	0	53.385	46	7	107	7	160	18.7	4.55	287.47	other metabolic processes	other cell component	other molecular function	Pf04969			Q3TJG6			0	0	32.8	61.1	71.9	234.2	51.09	41.4	41.65	41.44	79	29.3	26.6	14.1	56.2	35.2	28
High	Master Protein	Q9Z2G6-2	Sel1l	Isoform 2 of Protein sel-1 homolog 1 [OS=Mus musculus]	3.559	1.767	3.456	1.83	0.82	1.79	6.43041e-13	0.00166688	1.89552e-10	0	163.978	46	18	527	6	740	82.4	5.87	1715.79							Q9Z2G6-2			0	13	36.8	65	66.9	231.3	119.92	125.81	106.35	133.33	15.1	105.8	7.5	91.4	9.6	189.5	5.6
High	Master Protein	Q3TC96	Ccnd1	Cyclin N-terminal domain-containing protein [OS=Mus musculus]	3.297	2.205	4.956	1.72	1.14	2.31	0.0232555	0.0402101	0.00259102	0	16.13	24	4	14	4	295	33.4	5.11	34.05		nucleus;other cell component		Pf00134, Pf02984			Q3TC96			0	0	33.5	73.8	49.1	243.5	31.15	100.15	64.82	43.03	49.2						25.5
High	Master Protein	E9Q3C1	C2cd2	C2 domain-containing protein 2 [OS=Mus musculus]	3.1	100	100	1.63	6.64	6.64	3.17131e-11	1e-17	1e-17	0	33.517	14	7	30	7	696	76.5	7.72	59.63		other membranes		Pf00168, Pf18696	207781	ENSMUSG00000045975	E9Q3C1; mmu:207781; Q3TE01; Q3UP20; Q5DTR6; Q80XM8			0	0	0.7	97.2	0.9	301.3	59.65	32.92	53.62	21.2	0.7	0.5	0.3	0.4	1.3	1.1	0.4
High	Master Protein	Q3TN06	Fez2	submitted name: Fasciculation and elongation protein zeta-2 [OS=Mus musculus]	3.083	1.449	3.207	1.62	0.54	1.68	0.00937986	0.29827	0.00319348	0	17.213	16	4	23	4	345	38.8	4.58	49.11				Pf07763	225020	ENSMUSG00000056121	Q3TN06			0	0	48.1	69.7	67.1	215.1	47.67	60.79	44.19	40.9	45.8	29			78.4	81.4
High	Master Protein	Q8C7P1	Klhl9	BTB domain-containing protein [OS=Mus musculus]	3.023	1.304	5.401	1.6	0.38	2.43	0.0317794	0.504043	0.0014106	0	16.058	9	3	13	3	605	68.3	6.58	28.51				Pf00651, Pf01344, Pf07707			Q8C7P1			0	0	57.3	74.8	41.9	226	102.94	127.8	143.66	79.01	260.2	35.7	43.4	199.7	411.2
High	Master Protein	Q9CQM9	Glrx3	Glutaredoxin-3 [OS=Mus musculus]	2.686	1.478	1.43	1.43	0.56	0.52	0.0571073	0.337209	0.338367	0	11.757	10	3	13	3	337	37.8	5.59	29.52	cell organization and biogenesis;protein metabolism;other metabolic processes;other biological processes	cytosol;cytoskeleton;nucleus;other cell component	other molecular function	Pf00085, Pf00462	30926	ENSMUSG00000031068	mmu:30926; Q5I0V8; Q9CQM9; Q9JLZ2			0	0	43.4	64.1	120.4	172.2	105.88	52.91	43.42	46.69	246.4	105.8	29.4	33.2	48.1	33.1
High	Master Protein	Q9WV31	Arc	Activity-regulated cytoskeleton-associated protein [OS=Mus musculus]	2.628	100	3.612	1.39	6.64	1.85	0.0700087	1e-17	0.0155348	0	35.466	17	5	12	5	396	45.3	5.39	34.61	cell organization and biogenesis;transport;developmental processes;other biological processes	non-structural extracellular;plasma membrane;other membranes;cytoskeleton;other cytoplasmic organelle;other cell component	cytoskeletal activity;nucleic acid binding activity	Pf18162, Pf19284	11838	ENSMUSG00000022602	mmu:11838; Q9ES15; Q9WV31		Serotonin and anxiety-related events; Serotonin and anxiety	2	0		91.8	66.8	241.4		7.5		127.85
High	Master Protein	F2Z455	Fhl3	submitted name: Four and a half LIM domains protein 3 [OS=Mus musculus]	2.614	1.818	2.385	1.39	0.86	1.25	0.0358003	0.136651	0.0305508	0	18.453	17	4	35	4	280	31.1	6.34	65.91			other molecular function	Pf00412		ENSMUSG00000032643	F2Z455			0	0	41.8	76	83.3	198.8	99.82	36.72	90.64	52.1	196.1	154.1	29.3	29.6	90.4	38.2	25.3
High	Master Protein	A0A0G2JG59	Nexn	submitted name: Nexilin [OS=Mus musculus]	2.6	1.363	2.757	1.38	0.45	1.46	0.0534873	0.390278	0.028245	0	204.601	52	25	856	1	473	56.6	5.06	2412.83	cell adhesion;cell organization and biogenesis;developmental processes	plasma membrane;other membranes		Pf07679		ENSMUSG00000039103	A0A0G2JG59			0	0	55.6	75.8	71.5	197.1	89.51	78.24	98.04	103.05	39.9	147.6			33.3
High	Master Protein	A1L392	Angpt4	submitted name: Angiopoietin 4 [OS=Mus musculus]	2.565	1.277	2.21	1.36	0.35	1.14	0.00367461	0.31999	0.0122569	0	72.117	24	11	187	11	509	57.8	9.04	454.56	developmental processes		signal transduction activity or receptor binding	Pf00147			A1L392			0	0	56.9	72.6	84.3	186.2	75.47	84.2	62.61	69.22	14.4	6	31.3	16.6	47.7	35.3	52.9
High	Master Protein	Q91YT2	Rnf185	E3 ubiquitin-protein ligase RNF185 [OS=Mus musculus]	2.558	2.925	1.898	1.36	1.55	0.92	0.0625079	0.00786671	0.214852	0	7.255	9	2	22	2	192	20.5	6.52	2.49	protein metabolism;other metabolic processes;stress response;other biological processes	other membranes;mitochondrion;ER/Golgi	other molecular function	Pf13920	193670	ENSMUSG00000020448	mmu:193670; Q6ZWS3; Q91YT2	ABC-family proteins mediated transport		1	0	26.1	76.2	102.7	195	161.4	110.6	109.29	81.39	1.9	601.8	4.4	198.7	8.1	239.7	3.7
High	Master Protein	Q3V460	Smim26	submitted name: Gene model 561, (NCBI) [OS=Mus musculus]	2.516	100	100	1.33	6.64	6.64	0.0607348	1e-17	1e-17	0	12.07	22	2	16	2	107	12	5.19	37.63					228715	ENSMUSG00000074754	mmu:228715; Q3V460			0	0		113.8		286.2		78.28
High	Master Protein	Q9D361	Snrnp48	U11/U12 small nuclear ribonucleoprotein 48 kDa protein [OS=Mus musculus]	2.483	1.921	5.126	1.31	0.94	2.36	0.0032426	0.0430072	6.65631e-06	0	10.755	12	3	17	3	337	39.4	8.65	24.42	RNA metabolism OR transcription;other metabolic processes	cytosol;nucleus	other molecular function	Pf05253	67797	ENSMUSG00000021431	mmu:67797; Q8BIU0; Q8BJ30; Q8CFF6; Q8VDQ5; Q9CSG3; Q9CVM5; Q9D361	mRNA Splicing - Minor Pathway		1	0	46.4	89.1	43.2	221.3	96.73	86.6	104.99	88.3	36.7	28.3	32.6	105.2	145.1	20.1	198.2
High	Master Protein	Q6IRU2	Tpm4	Tropomyosin alpha-4 chain [OS=Mus musculus]	2.478	1.403	2.662	1.31	0.49	1.41	6.27908e-06	0.0699039	8.23155e-07	0	132.577	58	20	475	19	248	28.5	4.68	1359.04	cell organization and biogenesis;other biological processes	cytoskeleton;other cell component	cytoskeletal activity;other molecular function	Pf00261	326618	ENSMUSG00000031799	mmu:326618; Q6IRU2	Striated Muscle Contraction; RHOV GTPase cycle; Smooth Muscle Contraction		3	0	55.7	78.1	72.7	193.5	58.78	39.16	26.93	47.88	133.1	116.4	65.1	39.5	73.6	55.1	51.4
High	Master Protein	Q6P5H2	Nes	Nestin [OS=Mus musculus]	2.473	1.331	2.382	1.31	0.41	1.25	1.19519e-07	0.0372677	1.0894e-06	0	658.511	59	79	1935	79	1864	207	4.34	5973.14	cell cycle OR cell proliferation;cell organization and biogenesis;developmental processes;other biological processes	cytoskeleton;other cell component	signal transduction activity or receptor binding;other molecular function	Pf00038	18008	ENSMUSG00000004891	A1E2I2; mmu:18008; Q6P5H2; Q80X00; Q8BPH7; Q9CV43; Q9R0C4			0	0	57.1	76	78.9	188	111.64	68.01	109.93	58.83	197	206	18.5	19.1	52.3	51	40.4
High	Master Protein	A0A1W2P6U1	Txnrd1	submitted name: Thioredoxin reductase 1, cytoplasmic [OS=Mus musculus]	2.424	100	100	1.28	6.64	6.64	0.0557139	1e-17	1e-17	0	106.533	52	9	336	1	164	18.3	8.25	869.83			other molecular function	Pf07992		ENSMUSG00000020250	A0A1W2P6U1		Oxidative stress and redox pathway	1	0		116.8		283.2		28.73		25.38
High	Master Protein	Q3TWI9	Tmem63b	CSC1-like protein 2 [OS=Mus musculus]	2.395	1.986	2.051	1.26	0.99	1.04	0.0806344	0.0790272	0.0850856	0	16.938	6	5	18	5	832	94.7	7.49	33.24	transport	plasma membrane;other membranes;cytoskeleton	transporter activity	Pf02714, Pf13967, Pf14703	224807	ENSMUSG00000036026	mmu:224807; Q3TWI9; Q6PCL2; Q6PGA4; Q8C1V5; Q8R0W7			0	0	39.8	79	92.2	189.1	64.41	57.89	65.84	50.85	45.1	25.1	41.4	57.5	25.4	32.7	108.8
High	Master Protein	O88456		Calpain small subunit 1 [OS=Mus musculus]	2.334	1.274	2.213	1.22	0.35	1.15	0.0185119	0.382976	0.0153446	0	62.97	47	8	139	8	269	28.4	5.63	374.36										0	0	60.7	77.3	81.5	180.5	68.19	69.17	61.23	53	153.2	85.2	43.5	41.8	75	108.8	42.3
High	Master Protein	Q9R1V7	Adam23	Disintegrin and metalloproteinase domain-containing protein 23 [OS=Mus musculus]	2.293	1.725	3.095	1.2	0.79	1.63	0.0522259	0.150369	0.0144264	0	15.824	6	3	22	3	829	91.5	7.68	56.18	cell adhesion;protein metabolism;other biological processes	non-structural extracellular;plasma membrane;other membranes;other cell component	other molecular function	Pf00200, Pf01421, Pf01562, Pf08516	23792	ENSMUSG00000025964	mmu:23792; Q6QDY9; Q6QDZ0; Q8CC33; Q9R1V7	LGI-ADAM interactions		1	0	50.3	86.7	64.2	198.8	22.63	85.08	27.15	61.96			131.3	141.9	104.2	98.8	83.1
High	Master Protein	Q3T9P2	Gclm	GCS light chain [OS=Mus musculus]	2.283	1.352	1.513	1.19	0.43	0.6	0.0488926	0.364475	0.166049	0	25.82	23	5	23	5	274	30.5	5.52	56.04	other metabolic processes		other molecular function				Q3T9P2			0	0	53.5	72.3	109.1	165.1	49.97	29.08	32.39	46.16	26.8		49.4	67.4	33.2	16.6	46.9
High	Master Protein	Q9JMH6	Txnrd1	Thioredoxin reductase 1, cytoplasmic [OS=Mus musculus]	2.275	100	100	1.19	6.64	6.64	1.60979e-06	1e-17	1e-17	0	392.614	61	31	1531	1	613	67	7.44	4680.59	cell cycle OR cell proliferation;other metabolic processes;stress response;developmental processes;other biological processes	cytosol;nucleus;other cell component	other molecular function	Pf02852, Pf07992	50493	ENSMUSG00000020250	mmu:50493; Q3UEB7; Q3UK84; Q8CI31; Q99P49; Q9CSV5; Q9JMH6	TP53 Regulates Metabolic Genes; Interconversion of nucleotide di- and triphosphates; Detoxification of Reactive Oxygen Species; Metabolism of ingested MeSeO2H into MeSeH	Selenium metabolism / selenoproteins; Folic acid network; Oxidative stress response; Oxidative stress and redox pathway	8	41	0.3	121.8	0.9	277	51.71	32.63	52.28	16.69	0.8	0.7	0.4	0.3	0.2	0.3	0.2
High	Master Protein	Q9DC37	Mfsd1	Major facilitator superfamily domain-containing protein 1 [OS=Mus musculus]	2.222	1.618	3.913	1.15	0.69	1.97	0.0360385	0.141611	0.000376031	0	9.028	5	2	17	2	464	51.4	8.21	35.21	transport;other biological processes	other membranes;other cytoplasmic organelle	transporter activity;other molecular function	Pf07690	66868	ENSMUSG00000027775	mmu:66868; Q3UWU0; Q8BVZ3; Q9DC37			0	0	56.1	90.7	51.5	201.7	23.89	54.53	122.29	60.76		44.7	50.5	59.3	53	42.2	27.5
High	Master Protein	P00493	Hprt1	Hypoxanthine-guanine phosphoribosyltransferase [OS=Mus musculus]	2.199	2.802	1.341	1.14	1.49	0.42	0.123015	0.0230098	0.364249	0	24.555	39	6	19	6	218	24.6	6.68	40.95	cell cycle OR cell proliferation;cell organization and biogenesis;other metabolic processes;developmental processes;other biological processes	cytosol;other cell component	other molecular function	Pf00156	15452	ENSMUSG00000025630	mmu:15452; P00493; Q545Y2	Azathioprine ADME; Purine salvage	Purine metabolism	3	0	27.5	77	126.3	169.3	52.26	56.44	70.69	92.07	57		26.7	16.5	23.8	14.6	21.1
High	Master Protein	Q9CQ80	Vps25	Vacuolar protein-sorting-associated protein 25 [OS=Mus musculus]	2.192	1.479	3.005	1.13	0.56	1.59	0.0372782	0.220245	0.00283766	0	22.565	43	6	64	6	176	20.7	6.34	170.55	protein metabolism;other metabolic processes;transport;other biological processes	other membranes;cytosol;nucleus;other cytoplasmic organelle;other cell component	other molecular function	Pf05871	28084	ENSMUSG00000078656	A2A4J9; A2A4K1; mmu:28084; Q3UBT0; Q9CQ80; Q9D167	Endosomal Sorting Complex Required For Transport (ESCRT)		1	0	58.8	87	63.5	190.7	89.44	82.2	144	53.39	20.4	19	50.6	10.4	83.5	50.1	53.4
High	Master Protein	P21107-2	Tpm3	Isoform 2 of Tropomyosin alpha-3 chain [OS=Mus musculus]	2.177	1.342	2.355	1.12	0.42	1.24	0.00163983	0.170604	0.000246762	0	106.837	47	18	598	2	248	29	4.78	1429.33							P21107-2			0	7	61.5	82.5	76.3	179.7	75.05	44.07	82.07	69.94	140.8	153.5	47.1	54.5	65	52.1	35.6
High	Master Protein	Q3TLR1	Ddx24	RNA helicase [OS=Mus musculus]	2.173	100	100	1.12	6.64	6.64	0.0859542	1e-17	1e-17	0	224.48	44	33	868	2	792	88.7	8.9	2602.85			nucleic acid binding activity;other molecular function	Pf00270, Pf00271			Q3TLR1			0	0		126.1		273.9		26.65		25.72
High	Master Protein	Q9D6V8	Paip2	Polyadenylate-binding protein-interacting protein 2 [OS=Mus musculus]	2.135	1.604	3.216	1.09	0.68	1.69	0.088383	0.254649	0.00771089	0	25.071	58	3	52	3	124	14.7	4.12	189.12	protein metabolism;other metabolic processes;other biological processes	other cell component	nucleic acid binding activity;other molecular function	Pf07145	67869	ENSMUSG00000037058	mmu:67869; Q3UBH5; Q9D6V8; Q9DAW7			0	0	56.4	90.5	60	193.1	47.9	73.42	55.07	60.39	57.3	11.8	51.4	41.7	50.9	87.9	51
High	Master Protein	Q9CSC2	Snx3	PX domain-containing protein [OS=Mus musculus]	2.124	1.539	1.531	1.09	0.62	0.61	0.16089	0.258343	0.238097	0	13.742	25	3	25	3	132	15.4	9.07	56.07			other molecular function	Pf00787			Q9CSC2			0	0	50.4	77.5	107.5	164.6	57.87	34.75	50.87	37.75	151.1		50.2	107.2		42	57.8
High	Master Protein	Q9JKC6	Cend1	Cell cycle exit and neuronal differentiation protein 1 [OS=Mus musculus]	2.08	1.299	1.368	1.06	0.38	0.45	0.123061	0.407153	0.323865	0	17.272	41	3	40	3	149	15	8.97	121.84	developmental processes;other biological processes	other membranes;mitochondrion;other cell component		Pf15677	57754	ENSMUSG00000060240	mmu:57754; Q9DBA0; Q9JKC6			0	0	57.3	74.5	113.2	154.9	96.38	43.18	91.79	63.45		74.6	93.9		28.1	355.9
High	Master Protein	Q6P069	Sri	Sorcin [OS=Mus musculus]	2.071	1.274	2.005	1.05	0.35	1	0.00368266	0.266704	0.00266611	0	41.466	46	8	140	8	198	21.6	5.59	280.45	transport;other biological processes	non-structural extracellular;plasma membrane;other membranes;cytosol;cytoskeleton;mitochondrion;ER/Golgi;nucleus;other cell component	other molecular function	Pf13405, Pf13833	109552	ENSMUSG00000003161	mmu:109552; Q3UKC5; Q6P069; Q9CR38; Q9D7V8	Stimuli-sensing channels; Ion homeostasis; Ion transport by P-type ATPases; Reduction of cytosolic Ca++ levels; Sodium/Calcium exchangers		5	0	64.2	81.8	84.5	169.4	36.61	26.96	38.34	43.46	39.3	26.6	85.4	66.5	60.6	107	64.5
High	Master Protein	Q8VIG1	Rest	RE1-silencing transcription factor [OS=Mus musculus]	2.048	1.559	3.947	1.03	0.64	1.98	0.154391	0.224331	0.00870565	0	32.904	10	7	35	7	1082	117.7	6.65	89.16	cell organization and biogenesis;protein metabolism;RNA metabolism OR transcription;other metabolic processes;stress response;developmental processes;other biological processes	cytosol;nucleus;other cell component	nucleic acid binding activity;other molecular function	Pf13909	19712	ENSMUSG00000029249	A0JNY8; mmu:19712; Q155C6; Q3U0W0; Q4VAD6; Q8VIG1; Q9CW43	HDACs deacetylate histones	SIDS susceptibility pathways; Mechanisms associated with pluripotency	3	0	61	95.1	49.3	194.6	45.35	31.43	85.92	53.62	63.1	51.3	52.8	109.7		99.4	138.4
High	Master Protein	Q3TLJ0	Capza1	F-actin-capping protein subunit alpha [OS=Mus musculus]	2.032	1.245	2.869	1.02	0.32	1.52	0.099811	0.457481	0.00457604	0	80.582	49	9	219	1	286	32.8	5.68	617.6	cell organization and biogenesis	cytoskeleton	cytoskeletal activity	Pf01267			Q3TLJ0			0	0	70.7	88	62.4	178.9	46.86	55.61	23.56		256.6	169.7	388.2	204.8	501.4	182.6
High	Master Protein	Q9JMH6-2	Txnrd1	Isoform 2 of Thioredoxin reductase 1, cytoplasmic [OS=Mus musculus]	2.024	100	2.214	1.02	6.64	1.15	0.147724	1e-17	0.15073	0	392.708	75	31	1534	1	499	54.5	6.33	4693.49							Q9JMH6-2			0	0		101.6	92.9	205.6		46.11	33.96	56.6
High	Master Protein	Q9JLM9	Grb14	Growth factor receptor-bound protein 14 [OS=Mus musculus]	2.008	1.643	2.571	1.01	0.72	1.36	0.0700091	0.152354	0.0101325	0	41.041	30	9	43	9	538	60.5	8.44	100.47	signal transduction;other biological processes	plasma membrane;other membranes;ER/Golgi;other cytoplasmic organelle;other cell component	signal transduction activity or receptor binding;other molecular function	Pf00017, Pf00169, Pf00788, Pf08947	50915	ENSMUSG00000026888	mmu:50915; Q3UI77; Q8VDI2; Q9CR03; Q9JLM9	Tie2 Signaling	EGFR1 signaling pathway; Insulin signaling	3	0	55.3	90.9	71.1	182.7	45.73	78.18	55.18	68.22	55.5	63.1	71.5	49.8	102.2	53.3	24.6
High	Master Protein	Q62507	Coch	Cochlin [OS=Mus musculus]	1.998	2.981	1.568	1	1.58	0.65	0.150963	0.0117026	0.215056	0	21.186	9	4	36	4	552	59.9	8.44	72.46	stress response;other biological processes	non-structural extracellular;extracellular matrix	other molecular function	Pf00092, Pf03815	12810	ENSMUSG00000020953	mmu:12810; Q3TAF5; Q62507; Q9QWK6			0	0	29.1	86.8	110.6	173.5	62.86	74.48	33.43	115.36		16	52.6	36.8	66.8	70	23.1
High	Master Protein	Q9WTP7	Ak3	GTP:AMP phosphotransferase AK3, mitochondrial [OS=Mus musculus]	1.991	1.529	1.261	0.99	0.61	0.33	0.0142851	0.11378	0.238767	0	37.022	44	8	86	8	227	25.4	8.84	183.53	other metabolic processes	mitochondrion;other cell component	kinase activity;other molecular function	Pf00406, Pf05191	56248	ENSMUSG00000024782	mmu:56248; Q3UDN7; Q8BGX5; Q9D7Z1; Q9DB57; Q9DBM5; Q9WTP7	Factors involved in megakaryocyte development and platelet production		1	0	50.1	76.6	120.9	152.4	65.48	80.63	41.34	64.54	167.3	127	63.8	65.9	50.6	40.4	48.6
High	Master Protein	Q8BNF3		submitted name: Uncharacterized protein [OS=Mus musculus]	1.976	2.131	1.415	0.98	1.09	0.5	0.153259	0.0941317	0.250338	0	18.359	25	3	35	3	320	34.5	6.37	155.14	protein metabolism		other molecular function	Pf00082						0	0	38.8	82.6	115.4	163.2	103.87	78.83	64.17	84.51		90.3	241.8		8.1	28.2	140
High	Master Protein	Q8K2W5	Ephx1	Epoxide hydrolase [OS=Mus musculus]	1.972	1.76	1.946	0.98	0.82	0.96	0.110633	0.0992999	0.0503763	0	265.107	63	24	931	1	455	52.5	7.88	2456.84	other metabolic processes;other biological processes	other membranes;ER/Golgi	other molecular function	Pf06441			Q8K2W5			0	0	49.9	87.8	89	173.2	26.59	62.78	0.5	45.89					75.9	138.7
High	Master Protein	P08030	Aprt	Adenine phosphoribosyltransferase [OS=Mus musculus]	1.957	1.295	3.289	0.97	0.37	1.72	0.0943392	0.389487	0.0025705	0	17.469	22	3	12	3	180	19.7	6.79	27.18	other metabolic processes;transport;other biological processes	cytosol;nucleus;other cell component	other molecular function	Pf00156	11821	ENSMUSG00000006589	mmu:11821; P08030; Q564P4; Q61319; Q6PK77; Q9DCY3	Neutrophil degranulation; Purine salvage	Purine metabolism	3	0	71.4	92.5	55	181	29.2	72.5	56.39	43.48	114.2			90.3	98.5		70.1
High	Master Protein	A0A4E9FT70	IGHG3	submitted name: IgG3 [OS=Mus musculus]	1.931	100	100	0.95	6.64	6.64	0.000131811	1e-17	1e-17	0.002	4.708	4	2	70	1	376	41.2	7.9	56.02				Pf07654			A0A4E9FT70			0	0	0.3	136.3	0.2	263.2	59.31	36.7	8.54	49.19			0.4	0.3			0.1
High	Master Protein	Q80T69	Rsbn1	Lysine-specific demethylase 9 [OS=Mus musculus]	1.902	1.246	1.417	0.93	0.32	0.5	0.231578	0.471053	0.326136	0	16.475	7	3	21	3	795	89.2	8.65	57.01	cell organization and biogenesis;protein metabolism;other metabolic processes	nucleus	other molecular function		229675	ENSMUSG00000044098	B0V3N6; B9EI66; mmu:229675; Q3UUB5; Q4VC18; Q7TNJ3; Q80T69; Q8C2Z3			0	0	63.6	79.3	106.4	150.7	52.38	26.56	50.51	42.62							102.4
High	Master Protein	P08730	Krt13	Keratin, type I cytoskeletal 13 [OS=Mus musculus]	1.898	100	6.335	0.92	6.64	2.66	0.138681	1e-17	0.000198782	0	31.32	11	7	182	2	437	47.7	4.86	353.66	cell organization and biogenesis;stress response;other biological processes	non-structural extracellular;cytoskeleton	other molecular function	Pf00038	16663	ENSMUSG00000044041	mmu:16663; P08730; Q3V176; Q6PAI1	Formation of the cornified envelope		2	0		125.1	37.5	237.4		42.79		18.33
High	Master Protein	Q61080	Foxf1	Forkhead box protein F1 [OS=Mus musculus]	1.8	1.539	3.508	0.85	0.62	1.81	0.229833	0.233332	0.0126489	0	7.839	5	1	19	1	378	39.9	9.1	63.41	cell adhesion;cell organization and biogenesis;RNA metabolism OR transcription;stress response;developmental processes;signal transduction;other biological processes	nucleus	nucleic acid binding activity;other molecular function	Pf00250	15227	ENSMUSG00000042812	B2RSC1; mmu:15227; Q61080; Q61661			0	0	65.6	101	51.8	181.7	2.39	23.64	23.01	28.74				196.6			190.1
High	Master Protein	Q8K214	Scmh1	Polycomb protein SCMH1 [OS=Mus musculus]	1.799	100	100	0.85	6.64	6.64	0.245196	1e-17	1e-17	0.001	6.29	3	1	14	1	706	78.6	9.31	45.23	cell organization and biogenesis;developmental processes;other biological processes	nucleus;other cell component	other molecular function	Pf00536, Pf02820, Pf12140, Pf17208	29871	ENSMUSG00000000085	B1AS51; mmu:29871; Q8K214; Q9JME0	RUNX1 interacts with co-factors whose precise effect on RUNX1 targets is not known; SUMOylation of DNA damage response and repair proteins; SUMOylation of chromatin organization proteins; SUMOylation of RNA binding proteins; Regulation of PTEN gene transcription; SUMOylation of transcription cofactors		6	0		142.9		257.1
High	Master Protein	G5E8R2	Tpm1	submitted name: Tropomyosin alpha-1 chain [OS=Mus musculus]	1.788	2.294	2.605	0.84	1.2	1.38	0.256899	0.0554998	0.0439964	0	101.945	57	18	619	0	248	28.7	4.78	1639.04		cytoskeleton	cytoskeletal activity	Pf00261	22003	ENSMUSG00000032366	G5E8R2			0	2	44.6	102.3	70.2	182.9	76.41	59.84	39.54	106.48	77.3
High	Master Protein	P28658	Atxn10	Ataxin-10 [OS=Mus musculus]	1.749	1.614	1.367	0.81	0.69	0.45	0.127055	0.148851	0.227037	0	85.372	41	15	146	15	475	53.7	5.25	344.22	cell organization and biogenesis;developmental processes	plasma membrane;other membranes;cytosol;other cell component	other molecular function	Pf09759	54138	ENSMUSG00000016541	mmu:54138; P28658; Q543S3; Q99LP5; Q9D1I1			0	0	53.3	86.1	110.1	150.5	73.44	44.26	56.81	72.51	126.5	88.2	17.5	20.9	90.8	56.8	46.7
High	Master Protein	A0A4E9G461	IGHG2	submitted name: IgG2 [OS=Mus musculus]	1.739	1.571	2.654	0.8	0.65	1.41	0.00516136	0.0112563	9.64387e-07	0	10.607	12	3	96	2	325	35.8	7.59	222.83				Pf07654			A0A4E9G461			0	1	63.2	99.2	65	172.6	20.01	51.14	18.51	64.94	39	47.7	33.1	40.1	59.9	52.3	40.7
High	Master Protein	Q9JJA7	Ccnl2	Cyclin-L2 [OS=Mus musculus]	1.734	3.715	1.272	0.79	1.89	0.35	0.288425	0.00192404	0.467862	0	17.324	6	2	47	2	518	58	10.18	113.6	other biological processes	nucleus;other cell component	other molecular function	Pf00134, Pf02984	56036	ENSMUSG00000029068	A2AD95; A2RSY2; mmu:56036; Q5XK66; Q60995; Q8C136; Q8CIJ8; Q99L73; Q9JJA7; Q9QXH5			0	0	24.7	91.6	124.9	158.8	69.26	48.36	46.67	40.54	25.3	22.7	20.8		30.2		34.2
High	Master Protein	Q8CFC7	Clasrp	CLK4-associating serine/arginine rich protein [OS=Mus musculus]	1.722	1.321	1.742	0.78	0.4	0.8	0.266032	0.460697	0.192934	0	23.299	12	4	17	4	668	76.8	10.36	49.29	RNA metabolism OR transcription;other metabolic processes	nucleus		Pf09750	53609	ENSMUSG00000061028	mmu:53609; Q5RKW4; Q8CFC7; Q8CFC8; Q9Z2N3		mRNA processing	1	0	67.8	89.5	88.5	154.2		23.17	26.64	40.11	159.6
High	Master Protein	Q8BM75	Arid5b	AT-rich interactive domain-containing protein 5B [OS=Mus musculus]	1.701	1.308	1.511	0.77	0.39	0.6	0.158189	0.323963	0.141875	0	68.715	19	15	124	15	1188	131.8	8.85	322.64	RNA metabolism OR transcription;other metabolic processes;developmental processes;signal transduction;other biological processes	nucleus	nucleic acid binding activity;other molecular function	Pf01388	71371	ENSMUSG00000019947	E9Q523; mmu:71371; Q8BM75; Q8C0E0; Q8K4G8; Q8K4L9; Q9CU78; Q9JIX4	HDMs demethylate histones		1	0	66.6	87.1	98.1	148.2	49.97	103.91	89.11	37.53	20.5	25.3	35.2	56.1	62.7	46.9	104.7
High	Master Protein	G5E8Z3	2310050C09Rik	submitted name: RIKEN cDNA 2310050C09 gene [OS=Mus musculus]	1.698	1.646	100	0.76	0.72	6.64	0.286992	0.167582	1e-17	0	9.299	8	2	12	2	280	29.1	8.02	28.42					66533	ENSMUSG00000090314	G5E8Z3; mmu:66533			0	0	73.5	121		205.5	20.72	30.58		61.94			178.8				133.1
High	Master Protein	Q80TB9	mKIAA1569	submitted name: MKIAA1569 protein [OS=Mus musculus]	1.675	100	1.395	0.74	6.64	0.48	0.301845	1e-17	0.470697	0	48.111	14	10	68	1	1083	119.9	7.84	195.25	cell cycle OR cell proliferation;cell organization and biogenesis;other biological processes	other cell component					Q80TB9			0	0		103.2	123.9	172.9		1.48		18.78
High	Master Protein	F7CB97	Clip1	submitted name: CAP-Gly domain-containing linker protein 1 [OS=Mus musculus]	1.663	1.385	1.835	0.73	0.47	0.88	0.309429	0.359153	0.213907	0	112.444	18	19	428	2	1182	135.9	5.25	1157.88						ENSMUSG00000049550	F7CB97			0	0	67.3	93.2	84.5	155		11.1	32.6	63.95				184.1
High	Master Protein	P70121	Zhx1	Zinc fingers and homeoboxes protein 1 [OS=Mus musculus]	1.661	1.916	2.145	0.73	0.94	1.1	0.282526	0.104637	0.0725258	0	57.438	21	10	80	10	873	97.5	5.99	209.98	RNA metabolism OR transcription;other biological processes	nucleus	nucleic acid binding activity;other molecular function	Pf00046, Pf11569, Pf18387	22770	ENSMUSG00000022361	mmu:22770; P70121; Q8BQ68; Q8C6T4; Q8CJG3			0	0	52.8	101.1	78.3	167.9	111.42	47.86	66.59	56.44	14	20.1	35.8	44.8	61.6	44.3	8.6
High	Master Protein	Q8C1Y8	Ccz1	Vacuolar fusion protein CCZ1 homolog [OS=Mus musculus]	1.658	1.732	1.35	0.73	0.79	0.43	0.297356	0.199342	0.358057	0	21.853	14	5	20	5	480	55.5	6.02	52.79	transport	other membranes;other cytoplasmic organelle;other cell component	enzyme regulator activity	Pf19031, Pf19032, Pf19033	231874	ENSMUSG00000029617	mmu:231874; Q3U891; Q8C1Y8	RAB GEFs exchange GTP for GDP on RABs		1	0	51.7	89.6	110.1	148.6	52.73	67.96	33.29	45.5	53.5	106.3	85.8	49.5	40.4	61.7	22.1
High	Master Protein	P70698	Ctps1	CTP synthase 1 [OS=Mus musculus]	1.657	1.395	1.339	0.73	0.48	0.42	0.177213	0.250119	0.257735	0	74.208	28	12	128	10	591	66.6	6.58	317.18	cell cycle OR cell proliferation;other metabolic processes	cytosol;other cell component	other molecular function	Pf00117, Pf06418	51797	ENSMUSG00000028633	mmu:51797; P70698; Q922Y4	Interconversion of nucleotide di- and triphosphates		1	2	62.2	86.7	107.4	143.7	65.99	34.56	40.95	56.17	83.6	149.4	60.6	38.9	119.9	121.1	36.7
High	Master Protein	Q3UDM3	Ptges	Glutathione transferase [OS=Mus musculus]	1.632	1.408	1.689	0.71	0.49	0.76	0.0181501	0.0679289	0.00574231	0	19.515	26	5	157	5	153	17.3	9.72	234.96		other membranes	other molecular function	Pf01124			Q3UDM3			0	0	65.9	92.8	89.7	151.5	41.84	13.51	21.23	15.89	31.5	29.9	62.7	76.9	55.7	55.4	62.9
High	Master Protein	Q8K0L9	Zbtb20	Zinc finger and BTB domain-containing protein 20 [OS=Mus musculus]	1.625	1.77	1.899	0.7	0.82	0.93	0.043531	0.0147061	0.00453396	0	119.308	42	18	302	18	741	81	6.55	822.84	RNA metabolism OR transcription;other biological processes	nucleus;other cell component	nucleic acid binding activity;other molecular function	Pf00096, Pf00651	56490	ENSMUSG00000022708	A6X916; mmu:56490; Q8K0L9; Q9DBD4; Q9QZ87			0	0	55.8	98.9	84.6	160.7	62.49	12.81	34.02	13.81	54	45.7	44.3	42.7	50.5	43.4	70.3
High	Master Protein	Q9R045	Angptl2	Angiopoietin-related protein 2 [OS=Mus musculus]	1.623	1.322	1.26	0.7	0.4	0.33	0.0072641	0.0440932	0.123457	0	183.291	57	24	979	24	493	57.1	7.75	2550.1		extracellular matrix	signal transduction activity or receptor binding	Pf00147	26360	ENSMUSG00000004105	mmu:26360; Q8BM09; Q9R045			0	0	64.8	85.7	110.4	139.1	26.46	20.27	20.22	14.14	65.2	66.2	61.2	59.4	105.8	89.2	54.3
High	Master Protein	Q9JK92	Hspb8	Heat shock protein beta-8 [OS=Mus musculus]	1.611	1.351	1.598	0.69	0.43	0.68	0.126787	0.258921	0.0965925	0	34.275	21	5	83	5	196	21.5	5.02	193.42	stress response;other biological processes	cytosol;nucleus;other cell component	other molecular function	Pf00011	80888	ENSMUSG00000041548	mmu:80888; Q9JK92	HSF1-dependent transactivation		1	0	67.9	91.8	92.5	147.8	52.65	41.76	97.49	60.47	32.2	59.9	54.6	68	16.8	16	51.5
High	Master Protein	Q9QYI6	Dnajb9	DnaJ homolog subfamily B member 9 [OS=Mus musculus]	1.607	2.193	1.404	0.68	1.13	0.49	0.269817	0.0579153	0.258521	0	39.03	27	4	39	4	222	25.6	8.28	87.96	protein metabolism;other metabolic processes;stress response;other biological processes	ER/Golgi;nucleus;other cell component	other molecular function	Pf00226	27362	ENSMUSG00000014905	mmu:27362; Q5D0C3; Q9DAW1; Q9QYI6			0	0	43.3	95	108.8	152.8	63.03	32.03	26.99	53.15	63.5	17.8	17.3	10.9	94.4	54.1	30.7
High	Master Protein	Q9DBQ7	Scyl3	Protein-associating with the carboxyl-terminal domain of ezrin [OS=Mus musculus]	1.597	3.438	2.444	0.68	1.78	1.29	0.355387	0.00213446	0.0866272	0	36.579	14	7	30	7	735	81.3	5.1	80.43	protein metabolism;other metabolic processes;stress response;developmental processes;other biological processes	other membranes;ER/Golgi;other cell component	kinase activity;other molecular function		240880	ENSMUSG00000026584	mmu:240880; Q3TRA7; Q6NY01; Q8BQC9; Q8BRJ1; Q9DBQ7			0	0	32.9	113	73.8	180.4	33.9	77.09	53.62	48.3				31.1	30.1		49.6
High	Master Protein	Q8BGR2	Lrrc8d	Volume-regulated anion channel subunit LRRC8D [OS=Mus musculus]	1.576	1.646	1.573	0.66	0.72	0.65	0.166218	0.0609992	0.0810432	0	134.75	36	24	286	23	859	98.1	7.44	670.07	cell organization and biogenesis;stress response;transport;other biological processes	plasma membrane;other membranes;ER/Golgi;other cell component	transporter activity	Pf12534, Pf13855	231549	ENSMUSG00000046079	mmu:231549; Q3UVA9; Q8BGR2; Q8CI13	Miscellaneous transport and binding events		1	1	58.1	95.6	95.8	150.6	34.48	34.18	44.92	45.3	89.2	74.1	38.8	45.4	61.1	52.6	56.5
High	Master Protein	Q3TMM5	Nono	submitted name: Uncharacterized protein [OS=Mus musculus]	1.574	1.342	1.684	0.65	0.42	0.75	0.243395	0.270384	0.0789909	0	249.1	56	24	1560	2	473	54.5	8.79	3588.58	other biological processes	nucleus	nucleic acid binding activity	Pf00076, Pf08075			Q3TMM5			0	0	70.1	94	87.9	148	2.56	3.55	16.43		345.1		357.8
High	Master Protein	A0A0A0MQA5	Tuba4a	Tubulin alpha chain [OS=Mus musculus]	1.572	1.364	1.881	0.65	0.45	0.91	0.0180796	0.117652	0.00115532	0	285.777	68	22	2960	6	477	52.9	5.19	9539.37	cell organization and biogenesis;other biological processes	cytoskeleton;other cell component	cytoskeletal activity;other molecular function	Pf00091, Pf03953		ENSMUSG00000026202	A0A0A0MQA5			0	0	70.8	96.6	80.7	151.8	37.46	25.48	26.73	16.2	70.7	69.4	41.1	41.5	88.8	85	56.2
High	Master Protein	Q8CD15	Riox2	Ribosomal oxygenase 2 [OS=Mus musculus]	1.556	1.298	1.365	0.64	0.38	0.45	0.0874372	0.225901	0.0917118	0	89.59	34	12	275	12	465	53.5	6.38	839.46	cell cycle OR cell proliferation;protein metabolism;RNA metabolism OR transcription;other metabolic processes;other biological processes	cytosol;nucleus;other cell component	other molecular function	Pf08007, Pf20514	67014	ENSMUSG00000022724	mmu:67014; Q8CD15; Q8QZX1; Q9CQ03	HDMs demethylate histones		1	0	69	89.6	102.1	139.4	44.46	44.08	47.8	19.25	67.3	55	53.3	36.6	48.3	44.1	98.6
High	Master Protein	Q9JI90	Rnf14	E3 ubiquitin-protein ligase RNF14 [OS=Mus musculus]	1.556	1.801	3.725	0.64	0.85	1.9	0.381614	0.15705	0.00856751	0	11.207	6	3	30	3	485	54.9	4.7	61.57	protein metabolism;other metabolic processes;other biological processes	cytosol;nucleus;other cell component	other molecular function	Pf01485, Pf05773	56736	ENSMUSG00000060450	mmu:56736; Q7TPR0; Q9D0L2; Q9D6N2; Q9D6Z8; Q9JI89; Q9JI90	Antigen processing: Ubiquitination & Proteasome degradation		1	0	62.9	113.3	47.4	176.4	35.6	61.84	29.62	47.6	102	40.7	41.8		41	52.3
High	Master Protein	Q9JJD0	Thap11	THAP domain-containing protein 11 [OS=Mus musculus]	1.536	1.72	1.47	0.62	0.78	0.56	0.35101	0.131916	0.210728	0	13.532	11	3	79	3	305	33.3	8.82	157.51	cell cycle OR cell proliferation;RNA metabolism OR transcription;other metabolic processes;developmental processes;other biological processes	cytosol;nucleus	nucleic acid binding activity;other molecular function	Pf05485	59016	ENSMUSG00000036442	mmu:59016; Q3TCZ5; Q99KZ0; Q9JJD0		Mechanisms associated with pluripotency	1	0	55.9	96.1	100.4	147.6	69.36	51.04	40.03	33.86	31.9	34.3	26.3	68.4	32.7	40.2	119.3
High	Master Protein	Q9ERJ0		submitted name: Gag protein [OS=Mus musculus]	1.535	2.179	5.229	0.62	1.12	2.39	0.377274	0.0567684	0.00100603	0	8.933	24	2	16	1	82	9.5	9.44	42.1										0	0	55.9	121.7	35.7	186.7		60.67	10.87	40.59
High	Master Protein	Q8K3K8	Optn	Optineurin [OS=Mus musculus]	1.534	1.873	2.864	0.62	0.91	1.52	0.441726	0.145	0.0230165	0	13.085	7	4	12	4	584	67	5.26	18.8	cell organization and biogenesis;other metabolic processes;stress response;transport;other biological processes	cytosol;ER/Golgi;nucleus;other cytoplasmic organelle;other cell component	other molecular function	Pf11577, Pf16516, Pf18414	71648	ENSMUSG00000026672	A2ASP3; mmu:71648; Q8K3K8	TBC/RABGAPs; Regulation of PLK1 Activity at G2/M Transition; Regulation of TNFR1 signaling; TNFR1-induced NFkappaB signaling pathway		4	0	59.3	111	59.5	170.3	17.03	62.51	30.64	57.83	77.8	72.6				51.5
High	Master Protein	P21981	Tgm2	Protein-glutamine gamma-glutamyltransferase 2 [OS=Mus musculus]	1.529	1.31	1.318	0.61	0.39	0.4	0.0353831	0.119672	0.0940967	0	255.674	59	27	796	27	686	77	5.1	2348.29	cell organization and biogenesis;protein metabolism;other metabolic processes;transport;developmental processes;signal transduction;other biological processes	non-structural extracellular;extracellular matrix;plasma membrane;other membranes;cytosol;mitochondrion;ER/Golgi;nucleus;other cell component	other molecular function	Pf00868, Pf00927, Pf01841	21817	ENSMUSG00000037820	mmu:21817; O88901; P21981; Q3TLV2; Q8C217; Q91VG9; Q9R1F7			0	0	68.6	89.8	104.2	137.3	134.72	58.26	111.68	36.69	406.1	385.9	54.1	55.2	35.3	33.1	31.1
High	Master Protein	H7BX99	F2	Prothrombin [OS=Mus musculus]	1.514	2.222	2.233	0.6	1.15	1.16	0.383817	0.0570575	0.0512578	0	24.296	7	4	22	4	617	70.2	6.43	51.95	protein metabolism;stress response	non-structural extracellular	other molecular function	Pf00051, Pf00089, Pf00594, Pf09396		ENSMUSG00000027249	H7BX99			0	0	49.4	109.8	74.5	166.3	48.6	34.19	48.56	51.57	95.2	40	97.3	86.8	43.2	35.6	31.3
High	Master Protein	Q8VBU8	Banp	Protein BANP [OS=Mus musculus]	1.51	1.348	1.57	0.59	0.43	0.65	0.4031	0.372677	0.25594	0	16.694	9	4	57	4	548	59.6	5.1	137.4	cell cycle OR cell proliferation;cell organization and biogenesis;other biological processes	nucleus	nucleic acid binding activity;other molecular function	Pf10523	53325	ENSMUSG00000025316	mmu:53325; O88973; Q3U4R5; Q8VBU8; Q91YZ1; Q9ES51	Regulation of TP53 Activity through Association with Co-factors		1	0	70.4	94.9	91.3	143.3	34.03	32.87	37.23	12.15	93.9		46.3	72.6	53.4	72.3	52.2
High	Master Protein	Q9JMB0	Gkap1	G kinase-anchoring protein 1 [OS=Mus musculus]	1.501	1.412	1.482	0.59	0.5	0.57	0.220706	0.202181	0.168246	0	59.073	33	10	92	10	366	41.7	8.82	262.87	signal transduction;other biological processes	ER/Golgi	other molecular function		56278	ENSMUSG00000021552	mmu:56278; Q9CUD8; Q9JMB0			0	0	67.1	94.8	96	142.2	37.93	45.67	41.1	46.49	74.4	46.8	41	89.6	66.2	49	67.7
High	Master Protein	B2RXW7	C4b	C4a anaphylatoxin [OS=Mus musculus]	1.478	5.187	8.205	0.56	2.38	3.04	0.394245	0.000199058	3.08508e-05	0	16.994	2	3	30	3	1738	192.8	7.47	45.17	stress response;other biological processes	non-structural extracellular;other cell component	enzyme regulator activity	Pf00207, Pf01759, Pf01821, Pf01835, Pf07677, Pf07678, Pf07703, Pf17791			B2RXW7			0	0	27.1	140.3	25.3	207.4	56.79	17.92	18.19	24.5				12.2	41.9	9.2	31
High	Master Protein	Q3TUF3	Calu	Calumenin [OS=Mus musculus]	1.475	1.252	1.728	0.56	0.32	0.79	0.104302	0.28192	0.0129486	0	255.614	69	19	970	2	315	37	4.67	3298.44		non-structural extracellular;other membranes;cytosol;ER/Golgi;other cell component	other molecular function	Pf13202, Pf13833	12321		mmu:12321; Q3TUF3			0	0	77.4	96.9	82.7	142.9	27.37	58.96	27.67	19.73	79.9	79.5	76.9	67	103.3	95.1	51.6
High	Master Protein	Q9QWL7	Krt17	Keratin, type I cytoskeletal 17 [OS=Mus musculus]	1.47	1.332	1.433	0.56	0.41	0.52	0.38869	0.364942	0.221694	0	46.712	21	10	200	1	433	48.1	5.06	369.44	cell organization and biogenesis;other biological processes	plasma membrane;cytoskeleton;other cell component	other molecular function	Pf00038	16667	ENSMUSG00000035557	A2A4G6; mmu:16667; Q61783; Q9QWL7	Formation of the cornified envelope	EGFR1 signaling pathway	3	1	70.7	94.2	96.6	138.5	41.34	38.28	53.1	62.4	136.9	79.7	67.5	174.9	75.7		98.8
High	Master Protein	Q6ZQH4	Rrp1b	submitted name: MKIAA0179 protein [OS=Mus musculus]	1.465	1.549	100	0.55	0.63	6.64	0.473235	0.284215	1e-17	0	187.271	51	28	568	1	640	70.8	9.74	1478.85	RNA metabolism OR transcription;other metabolic processes	other cell component		Pf05997			Q6ZQH4			0	0	83	128.6		188.4		60.16		42.12		260.3
High	Master Protein	Q3TWV0	Vim	Vimentin [OS=Mus musculus]	1.465	1.356	2.081	0.55	0.44	1.06	0.0294276	0.0177574	2.91504e-05	0	761.319	82	60	21508	1	466	53.6	5.16	62033.2		plasma membrane;other membranes;cytoskeleton;nucleus		Pf00038, Pf04732			Q3TWV0			0	3	75.5	102.4	72.1	150	53.79	69.57	49.02	57.13	34.2	63.7	64.9	179.4	70.3	119.5	64.8
High	Master Protein	F6U6X3	Dyrk1a	Dual-specificity kinase [OS=Mus musculus]	1.448	2.256	1.275	0.53	1.17	0.35	0.341236	0.0170941	0.300194	0	29.956	12	7	35	7	725	81.5	8.79	82.35	protein metabolism;other metabolic processes		kinase activity;other molecular function	Pf00069	13548	ENSMUSG00000022897	F6U6X3		Hedgehog signaling pathway	1	0	44	99.3	112.8	143.8	71.1	44.36	58.28	235.32	39.3	5.6	14.9	23.8	20.3	5.7	37.2
High	Master Protein	Q7TQI8	Tspyl2	Testis-specific Y-encoded-like protein 2 [OS=Mus musculus]	1.445	1.37	1.297	0.53	0.45	0.37	0.446499	0.370764	0.596469	0.002	4.926	2	1	19	1	677	77.6	4.75	19.83	cell cycle OR cell proliferation;cell organization and biogenesis;other biological processes	nucleus;other cell component	other molecular function	Pf00956	52808	ENSMUSG00000041096	mmu:52808; Q6WRI3; Q7TQI8; Q9CU22			0	0	68.1	93.3	103.9	134.8	42.18	40.13	16.92	14.87	105.3
High	Master Protein	Q4VC33	Maea	E3 ubiquitin-protein transferase MAEA [OS=Mus musculus]	1.427	1.686	1.731	0.51	0.75	0.79	0.248256	0.0780255	0.0847138	0	46.404	32	10	75	10	396	45.3	8.69	212.47	cell adhesion;cell cycle OR cell proliferation;cell organization and biogenesis;protein metabolism;other metabolic processes;other biological processes	plasma membrane;other membranes;cytoskeleton;nucleus;other cell component	cytoskeletal activity;other molecular function	Pf10607	59003	ENSMUSG00000079562	mmu:59003; Q3TFH0; Q3U7T6; Q4VC33; Q5XKE6; Q8BPI3; Q8BSA1; Q9JK49			0	0	61.7	104	85.8	148.5	33.66	36.59	58.46	44.39	61.5	41	53.8	64.3	36.9	40.1	74.3
High	Master Protein	F8VQ05	Fryl	submitted name: FRY-like transcription coactivator [OS=Mus musculus]	1.423	1.263	1.258	0.51	0.34	0.33	0.0784493	0.219111	0.126875	0	181.131	19	37	390	37	3007	337.6	5.63	905.73	cell organization and biogenesis;developmental processes;other biological processes	other cell component		Pf14222, Pf14225, Pf14228, Pf19421	72313	ENSMUSG00000070733	F8VQ05; mmu:72313			0	0	72.9	92	104.1	131	31.93	33.33	10.53	29.44	69.7	70.9	67.3	62.8	72.6	52.5	90.2
High	Master Protein	A2IXM7		submitted name: Anti-CD30 moab Ki-4 scFv [OS=Mus musculus]	1.416	1.591	1.992	0.5	0.67	0.99	0.191599	0.0541676	0.0133875	0.001	5.559	9	2	47	2	243	26.2	8.9	65.13				Pf07686						0	0	67	106.5	75.7	150.8	77.22	44.79	37.44	12	13.5	14.1	61.7	67.8	22.7	26.4	117.1
High	Master Protein	B2RUA5	Ppp6r1	submitted name: SAPS domain family, member 1 [OS=Mus musculus]	1.409	1.307	1.484	0.49	0.39	0.57	0.0678556	0.12386	0.0206075	0	46.163	18	9	73	8	856	94.5	4.64	215.69	other biological processes		other molecular function	Pf04499			B2RUA5			0	0	74.2	97	92.1	136.7	38.09	49.49	12.63	18.35	49	47.7	85.4	68.6	53.6	48.1	97.1
High	Master Protein	P31324	Prkar2b	cAMP-dependent protein kinase type II-beta regulatory subunit [OS=Mus musculus]	1.405	1.929	2.579	0.49	0.95	1.37	0.22343	0.0111317	0.00174277	0	57.428	27	8	166	7	416	46.1	4.98	422.23	other metabolic processes;other biological processes	plasma membrane;other membranes;cytoskeleton;other cell component	other molecular function	Pf00027, Pf02197	19088	ENSMUSG00000002997	B1B199; mmu:19088; P31324; Q3UTZ1; Q80ZM4; Q8BRZ7	Anchoring of the basal body to the plasma membrane; Factors involved in megakaryocyte development and platelet production; Regulation of PLK1 Activity at G2/M Transition; Loss of Nlp from mitotic centrosomes; Recruitment of mitotic centrosome proteins and complexes; Recruitment of NuMA to mitotic centrosomes; AURKA Activation by TPX2; Hedgehog 'off' state; DARPP-32 events; Vasopressin regulates r…	G protein signaling pathways; Myometrial relaxation and contraction pathways; Calcium regulation in cardiac cells	18	1	59.8	115.3	62.8	162	66.48	68.64	21.02	33.25	58.4	45.1	36.4	25.2	16.1	57.3	82.9
High	Master Protein	P01872	Ighm	Immunoglobulin heavy constant mu [OS=Mus musculus]	1.404	16.373	30.295	0.49	4.03	4.92	0.058199	1e-17	1e-17	0	41.009	28	9	102	9	454	49.9	7.01	243.89	cell cycle OR cell proliferation;cell organization and biogenesis;protein metabolism;other metabolic processes;stress response;transport;signal transduction;other biological processes	non-structural extracellular;plasma membrane;other membranes;cytosol;other cell component	signal transduction activity or receptor binding;nucleic acid binding activity;other molecular function	Pf07654			P01872; P01873	Cell surface interactions at the vascular wall; CD22 mediated BCR regulation; Antigen activates B Cell Receptor (BCR) leading to generation of second messengers		3	0	9.7	159.3	7.4	223.6	40.96	15.93	46.45	17.76	8.8	9	5.6	5.5	15.1	19.6	9.7
High	Master Protein	Q9DB28	Pop5	Ribonuclease P/MRP protein subunit POP5 [OS=Mus musculus]	1.402	1.349	2.024	0.49	0.43	1.02	0.503636	0.402991	0.0931726	0	10.548	14	2	14	2	169	19.3	7.9	31.94	RNA metabolism OR transcription;other metabolic processes	nucleus;other cell component	nucleic acid binding activity;other molecular function	Pf01900	117109	ENSMUSG00000060152	mmu:117109; Q9CSC3; Q9CSL4; Q9DB28			0	0	77.3	104.3	72.2	146.2		19.71		19.68
High	Master Protein	O88852	Tspyl1	Testis-specific Y-encoded-like protein 1 [OS=Mus musculus]	1.401	1.334	1.719	0.49	0.42	0.78	0.326638	0.275337	0.0879068	0	36.177	31	7	122	7	379	43	8.16	330.72	cell organization and biogenesis	nucleus;other cell component	other molecular function	Pf00956	22110	ENSMUSG00000047514	mmu:22110; O88852; Q3TKW0			0	0	75.6	100.9	82.2	141.3	38.01	39.67	14.47	17.64	48.4	154.9	60.7	88.2	69	73.6	80.5
High	Master Protein	Q9D0D3	Mtpap	Poly(A) RNA polymerase, mitochondrial [OS=Mus musculus]	1.399	2.902	4.16	0.48	1.54	2.06	0.0598302	8.29276e-09	4.25016e-12	0	93.764	35	13	395	13	585	65.2	8.88	1156.22	RNA metabolism OR transcription;other metabolic processes	nucleus;other cell component	nucleic acid binding activity;other molecular function	Pf17797	67440	ENSMUSG00000024234	mmu:67440; Q3UXJ1; Q8C651; Q9D0D3			0	0	44.7	129.9	43.7	181.7	18.35	16.95	20.09	17.91	27.8	35.7	38.2	45.7	30.2	44.6	39.5
High	Master Protein	P62305	Snrpe	Small nuclear ribonucleoprotein E [OS=Mus musculus]	1.384	1.472	1.502	0.47	0.56	0.59	0.12137	0.0710563	0.0274969	0	35.757	52	3	167	3	92	10.8	9.44	451.25	cell organization and biogenesis;RNA metabolism OR transcription;other metabolic processes	cytosol;nucleus;other cell component	nucleic acid binding activity;other molecular function	Pf01423	20643	ENSMUSG00000090553	mmu:20643; P08578; P62305; Q15498	snRNP Assembly; mRNA Splicing - Major Pathway; RNA Polymerase II Transcription Termination; mRNA Splicing - Minor Pathway; SLBP independent Processing of Histone Pre-mRNAs; SLBP Dependent Processing of Replication-Dependent Histone Pre-mRNAs	mRNA processing	7	0	68.2	100.4	92.5	138.9	30.98	23.05	18.36	21.61	50.4	46.2	74.5	65.8	58.7	65.8	116.5
High	Master Protein	Q9Z1R9	Prss1	submitted name: Protease, serine 1 (trypsin 1) [OS=Mus musculus]	1.383	1.252	1.794	0.47	0.32	0.84	0.0660266	0.0763938	0.000633259	0	18.86	8	1	229	1	246	26.1	4.94	740.16	protein metabolism	non-structural extracellular	other molecular function	Pf00089	114228	ENSMUSG00000062751	mmu:114228; Q9Z1R9	Neutrophil degranulation; Antimicrobial peptides; Collagen degradation; Alpha-defensins; Activation of Matrix Metalloproteinases		5	0	80.8	101.2	78	140	13.55	18.54	9.15	42.03	79.8	59.3	80.5	75.4	92.6	71.8	79.2
High	Master Protein	Q9D1I2	Card19	Caspase recruitment domain-containing protein 19 [OS=Mus musculus]	1.382	1.506	1.682	0.47	0.59	0.75	0.201819	0.0650723	0.0157233	0	46.284	55	10	244	10	183	20.9	8.03	548.58	other biological processes	other membranes;mitochondrion;ER/Golgi		Pf00619	68480	ENSMUSG00000037960	mmu:68480; Q3U3Y9; Q9D1I2			0	0	68.7	103.4	85	142.9	29.93	33.61	20.45	9.93	38.6	58.7	76.1	92.2	40.5	40.3	72.1
High	Master Protein	Q9Z1Z0	Uso1	General vesicular transport factor p115 [OS=Mus musculus]	1.381	1.287	1.375	0.47	0.36	0.46	0.191009	0.232221	0.0824762	0	75.513	24	15	163	15	959	106.9	4.93	391.99	cell organization and biogenesis;transport;signal transduction;other biological processes	other membranes;cytosol;ER/Golgi;nucleus;other cell component		Pf04869, Pf04871, Pf18770	56041	ENSMUSG00000029407	mmu:56041; Q3T9L9; Q3TH58; Q3U1C7; Q3UMW6; Q91WE7; Q99JZ5; Q9Z1Z0	COPI-mediated anterograde transport; COPII-mediated vesicle transport		2	0	74.7	96.1	96.5	132.7	40.81	37.39	25.84	33.85	151.8	136.4	84.7	69.7	71.9	69.9	60.3
High	Master Protein	Q3U1T3	Brms1l	Breast cancer metastasis-suppressor 1-like protein [OS=Mus musculus]	1.378	1.349	1.894	0.46	0.43	0.92	0.24234	0.184124	0.0180009	0	42.428	31	10	109	10	323	37.6	5.15	268.62	protein metabolism;other metabolic processes;other biological processes	nucleus	other molecular function	Pf08598	52592	ENSMUSG00000012076	mmu:52592; Q3U1T3; Q8JZX8			0	0	77.1	104	75.7	143.3	37.25	41.31	27.22	34.73	81.8	106.4	86	55.2	67.3	45	128.1
High	Master Protein	E9QQ10	Akap9	submitted name: A-kinase anchor protein 9 [OS=Mus musculus]	1.376	6.268	9.537	0.46	2.65	3.25	0.0712384	1e-17	1e-17	0	316.905	25	68	433	3	3779	433.9	5.03	1206.85	cell organization and biogenesis;signal transduction;other biological processes	plasma membrane;other membranes;cytoskeleton;ER/Golgi;other cell component	other molecular function	Pf10495	100986	ENSMUSG00000040407	E9QQ10; mmu:100986		G protein signaling pathways	1	49	23.8	149.2	21.5	205.4	25.79	16.17	23.28	17.29	23.3	27.9	13.2	12.4	22.8	27.6	23.3
High	Master Protein	Q8R2W6	Rbm28	submitted name: RNA binding motif protein 28 [OS=Mus musculus]	1.37	1.278	1.514	0.45	0.35	0.6	0.341333	0.329001	0.1366	0	134.905	36	19	610	1	500	56.3	9.64	1516.96			nucleic acid binding activity	Pf00076			Q8R2W6			0	0	77.1	98.6	89.2	135.1	12.42	43.5	34.69	27.84	108.1	93.2					79.1
High	Master Protein	Q8BSH3	Tpm1	submitted name: Tropomyosin alpha-1 chain [OS=Mus musculus]	1.37	3.16	4.015	0.45	1.66	2.01	0.149619	1.26049e-06	7.28263e-08	0	170.757	58	26	841	2	284	32.7	4.74	2337.37		cytoskeleton	cytoskeletal activity	Pf00261		ENSMUSG00000032366	Q8BSH3			0	1	41.8	132.1	45.1	181	45.03	33.18	17.28	39.08	92.7	81.3	45	40.8	59.1	62.4	31.5
High	Master Protein	A0A338P697	Yeats2	submitted name: YEATS domain-containing protein 2 [OS=Mus musculus]	1.368	1.586	2.429	0.45	0.67	1.28	0.609816	0.235981	0.062261	0	45.636	12	10	56	10	1369	144.7	9.03	144.7	other biological processes	nucleus		Pf03366		ENSMUSG00000041215	A0A338P697			0	0	70.8	112.3	63.3	153.7	57.01	49.85	65.49	58.1	53.8	21.9	27.6	85	42.9	54	122.4
High	Master Protein	Q3TAH3	Npm3	Nucleoplasmin domain-containing protein [OS=Mus musculus]	1.367	1.258	1.318	0.45	0.33	0.4	0.202039	0.258272	0.134623	0	63.481	52	4	236	4	175	19	4.82	790.55		nucleus		Pf03066			Q3TAH3			0	0	75.7	95.3	98.8	130.2	20.08	31.23	26.51	21.75	98.5	73.5	51.5	54	92.2	69.5	86.9
High	Master Protein	Q9D6F9	Tubb4a	Tubulin beta-4A chain [OS=Mus musculus]	1.362	1.344	1.989	0.45	0.43	0.99	0.206591	0.166079	0.0020526	0	342.283	62	21	2221	2	444	49.6	4.88	6045.86	cell cycle OR cell proliferation;cell organization and biogenesis;other biological processes	cytoskeleton;other cell component	cytoskeletal activity;other molecular function	Pf00091, Pf03953	22153	ENSMUSG00000062591	mmu:22153; Q62364; Q80Y54; Q9D6F9	MHC class II antigen presentation; COPI-dependent Golgi-to-ER retrograde traffic; Kinesins; COPI-mediated anterograde transport; Separation of Sister Chromatids; Anchoring of the basal body to the plasma membrane; Resolution of Sister Chromatid Cohesion; Regulation of PLK1 Activity at G2/M Transition; Loss of Nlp from mitotic centrosomes; Recruitment of mitotic centrosome proteins and complexes; …	Exercise-induced circadian regulation	29	0	78.5	105.5	72.3	143.7	34.88	32.04	44	34.53	82.7	69.6	64.7	52.8	84.1	69.3	91.6
High	Master Protein	Q920D3	Med28	Mediator of RNA polymerase II transcription subunit 28 [OS=Mus musculus]	1.356	1.896	1.457	0.44	0.92	0.54	0.448726	0.0717647	0.202198	0	25.618	39	5	34	5	178	19.5	5.58	83.45	cell organization and biogenesis;RNA metabolism OR transcription;other metabolic processes;other biological processes	other membranes;cytoskeleton;nucleus	cytoskeletal activity	Pf11594	66999	ENSMUSG00000015804	mmu:66999; Q3U4G7; Q920D3; Q9CQF2			0	0	55.3	104.9	97.6	142.2	84.93	47.37	83.07	35.41			21.8	7.1	60.2	39.4	72.8
High	Master Protein	D3Z7P3-2	Gls	Isoform 2 of Glutaminase kidney isoform, mitochondrial [OS=Mus musculus]	1.354	1.705	2.493	0.44	0.77	1.32	0.512458	0.154159	0.0309846	0	173.231	48	20	262	2	603	66	8.12	828.23							D3Z7P3-2			0	0	67.3	114.8	62.3	155.5	100.55	105.68	0.94	61.24	149.1	311.3	20.4	39.2	311.1	121.7	54.8
High	Master Protein	Q91VX2	Ubap2	Ubiquitin-associated protein 2 [OS=Mus musculus]	1.354	1.246	1.364	0.44	0.32	0.45	0.388635	0.366286	0.257589	0	102.898	28	17	215	17	1132	117.9	7.72	585.64		nucleus;other cell component		Pf12478	68926	ENSMUSG00000028433	mmu:68926; Q812D6; Q91VX2; Q99K40			0	0	77.4	96.4	95.7	130.5	66.32	55.34	81.52	50.81	120	170.8	24.9	24	107.3	138.8	74.7
High	Master Protein	Q8C547	Heatr5b	HEAT repeat-containing protein 5B [OS=Mus musculus]	1.353	2.002	2.282	0.44	1	1.19	0.21934	0.00456791	0.000287042	0	87.54	13	15	169	15	2070	224.2	7.14	490.09	transport;other biological processes	cytosol;nucleus;other cell component		Pf20210	320473	ENSMUSG00000039414	mmu:320473; Q3TPS4; Q5DTY0; Q5PRF1; Q8C547; Q8C6W1; Q8C773			0	0	58	116.1	68.8	157.1	19.75	17.29	21.48	26.38	50.9	39.5	48.9	39.8	71.1	63	55.4
High	Master Protein	Q8R2L5	Mrps18c	28S ribosomal protein S18c, mitochondrial [OS=Mus musculus]	1.351	2.515	3.419	0.43	1.33	1.77	0.568517	0.0451928	0.0150906	0	12.655	20	2	46	2	143	16.3	9.41	116.36	protein metabolism;other metabolic processes	other membranes;mitochondrion;translational apparatus	nucleic acid binding activity;other molecular function	Pf01084	68735	ENSMUSG00000016833	mmu:68735; Q3UKN5; Q8R2L5; Q9D100	Mitochondrial translation elongation; Mitochondrial translation termination		2	0	50.6	127.2	50.3	171.9	95.45	62.84	67.42	45.78	21.4	9.2	17.2	65.4	26.1	21.8	156.7
High	Master Protein	Q99PU7	Bap1	Ubiquitin carboxyl-terminal hydrolase BAP1 [OS=Mus musculus]	1.347	2.321	1.535	0.43	1.21	0.62	0.6213	0.0423062	0.30969	0	16.931	7	4	21	4	728	80.4	6.77	49.38	cell cycle OR cell proliferation;cell organization and biogenesis;protein metabolism;other metabolic processes;developmental processes;other biological processes	cytosol;nucleus;other cell component	nucleic acid binding activity;other molecular function	Pf01088, Pf18031	104416	ENSMUSG00000021901	mmu:104416; Q3TCR6; Q6ZQE6; Q99PU7	UCH proteinases; Recruitment and ATM-mediated phosphorylation of repair and signaling proteins at DNA double strand breaks		2	0	47.1	109.4	96.1	147.4	58.19	41.93	66.81	52.7							28.7
High	Master Protein	B1AX39	Zcchc7	Zinc finger CCHC domain-containing protein 7 [OS=Mus musculus]	1.344	1.493	1.276	0.43	0.58	0.35	0.593768	0.303665	0.457758	0	8.906	7	3	13	3	541	63	8.62	22.92	RNA metabolism OR transcription;other metabolic processes	cytosol;nucleus	nucleic acid binding activity;other molecular function	Pf00098	319885	ENSMUSG00000035649	B1AX39; mmu:319885; Q3TZN5; Q8C915; Q9CYZ9			0	0	65.9	98.4	103.6	132.2	40.99	57.17	95.08	54.06					119.1	185.6	72.8
High	Master Protein	Q9DA19	Cir1	Corepressor interacting with RBPJ 1 [OS=Mus musculus]	1.34	100	100	0.42	6.64	6.64	0.644966	1e-17	1e-17	0	7.181	3	1	14	1	450	51.8	9.92	35.5	RNA metabolism OR transcription;other metabolic processes;developmental processes;other biological processes	cytoskeleton;nucleus;other cell component	other molecular function	Pf10197	66935	ENSMUSG00000041777	mmu:66935; Q3V2N9; Q4KL44; Q52KL9; Q5FW66; Q9DA19		Delta-Notch signaling pathway; Notch signaling pathway	2	0		170.9		229.1				36.52
High	Master Protein	E0CZ07	Mcoln1	submitted name: Mucolipin-1 [OS=Mus musculus]	1.33	1.599	1.853	0.41	0.68	0.89	0.554813	0.252483	0.184597	0	10.436	42	3	26	3	90	10.2	9.54	65.67	transport		transporter activity			ENSMUSG00000004567	E0CZ07			0	0	68.1	108.9	78.2	144.9	32.82	47.02	28.7	38.15				88
High	Master Protein	Q9DCM7	Nacc2	Nucleus accumbens-associated protein 2 [OS=Mus musculus]	1.323	1.312	2.366	0.4	0.39	1.24	0.593234	0.455373	0.0825887	0	25.105	11	4	88	3	586	63.2	5.9	235.23	cell organization and biogenesis;RNA metabolism OR transcription;other biological processes	mitochondrion;nucleus;other cell component	nucleic acid binding activity;other molecular function	Pf00651, Pf10523	67991	ENSMUSG00000026932	mmu:67991; Q3TZD3; Q8VDF8; Q9DCM7			0	0	83.6	109.7	61.4	145.2	56.31	61.35	49.32	53.95					8.7	88.7	112.5
High	Master Protein	Q3TMX6	Farsb	Phenylalanyl-tRNA synthetase beta subunit [OS=Mus musculus]	1.315	2.255	2.593	0.39	1.17	1.37	0.637516	0.053157	0.0355431	0	168.377	54	22	835	1	536	59.7	8.27	2358.06	protein metabolism;RNA metabolism OR transcription;other metabolic processes	other cell component	nucleic acid binding activity;other molecular function	Pf03483, Pf03484, Pf17759			Q3TMX6			0	0	54.3	122.5	62.1	161.1				30.27
High	Master Protein	Q8VHR5	Gatad2b	Transcriptional repressor p66-beta [OS=Mus musculus]	1.315	1.369	1.353	0.39	0.45	0.44	0.177963	0.124177	0.0798552	0	113.674	42	17	406	17	594	65.4	9.7	1176.16	cell organization and biogenesis;protein metabolism;other metabolic processes;other biological processes	nucleus;other cell component	nucleic acid binding activity;other molecular function	Pf00320, Pf16563	229542	ENSMUSG00000042390	mmu:229542; Q8C9Q3; Q8VHR5	HDACs deacetylate histones; Regulation of TP53 Activity through Acetylation; RNA Polymerase I Transcription Initiation; Regulation of PTEN gene transcription	Mechanisms associated with pluripotency	5	0	72.7	99.6	96.7	130.9	33.04	14.08	25.39	19.27	56.5	52.6	68	68.7	62.2	69.4	126
High	Master Protein	Q8C863	Itch	E3 ubiquitin-protein ligase Itchy [OS=Mus musculus]	1.308	2.241	2.572	0.39	1.16	1.36	0.608236	0.0498238	0.0263252	0	28.507	11	6	24	6	864	98.9	6.28	59.87	cell cycle OR cell proliferation;protein metabolism;other metabolic processes;stress response;developmental processes;other biological processes	plasma membrane;other membranes;cytosol;nucleus;other cytoplasmic organelle;other cell component	signal transduction activity or receptor binding;other molecular function	Pf00168, Pf00397, Pf00632	16396	ENSMUSG00000027598	mmu:16396; O54971; Q8C863	Hedgehog 'on' state; Antigen processing: Ubiquitination & Proteasome degradation; Degradation of GLI1 by the proteasome; RUNX1 regulates transcription of genes involved in differentiation of HSCs; NOD1/2 Signaling Pathway; Regulation of necroptotic cell death; Downregulation of ERBB4 signaling; Activated NOTCH1 Transmits Signal to the Nucleus	Delta-Notch signaling pathway; EGFR1 signaling pathway	10	0	54.7	122.6	62.4	160.3	76.48	74	226.45	43.89	24.9	71.1	76.8	14	50.8	95.5	13.4
High	Master Protein	Q9Z1K5	Arih1	E3 ubiquitin-protein ligase ARIH1 [OS=Mus musculus]	1.288	2.014	1.809	0.36	1.01	0.86	0.242653	0.00170239	0.00742039	0	103.745	45	16	293	16	555	64	5.08	718.96	protein metabolism;other metabolic processes;other biological processes	nucleus;other cell component	other molecular function	Pf01485, Pf19422	23806	ENSMUSG00000025234	E9Q1X3; mmu:23806; Q6PF92; Q8CFJ4; Q9Z1K5	ISG15 antiviral mechanism		1	0	56.8	114.4	81.5	147.3	28.19	16.92	33.12	22.05	29.2	34.8	68.9	55.7	49	55.8	52.1
High	Master Protein	P46935	Nedd4	E3 ubiquitin-protein ligase NEDD4 [OS=Mus musculus]	1.288	1.327	1.452	0.37	0.41	0.54	0.207328	0.103355	0.039413	0	205.086	42	29	843	29	887	102.6	5.26	2317.26	cell organization and biogenesis;protein metabolism;other metabolic processes;stress response;transport;developmental processes;signal transduction;other biological processes	plasma membrane;other membranes;cytosol;ER/Golgi;nucleus;other cell component	signal transduction activity or receptor binding;other molecular function	Pf00168, Pf00397, Pf00632	17999	ENSMUSG00000032216	mmu:17999; O08758; P46935; Q3UZI2; Q8BGB3	Antigen processing: Ubiquitination & Proteasome degradation; Regulation of PTEN stability and activity; Regulation of PTEN localization; Downregulation of ERBB4 signaling; ISG15 antiviral mechanism	Proteasome degradation	6	0	76.7	101.8	90.3	131.1	43.28	21.19	25.85	20.16	156.8	145.7	55.8	65.1	101.1	99.1	55
High	Master Protein	P25799	Nfkb1	Nuclear factor NF-kappa-B p105 subunit [OS=Mus musculus]	1.288	2.315	1.442	0.37	1.21	0.53	0.550782	0.0342183	0.234932	0	31.397	10	6	74	6	971	105.5	5.39	227	RNA metabolism OR transcription;other metabolic processes;stress response;developmental processes;signal transduction;other biological processes	cytosol;mitochondrion;nucleus;other cell component	cytoskeletal activity;nucleic acid binding activity;other molecular function	Pf00023, Pf00531, Pf00554, Pf12796, Pf16179	18033	ENSMUSG00000028163	B2RRQ6; mmu:18033; P25799; Q3TZE8; Q3V2V6; Q6TDG8; Q75ZL1; Q80Y21; Q8C712	Downstream TCR signaling; FCERI mediated NF-kB activation; Neutrophil degranulation; PKMTs methylate histone lysines; CLEC7A (Dectin-1) signaling; CD209 (DC-SIGN) signaling; Activation of NF-kappaB in B cells; RIP-mediated NFkB activation via ZBP1; DEx/H-box helicases activate type I IFN and inflammatory cytokines production ; NF-kB is activated and signals survival; TAK1-dependent IKK and NF-kap…	Selenium metabolism / selenoproteins; TGF-beta signaling pathway; EBV LMP1 signaling; Estrogen signaling; Apoptosis; SIDS susceptibility pathways; Oxidative damage response; IL-5 signaling pathway; MicroRNAs in cardiomyocyte hypertrophy; Apoptosis modulation by HSP70; Mechanisms associated with pluripotency; Neural crest differentiation; Chemokine signaling pathway; EDA signaling in hair follicle…	41	0	47.8	110.7	98.9	142.6	82.75	45.76	39.85	60.92	43.9	39.5	81.5	104.9	13.2	5.6	86.6
High	Master Protein	Q9QX66	Dpf1	Zinc finger protein neuro-d4 [OS=Mus musculus]	1.279	1.361	2.353	0.36	0.45	1.23	0.618239	0.390862	0.0842346	0	13.731	15	3	13	3	387	44.2	7.09	38.41	cell organization and biogenesis;RNA metabolism OR transcription;developmental processes;other biological processes	nucleus;other cell component	nucleic acid binding activity;other molecular function	Pf00628, Pf14051	29861	ENSMUSG00000030584	mmu:29861; Q9QX65; Q9QX66; Q9QYA4			0	0	82.6	112.5	61.1	143.8	17.26	78.74	27.42	107.2							61.5
High	Master Protein	Q9D7W5	Med8	Mediator of RNA polymerase II transcription subunit 8 [OS=Mus musculus]	1.279	1.531	1.955	0.35	0.61	0.97	0.243088	0.0420457	0.00344219	0	42.433	36	7	159	7	268	29.2	6.95	390.07	cell organization and biogenesis;protein metabolism;RNA metabolism OR transcription;other metabolic processes;other biological processes	nucleus	nucleic acid binding activity;other molecular function	Pf10232	80509	ENSMUSG00000006392	mmu:80509; Q3UGB4; Q99LM4; Q9D7W5; Q9JJ84			0	0	72.9	111.6	72.9	142.6	41.33	35.65	14.64	38.51	42.6	53.1	51.9	59	61.9	76.4	85.1
High	Master Protein	Q8BTU1	Cfap20	Cilia- and flagella-associated protein 20 [OS=Mus musculus]	1.278	1.567	1.359	0.35	0.65	0.44	0.391608	0.0589754	0.170992	0	24.934	36	6	79	6	193	22.7	9.76	171.4	cell organization and biogenesis;protein metabolism;other metabolic processes;other biological processes	cytoskeleton;nucleus;other cell component		Pf05018	14894	ENSMUSG00000031796	mmu:14894; P70212; Q3T9D6; Q8BTU1			0	0	66.2	103.7	97.5	132.5	28.02	33.6	19.28	30.99	57.8	46.8	57.1	46	63.5	65.3	81.4
High	Master Protein	E9QB02	Mars1	Methionine--tRNA ligase, cytoplasmic [OS=Mus musculus]	1.278	1.267	1.297	0.35	0.34	0.37	0.286507	0.254368	0.123264	0	158.037	36	24	452	24	910	102.3	6.92	1102.46	protein metabolism;RNA metabolism OR transcription;other metabolic processes;other biological processes	cytosol;nucleus;other cell component	other molecular function	Pf00043, Pf00458, Pf09334, Pf18485, Pf19303	216443	ENSMUSG00000040354	E9QB02			0	0	77.9	98.7	97.3	126.1	27.99	28.11	28.05	37.21	83.9	78.3	78.8	69.9	67.4	53.7	133.8
High	Master Protein	A0A3B2W7W2	Ppard	submitted name: Peroxisome proliferator-activated receptor delta [OS=Mus musculus]	1.276	1.282	1.301	0.35	0.36	0.38	0.454538	0.32378	0.284253	0	9.122	7	2	17	2	382	43.5	8.56	27.88	RNA metabolism OR transcription;stress response;signal transduction	nucleus	nucleic acid binding activity;other molecular function	Pf00104, Pf00105		ENSMUSG00000002250	A0A3B2W7W2			0	0	77.3	99.1	97.2	126.4	40.15	40.34	16.98	46.25	67.1	96.2	56.9	81.7	64.8	79.1	48.8
High	Master Protein	Q0VDL6	Cdk18	submitted name: Pctk3 protein [OS=Mus musculus]	1.271	1.259	1.306	0.35	0.33	0.38	0.730607	0.462372	0.42846	0	23.067	13	5	108	3	451	51.8	8.51	240.3	protein metabolism;other metabolic processes		kinase activity;other molecular function	Pf00069	18557		mmu:18557; Q0VDL6			0	0	78.7	99	96.4	125.9	69.36	58.88	76.7	45.58	188.5	150.4		25.6	140.3	110.6	29.2
High	Master Protein	Q3TKY6	Cwc27	Spliceosome-associated protein CWC27 homolog [OS=Mus musculus]	1.263	1.836	1.9	0.34	0.88	0.93	0.646272	0.10012	0.079618	0	30.221	24	4	30	4	469	53.5	5.53	92.64	protein metabolism;other metabolic processes;other biological processes	nucleus	other molecular function	Pf00160	67285	ENSMUSG00000021715	mmu:67285; Q3TKY6; Q8BG42; Q8R158; Q9CXT1	mRNA Splicing - Major Pathway		1	0	62.7	115.2	76.6	145.5	65.53	50.94	82.49	40.3	115.7	65.2	39.2	13.2	35.8	66.5	120
High	Master Protein	A0A286T6K7	ND2	NADH-ubiquinone oxidoreductase chain 2 [OS=Mus musculus]	1.263	1.519	2.444	0.34	0.6	1.29	0.65899	0.302056	0.0902254	0.007	3.631	3	1	16	1	345	38.7	9.92	26.16	other metabolic processes;transport	other membranes;mitochondrion	transporter activity	Pf00361, Pf06444			A0A286T6K7			0	0	76.6	116.3	60.1	146.9	30.85	63.49	32.24	16.85	134	95.9	115.6	185.2	177.8	102.1	211.9
High	Master Protein	Q3TTY5	Krt2	Keratin, type II cytoskeletal 2 epidermal [OS=Mus musculus]	1.262	1.292	2.029	0.34	0.37	1.02	0.248499	0.132887	0.000371017	0	35.777	12	8	254	6	707	70.9	8.06	509.49	cell cycle OR cell proliferation;cell organization and biogenesis;protein metabolism;other metabolic processes;other biological processes	plasma membrane;cytoskeleton;other cell component	bone, tooth or skin structural activity;cytoskeletal activity	Pf00038, Pf16208	16681	ENSMUSG00000064201	mmu:16681; Q0VBW1; Q3TTY5; Q61869	Formation of the cornified envelope		2	0	84.6	109.3	68	138	21.14	46.16	34.55	48.51	87.6	89.7	92.3	104.1	63.5	71.6	53.9
High	Master Protein	Q6GQT1	A2m	Alpha-2-macroglobulin-P [OS=Mus musculus]	1.259	9.299	3.006	0.33	3.22	1.59	0.607409	1.52128e-07	0.0023843	0	21.779	3	4	48	4	1474	164.2	6.61	100.74	stress response;developmental processes;other biological processes	non-structural extracellular	signal transduction activity or receptor binding;enzyme regulator activity;other molecular function	Pf00207, Pf01835, Pf07677, Pf07678, Pf07703, Pf17789, Pf17791	232345	ENSMUSG00000030111	E9QMQ7; mmu:232345; Q6GQT1; Q811S0	Degradation of the extracellular matrix; Platelet degranulation ; Intrinsic Pathway of Fibrin Clot Formation; HDL assembly		4	0	15.4	143.6	60.2	180.8	106.44	67.62	58.76	50.71		14.8	59	7.5		15.1
High	Master Protein	Q8C2N0	Pold1	DNA polymerase [OS=Mus musculus]	1.258	1.314	2.098	0.33	0.39	1.07	0.699952	0.442958	0.118146	0	68.031	21	15	146	1	1105	123.7	7.61	386.2	DNA metabolism;other metabolic processes;stress response	nucleus;other cell component	nucleic acid binding activity;other molecular function	Pf00136, Pf03104, Pf14260			Q8C2N0			0	0	84.1	110.5	66.3	139.1	34.45	33.94	19.21	2.44		231.2		157.8			348
High	Master Protein	Q6IFX2	Krt42	Keratin, type I cytoskeletal 42 [OS=Mus musculus]	1.255	1.432	1.864	0.33	0.52	0.9	0.282989	0.0450308	0.00108976	0	40.179	17	10	219	4	452	50.1	5.16	406.84	cell organization and biogenesis;other biological processes	cytoskeleton;other cell component	other molecular function	Pf00038	68239	ENSMUSG00000053654	A7MAW4; mmu:68239; Q2M1G8; Q6IFX2; Q6SEK1			0	5	77	110.3	74.3	138.4	33.32	36.62	45.03	43.21	90.1	103.6	96.4	108.8	44	47.3	48.5
High	Master Protein	Q3TE95	Rcn2	submitted name: Uncharacterized protein [OS=Mus musculus]	1.251	1.34	1.541	0.32	0.42	0.62	0.214824	0.0224842	0.00839627	0	215.317	77	22	967	22	355	41	4.59	3583.91			other molecular function	Pf13202, Pf13499			Q3TE95			0	0	78.4	105	85.3	131.4	30.7	9.82	26.55	17.88	100	94.1	44.2	40	78.8	66.8	76
High	Master Protein	Q9D1M4	Eef1e1	Eukaryotic translation elongation factor 1 epsilon-1 [OS=Mus musculus]	1.25	1.566	1.678	0.32	0.65	0.75	0.612188	0.125696	0.0925516	0	24.714	41	6	52	6	174	19.8	8.59	113.04	protein metabolism;other metabolic processes;other biological processes	cytosol;nucleus;other cell component		Pf00043	66143	ENSMUSG00000001707	mmu:66143; Q9D1M4			0	0	70.3	110.1	82	137.6	58.25	60.87	50.3	74.05	34.1	113.1	32.8	60.2	33.5	53.9	127.9
High	Master Protein	Q3U319	Rnf40	E3 ubiquitin-protein ligase BRE1B [OS=Mus musculus]	1.243	2.702	2.923	0.31	1.43	1.55	0.227246	1.24181e-09	2.87284e-08	0	162.016	37	29	463	27	1001	113.9	6.48	1182.86	cell organization and biogenesis;protein metabolism;other metabolic processes;other biological processes	other membranes;cytosol;nucleus;other cell component	nucleic acid binding activity;other molecular function	Pf00097	233900	ENSMUSG00000030816	mmu:233900; Q3U319; Q6ZQ75; Q8BJA1; Q8BY03; Q8CHX4	E3 ubiquitin ligases ubiquitinate target proteins		1	2	48.7	131.6	56	163.7	93.42	43.59	21.65	36.69	39.9	36.1	26	179.6	26.4	161.3	35.7
High	Master Protein	Q91WJ7	Spats2l	SPATS2-like protein [OS=Mus musculus]	1.242	1.871	1.913	0.31	0.9	0.94	0.283689	0.000610792	0.00103372	0	157.929	47	22	599	22	558	61.6	9.69	1673.4		cytosol;nucleus;other cell component		Pf07139	67198	ENSMUSG00000038305	mmu:67198; Q8K322; Q8VC37; Q91WJ7			0	0	62.4	116.8	75.8	145	37.69	43.02	47.56	42.84	31.2	26.3	70.1	62.1	43.3	41.8	89.2
High	Master Protein	Q8K2T8	Paf1	RNA polymerase II-associated factor 1 homolog [OS=Mus musculus]	1.239	1.287	1.616	0.31	0.36	0.69	0.422047	0.236725	0.059472	0	119.964	40	18	234	18	535	60.5	4.65	615.77	cell-cell signaling;protein metabolism;RNA metabolism OR transcription;other metabolic processes;developmental processes;signal transduction;other biological processes	other membranes;nucleus;other cell component	other molecular function	Pf03985	54624	ENSMUSG00000003437	mmu:54624; Q3UY97; Q8K2T8; Q9CS63; Q9JJ99	Formation of RNA Pol II elongation complex ; RNA Polymerase II Pre-transcription Events; E3 ubiquitin ligases ubiquitinate target proteins	Mechanisms associated with pluripotency	5	0	82.2	105.7	81.1	131	25.87	19	34.76	12.66	86.9	33	67.2	80.4	62.8	61.9	99.7
High	Master Protein	E9Q800	Immt	MICOS complex subunit MIC60 [OS=Mus musculus]	1.238	100	100	0.31	6.64	6.64	0.768814	1e-17	1e-17	0	306.338	57	38	1819	1	679	75.6	7.8	4867.28		other membranes;mitochondrion		Pf09731	76614	ENSMUSG00000052337	E9Q800			0	0		178.8		221.2
High	Master Protein	A0A075B5N5	Igkv8-26	submitted name: Immunoglobulin kappa variable 8-26 [OS=Mus musculus]	1.232	1.309	6.192	0.3	0.39	2.63	0.676379	0.381858	0.000227409	0.001	6.726	15	2	12	2	123	13.8	6.9	20.81	other biological processes	non-structural extracellular		Pf07686		ENSMUSG00000076581	A0A075B5N5			0	0	95.6	125.2	24.9	154.3	67.09	58.97	27.08	59.79			27.9	49.6		23	117.8
High	Master Protein	Q7TQ39	gag	submitted name: Gag protein [OS=Mus musculus]	1.221	3.744	2.466	0.29	1.9	1.3	0.422757	1.19532e-08	0.000116753	0	145.186	35	18	594	6	586	65.4	8.75	1612.99	other biological processes	other membranes	nucleic acid binding activity;other molecular function	Pf00098, Pf00607, Pf14787, Pf19317			Q7TQ39			0	0	35.8	134.1	66.4	163.7	81.09	82.01	71.64	76.43	30.4	26.5	78.3	84.4	12.6	13.1	25.4
High	Master Protein	Q63844	Mapk3	Mitogen-activated protein kinase 3 [OS=Mus musculus]	1.219	1.387	2.827	0.29	0.47	1.5	0.684761	0.432576	0.0401704	0	36.836	28	7	81	3	380	43	6.61	172.58	cell cycle OR cell proliferation;cell organization and biogenesis;protein metabolism;RNA metabolism OR transcription;other metabolic processes;stress response;transport;developmental processes;signal transduction;other biological processes	plasma membrane;other membranes;cytosol;cytoskeleton;mitochondrion;ER/Golgi;nucleus;other cytoplasmic organelle;other cell component	kinase activity;other molecular function	Pf00069	26417	ENSMUSG00000063065	mmu:26417; Q61531; Q63844; Q8K0X5; Q91YW5	Regulation of actin dynamics for phagocytic cup formation; FCERI mediated MAPK activation; Regulation of HSF1-mediated heat shock response; PI5P, PP2A and IER3 Regulate PI3K/AKT Signaling; NCAM signaling for neurite out-growth; Downregulation of SMAD2/3:SMAD4 transcriptional activity; Senescence-Associated Secretory Phenotype (SASP); MAP2K and MAPK activation; Signal transduction by L1; ESR-media…	IL-9 signaling pathway; TGF-beta signaling pathway; EPO receptor signaling; IL-5 signaling pathway; MicroRNAs in cardiomyocyte hypertrophy; Mechanisms associated with pluripotency; Alzheimer's disease; Chemokine signaling pathway; Spinal cord injury; Mapk cascade; Delta-Notch signaling pathway; Focal adhesion: PI3K-Akt-mTOR signaling pathway; IL-7 signaling pathway; Novel Jun-Dmp1 pathway; BMP si…	65	0	85.5	118.6	51.2	144.7	33.11	23.77	57.34	66.39					329.3
High	Master Protein	O88561	Slc27a3	Solute carrier family 27 member 3 [OS=Mus musculus]	1.219	2.38	2.104	0.29	1.25	1.07	0.276988	4.95373e-11	2.27495e-05	0	31.305	15	7	53	7	667	72.9	7.65	126.61	other metabolic processes;transport	other membranes;mitochondrion;ER/Golgi	transporter activity;other molecular function	Pf00501, Pf13193	26568		mmu:26568; O88561; Q6PAU1; Q8BK70			0	0	52.2	124.3	72	151.5	68.05	59.96	21.57	74.52	23.3	21.1	50	48.4	23.9	20.7	69.1
High	Master Protein	A2A513	Krt10	submitted name: Keratin, type I cytoskeletal 10 [OS=Mus musculus]	1.215	1.381	1.732	0.28	0.47	0.79	0.293575	0.0187725	0.00146352	0	54.542	20	10	302	6	561	57	5.07	719.54	cell organization and biogenesis;protein metabolism;other metabolic processes;other biological processes	plasma membrane;cytoskeleton;other cell component	bone, tooth or skin structural activity;other molecular function	Pf00038	16661	ENSMUSG00000019761	A2A513; mmu:16661			0	2	79.5	109.9	77.1	133.5	33.41	19.4	37.46	62.67	111.8	102.1	125	119.6	77	69.8	53.7
High	Master Protein	Q6PJ18	Tpm2	submitted name: Tpm2 protein [OS=Mus musculus]	1.215	4.416	4.516	0.28	2.14	2.17	0.286919	1e-17	2.22045e-16	0	170.969	70	29	813	18	284	32.9	4.67	2217.07		cytoskeleton	cytoskeletal activity	Pf00261	22004		Q6PJ18			0	11	33.4	147.6	39.7	179.3	52.71	30.28	22.16	36.63	77.8	84.5	35	33.5	57	56.9	28.4
High	Master Protein	Q9D7S9	Chmp5	Charged multivesicular body protein 5 [OS=Mus musculus]	1.208	1.674	1.712	0.27	0.74	0.78	0.717923	0.15252	0.152753	0	13.433	17	2	36	2	219	24.6	4.79	128.2	cell cycle OR cell proliferation;cell organization and biogenesis;protein metabolism;other metabolic processes;stress response;transport;other biological processes	plasma membrane;other membranes;cytosol;cytoskeleton;nucleus;other cytoplasmic organelle;other cell component		Pf03357	76959	ENSMUSG00000028419	mmu:76959; Q3UI64; Q9D7S9	Endosomal Sorting Complex Required For Transport (ESCRT)		1	0	68	113.9	80.4	137.7	50.15	41.24	55.07	38.71	30.5		65.3	56.4	122.9	22
High	Master Protein	Q8C180	Frs2	Fibroblast growth factor receptor substrate 2 [OS=Mus musculus]	1.207	2.122	2.354	0.27	1.09	1.23	0.758751	0.0733825	0.103245	0.001	5.601	4	1	15	1	508	56.8	6.16	46.31	cell cycle OR cell proliferation;developmental processes;signal transduction;other biological processes	plasma membrane;other membranes;cytosol;other cell component	signal transduction activity or receptor binding	Pf02174	327826	ENSMUSG00000020170	mmu:327826; Q8C180	RND2 GTPase cycle; RAF/MAP kinase cascade; PIP3 activates AKT signaling; PI5P, PP2A and IER3 Regulate PI3K/AKT Signaling; RET signaling; RND1 GTPase cycle; PI3K Cascade; PI-3K cascade:FGFR1; FRS-mediated FGFR1 signaling; Negative regulation of FGFR1 signaling; PI-3K cascade:FGFR2; FRS-mediated FGFR2 signaling; Negative regulation of FGFR2 signaling; FRS-mediated FGFR4 signaling; PI-3K cascade:FGF…	BDNF pathway	22	0	59.1	125.3	64.3	151.3	33.87	20.48	16.6	31.55						117.3	94.2
High	Master Protein	Q3V2Z4		Annexin [OS=Mus musculus]	1.204	1.304	1.679	0.27	0.38	0.75	0.452933	0.186457	0.0207293	0	58.158	28	12	57	12	556	62.3	5.36	149.13		other cell component	other molecular function	Pf00191						0	0	83.2	108.5	77.8	130.6	22.21	49.36	58.03	69.51	84	67.2	110.3	118.6	79.6	84.3	91.9
High	Master Protein	E9QLA5	Inf2	submitted name: Inverted formin-2 [OS=Mus musculus]	1.203	1.7	1.705	0.27	0.77	0.77	0.37941	0.0028252	0.00451324	0	315.412	42	39	959	2	1271	138.3	5.22	2807.31	cell organization and biogenesis;other biological processes	other cell component	cytoskeletal activity;other molecular function	Pf02181, Pf02205, Pf06367, Pf06371	70435	ENSMUSG00000037679	E9QLA5; mmu:70435		Primary focal segmental glomerulosclerosis (FSGS)	1	38	67.3	114.4	80.7	137.6	28.73	25.79	38.74	11.65	104.6	90.6	48.7	45.6	96.1	85.4	62.9
[truncated: 213 more rows]
[truncated: 69 more columns]
