# Supplementary material for: Unraveling the genetics of arsenic toxicity with cellular morphology QTL
Source: PLoS Genet. 2024 Apr 25;20(4):e1011248. doi: 10.1371/journal.pgen.1011248 (PMC11075906; doi:10.1371/journal.pgen.1011248)
Supplement: S7 Table — (CSV) [file pgen.1011248.s010.csv]

	ensembl_id	chr	start	end	symbol	desc	lod	trait	pos	expr_baseMean	expr_log2FC	expr_padj	sig_de	pathway_list	de_pathways	ctd_interaction_counts	effects_pearson	effects_spearman	effects_abs_pearson	effects_abs_spearman	eQTL_lod	tissue
1	ENSMUSG00000114508	13	37326466	37327047	Gm47711	predicted gene, 47711 [Source:MGI Symbol;Acc:MGI:6096833]	8.88628381539882	c_nonborder_cell_mito_tracker_deep_red_ser_bright_1_5_px_mean_per_well	37662508	NA	NA	NA	NA	NA	NA	NA	NA	NA	NA	NA	NA	NA
2	ENSMUSG00000021423	13	37345208	37419036	Ly86	lymphocyte antigen 86 [Source:MGI Symbol;Acc:MGI:1321404]	8.88628381539882	c_nonborder_cell_mito_tracker_deep_red_ser_bright_1_5_px_mean_per_well	37662508	NA	NA	NA	NA	GOBP_BIOLOGICAL_PROCESS_INVOLVED_IN_INTERSPECIES_INTERACTION_BETWEEN_ORGANISMS, GOBP_CELLULAR_RESPONSE_TO_BIOTIC_STIMULUS, GOBP_CELLULAR_RESPONSE_TO_LIPID, GOBP_CELLULAR_RESPONSE_TO_MOLECULE_OF_BACTERIAL_ORIGIN, GOBP_CELLULAR_RESPONSE_TO_OXYGEN_CONTAINING_COMPOUND, GOBP_DEFENSE_RESPONSE, GOBP_DEFENSE_RESPONSE_TO_OTHER_ORGANISM, GOBP_IMMUNE_RESPONSE, GOBP_INFLAMMATORY_RESPONSE, GOBP_INNATE_IMMUNE_…	GOBP_RESPONSE_TO_BACTERIUM	1	-0.085015254078474	-0.261904761904762	0.085015254078474	0.261904761904762	7.09051467967271	bone
3	ENSMUSG00000021423	13	37345208	37419036	Ly86	lymphocyte antigen 86 [Source:MGI Symbol;Acc:MGI:1321404]	8.88628381539882	c_nonborder_cell_mito_tracker_deep_red_ser_bright_1_5_px_mean_per_well	37662508	NA	NA	NA	NA	GOBP_BIOLOGICAL_PROCESS_INVOLVED_IN_INTERSPECIES_INTERACTION_BETWEEN_ORGANISMS, GOBP_CELLULAR_RESPONSE_TO_BIOTIC_STIMULUS, GOBP_CELLULAR_RESPONSE_TO_LIPID, GOBP_CELLULAR_RESPONSE_TO_MOLECULE_OF_BACTERIAL_ORIGIN, GOBP_CELLULAR_RESPONSE_TO_OXYGEN_CONTAINING_COMPOUND, GOBP_DEFENSE_RESPONSE, GOBP_DEFENSE_RESPONSE_TO_OTHER_ORGANISM, GOBP_IMMUNE_RESPONSE, GOBP_INFLAMMATORY_RESPONSE, GOBP_INNATE_IMMUNE_…	GOBP_RESPONSE_TO_BACTERIUM	1	-0.633659582872181	-0.761904761904762	0.633659582872181	0.761904761904762	10.9917874141281	heart
4	ENSMUSG00000021423	13	37345208	37419036	Ly86	lymphocyte antigen 86 [Source:MGI Symbol;Acc:MGI:1321404]	8.88628381539882	c_nonborder_cell_mito_tracker_deep_red_ser_bright_1_5_px_mean_per_well	37662508	NA	NA	NA	NA	GOBP_BIOLOGICAL_PROCESS_INVOLVED_IN_INTERSPECIES_INTERACTION_BETWEEN_ORGANISMS, GOBP_CELLULAR_RESPONSE_TO_BIOTIC_STIMULUS, GOBP_CELLULAR_RESPONSE_TO_LIPID, GOBP_CELLULAR_RESPONSE_TO_MOLECULE_OF_BACTERIAL_ORIGIN, GOBP_CELLULAR_RESPONSE_TO_OXYGEN_CONTAINING_COMPOUND, GOBP_DEFENSE_RESPONSE, GOBP_DEFENSE_RESPONSE_TO_OTHER_ORGANISM, GOBP_IMMUNE_RESPONSE, GOBP_INFLAMMATORY_RESPONSE, GOBP_INNATE_IMMUNE_…	GOBP_RESPONSE_TO_BACTERIUM	1	-0.297463273054416	-0.119047619047619	0.297463273054416	0.119047619047619	7.99340144649845	islet
5	ENSMUSG00000021423	13	37345208	37419036	Ly86	lymphocyte antigen 86 [Source:MGI Symbol;Acc:MGI:1321404]	8.88628381539882	c_nonborder_cell_mito_tracker_deep_red_ser_bright_1_5_px_mean_per_well	37662508	NA	NA	NA	NA	GOBP_BIOLOGICAL_PROCESS_INVOLVED_IN_INTERSPECIES_INTERACTION_BETWEEN_ORGANISMS, GOBP_CELLULAR_RESPONSE_TO_BIOTIC_STIMULUS, GOBP_CELLULAR_RESPONSE_TO_LIPID, GOBP_CELLULAR_RESPONSE_TO_MOLECULE_OF_BACTERIAL_ORIGIN, GOBP_CELLULAR_RESPONSE_TO_OXYGEN_CONTAINING_COMPOUND, GOBP_DEFENSE_RESPONSE, GOBP_DEFENSE_RESPONSE_TO_OTHER_ORGANISM, GOBP_IMMUNE_RESPONSE, GOBP_INFLAMMATORY_RESPONSE, GOBP_INNATE_IMMUNE_…	GOBP_RESPONSE_TO_BACTERIUM	1	-0.0501639211857276	-0.0238095238095238	0.0501639211857276	0.0238095238095238	4.99914131457419	kidney
6	ENSMUSG00000021423	13	37345208	37419036	Ly86	lymphocyte antigen 86 [Source:MGI Symbol;Acc:MGI:1321404]	8.88628381539882	c_nonborder_cell_mito_tracker_deep_red_ser_bright_1_5_px_mean_per_well	37662508	NA	NA	NA	NA	GOBP_BIOLOGICAL_PROCESS_INVOLVED_IN_INTERSPECIES_INTERACTION_BETWEEN_ORGANISMS, GOBP_CELLULAR_RESPONSE_TO_BIOTIC_STIMULUS, GOBP_CELLULAR_RESPONSE_TO_LIPID, GOBP_CELLULAR_RESPONSE_TO_MOLECULE_OF_BACTERIAL_ORIGIN, GOBP_CELLULAR_RESPONSE_TO_OXYGEN_CONTAINING_COMPOUND, GOBP_DEFENSE_RESPONSE, GOBP_DEFENSE_RESPONSE_TO_OTHER_ORGANISM, GOBP_IMMUNE_RESPONSE, GOBP_INFLAMMATORY_RESPONSE, GOBP_INNATE_IMMUNE_…	GOBP_RESPONSE_TO_BACTERIUM	1	0.464142213699165	0.30952380952381	0.464142213699165	0.30952380952381	1.25395941009766	liver
7	ENSMUSG00000100760	13	37421833	37435149	Gm4035	predicted gene 4035 [Source:MGI Symbol;Acc:MGI:3782209]	8.88628381539882	c_nonborder_cell_mito_tracker_deep_red_ser_bright_1_5_px_mean_per_well	37662508	NA	NA	NA	NA	NA	NA	NA	NA	NA	NA	NA	NA	NA
8	ENSMUSG00000114791	13	37439593	37440454	Gm47730	predicted gene, 47730 [Source:MGI Symbol;Acc:MGI:6096864]	8.88628381539882	c_nonborder_cell_mito_tracker_deep_red_ser_bright_1_5_px_mean_per_well	37662508	NA	NA	NA	NA	NA	NA	NA	NA	NA	NA	NA	NA	NA
9	ENSMUSG00000100932	13	37449400	37451157	Gm29459	predicted gene 29459 [Source:MGI Symbol;Acc:MGI:5580165]	8.88628381539882	c_nonborder_cell_mito_tracker_deep_red_ser_bright_1_5_px_mean_per_well	37662508	NA	NA	NA	NA	NA	NA	NA	0.406023087675951	0.30952380952381	0.406023087675951	0.30952380952381	35.835226064239	heart
10	ENSMUSG00000100932	13	37449400	37451157	Gm29459	predicted gene 29459 [Source:MGI Symbol;Acc:MGI:5580165]	8.88628381539882	c_nonborder_cell_mito_tracker_deep_red_ser_bright_1_5_px_mean_per_well	37662508	NA	NA	NA	NA	NA	NA	NA	0.270522194400751	0.0238095238095238	0.270522194400751	0.0238095238095238	64.620926013568	kidney
11	ENSMUSG00000099847	13	37452212	37453208	Gm29458	predicted gene 29458 [Source:MGI Symbol;Acc:MGI:5580164]	8.88628381539882	c_nonborder_cell_mito_tracker_deep_red_ser_bright_1_5_px_mean_per_well	37662508	NA	NA	NA	NA	NA	NA	NA	0.322578741608044	0.261904761904762	0.322578741608044	0.261904761904762	35.7578588626934	heart
12	ENSMUSG00000099847	13	37452212	37453208	Gm29458	predicted gene 29458 [Source:MGI Symbol;Acc:MGI:5580164]	8.88628381539882	c_nonborder_cell_mito_tracker_deep_red_ser_bright_1_5_px_mean_per_well	37662508	NA	NA	NA	NA	NA	NA	NA	0.338958985635103	0.261904761904762	0.338958985635103	0.261904761904762	71.028582662473	kidney
13	ENSMUSG00000114701	13	37472038	37479213	Gm47731	predicted gene, 47731 [Source:MGI Symbol;Acc:MGI:6096866]	8.88628381539882	c_nonborder_cell_mito_tracker_deep_red_ser_bright_1_5_px_mean_per_well	37662508	NA	NA	NA	NA	NA	NA	NA	NA	NA	NA	NA	NA	NA
14	ENSMUSG00000114573	13	37482385	37483150	Gm47732	predicted gene, 47732 [Source:MGI Symbol;Acc:MGI:6096868]	8.88628381539882	c_nonborder_cell_mito_tracker_deep_red_ser_bright_1_5_px_mean_per_well	37662508	NA	NA	NA	NA	NA	NA	NA	NA	NA	NA	NA	NA	NA
15	ENSMUSG00000114389	13	37504206	37507752	Gm47734	predicted gene, 47734 [Source:MGI Symbol;Acc:MGI:6096872]	8.88628381539882	c_nonborder_cell_mito_tracker_deep_red_ser_bright_1_5_px_mean_per_well	37662508	NA	NA	NA	NA	NA	NA	NA	NA	NA	NA	NA	NA	NA
16	ENSMUSG00000100022	13	37508940	37512074	Gm29590	predicted gene 29590 [Source:MGI Symbol;Acc:MGI:5580296]	8.88628381539882	c_nonborder_cell_mito_tracker_deep_red_ser_bright_1_5_px_mean_per_well	37662508	NA	NA	NA	NA	NA	NA	NA	-0.0116663817839897	0	0.0116663817839897	0	2.49364653917424	heart
17	ENSMUSG00000100022	13	37508940	37512074	Gm29590	predicted gene 29590 [Source:MGI Symbol;Acc:MGI:5580296]	8.88628381539882	c_nonborder_cell_mito_tracker_deep_red_ser_bright_1_5_px_mean_per_well	37662508	NA	NA	NA	NA	NA	NA	NA	-0.266197618366547	-0.19047619047619	0.266197618366547	0.19047619047619	6.52722462439595	kidney
18	ENSMUSG00000114665	13	37541357	37549725	Lncbate6	brown adipose tissue enriched long noncoding RNA 6 [Source:MGI Symbol;Acc:MGI:5590077]	8.88628381539882	c_nonborder_cell_mito_tracker_deep_red_ser_bright_1_5_px_mean_per_well	37662508	NA	NA	NA	NA	NA	NA	NA	NA	NA	NA	NA	NA	NA
19	ENSMUSG00000114724	13	37561945	37564972	Gm47751	predicted gene, 47751 [Source:MGI Symbol;Acc:MGI:6096895]	8.88628381539882	c_nonborder_cell_mito_tracker_deep_red_ser_bright_1_5_px_mean_per_well	37662508	NA	NA	NA	NA	NA	NA	NA	NA	NA	NA	NA	NA	NA
20	ENSMUSG00000114718	13	37582271	37582564	Gm47753	predicted gene, 47753 [Source:MGI Symbol;Acc:MGI:6096899]	8.88628381539882	c_nonborder_cell_mito_tracker_deep_red_ser_bright_1_5_px_mean_per_well	37662508	NA	NA	NA	NA	NA	NA	NA	NA	NA	NA	NA	NA	NA
21	ENSMUSG00000114784	13	37581077	37589313	Gm47754	predicted gene, 47754 [Source:MGI Symbol;Acc:MGI:6096900]	8.88628381539882	c_nonborder_cell_mito_tracker_deep_red_ser_bright_1_5_px_mean_per_well	37662508	NA	NA	NA	NA	NA	NA	NA	NA	NA	NA	NA	NA	NA
22	ENSMUSG00000114404	13	37616964	37627603	Gm40915	predicted gene, 40915 [Source:MGI Symbol;Acc:MGI:5623800]	8.88628381539882	c_nonborder_cell_mito_tracker_deep_red_ser_bright_1_5_px_mean_per_well	37662508	NA	NA	NA	NA	NA	NA	NA	NA	NA	NA	NA	NA	NA
23	ENSMUSG00000114355	13	37633938	37648236	Gm40916	predicted gene, 40916 [Source:MGI Symbol;Acc:MGI:5623801]	8.88628381539882	c_nonborder_cell_mito_tracker_deep_red_ser_bright_1_5_px_mean_per_well	37662508	NA	NA	NA	NA	NA	NA	NA	NA	NA	NA	NA	NA	NA
24	ENSMUSG00000114828	13	37657022	37667734	AI463229	expressed sequence AI463229 [Source:MGI Symbol;Acc:MGI:2145255]	8.88628381539882	c_nonborder_cell_mito_tracker_deep_red_ser_bright_1_5_px_mean_per_well	37662508	NA	NA	NA	NA	NA	NA	NA	NA	NA	NA	NA	NA	NA
25	ENSMUSG00000114546	13	37684925	37686425	Gm49350	predicted gene, 49350 [Source:MGI Symbol;Acc:MGI:6121551]	8.88628381539882	c_nonborder_cell_mito_tracker_deep_red_ser_bright_1_5_px_mean_per_well	37662508	NA	NA	NA	NA	NA	NA	NA	NA	NA	NA	NA	NA	NA
26	ENSMUSG00000114732	13	37692089	37717648	Gm40918	predicted gene, 40918 [Source:MGI Symbol;Acc:MGI:5623803]	8.88628381539882	c_nonborder_cell_mito_tracker_deep_red_ser_bright_1_5_px_mean_per_well	37662508	NA	NA	NA	NA	NA	NA	NA	NA	NA	NA	NA	NA	NA
27	ENSMUSG00000114259	13	37697306	37698158	Gm49351	predicted gene, 49351 [Source:MGI Symbol;Acc:MGI:6121553]	8.88628381539882	c_nonborder_cell_mito_tracker_deep_red_ser_bright_1_5_px_mean_per_well	37662508	NA	NA	NA	NA	NA	NA	NA	NA	NA	NA	NA	NA	NA
28	ENSMUSG00000070072	12	109591715	109591838	Mir433	microRNA 433 [Source:MGI Symbol;Acc:MGI:3619404]	7.92242329399273	c_nonborder_cell_nearest_neighbor_distance_mm_mean_per_well	109165141	NA	NA	NA	NA	NA	NA	1	NA	NA	NA	NA	NA	NA
29	ENSMUSG00000064621	12	109654627	109654698	Gm26922	predicted gene, 26922 [Source:MGI Symbol;Acc:MGI:5504037]	7.92242329399273	c_nonborder_cell_nearest_neighbor_distance_mm_mean_per_well	109165141	NA	NA	NA	NA	NA	NA	NA	NA	NA	NA	NA	NA	NA
30	ENSMUSG00000070080	12	109590447	109590537	Mir431	microRNA 431 [Source:MGI Symbol;Acc:MGI:3619403]	7.92242329399273	c_nonborder_cell_nearest_neighbor_distance_mm_mean_per_well	109165141	NA	NA	NA	NA	NA	NA	NA	NA	NA	NA	NA	NA	NA
31	ENSMUSG00000104858	12	109595327	109595388	Mir136	microRNA 136 [Source:MGI Symbol;Acc:MGI:2676821]	7.92242329399273	c_nonborder_cell_nearest_neighbor_distance_mm_mean_per_well	109165141	NA	NA	NA	NA	NA	NA	NA	NA	NA	NA	NA	NA	NA
32	ENSMUSG00000094952	12	109588592	109588680	Mir3070b	microRNA 3070b [Source:MGI Symbol;Acc:MGI:4834244]	7.92242329399273	c_nonborder_cell_nearest_neighbor_distance_mm_mean_per_well	109165141	NA	NA	NA	NA	NA	NA	NA	NA	NA	NA	NA	NA	NA
33	ENSMUSG00000084549	12	109649617	109649688	DQ267100	snoRNA DQ267100 [Source:MGI Symbol;Acc:MGI:5439865]	7.92242329399273	c_nonborder_cell_nearest_neighbor_distance_mm_mean_per_well	109165141	NA	NA	NA	NA	NA	NA	NA	NA	NA	NA	NA	NA	NA
34	ENSMUSG00000098990	12	109541168	109541250	Gm27596	predicted gene, 27596 [Source:MGI Symbol;Acc:MGI:5530978]	7.92242329399273	c_nonborder_cell_nearest_neighbor_distance_mm_mean_per_well	109165141	NA	NA	NA	NA	NA	NA	NA	NA	NA	NA	NA	NA	NA
35	ENSMUSG00000065436	12	108658620	108658718	Mir342	microRNA 342 [Source:MGI Symbol;Acc:MGI:3619358]	7.92242329399273	c_nonborder_cell_nearest_neighbor_distance_mm_mean_per_well	109165141	NA	NA	NA	NA	NA	NA	1	NA	NA	NA	NA	NA	NA
36	ENSMUSG00000077879	12	109618114	109618200	Gm23912	predicted gene, 23912 [Source:MGI Symbol;Acc:MGI:5453689]	7.92242329399273	c_nonborder_cell_nearest_neighbor_distance_mm_mean_per_well	109165141	NA	NA	NA	NA	NA	NA	NA	NA	NA	NA	NA	NA	NA
37	ENSMUSG00000088217	12	108862564	108862669	Gm22079	predicted gene, 22079 [Source:MGI Symbol;Acc:MGI:5451856]	7.92242329399273	c_nonborder_cell_nearest_neighbor_distance_mm_mean_per_well	109165141	NA	NA	NA	NA	NA	NA	NA	NA	NA	NA	NA	NA	NA
38	ENSMUSG00000070076	12	109592846	109592915	Mir127	microRNA 127 [Source:MGI Symbol;Acc:MGI:2676812]	7.92242329399273	c_nonborder_cell_nearest_neighbor_distance_mm_mean_per_well	109165141	NA	NA	NA	NA	NA	NA	2	NA	NA	NA	NA	NA	NA
39	ENSMUSG00000098617	12	109544339	109544435	Gm27300	predicted gene, 27300 [Source:MGI Symbol;Acc:MGI:5530682]	7.92242329399273	c_nonborder_cell_nearest_neighbor_distance_mm_mean_per_well	109165141	NA	NA	NA	NA	NA	NA	NA	NA	NA	NA	NA	NA	NA
40	ENSMUSG00000072900	12	109586080	109586146	Mir540	microRNA 540 [Source:MGI Symbol;Acc:MGI:3619429]	7.92242329399273	c_nonborder_cell_nearest_neighbor_distance_mm_mean_per_well	109165141	NA	NA	NA	NA	NA	NA	NA	NA	NA	NA	NA	NA	NA
41	ENSMUSG00000093231	12	109320970	109321036	Gm25297	predicted gene, 25297 [Source:MGI Symbol;Acc:MGI:5455074]	7.92242329399273	c_nonborder_cell_nearest_neighbor_distance_mm_mean_per_well	109165141	NA	NA	NA	NA	NA	NA	NA	NA	NA	NA	NA	NA	NA
42	ENSMUSG00000087855	12	109594956	109595030	Mir432	microRNA 432 [Source:MGI Symbol;Acc:MGI:4358944]	7.92242329399273	c_nonborder_cell_nearest_neighbor_distance_mm_mean_per_well	109165141	NA	NA	NA	NA	NA	NA	NA	NA	NA	NA	NA	NA	NA
43	ENSMUSG00000084535	12	109544541	109544620	Mir1906-1	microRNA 1906-1 [Source:MGI Symbol;Acc:MGI:3811417]	7.92242329399273	c_nonborder_cell_nearest_neighbor_distance_mm_mean_per_well	109165141	NA	NA	NA	NA	NA	NA	NA	NA	NA	NA	NA	NA	NA
44	ENSMUSG00000070133	12	109594506	109594599	Mir434	microRNA 434 [Source:MGI Symbol;Acc:MGI:3619405]	7.92242329399273	c_nonborder_cell_nearest_neighbor_distance_mm_mean_per_well	109165141	NA	NA	NA	NA	NA	NA	NA	NA	NA	NA	NA	NA	NA
45	ENSMUSG00000070101	12	109611500	109611595	Mir341	microRNA 341 [Source:MGI Symbol;Acc:MGI:3619357]	7.92242329399273	c_nonborder_cell_nearest_neighbor_distance_mm_mean_per_well	109165141	NA	NA	NA	NA	NA	NA	NA	NA	NA	NA	NA	NA	NA
46	ENSMUSG00000089517	12	109641022	109641094	Gm24899	predicted gene, 24899 [Source:MGI Symbol;Acc:MGI:5454676]	7.92242329399273	c_nonborder_cell_nearest_neighbor_distance_mm_mean_per_well	109165141	NA	NA	NA	NA	NA	NA	NA	NA	NA	NA	NA	NA	NA
47	ENSMUSG00000098466	12	109603882	109603979	Gm27350	predicted gene, 27350 [Source:MGI Symbol;Acc:MGI:5530732]	7.92242329399273	c_nonborder_cell_nearest_neighbor_distance_mm_mean_per_well	109165141	NA	NA	NA	NA	NA	NA	NA	NA	NA	NA	NA	NA	NA
48	ENSMUSG00000076451	12	109563692	109563785	Mir770	microRNA 770 [Source:MGI Symbol;Acc:MGI:3691606]	7.92242329399273	c_nonborder_cell_nearest_neighbor_distance_mm_mean_per_well	109165141	NA	NA	NA	NA	NA	NA	NA	NA	NA	NA	NA	NA	NA
49	ENSMUSG00000099132	12	109658407	109658478	Gm27604	predicted gene, 27604 [Source:MGI Symbol;Acc:MGI:5530986]	7.92242329399273	c_nonborder_cell_nearest_neighbor_distance_mm_mean_per_well	109165141	NA	NA	NA	NA	NA	NA	NA	NA	NA	NA	NA	NA	NA
50	ENSMUSG00000065433	12	109618258	109618336	Mir370	microRNA 370 [Source:MGI Symbol;Acc:MGI:3619375]	7.92242329399273	c_nonborder_cell_nearest_neighbor_distance_mm_mean_per_well	109165141	NA	NA	NA	NA	NA	NA	NA	NA	NA	NA	NA	NA	NA
51	ENSMUSG00000088294	12	109636012	109636084	AF357425	snoRNA AF357425 [Source:MGI Symbol;Acc:MGI:3053434]	7.92242329399273	c_nonborder_cell_nearest_neighbor_distance_mm_mean_per_well	109165141	NA	NA	NA	NA	NA	NA	NA	NA	NA	NA	NA	NA	NA
52	ENSMUSG00000065429	12	108836973	108837068	Mir345	microRNA 345 [Source:MGI Symbol;Acc:MGI:3619361]	7.92242329399273	c_nonborder_cell_nearest_neighbor_distance_mm_mean_per_well	109165141	NA	NA	NA	NA	NA	NA	1	NA	NA	NA	NA	NA	NA
53	ENSMUSG00000089509	12	109633768	109633842	Gm23474	predicted gene, 23474 [Source:MGI Symbol;Acc:MGI:5453251]	7.92242329399273	c_nonborder_cell_nearest_neighbor_distance_mm_mean_per_well	109165141	NA	NA	NA	NA	NA	NA	NA	NA	NA	NA	NA	NA	NA
54	ENSMUSG00000098709	12	109532442	109532646	Gm27528	predicted gene, 27528 [Source:MGI Symbol;Acc:MGI:5530910]	7.92242329399273	c_nonborder_cell_nearest_neighbor_distance_mm_mean_per_well	109165141	NA	NA	NA	NA	NA	NA	NA	NA	NA	NA	NA	NA	NA
55	ENSMUSG00000076316	12	109571990	109572080	Mir673	microRNA 673 [Source:MGI Symbol;Acc:MGI:3629894]	7.92242329399273	c_nonborder_cell_nearest_neighbor_distance_mm_mean_per_well	109165141	NA	NA	NA	NA	NA	NA	NA	NA	NA	NA	NA	NA	NA
56	ENSMUSG00000077025	12	109580233	109580315	Mir493	microRNA 493 [Source:MGI Symbol;Acc:MGI:3718542]	7.92242329399273	c_nonborder_cell_nearest_neighbor_distance_mm_mean_per_well	109165141	NA	NA	NA	NA	NA	NA	NA	NA	NA	NA	NA	NA	NA
57	ENSMUSG00000064496	12	109651424	109651496	DQ267101	snoRNA DQ267101 [Source:MGI Symbol;Acc:MGI:5439874]	7.92242329399273	c_nonborder_cell_nearest_neighbor_distance_mm_mean_per_well	109165141	NA	NA	NA	NA	NA	NA	NA	NA	NA	NA	NA	NA	NA
58	ENSMUSG00000065526	12	109585789	109585885	Mir337	microRNA 337 [Source:MGI Symbol;Acc:MGI:3619351]	7.92242329399273	c_nonborder_cell_nearest_neighbor_distance_mm_mean_per_well	109165141	NA	NA	NA	NA	NA	NA	1	NA	NA	NA	NA	NA	NA
59	ENSMUSG00000093173	12	108721848	108721924	Gm23872	predicted gene, 23872 [Source:MGI Symbol;Acc:MGI:5453649]	7.92242329399273	c_nonborder_cell_nearest_neighbor_distance_mm_mean_per_well	109165141	NA	NA	NA	NA	NA	NA	NA	NA	NA	NA	NA	NA	NA
60	ENSMUSG00000105210	12	109585813	109585873	Mir3544	microRNA 3544 [Source:MGI Symbol;Acc:MGI:5562737]	7.92242329399273	c_nonborder_cell_nearest_neighbor_distance_mm_mean_per_well	109165141	NA	NA	NA	NA	NA	NA	NA	NA	NA	NA	NA	NA	NA
61	ENSMUSG00000064452	12	109631074	109631148	Gm24564	predicted gene, 24564 [Source:MGI Symbol;Acc:MGI:5454341]	7.92242329399273	c_nonborder_cell_nearest_neighbor_distance_mm_mean_per_well	109165141	NA	NA	NA	NA	NA	NA	NA	NA	NA	NA	NA	NA	NA
62	ENSMUSG00000064679	12	109657125	109657196	Gm25357	predicted gene, 25357 [Source:MGI Symbol;Acc:MGI:5455134]	7.92242329399273	c_nonborder_cell_nearest_neighbor_distance_mm_mean_per_well	109165141	NA	NA	NA	NA	NA	NA	NA	NA	NA	NA	NA	NA	NA
63	ENSMUSG00000070129	12	109595318	109595397	Mir3071	microRNA 3071 [Source:MGI Symbol;Acc:MGI:4834245]	7.92242329399273	c_nonborder_cell_nearest_neighbor_distance_mm_mean_per_well	109165141	NA	NA	NA	NA	NA	NA	NA	NA	NA	NA	NA	NA	NA
64	ENSMUSG00000092647	12	109319452	109319516	Gm22234	predicted gene, 22234 [Source:MGI Symbol;Acc:MGI:5452011]	7.92242329399273	c_nonborder_cell_nearest_neighbor_distance_mm_mean_per_well	109165141	NA	NA	NA	NA	NA	NA	NA	NA	NA	NA	NA	NA	NA
65	ENSMUSG00000076313	12	109586314	109586407	Mir665	microRNA 665 [Source:MGI Symbol;Acc:MGI:3629896]	7.92242329399273	c_nonborder_cell_nearest_neighbor_distance_mm_mean_per_well	109165141	NA	NA	NA	NA	NA	NA	NA	NA	NA	NA	NA	NA	NA
66	ENSMUSG00000080406	12	109611822	109611941	Mir1188	microRNA 1188 [Source:MGI Symbol;Acc:MGI:3783362]	7.92242329399273	c_nonborder_cell_nearest_neighbor_distance_mm_mean_per_well	109165141	NA	NA	NA	NA	NA	NA	NA	NA	NA	NA	NA	NA	NA
67	ENSMUSG00000087885	12	109643748	109643818	Gm23600	predicted gene, 23600 [Source:MGI Symbol;Acc:MGI:5453377]	7.92242329399273	c_nonborder_cell_nearest_neighbor_distance_mm_mean_per_well	109165141	NA	NA	NA	NA	NA	NA	NA	NA	NA	NA	NA	NA	NA
68	ENSMUSG00000064417	12	109656345	109656416	DQ267102	snoRNA DQ267102 [Source:MGI Symbol;Acc:MGI:5439880]	7.92242329399273	c_nonborder_cell_nearest_neighbor_distance_mm_mean_per_well	109165141	NA	NA	NA	NA	NA	NA	NA	NA	NA	NA	NA	NA	NA
69	ENSMUSG00000084691	12	109646129	109646202	Gm24895	predicted gene, 24895 [Source:MGI Symbol;Acc:MGI:5454672]	7.92242329399273	c_nonborder_cell_nearest_neighbor_distance_mm_mean_per_well	109165141	NA	NA	NA	NA	NA	NA	NA	NA	NA	NA	NA	NA	NA
70	ENSMUSG00000065013	12	109653033	109653104	Gm23508	predicted gene, 23508 [Source:MGI Symbol;Acc:MGI:5453285]	7.92242329399273	c_nonborder_cell_nearest_neighbor_distance_mm_mean_per_well	109165141	NA	NA	NA	NA	NA	NA	NA	NA	NA	NA	NA	NA	NA
71	ENSMUSG00000114102	12	108737141	108737626	Gm48048	predicted gene, 48048 [Source:MGI Symbol;Acc:MGI:6097366]	7.92242329399273	c_nonborder_cell_nearest_neighbor_distance_mm_mean_per_well	109165141	NA	NA	NA	NA	NA	NA	NA	NA	NA	NA	NA	NA	NA
72	ENSMUSG00000112971	12	108762032	108762970	Gm33682	predicted gene, 33682 [Source:MGI Symbol;Acc:MGI:5592841]	7.92242329399273	c_nonborder_cell_nearest_neighbor_distance_mm_mean_per_well	109165141	NA	NA	NA	NA	NA	NA	NA	NA	NA	NA	NA	NA	NA
73	ENSMUSG00000114045	12	108790035	108792743	Gm34220	predicted gene, 34220 [Source:MGI Symbol;Acc:MGI:5593379]	7.92242329399273	c_nonborder_cell_nearest_neighbor_distance_mm_mean_per_well	109165141	NA	NA	NA	NA	NA	NA	NA	NA	NA	NA	NA	NA	NA
74	ENSMUSG00000021264	12	108792973	108820148	Yy1	YY1 transcription factor [Source:MGI Symbol;Acc:MGI:99150]	7.92242329399273	c_nonborder_cell_nearest_neighbor_distance_mm_mean_per_well	109165141	NA	NA	NA	NA	BIOCARTA_PRC2_PATHWAY, GOBP_ANIMAL_ORGAN_MORPHOGENESIS, GOBP_ANTERIOR_POSTERIOR_PATTERN_SPECIFICATION, GOBP_B_CELL_ACTIVATION, GOBP_B_CELL_DIFFERENTIATION, GOBP_CAMERA_TYPE_EYE_DEVELOPMENT, GOBP_CAMERA_TYPE_EYE_MORPHOGENESIS, GOBP_CARDIAC_CELL_DEVELOPMENT, GOBP_CARDIAC_MUSCLE_CELL_DIFFERENTIATION, GOBP_CARDIAC_MUSCLE_TISSUE_DEVELOPMENT, GOBP_CARDIOCYTE_DIFFERENTIATION, GOBP_CELL_ACTIVATION, GOBP_…	GOBP_RNA_LOCALIZATION, GOMF_DNA_SECONDARY_STRUCTURE_BINDING, WP_STEROL_REGULATORY_ELEMENTBINDING_PROTEINS_SREBP_SIGNALING	4	NA	NA	NA	NA	NA	NA
75	ENSMUSG00000021265	12	108825873	108835883	Slc25a29	solute carrier family 25 (mitochondrial carrier, palmitoylcarnitine transporter), member 29 [Source:MGI Symbol;Acc:MGI:2444911]	7.92242329399273	c_nonborder_cell_nearest_neighbor_distance_mm_mean_per_well	109165141	NA	NA	NA	NA	GOBP_ACYL_CARNITINE_TRANSMEMBRANE_TRANSPORT, GOBP_AMINO_ACID_BETAINE_TRANSPORT, GOBP_AMINO_ACID_TRANSMEMBRANE_TRANSPORT, GOBP_AMINO_ACID_TRANSPORT, GOBP_ANION_TRANSMEMBRANE_TRANSPORT, GOBP_ANION_TRANSPORT, GOBP_AROMATIC_AMINO_ACID_TRANSPORT, GOBP_AZOLE_TRANSMEMBRANE_TRANSPORT, GOBP_BASIC_AMINO_ACID_TRANSPORT, GOBP_CARBOXYLIC_ACID_TRANSPORT, GOBP_CARNITINE_TRANSPORT, GOBP_CATION_TRANSMEMBRANE_TRAN…	NA	4	NA	NA	NA	NA	NA	NA
76	ENSMUSG00000048856	12	108836046	108856815	Slc25a47	solute carrier family 25, member 47 [Source:MGI Symbol;Acc:MGI:2144766]	7.92242329399273	c_nonborder_cell_nearest_neighbor_distance_mm_mean_per_well	109165141	NA	NA	NA	NA	GOBP_ACYL_CARNITINE_TRANSMEMBRANE_TRANSPORT, GOBP_AMINO_ACID_TRANSPORT, GOBP_NITROGEN_COMPOUND_TRANSPORT, GOBP_ORGANIC_ACID_TRANSPORT, GOBP_QUATERNARY_AMMONIUM_GROUP_TRANSPORT, GOBP_TRANSMEMBRANE_TRANSPORT, GOCC_ENVELOPE, GOCC_MITOCHONDRIAL_ENVELOPE, GOCC_MITOCHONDRION, GOCC_ORGANELLE_INNER_MEMBRANE, GOMF_ACYL_CARNITINE_TRANSMEMBRANE_TRANSPORTER_ACTIVITY, GOMF_CATION_TRANSMEMBRANE_TRANSPORTER_ACT…	NA	NA	NA	NA	NA	NA	NA	NA
77	ENSMUSG00000113966	12	108960912	108963832	Gm47980	predicted gene, 47980 [Source:MGI Symbol;Acc:MGI:6097267]	7.92242329399273	c_nonborder_cell_nearest_neighbor_distance_mm_mean_per_well	109165141	NA	NA	NA	NA	NA	NA	NA	NA	NA	NA	NA	NA	NA
78	ENSMUSG00000021266	12	108860030	108894174	Wars	tryptophanyl-tRNA synthetase [Source:MGI Symbol;Acc:MGI:104630]	7.92242329399273	c_nonborder_cell_nearest_neighbor_distance_mm_mean_per_well	109165141	NA	NA	NA	NA	GOBP_AMIDE_BIOSYNTHETIC_PROCESS, GOBP_AMINO_ACID_ACTIVATION, GOBP_ANATOMICAL_STRUCTURE_FORMATION_INVOLVED_IN_MORPHOGENESIS, GOBP_BLOOD_VESSEL_MORPHOGENESIS, GOBP_CELLULAR_AMIDE_METABOLIC_PROCESS, GOBP_CELLULAR_AMINO_ACID_METABOLIC_PROCESS, GOBP_CELLULAR_MACROMOLECULE_BIOSYNTHETIC_PROCESS, GOBP_CIRCULATORY_SYSTEM_DEVELOPMENT, GOBP_NCRNA_METABOLIC_PROCESS, GOBP_NEGATIVE_REGULATION_OF_CATALYTIC_ACTI…	NA	5	NA	NA	NA	NA	NA	NA
79	ENSMUSG00000112981	12	108878769	108879416	5033424D13Rik	RIKEN cDNA 5033424D13 gene [Source:MGI Symbol;Acc:MGI:1923225]	7.92242329399273	c_nonborder_cell_nearest_neighbor_distance_mm_mean_per_well	109165141	NA	NA	NA	NA	NA	NA	NA	NA	NA	NA	NA	NA	NA
80	ENSMUSG00000040877	12	108893631	109028452	Wdr25	WD repeat domain 25 [Source:MGI Symbol;Acc:MGI:3045255]	7.92242329399273	c_nonborder_cell_nearest_neighbor_distance_mm_mean_per_well	109165141	NA	NA	NA	NA	NA	NA	1	NA	NA	NA	NA	NA	NA
81	ENSMUSG00000113478	12	108991141	108991651	Gm18405	predicted gene, 18405 [Source:MGI Symbol;Acc:MGI:5010590]	7.92242329399273	c_nonborder_cell_nearest_neighbor_distance_mm_mean_per_well	109165141	NA	NA	NA	NA	NA	NA	NA	NA	NA	NA	NA	NA	NA
82	ENSMUSG00000040867	12	109032187	109068217	Begain	brain-enriched guanylate kinase-associated [Source:MGI Symbol;Acc:MGI:3044626]	7.92242329399273	c_nonborder_cell_nearest_neighbor_distance_mm_mean_per_well	109165141	NA	NA	NA	NA	GOBP_CELL_CELL_SIGNALING, GOBP_NERVOUS_SYSTEM_PROCESS, GOBP_REGULATION_OF_NERVOUS_SYSTEM_PROCESS, GOBP_REGULATION_OF_NEUROTRANSMITTER_RECEPTOR_ACTIVITY, GOBP_REGULATION_OF_POSTSYNAPTIC_NEUROTRANSMITTER_RECEPTOR_ACTIVITY, GOBP_REGULATION_OF_SIGNALING_RECEPTOR_ACTIVITY, GOBP_REGULATION_OF_SYSTEM_PROCESS, GOBP_REGULATION_OF_TRANS_SYNAPTIC_SIGNALING, GOBP_SYNAPTIC_SIGNALING, GOCC_SYNAPSE, REACTOME_NE…	NA	1	NA	NA	NA	NA	NA	NA
83	ENSMUSG00000113306	12	109098227	109098553	Mif-ps7	macrophage migration inhibitory factor, pseudogene 7 [Source:MGI Symbol;Acc:MGI:103171]	7.92242329399273	c_nonborder_cell_nearest_neighbor_distance_mm_mean_per_well	109165141	NA	NA	NA	NA	NA	NA	NA	NA	NA	NA	NA	NA	NA
84	ENSMUSG00000040856	12	109452823	109463336	Dlk1	delta like non-canonical Notch ligand 1 [Source:MGI Symbol;Acc:MGI:94900]	7.92242329399273	c_nonborder_cell_nearest_neighbor_distance_mm_mean_per_well	109165141	NA	NA	NA	NA	GOBP_NEGATIVE_REGULATION_OF_NOTCH_SIGNALING_PATHWAY, GOBP_NEGATIVE_REGULATION_OF_RESPONSE_TO_STIMULUS, GOBP_NEGATIVE_REGULATION_OF_SIGNALING, GOBP_NOTCH_SIGNALING_PATHWAY, GOBP_REGULATION_OF_NOTCH_SIGNALING_PATHWAY, GOMF_CALCIUM_ION_BINDING, REACTOME_ACTIVATED_NOTCH1_TRANSMITS_SIGNAL_TO_THE_NUCLEUS, REACTOME_SIGNALING_BY_NOTCH, REACTOME_SIGNALING_BY_NOTCH1, WP_ADIPOGENESIS, WP_CANONICAL_AND_NONCA…	GOMF_CALCIUM_ION_BINDING	5	NA	NA	NA	NA	NA	NA
85	ENSMUSG00000112977	12	109493529	109516740	Gm34081	predicted gene, 34081 [Source:MGI Symbol;Acc:MGI:5593240]	7.92242329399273	c_nonborder_cell_nearest_neighbor_distance_mm_mean_per_well	109165141	NA	NA	NA	NA	NA	NA	NA	NA	NA	NA	NA	NA	NA
86	ENSMUSG00000113704	12	109530892	109532903	Gm27528	predicted gene, 27528 [Source:MGI Symbol;Acc:MGI:5530910]	7.92242329399273	c_nonborder_cell_nearest_neighbor_distance_mm_mean_per_well	109165141	NA	NA	NA	NA	NA	NA	NA	NA	NA	NA	NA	NA	NA
87	ENSMUSG00000021268	12	109541001	109571726	Meg3	maternally expressed 3 [Source:MGI Symbol;Acc:MGI:1202886]	7.92242329399273	c_nonborder_cell_nearest_neighbor_distance_mm_mean_per_well	109165141	NA	NA	NA	NA	NA	NA	NA	NA	NA	NA	NA	NA	NA
88	ENSMUSG00000085925	12	109589193	109600330	Rtl1	retrotransposon Gaglike 1 [Source:MGI Symbol;Acc:MGI:2656842]	7.92242329399273	c_nonborder_cell_nearest_neighbor_distance_mm_mean_per_well	109165141	NA	NA	NA	NA	NA	NA	NA	NA	NA	NA	NA	NA	NA
89	ENSMUSG00000097451	12	109603808	109661716	Rian	RNA imprinted and accumulated in nucleus [Source:MGI Symbol;Acc:MGI:1922995]	7.92242329399273	c_nonborder_cell_nearest_neighbor_distance_mm_mean_per_well	109165141	NA	NA	NA	NA	NA	NA	NA	NA	NA	NA	NA	NA	NA
90	ENSMUSG00000095147	12	109587943	109588031	Mir3070a	microRNA 3070a [Source:MGI Symbol;Acc:MGI:4834243]	7.92242329399273	c_nonborder_cell_nearest_neighbor_distance_mm_mean_per_well	109165141	NA	NA	NA	NA	NA	NA	NA	NA	NA	NA	NA	NA	NA
91	ENSMUSG00000021263	12	108678711	108702315	Degs2	delta(4)-desaturase, sphingolipid 2 [Source:MGI Symbol;Acc:MGI:1917309]	7.92242329399273	c_nonborder_cell_nearest_neighbor_distance_mm_mean_per_well	109165141	NA	NA	NA	NA	GOBP_ALCOHOL_METABOLIC_PROCESS, GOBP_AMIDE_BIOSYNTHETIC_PROCESS, GOBP_CELLULAR_AMIDE_METABOLIC_PROCESS, GOBP_CELLULAR_LIPID_METABOLIC_PROCESS, GOBP_CERAMIDE_BIOSYNTHETIC_PROCESS, GOBP_CERAMIDE_METABOLIC_PROCESS, GOBP_DIOL_METABOLIC_PROCESS, GOBP_LIPID_BIOSYNTHETIC_PROCESS, GOBP_LIPID_METABOLIC_PROCESS, GOBP_MEMBRANE_LIPID_BIOSYNTHETIC_PROCESS, GOBP_MEMBRANE_LIPID_METABOLIC_PROCESS, GOBP_ORGANIC_H…	NA	NA	NA	NA	NA	NA	NA	NA
92	ENSMUSG00000082203	12	108440530	108441270	Gm15636	predicted gene 15636 [Source:MGI Symbol;Acc:MGI:3783080]	7.92242329399273	c_nonborder_cell_nearest_neighbor_distance_mm_mean_per_well	109165141	NA	NA	NA	NA	NA	NA	NA	NA	NA	NA	NA	NA	NA
93	ENSMUSG00000058070	12	108370957	108539617	Eml1	echinoderm microtubule associated protein like 1 [Source:MGI Symbol;Acc:MGI:1915769]	7.92242329399273	c_nonborder_cell_nearest_neighbor_distance_mm_mean_per_well	109165141	NA	NA	NA	NA	GOBP_CELL_CYCLE, GOBP_CELL_CYCLE_PROCESS, GOBP_CENTRAL_NERVOUS_SYSTEM_DEVELOPMENT, GOBP_CYTOSKELETON_ORGANIZATION, GOBP_HEAD_DEVELOPMENT, GOBP_HEMATOPOIETIC_PROGENITOR_CELL_DIFFERENTIATION, GOBP_IMMUNE_SYSTEM_DEVELOPMENT, GOBP_MICROTUBULE_BASED_PROCESS, GOBP_MICROTUBULE_CYTOSKELETON_ORGANIZATION, GOBP_MICROTUBULE_CYTOSKELETON_ORGANIZATION_INVOLVED_IN_MITOSIS, GOBP_MITOTIC_CELL_CYCLE, GOBP_MITOTIC…	GOBP_MICROTUBULE_CYTOSKELETON_ORGANIZATION_INVOLVED_IN_MITOSIS, GOBP_SPINDLE_ORGANIZATION, GOCC_MITOTIC_SPINDLE, GOCC_SPINDLE, GOCC_SPINDLE_MIDZONE, GOMF_CALCIUM_ION_BINDING	1	NA	NA	NA	NA	NA	NA
94	ENSMUSG00000056770	12	108106431	108179314	Setd3	SET domain containing 3 [Source:MGI Symbol;Acc:MGI:1289184]	7.92242329399273	c_nonborder_cell_nearest_neighbor_distance_mm_mean_per_well	109165141	NA	NA	NA	NA	GOBP_ACTIN_FILAMENT_BASED_PROCESS, GOBP_ACTIN_MODIFICATION, GOBP_CYTOSKELETON_ORGANIZATION, GOBP_HISTONE_H3_K36_METHYLATION, GOBP_HISTONE_H3_K4_METHYLATION, GOBP_HISTONE_METHYLATION, GOBP_HISTONE_MODIFICATION, GOBP_METHYLATION, GOBP_MUSCLE_CELL_DIFFERENTIATION, GOBP_MUSCLE_CONTRACTION, GOBP_MUSCLE_STRUCTURE_DEVELOPMENT, GOBP_MUSCLE_SYSTEM_PROCESS, GOBP_PEPTIDYL_AMINO_ACID_MODIFICATION, GOBP_PEPTI…	GOBP_PEPTIDYL_LYSINE_TRIMETHYLATION	2	NA	NA	NA	NA	NA	NA
95	ENSMUSG00000021258	12	108179579	108203359	Ccnk	cyclin K [Source:MGI Symbol;Acc:MGI:1276106]	7.92242329399273	c_nonborder_cell_nearest_neighbor_distance_mm_mean_per_well	109165141	NA	NA	NA	NA	GOBP_BIOLOGICAL_PROCESS_INVOLVED_IN_INTERACTION_WITH_SYMBIONT, GOBP_BIOLOGICAL_PROCESS_INVOLVED_IN_INTERSPECIES_INTERACTION_BETWEEN_ORGANISMS, GOBP_BIOLOGICAL_PROCESS_INVOLVED_IN_SYMBIOTIC_INTERACTION, GOBP_CELL_CYCLE, GOBP_CELL_DIVISION, GOBP_CELLULAR_RESPONSE_TO_DNA_DAMAGE_STIMULUS, GOBP_CELLULAR_RESPONSE_TO_STRESS, GOBP_DNA_TEMPLATED_TRANSCRIPTION_ELONGATION, GOBP_MODULATION_BY_HOST_OF_SYMBION…	GOBP_POSITIVE_REGULATION_OF_CELL_CYCLE, GOBP_TRANSCRIPTION_ELONGATION_FROM_RNA_POLYMERASE_II_PROMOTER, REACTOME_FORMATION_OF_RNA_POL_II_ELONGATION_COMPLEX, REACTOME_HIV_INFECTION, REACTOME_RNA_POLYMERASE_II_TRANSCRIBES_SNRNA_GENES	1	NA	NA	NA	NA	NA	NA
96	ENSMUSG00000084883	12	108203602	108275425	Ccdc85c	coiled-coil domain containing 85C [Source:MGI Symbol;Acc:MGI:3644008]	7.92242329399273	c_nonborder_cell_nearest_neighbor_distance_mm_mean_per_well	109165141	NA	NA	NA	NA	GOBP_CENTRAL_NERVOUS_SYSTEM_DEVELOPMENT, GOBP_CEREBRAL_CORTEX_DEVELOPMENT, GOBP_FOREBRAIN_DEVELOPMENT, GOBP_HEAD_DEVELOPMENT, GOBP_PALLIUM_DEVELOPMENT, GOBP_TELENCEPHALON_DEVELOPMENT, GOCC_ADHERENS_JUNCTION, GOCC_ANCHORING_JUNCTION, GOCC_APICAL_JUNCTION_COMPLEX, GOCC_CELL_CELL_JUNCTION, GOCC_TIGHT_JUNCTION	NA	2	NA	NA	NA	NA	NA	NA
97	ENSMUSG00000097847	12	108313779	108328030	4930478K11Rik	RIKEN cDNA 4930478K11 gene [Source:MGI Symbol;Acc:MGI:1925261]	7.92242329399273	c_nonborder_cell_nearest_neighbor_distance_mm_mean_per_well	109165141	NA	NA	NA	NA	NA	NA	NA	NA	NA	NA	NA	NA	NA
98	ENSMUSG00000021260	12	108306270	108330869	Hhipl1	hedgehog interacting protein-like 1 [Source:MGI Symbol;Acc:MGI:1919265]	7.92242329399273	c_nonborder_cell_nearest_neighbor_distance_mm_mean_per_well	109165141	NA	NA	NA	NA	GOBP_ENDOCYTOSIS, GOBP_VESICLE_MEDIATED_TRANSPORT, GOMF_CARGO_RECEPTOR_ACTIVITY, GOMF_SCAVENGER_RECEPTOR_ACTIVITY	NA	1	NA	NA	NA	NA	NA	NA
99	ENSMUSG00000021259	12	108334381	108362234	Cyp46a1	cytochrome P450, family 46, subfamily a, polypeptide 1 [Source:MGI Symbol;Acc:MGI:1341877]	7.92242329399273	c_nonborder_cell_nearest_neighbor_distance_mm_mean_per_well	109165141	NA	NA	NA	NA	GOBP_ALCOHOL_CATABOLIC_PROCESS, GOBP_ALCOHOL_METABOLIC_PROCESS, GOBP_BILE_ACID_BIOSYNTHETIC_PROCESS, GOBP_BILE_ACID_METABOLIC_PROCESS, GOBP_C21_STEROID_HORMONE_METABOLIC_PROCESS, GOBP_CELL_CELL_SIGNALING, GOBP_CELLULAR_HORMONE_METABOLIC_PROCESS, GOBP_CELLULAR_KETONE_METABOLIC_PROCESS, GOBP_CELLULAR_MACROMOLECULE_LOCALIZATION, GOBP_CELLULAR_RESPONSE_TO_XENOBIOTIC_STIMULUS, GOBP_CHOLESTEROL_CATABOL…	GOBP_CELLULAR_HORMONE_METABOLIC_PROCESS, GOBP_OLEFINIC_COMPOUND_METABOLIC_PROCESS, GOBP_RESPONSE_TO_XENOBIOTIC_STIMULUS, GOBP_XENOBIOTIC_METABOLIC_PROCESS, REACTOME_BIOLOGICAL_OXIDATIONS	1	NA	NA	NA	NA	NA	NA
100	ENSMUSG00000113396	12	108695486	108696446	Gm33467	predicted gene, 33467 [Source:MGI Symbol;Acc:MGI:5592626]	7.92242329399273	c_nonborder_cell_nearest_neighbor_distance_mm_mean_per_well	109165141	NA	NA	NA	NA	NA	NA	NA	NA	NA	NA	NA	NA	NA
101	ENSMUSG00000097788	12	108537243	108555618	Gm16596	predicted gene, 16596 [Source:MGI Symbol;Acc:MGI:4439520]	7.92242329399273	c_nonborder_cell_nearest_neighbor_distance_mm_mean_per_well	109165141	NA	NA	NA	NA	NA	NA	NA	NA	NA	NA	NA	NA	NA
102	ENSMUSG00000021262	12	108554720	108688516	Evl	Ena-vasodilator stimulated phosphoprotein [Source:MGI Symbol;Acc:MGI:1194884]	7.92242329399273	c_nonborder_cell_nearest_neighbor_distance_mm_mean_per_well	109165141	NA	NA	NA	NA	GOBP_ACTIN_FILAMENT_BASED_PROCESS, GOBP_ACTIN_FILAMENT_BUNDLE_ORGANIZATION, GOBP_ACTIN_FILAMENT_ORGANIZATION, GOBP_ACTIN_FILAMENT_POLYMERIZATION, GOBP_ACTIN_NUCLEATION, GOBP_ACTIN_POLYMERIZATION_OR_DEPOLYMERIZATION, GOBP_ACTOMYOSIN_STRUCTURE_ORGANIZATION, GOBP_AMEBOIDAL_TYPE_CELL_MIGRATION, GOBP_ANIMAL_ORGAN_MORPHOGENESIS, GOBP_CELL_MIGRATION, GOBP_CELL_PROJECTION_ASSEMBLY, GOBP_CELL_PROJECTION_O…	NA	3	NA	NA	NA	NA	NA	NA
103	ENSMUSG00000102657	12	109668869	109677585	Gm37899	predicted gene, 37899 [Source:MGI Symbol;Acc:MGI:5611127]	7.92242329399273	c_nonborder_cell_nearest_neighbor_distance_mm_mean_per_well	109165141	NA	NA	NA	NA	NA	NA	NA	NA	NA	NA	NA	NA	NA
104	ENSMUSG00000098423	12	86651170	86651254	Gm27993	predicted gene, 27993 [Source:MGI Symbol;Acc:MGI:5531375]	7.58475089865517	c_nonborder_mitosmooth_axial_length_ratio_ser_hole_mean_per_well	86681898	NA	NA	NA	NA	NA	NA	NA	NA	NA	NA	NA	NA	NA
105	ENSMUSG00000105428	12	87437679	87437757	Mir3068	microRNA 3068 [Source:MGI Symbol;Acc:MGI:4834241]	7.58475089865517	c_nonborder_mitosmooth_axial_length_ratio_ser_hole_mean_per_well	86681898	NA	NA	NA	NA	NA	NA	NA	NA	NA	NA	NA	NA	NA
106	ENSMUSG00000064938	12	87437682	87437817	Gm50450	Predicted gene, 50450 [Source:MGI Symbol;Acc:MGI:6305327]	7.58475089865517	c_nonborder_mitosmooth_axial_length_ratio_ser_hole_mean_per_well	86681898	NA	NA	NA	NA	NA	NA	NA	NA	NA	NA	NA	NA	NA
107	ENSMUSG00000088403	12	86809957	86810258	Gm25888	predicted gene, 25888 [Source:MGI Symbol;Acc:MGI:5455665]	7.58475089865517	c_nonborder_mitosmooth_axial_length_ratio_ser_hole_mean_per_well	86681898	NA	NA	NA	NA	NA	NA	NA	NA	NA	NA	NA	NA	NA
108	ENSMUSG00000075832	12	86655125	86655231	Gm22004	predicted gene, 22004 [Source:MGI Symbol;Acc:MGI:5451781]	7.58475089865517	c_nonborder_mitosmooth_axial_length_ratio_ser_hole_mean_per_well	86681898	NA	NA	NA	NA	NA	NA	NA	NA	NA	NA	NA	NA	NA
109	ENSMUSG00000106561	12	87266858	87266933	Gm47293	predicted gene, 47293 [Source:MGI Symbol;Acc:MGI:6096151]	7.58475089865517	c_nonborder_mitosmooth_axial_length_ratio_ser_hole_mean_per_well	86681898	NA	NA	NA	NA	NA	NA	NA	NA	NA	NA	NA	NA	NA
110	ENSMUSG00000080443	12	87034766	87034861	Gm25847	predicted gene, 25847 [Source:MGI Symbol;Acc:MGI:5455624]	7.58475089865517	c_nonborder_mitosmooth_axial_length_ratio_ser_hole_mean_per_well	86681898	NA	NA	NA	NA	NA	NA	NA	NA	NA	NA	NA	NA	NA
111	ENSMUSG00000021254	12	86241858	86291784	Gpatch2l	G patch domain containing 2 like [Source:MGI Symbol;Acc:MGI:1917623]	7.58475089865517	c_nonborder_mitosmooth_axial_length_ratio_ser_hole_mean_per_well	86681898	NA	NA	NA	NA	NA	NA	NA	NA	NA	NA	NA	NA	NA
112	ENSMUSG00000097488	12	86290761	86306006	4732487G21Rik	RIKEN cDNA 4732487G21 gene [Source:MGI Symbol;Acc:MGI:2441820]	7.58475089865517	c_nonborder_mitosmooth_axial_length_ratio_ser_hole_mean_per_well	86681898	NA	NA	NA	NA	NA	NA	NA	NA	NA	NA	NA	NA	NA
113	ENSMUSG00000113230	12	86347977	86348097	Gm48101	predicted gene, 48101 [Source:MGI Symbol;Acc:MGI:6097450]	7.58475089865517	c_nonborder_mitosmooth_axial_length_ratio_ser_hole_mean_per_well	86681898	NA	NA	NA	NA	NA	NA	NA	NA	NA	NA	NA	NA	NA
114	ENSMUSG00000021255	12	86361117	86521628	Esrrb	estrogen related receptor, beta [Source:MGI Symbol;Acc:MGI:1346832]	7.58475089865517	c_nonborder_mitosmooth_axial_length_ratio_ser_hole_mean_per_well	86681898	NA	NA	NA	NA	GOBP_ANATOMICAL_STRUCTURE_HOMEOSTASIS, GOBP_CELL_CYCLE, GOBP_CELL_CYCLE_G1_S_PHASE_TRANSITION, GOBP_CELL_CYCLE_G2_M_PHASE_TRANSITION, GOBP_CELL_CYCLE_PHASE_TRANSITION, GOBP_CELL_CYCLE_PROCESS, GOBP_CELL_DIVISION, GOBP_CELLULAR_RESPONSE_TO_ENDOGENOUS_STIMULUS, GOBP_CELLULAR_RESPONSE_TO_HORMONE_STIMULUS, GOBP_CELLULAR_RESPONSE_TO_LIPID, GOBP_CELLULAR_RESPONSE_TO_ORGANIC_CYCLIC_COMPOUND, GOBP_CELLUL…	GOBP_CELL_CYCLE_G2_M_PHASE_TRANSITION, GOBP_MITOTIC_CELL_CYCLE_PHASE_TRANSITION	NA	NA	NA	NA	NA	NA	NA
115	ENSMUSG00000113369	12	86650573	86651662	Gm8504	predicted gene 8504 [Source:MGI Symbol;Acc:MGI:3643538]	7.58475089865517	c_nonborder_mitosmooth_axial_length_ratio_ser_hole_mean_per_well	86681898	NA	NA	NA	NA	NA	NA	NA	NA	NA	NA	NA	NA	NA
116	ENSMUSG00000021256	12	86678700	86692091	Vash1	vasohibin 1 [Source:MGI Symbol;Acc:MGI:2442543]	7.58475089865517	c_nonborder_mitosmooth_axial_length_ratio_ser_hole_mean_per_well	86681898	NA	NA	NA	NA	GOBP_AGING, GOBP_AMEBOIDAL_TYPE_CELL_MIGRATION, GOBP_ANATOMICAL_STRUCTURE_FORMATION_INVOLVED_IN_MORPHOGENESIS, GOBP_BLOOD_VESSEL_ENDOTHELIAL_CELL_MIGRATION, GOBP_BLOOD_VESSEL_MORPHOGENESIS, GOBP_CELL_AGING, GOBP_CELL_CYCLE, GOBP_CELL_MIGRATION, GOBP_CELLULAR_RESPONSE_TO_STRESS, GOBP_CELLULAR_SENESCENCE, GOBP_CIRCULATORY_SYSTEM_DEVELOPMENT, GOBP_DEVELOPMENTAL_PROCESS_INVOLVED_IN_REPRODUCTION, GOBP…	NA	2	NA	NA	NA	NA	NA	NA
117	ENSMUSG00000091942	12	86714986	86715444	Gm17138	predicted gene 17138 [Source:MGI Symbol;Acc:MGI:4937965]	7.58475089865517	c_nonborder_mitosmooth_axial_length_ratio_ser_hole_mean_per_well	86681898	NA	NA	NA	NA	NA	NA	NA	NA	NA	NA	NA	NA	NA
118	ENSMUSG00000021257	12	86700502	86726460	Angel1	angel homolog 1 [Source:MGI Symbol;Acc:MGI:1915987]	7.58475089865517	c_nonborder_mitosmooth_axial_length_ratio_ser_hole_mean_per_well	86681898	NA	NA	NA	NA	GOBP_NUCLEIC_ACID_PHOSPHODIESTER_BOND_HYDROLYSIS, GOBP_RNA_PHOSPHODIESTER_BOND_HYDROLYSIS, GOBP_RNA_PHOSPHODIESTER_BOND_HYDROLYSIS_EXONUCLEOLYTIC, GOCC_CIS_GOLGI_NETWORK, GOCC_ENDOPLASMIC_RETICULUM, GOCC_GOLGI_APPARATUS, GOCC_PERINUCLEAR_REGION_OF_CYTOPLASM, GOMF_3_5_EXONUCLEASE_ACTIVITY, GOMF_CATALYTIC_ACTIVITY_ACTING_ON_A_NUCLEIC_ACID, GOMF_CATALYTIC_ACTIVITY_ACTING_ON_RNA, GOMF_EUKARYOTIC_INIT…	GOCC_CIS_GOLGI_NETWORK	2	NA	NA	NA	NA	NA	NA
119	ENSMUSG00000059114	12	86734369	86763797	Lrrc74a	leucine rich repeat containing 74A [Source:MGI Symbol;Acc:MGI:3646959]	7.58475089865517	c_nonborder_mitosmooth_axial_length_ratio_ser_hole_mean_per_well	86681898	NA	NA	NA	NA	NA	NA	NA	NA	NA	NA	NA	NA	NA
120	ENSMUSG00000113555	12	86845778	86846467	Gm10095	predicted gene 10095 [Source:MGI Symbol;Acc:MGI:3642130]	7.58475089865517	c_nonborder_mitosmooth_axial_length_ratio_ser_hole_mean_per_well	86681898	NA	NA	NA	NA	NA	NA	NA	NA	NA	NA	NA	NA	NA
121	ENSMUSG00000034168	12	86880701	86884798	Irf2bpl	interferon regulatory factor 2 binding protein-like [Source:MGI Symbol;Acc:MGI:2442463]	7.58475089865517	c_nonborder_mitosmooth_axial_length_ratio_ser_hole_mean_per_well	86681898	NA	NA	NA	NA	GOBP_DEVELOPMENT_OF_SECONDARY_FEMALE_SEXUAL_CHARACTERISTICS, GOBP_DEVELOPMENT_OF_SECONDARY_SEXUAL_CHARACTERISTICS, GOBP_DEVELOPMENTAL_PROCESS_INVOLVED_IN_REPRODUCTION, GOBP_NEGATIVE_REGULATION_OF_BIOSYNTHETIC_PROCESS, GOBP_NEGATIVE_REGULATION_OF_NUCLEOBASE_CONTAINING_COMPOUND_METABOLIC_PROCESS, GOBP_NEGATIVE_REGULATION_OF_TRANSCRIPTION_BY_RNA_POLYMERASE_II, GOBP_POSITIVE_REGULATION_OF_CELLULAR_BI…	GOMF_UBIQUITIN_LIKE_PROTEIN_LIGASE_ACTIVITY	1	NA	NA	NA	NA	NA	NA
122	ENSMUSG00000034157	12	86947043	86965362	Cipc	CLOCK interacting protein, circadian [Source:MGI Symbol;Acc:MGI:1919185]	7.58475089865517	c_nonborder_mitosmooth_axial_length_ratio_ser_hole_mean_per_well	86681898	NA	NA	NA	NA	GOBP_CIRCADIAN_RHYTHM, GOBP_NEGATIVE_REGULATION_OF_BIOSYNTHETIC_PROCESS, GOBP_NEGATIVE_REGULATION_OF_CIRCADIAN_RHYTHM, GOBP_NEGATIVE_REGULATION_OF_NUCLEOBASE_CONTAINING_COMPOUND_METABOLIC_PROCESS, GOBP_REGULATION_OF_CIRCADIAN_RHYTHM, GOBP_RHYTHMIC_PROCESS, GOCC_NUCLEOLUS, WP_CIRCADIAN_RHYTHM_GENES	NA	2	NA	NA	NA	NA	NA	NA
123	ENSMUSG00000048483	12	86980763	86990430	Zdhhc22	zinc finger, DHHC-type containing 22 [Source:MGI Symbol;Acc:MGI:2685108]	7.58475089865517	c_nonborder_mitosmooth_axial_length_ratio_ser_hole_mean_per_well	86681898	NA	NA	NA	NA	GOBP_CELLULAR_MACROMOLECULE_BIOSYNTHETIC_PROCESS, GOBP_CELLULAR_MACROMOLECULE_LOCALIZATION, GOBP_ESTABLISHMENT_OF_PROTEIN_LOCALIZATION, GOBP_ESTABLISHMENT_OF_PROTEIN_LOCALIZATION_TO_MEMBRANE, GOBP_INTRACELLULAR_PROTEIN_TRANSPORT, GOBP_INTRACELLULAR_TRANSPORT, GOBP_LIPOPROTEIN_BIOSYNTHETIC_PROCESS, GOBP_LIPOPROTEIN_METABOLIC_PROCESS, GOBP_LOCALIZATION_WITHIN_MEMBRANE, GOBP_NITROGEN_COMPOUND_TRANSP…	NA	NA	NA	NA	NA	NA	NA	NA
124	ENSMUSG00000113767	12	87394444	87395548	Gm48873	predicted gene, 48873 [Source:MGI Symbol;Acc:MGI:6098622]	7.58475089865517	c_nonborder_mitosmooth_axial_length_ratio_ser_hole_mean_per_well	86681898	NA	NA	NA	NA	NA	NA	NA	NA	NA	NA	NA	NA	NA
125	ENSMUSG00000114103	12	87420511	87420985	Gm8557	predicted gene 8557 [Source:MGI Symbol;Acc:MGI:3649080]	7.58475089865517	c_nonborder_mitosmooth_axial_length_ratio_ser_hole_mean_per_well	86681898	NA	NA	NA	NA	NA	NA	NA	NA	NA	NA	NA	NA	NA
126	ENSMUSG00000079036	12	87425840	87444017	Alkbh1	alkB homolog 1, histone H2A dioxygenase [Source:MGI Symbol;Acc:MGI:2384034]	7.58475089865517	c_nonborder_mitosmooth_axial_length_ratio_ser_hole_mean_per_well	86681898	NA	NA	NA	NA	GOBP_AMIDE_BIOSYNTHETIC_PROCESS, GOBP_CELL_MIGRATION, GOBP_CELL_PROJECTION_ORGANIZATION, GOBP_CELLULAR_AMIDE_METABOLIC_PROCESS, GOBP_CELLULAR_MACROMOLECULE_BIOSYNTHETIC_PROCESS, GOBP_CELLULAR_RESPONSE_TO_DNA_DAMAGE_STIMULUS, GOBP_CELLULAR_RESPONSE_TO_STRESS, GOBP_DEMETHYLATION, GOBP_DEVELOPMENTAL_GROWTH, GOBP_DEVELOPMENTAL_PROCESS_INVOLVED_IN_REPRODUCTION, GOBP_DNA_DEALKYLATION, GOBP_DNA_DEALKYLA…	GOBP_MITOCHONDRIAL_GENE_EXPRESSION, GOBP_NCRNA_PROCESSING, GOBP_NEGATIVE_REGULATION_OF_NEURON_DEATH	2	NA	NA	NA	NA	NA	NA
127	ENSMUSG00000100306	12	87437684	87437816	Gm29362	predicted gene 29362 [Source:MGI Symbol;Acc:MGI:5580068]	7.58475089865517	c_nonborder_mitosmooth_axial_length_ratio_ser_hole_mean_per_well	86681898	NA	NA	NA	NA	NA	NA	NA	NA	NA	NA	NA	NA	NA
128	ENSMUSG00000021040	12	87443896	87452206	Slirp	SRA stem-loop interacting RNA binding protein [Source:MGI Symbol;Acc:MGI:1916394]	7.58475089865517	c_nonborder_mitosmooth_axial_length_ratio_ser_hole_mean_per_well	86681898	NA	NA	NA	NA	GOBP_CELL_PART_MORPHOGENESIS, GOBP_CELLULAR_COMPONENT_MORPHOGENESIS, GOBP_CELLULAR_NITROGEN_COMPOUND_CATABOLIC_PROCESS, GOBP_CELLULAR_PROCESS_INVOLVED_IN_REPRODUCTION_IN_MULTICELLULAR_ORGANISM, GOBP_CILIUM_MOVEMENT, GOBP_CILIUM_OR_FLAGELLUM_DEPENDENT_CELL_MOTILITY, GOBP_DEVELOPMENTAL_PROCESS_INVOLVED_IN_REPRODUCTION, GOBP_FERTILIZATION, GOBP_GAMETE_GENERATION, GOBP_GERM_CELL_DEVELOPMENT, GOBP_LOC…	GOBP_CELLULAR_NITROGEN_COMPOUND_CATABOLIC_PROCESS, GOBP_MITOCHONDRIAL_RNA_METABOLIC_PROCESS, GOBP_MITOCHONDRION_ORGANIZATION, GOBP_NEGATIVE_REGULATION_OF_CELLULAR_CATABOLIC_PROCESS, GOCC_9PLUS2_MOTILE_CILIUM	2	NA	NA	NA	NA	NA	NA
129	ENSMUSG00000021039	12	87449075	87472274	Snw1	SNW domain containing 1 [Source:MGI Symbol;Acc:MGI:1913604]	7.58475089865517	c_nonborder_mitosmooth_axial_length_ratio_ser_hole_mean_per_well	86681898	NA	NA	NA	NA	GOBP_APOPTOTIC_SIGNALING_PATHWAY, GOBP_BIOLOGICAL_PROCESS_INVOLVED_IN_INTERACTION_WITH_SYMBIONT, GOBP_BIOLOGICAL_PROCESS_INVOLVED_IN_INTERSPECIES_INTERACTION_BETWEEN_ORGANISMS, GOBP_BIOLOGICAL_PROCESS_INVOLVED_IN_SYMBIOTIC_INTERACTION, GOBP_CELLULAR_RESPONSE_TO_DNA_DAMAGE_STIMULUS, GOBP_CELLULAR_RESPONSE_TO_ENDOGENOUS_STIMULUS, GOBP_CELLULAR_RESPONSE_TO_EXTERNAL_STIMULUS, GOBP_CELLULAR_RESPONSE_T…	GOBP_APOPTOTIC_SIGNALING_PATHWAY, GOBP_CELLULAR_RESPONSE_TO_EXTERNAL_STIMULUS, GOBP_MRNA_PROCESSING, GOCC_NUCLEAR_SPECK, GOCC_U2_TYPE_CATALYTIC_STEP_2_SPLICEOSOME, GOCC_U2_TYPE_SPLICEOSOMAL_COMPLEX, REACTOME_MRNA_SPLICING	NA	NA	NA	NA	NA	NA	NA
130	ENSMUSG00000112943	12	87480108	87482836	Gm18983	predicted gene, 18983 [Source:MGI Symbol;Acc:MGI:5011168]	7.58475089865517	c_nonborder_mitosmooth_axial_length_ratio_ser_hole_mean_per_well	86681898	NA	NA	NA	NA	NA	NA	NA	NA	NA	NA	NA	NA	NA
131	ENSMUSG00000113372	12	87485143	87485800	Gm18624	predicted gene, 18624 [Source:MGI Symbol;Acc:MGI:5010809]	7.58475089865517	c_nonborder_mitosmooth_axial_length_ratio_ser_hole_mean_per_well	86681898	NA	NA	NA	NA	NA	NA	NA	NA	NA	NA	NA	NA	NA
132	ENSMUSG00000113805	12	87494721	87495155	Gm5788	predicted pseudogene 5788 [Source:MGI Symbol;Acc:MGI:3647569]	7.58475089865517	c_nonborder_mitosmooth_axial_length_ratio_ser_hole_mean_per_well	86681898	NA	NA	NA	NA	NA	NA	1	NA	NA	NA	NA	NA	NA
133	ENSMUSG00000113323	12	87496093	87496363	Gm18625	predicted gene, 18625 [Source:MGI Symbol;Acc:MGI:5010810]	7.58475089865517	c_nonborder_mitosmooth_axial_length_ratio_ser_hole_mean_per_well	86681898	NA	NA	NA	NA	NA	NA	NA	NA	NA	NA	NA	NA	NA
134	ENSMUSG00000113614	12	87507772	87508264	Gm49362	predicted gene, 49362 [Source:MGI Symbol;Acc:MGI:6121573]	7.58475089865517	c_nonborder_mitosmooth_axial_length_ratio_ser_hole_mean_per_well	86681898	NA	NA	NA	NA	NA	NA	NA	NA	NA	NA	NA	NA	NA
135	ENSMUSG00000079034	12	87514316	87518266	Gm8300	predicted gene 8300 [Source:MGI Symbol;Acc:MGI:3643794]	7.58475089865517	c_nonborder_mitosmooth_axial_length_ratio_ser_hole_mean_per_well	86681898	NA	NA	NA	NA	NA	NA	1	NA	NA	NA	NA	NA	NA
136	ENSMUSG00000114187	12	87518272	87520870	Gm18626	predicted gene, 18626 [Source:MGI Symbol;Acc:MGI:5010811]	7.58475089865517	c_nonborder_mitosmooth_axial_length_ratio_ser_hole_mean_per_well	86681898	NA	NA	NA	NA	NA	NA	NA	NA	NA	NA	NA	NA	NA
137	ENSMUSG00000113474	12	87537905	87538304	Gm48110	predicted gene, 48110 [Source:MGI Symbol;Acc:MGI:6097463]	7.58475089865517	c_nonborder_mitosmooth_axial_length_ratio_ser_hole_mean_per_well	86681898	NA	NA	NA	NA	NA	NA	NA	NA	NA	NA	NA	NA	NA
138	ENSMUSG00000113803	12	87541202	87543251	Gm18615	predicted gene, 18615 [Source:MGI Symbol;Acc:MGI:5010800]	7.58475089865517	c_nonborder_mitosmooth_axial_length_ratio_ser_hole_mean_per_well	86681898	NA	NA	NA	NA	NA	NA	NA	NA	NA	NA	NA	NA	NA
139	ENSMUSG00000096576	12	87602688	87608850	Oog1	oogenesin 1 [Source:MGI Symbol;Acc:MGI:2679150]	7.58475089865517	c_nonborder_mitosmooth_axial_length_ratio_ser_hole_mean_per_well	86681898	NA	NA	NA	NA	NA	NA	NA	NA	NA	NA	NA	NA	NA
140	ENSMUSG00000072905	12	87874072	87877859	Gm2016	predicted gene 2016 [Source:MGI Symbol;Acc:MGI:3780185]	7.58475089865517	c_nonborder_mitosmooth_axial_length_ratio_ser_hole_mean_per_well	86681898	NA	NA	NA	NA	NA	NA	1	NA	NA	NA	NA	NA	NA
141	ENSMUSG00000114101	12	87786283	87786943	Gm48152	predicted gene, 48152 [Source:MGI Symbol;Acc:MGI:6097520]	7.58475089865517	c_nonborder_mitosmooth_axial_length_ratio_ser_hole_mean_per_well	86681898	NA	NA	NA	NA	NA	NA	NA	NA	NA	NA	NA	NA	NA
142	ENSMUSG00000113951	12	87841837	87842339	Gm2001	predicted gene 2001 [Source:MGI Symbol;Acc:MGI:3780171]	7.58475089865517	c_nonborder_mitosmooth_axial_length_ratio_ser_hole_mean_per_well	86681898	NA	NA	NA	NA	NA	NA	2	NA	NA	NA	NA	NA	NA
143	ENSMUSG00000113280	12	87765449	87766303	Gm21559	predicted gene, 21559 [Source:MGI Symbol;Acc:MGI:5434914]	7.58475089865517	c_nonborder_mitosmooth_axial_length_ratio_ser_hole_mean_per_well	86681898	NA	NA	NA	NA	NA	NA	NA	NA	NA	NA	NA	NA	NA
144	ENSMUSG00000092019	12	87618869	87622955	Gm4027	predicted gene 4027 [Source:MGI Symbol;Acc:MGI:3782201]	7.58475089865517	c_nonborder_mitosmooth_axial_length_ratio_ser_hole_mean_per_well	86681898	NA	NA	NA	NA	NA	NA	1	NA	NA	NA	NA	NA	NA
145	ENSMUSG00000113025	12	87889167	87889640	Gm49363	predicted gene, 49363 [Source:MGI Symbol;Acc:MGI:6121574]	7.58475089865517	c_nonborder_mitosmooth_axial_length_ratio_ser_hole_mean_per_well	86681898	NA	NA	NA	NA	NA	NA	NA	NA	NA	NA	NA	NA	NA
146	ENSMUSG00000113991	12	87827710	87828118	Gm48151	predicted gene, 48151 [Source:MGI Symbol;Acc:MGI:6097519]	7.58475089865517	c_nonborder_mitosmooth_axial_length_ratio_ser_hole_mean_per_well	86681898	NA	NA	NA	NA	NA	NA	NA	NA	NA	NA	NA	NA	NA
147	ENSMUSG00000114059	12	87629993	87630401	Gm48153	predicted gene, 48153 [Source:MGI Symbol;Acc:MGI:6097521]	7.58475089865517	c_nonborder_mitosmooth_axial_length_ratio_ser_hole_mean_per_well	86681898	NA	NA	NA	NA	NA	NA	NA	NA	NA	NA	NA	NA	NA
148	ENSMUSG00000113129	12	87767802	87771954	Gm21569	predicted gene, 21569 [Source:MGI Symbol;Acc:MGI:5434924]	7.58475089865517	c_nonborder_mitosmooth_axial_length_ratio_ser_hole_mean_per_well	86681898	NA	NA	NA	NA	NA	NA	NA	NA	NA	NA	NA	NA	NA
149	ENSMUSG00000112949	12	87781143	87783915	Gm21939	predicted gene, 21939 [Source:MGI Symbol;Acc:MGI:5439390]	7.58475089865517	c_nonborder_mitosmooth_axial_length_ratio_ser_hole_mean_per_well	86681898	NA	NA	NA	NA	NA	NA	NA	NA	NA	NA	NA	NA	NA
150	ENSMUSG00000114074	12	87763959	87764316	Gm48150	predicted gene, 48150 [Source:MGI Symbol;Acc:MGI:6097518]	7.58475089865517	c_nonborder_mitosmooth_axial_length_ratio_ser_hole_mean_per_well	86681898	NA	NA	NA	NA	NA	NA	NA	NA	NA	NA	NA	NA	NA
151	ENSMUSG00000118500	12	87761121	87761442	AC211878.1	GLE1 RNA export mediator (yeast) (Gle1) pseudogene	7.58475089865517	c_nonborder_mitosmooth_axial_length_ratio_ser_hole_mean_per_well	86681898	NA	NA	NA	NA	NA	NA	NA	NA	NA	NA	NA	NA	NA
152	ENSMUSG00000113127	12	87808537	87809024	Gm48154	predicted gene, 48154 [Source:MGI Symbol;Acc:MGI:6097522]	7.58475089865517	c_nonborder_mitosmooth_axial_length_ratio_ser_hole_mean_per_well	86681898	NA	NA	NA	NA	NA	NA	NA	NA	NA	NA	NA	NA	NA
153	ENSMUSG00000113206	12	87633281	87643442	Gm3742	predicted gene 3742 [Source:MGI Symbol;Acc:MGI:3781917]	7.58475089865517	c_nonborder_mitosmooth_axial_length_ratio_ser_hole_mean_per_well	86681898	NA	NA	NA	NA	NA	NA	NA	NA	NA	NA	NA	NA	NA
154	ENSMUSG00000113971	12	87895370	87895804	Gm2022	predicted pseudogene 2022 [Source:MGI Symbol;Acc:MGI:3780191]	7.58475089865517	c_nonborder_mitosmooth_axial_length_ratio_ser_hole_mean_per_well	86681898	NA	NA	NA	NA	NA	NA	1	NA	NA	NA	NA	NA	NA
155	ENSMUSG00000113912	12	87759158	87759375	Gm21937	predicted gene, 21937 [Source:MGI Symbol;Acc:MGI:5439388]	7.58475089865517	c_nonborder_mitosmooth_axial_length_ratio_ser_hole_mean_per_well	86681898	NA	NA	NA	NA	NA	NA	NA	NA	NA	NA	NA	NA	NA
156	ENSMUSG00000113815	12	87796883	87797144	Gm48149	predicted gene, 48149 [Source:MGI Symbol;Acc:MGI:6097517]	7.58475089865517	c_nonborder_mitosmooth_axial_length_ratio_ser_hole_mean_per_well	86681898	NA	NA	NA	NA	NA	NA	NA	NA	NA	NA	NA	NA	NA
157	ENSMUSG00000113286	12	87865785	87868203	Gm18627	predicted gene, 18627 [Source:MGI Symbol;Acc:MGI:5010812]	7.58475089865517	c_nonborder_mitosmooth_axial_length_ratio_ser_hole_mean_per_well	86681898	NA	NA	NA	NA	NA	NA	NA	NA	NA	NA	NA	NA	NA
158	ENSMUSG00000113011	12	87861366	87863967	Gm1995	predicted gene 1995 [Source:MGI Symbol;Acc:MGI:3780165]	7.58475089865517	c_nonborder_mitosmooth_axial_length_ratio_ser_hole_mean_per_well	86681898	NA	NA	NA	NA	NA	NA	NA	NA	NA	NA	NA	NA	NA
159	ENSMUSG00000113201	12	87795512	87795946	Gm21936	predicted gene, 21936 [Source:MGI Symbol;Acc:MGI:5439387]	7.58475089865517	c_nonborder_mitosmooth_axial_length_ratio_ser_hole_mean_per_well	86681898	NA	NA	NA	NA	NA	NA	1	NA	NA	NA	NA	NA	NA
160	ENSMUSG00000113685	12	87831002	87841162	Gm21038	predicted gene, 21038 [Source:MGI Symbol;Acc:MGI:5434393]	7.58475089865517	c_nonborder_mitosmooth_axial_length_ratio_ser_hole_mean_per_well	86681898	NA	NA	NA	NA	NA	NA	NA	NA	NA	NA	NA	NA	NA
161	ENSMUSG00000079031	12	87816577	87820676	BB287469	expressed sequence BB287469 [Source:MGI Symbol;Acc:MGI:3034635]	7.58475089865517	c_nonborder_mitosmooth_axial_length_ratio_ser_hole_mean_per_well	86681898	NA	NA	NA	NA	NA	NA	1	NA	NA	NA	NA	NA	NA
162	ENSMUSG00000113489	12	87644118	87644620	Gm16381	predicted gene 16381 [Source:MGI Symbol;Acc:MGI:3648256]	7.58475089865517	c_nonborder_mitosmooth_axial_length_ratio_ser_hole_mean_per_well	86681898	NA	NA	NA	NA	NA	NA	2	NA	NA	NA	NA	NA	NA
163	ENSMUSG00000095724	12	87772425	87775755	Gm21319	predicted gene, 21319 [Source:MGI Symbol;Acc:MGI:5434674]	7.58475089865517	c_nonborder_mitosmooth_axial_length_ratio_ser_hole_mean_per_well	86681898	NA	NA	NA	NA	NA	NA	1	NA	NA	NA	NA	NA	NA
164	ENSMUSG00000034145	12	87021340	87090043	Tmem63c	transmembrane protein 63c [Source:MGI Symbol;Acc:MGI:2444386]	7.58475089865517	c_nonborder_mitosmooth_axial_length_ratio_ser_hole_mean_per_well	86681898	NA	NA	NA	NA	GOBP_CATION_TRANSMEMBRANE_TRANSPORT, GOBP_CATION_TRANSPORT, GOBP_ION_TRANSMEMBRANE_TRANSPORT, GOBP_ION_TRANSPORT, GOBP_RENAL_FILTRATION, GOBP_RENAL_SYSTEM_PROCESS, GOBP_TRANSMEMBRANE_TRANSPORT, GOMF_CALCIUM_ACTIVATED_CATION_CHANNEL_ACTIVITY, GOMF_CATION_CHANNEL_ACTIVITY, GOMF_CATION_TRANSMEMBRANE_TRANSPORTER_ACTIVITY, GOMF_GATED_CHANNEL_ACTIVITY, GOMF_INORGANIC_MOLECULAR_ENTITY_TRANSMEMBRANE_TRAN…	NA	2	NA	NA	NA	NA	NA	NA
165	ENSMUSG00000080868	12	87067477	87067591	Gm15745	predicted gene 15745 [Source:MGI Symbol;Acc:MGI:3783187]	7.58475089865517	c_nonborder_mitosmooth_axial_length_ratio_ser_hole_mean_per_well	86681898	NA	NA	NA	NA	NA	NA	NA	NA	NA	NA	NA	NA	NA
166	ENSMUSG00000112966	12	87080656	87081676	Gm18499	predicted gene, 18499 [Source:MGI Symbol;Acc:MGI:5010684]	7.58475089865517	c_nonborder_mitosmooth_axial_length_ratio_ser_hole_mean_per_well	86681898	NA	NA	NA	NA	NA	NA	NA	NA	NA	NA	NA	NA	NA
167	ENSMUSG00000021032	12	87097531	87102539	Ngb	neuroglobin [Source:MGI Symbol;Acc:MGI:2151886]	7.58475089865517	c_nonborder_mitosmooth_axial_length_ratio_ser_hole_mean_per_well	86681898	NA	NA	NA	NA	GOBP_GAS_TRANSPORT, GOBP_OXYGEN_TRANSPORT, GOBP_PROGRAMMED_CELL_DEATH, GOCC_CELL_BODY, GOCC_MITOCHONDRION, GOCC_PERIKARYON, GOCC_SOMATODENDRITIC_COMPARTMENT, GOMF_MOLECULAR_CARRIER_ACTIVITY, GOMF_OXYGEN_BINDING, GOMF_OXYGEN_CARRIER_ACTIVITY, GOMF_TETRAPYRROLE_BINDING, REACTOME_TRANSPORT_OF_SMALL_MOLECULES	GOCC_CELL_BODY	1	NA	NA	NA	NA	NA	NA
168	ENSMUSG00000113452	12	87910965	87913545	Gm18616	predicted gene, 18616 [Source:MGI Symbol;Acc:MGI:5010801]	7.58475089865517	c_nonborder_mitosmooth_axial_length_ratio_ser_hole_mean_per_well	86681898	NA	NA	NA	NA	NA	NA	NA	NA	NA	NA	NA	NA	NA
169	ENSMUSG00000096619	12	87919423	87919857	Gm2035	predicted pseudogene 2035 [Source:MGI Symbol;Acc:MGI:3780204]	7.58475089865517	c_nonborder_mitosmooth_axial_length_ratio_ser_hole_mean_per_well	86681898	NA	NA	NA	NA	NA	NA	1	NA	NA	NA	NA	NA	NA
170	ENSMUSG00000113748	12	87927534	87928008	Gm18628	predicted gene, 18628 [Source:MGI Symbol;Acc:MGI:5010813]	7.58475089865517	c_nonborder_mitosmooth_axial_length_ratio_ser_hole_mean_per_well	86681898	NA	NA	NA	NA	NA	NA	NA	NA	NA	NA	NA	NA	NA
171	ENSMUSG00000113918	12	87149475	87155486	Gm6566	predicted gene 6566 [Source:MGI Symbol;Acc:MGI:3647745]	7.58475089865517	c_nonborder_mitosmooth_axial_length_ratio_ser_hole_mean_per_well	86681898	NA	NA	NA	NA	NA	NA	NA	NA	NA	NA	NA	NA	NA
172	ENSMUSG00000021033	12	87147165	87164723	Gstz1	glutathione transferase zeta 1 (maleylacetoacetate isomerase) [Source:MGI Symbol;Acc:MGI:1341859]	7.58475089865517	c_nonborder_mitosmooth_axial_length_ratio_ser_hole_mean_per_well	86681898	NA	NA	NA	NA	GOBP_ALPHA_AMINO_ACID_CATABOLIC_PROCESS, GOBP_ALPHA_AMINO_ACID_METABOLIC_PROCESS, GOBP_AROMATIC_AMINO_ACID_FAMILY_CATABOLIC_PROCESS, GOBP_AROMATIC_AMINO_ACID_FAMILY_METABOLIC_PROCESS, GOBP_CELLULAR_AMIDE_METABOLIC_PROCESS, GOBP_CELLULAR_AMINO_ACID_CATABOLIC_PROCESS, GOBP_CELLULAR_AMINO_ACID_METABOLIC_PROCESS, GOBP_CELLULAR_MODIFIED_AMINO_ACID_METABOLIC_PROCESS, GOBP_CELLULAR_OXIDANT_DETOXIFICATIO…	GOBP_DETOXIFICATION, GOBP_GLUTATHIONE_METABOLIC_PROCESS, GOCC_MITOCHONDRIAL_MATRIX, KEGG_METABOLISM_OF_XENOBIOTICS_BY_CYTOCHROME_P450, KEGG_TYROSINE_METABOLISM, REACTOME_BIOLOGICAL_OXIDATIONS, REACTOME_GLUTATHIONE_CONJUGATION, REACTOME_METABOLISM_OF_AMINO_ACIDS_AND_DERIVATIVES	4	NA	NA	NA	NA	NA	NA
173	ENSMUSG00000034126	12	87106861	87147968	Pomt2	protein-O-mannosyltransferase 2 [Source:MGI Symbol;Acc:MGI:2444430]	7.58475089865517	c_nonborder_mitosmooth_axial_length_ratio_ser_hole_mean_per_well	86681898	NA	NA	NA	NA	GOBP_CARBOHYDRATE_DERIVATIVE_BIOSYNTHETIC_PROCESS, GOBP_CARBOHYDRATE_DERIVATIVE_METABOLIC_PROCESS, GOBP_CELLULAR_MACROMOLECULE_BIOSYNTHETIC_PROCESS, GOBP_GLYCOPROTEIN_BIOSYNTHETIC_PROCESS, GOBP_GLYCOPROTEIN_METABOLIC_PROCESS, GOBP_GLYCOSYLATION, GOBP_MANNOSYLATION, GOBP_ORGANONITROGEN_COMPOUND_BIOSYNTHETIC_PROCESS, GOBP_POSITIVE_REGULATION_OF_CELLULAR_BIOSYNTHETIC_PROCESS, GOBP_POSITIVE_REGULATIO…	GOBP_GLYCOPROTEIN_BIOSYNTHETIC_PROCESS, REACTOME_DISEASES_OF_GLYCOSYLATION, REACTOME_O_LINKED_GLYCOSYLATION	1	NA	NA	NA	NA	NA	NA
174	ENSMUSG00000096276	12	87954080	87960683	Gm2042	predicted gene 2042 [Source:MGI Symbol;Acc:MGI:3800544]	7.58475089865517	c_nonborder_mitosmooth_axial_length_ratio_ser_hole_mean_per_well	86681898	NA	NA	NA	NA	NA	NA	NA	NA	NA	NA	NA	NA	NA
175	ENSMUSG00000034111	12	87166237	87200454	Tmed8	transmembrane p24 trafficking protein 8 [Source:MGI Symbol;Acc:MGI:1923480]	7.58475089865517	c_nonborder_mitosmooth_axial_length_ratio_ser_hole_mean_per_well	86681898	NA	NA	NA	NA	NA	NA	1	NA	NA	NA	NA	NA	NA
176	ENSMUSG00000090812	12	87199723	87213541	Samd15	sterile alpha motif domain containing 15 [Source:MGI Symbol;Acc:MGI:2685109]	7.58475089865517	c_nonborder_mitosmooth_axial_length_ratio_ser_hole_mean_per_well	86681898	NA	NA	NA	NA	NA	NA	NA	NA	NA	NA	NA	NA	NA
177	ENSMUSG00000113481	12	87980012	87980224	Gm48388	predicted gene, 48388 [Source:MGI Symbol;Acc:MGI:6097871]	7.58475089865517	c_nonborder_mitosmooth_axial_length_ratio_ser_hole_mean_per_well	86681898	NA	NA	NA	NA	NA	NA	NA	NA	NA	NA	NA	NA	NA
178	ENSMUSG00000113103	12	87973529	87973757	Gm48389	predicted gene, 48389 [Source:MGI Symbol;Acc:MGI:6097872]	7.58475089865517	c_nonborder_mitosmooth_axial_length_ratio_ser_hole_mean_per_well	86681898	NA	NA	NA	NA	NA	NA	NA	NA	NA	NA	NA	NA	NA
179	ENSMUSG00000113854	12	87985619	87988959	Gm2099	predicted gene 2099 [Source:MGI Symbol;Acc:MGI:3780266]	7.58475089865517	c_nonborder_mitosmooth_axial_length_ratio_ser_hole_mean_per_well	86681898	NA	NA	NA	NA	NA	NA	NA	NA	NA	NA	NA	NA	NA
180	ENSMUSG00000113533	12	87991489	87994707	Gm46992	predicted gene 46992 [Source:MGI Symbol;Acc:MGI:5908004]	7.58475089865517	c_nonborder_mitosmooth_axial_length_ratio_ser_hole_mean_per_well	86681898	NA	NA	NA	NA	NA	NA	NA	NA	NA	NA	NA	NA	NA
181	ENSMUSG00000096049	12	88011848	88012282	Gm2075	predicted gene 2075 [Source:MGI Symbol;Acc:MGI:3780242]	7.58475089865517	c_nonborder_mitosmooth_axial_length_ratio_ser_hole_mean_per_well	86681898	NA	NA	NA	NA	NA	NA	1	NA	NA	NA	NA	NA	NA
182	ENSMUSG00000096803	12	88018337	88018771	Gm6803	predicted gene 6803 [Source:MGI Symbol;Acc:MGI:3779631]	7.58475089865517	c_nonborder_mitosmooth_axial_length_ratio_ser_hole_mean_per_well	86681898	NA	NA	NA	NA	NA	NA	1	NA	NA	NA	NA	NA	NA
183	ENSMUSG00000095717	12	88027004	88027438	Gm2056	predicted gene 2056 [Source:MGI Symbol;Acc:MGI:3780224]	7.58475089865517	c_nonborder_mitosmooth_axial_length_ratio_ser_hole_mean_per_well	86681898	NA	NA	NA	NA	NA	NA	1	NA	NA	NA	NA	NA	NA
184	ENSMUSG00000114109	12	88028811	88029757	Gm18629	predicted gene, 18629 [Source:MGI Symbol;Acc:MGI:5010814]	7.58475089865517	c_nonborder_mitosmooth_axial_length_ratio_ser_hole_mean_per_well	86681898	NA	NA	NA	NA	NA	NA	NA	NA	NA	NA	NA	NA	NA
185	ENSMUSG00000113658	12	88036540	88036798	Gm46993	predicted gene 46993 [Source:MGI Symbol;Acc:MGI:5908116]	7.58475089865517	c_nonborder_mitosmooth_axial_length_ratio_ser_hole_mean_per_well	86681898	NA	NA	NA	NA	NA	NA	NA	NA	NA	NA	NA	NA	NA
186	ENSMUSG00000113401	12	88040682	88041949	Gm18247	predicted gene, 18247 [Source:MGI Symbol;Acc:MGI:5010432]	7.58475089865517	c_nonborder_mitosmooth_axial_length_ratio_ser_hole_mean_per_well	86681898	NA	NA	NA	NA	NA	NA	NA	NA	NA	NA	NA	NA	NA
187	ENSMUSG00000113180	12	88044383	88044712	Gm46998	predicted gene 46998 [Source:MGI Symbol;Acc:MGI:5908123]	7.58475089865517	c_nonborder_mitosmooth_axial_length_ratio_ser_hole_mean_per_well	86681898	NA	NA	NA	NA	NA	NA	NA	NA	NA	NA	NA	NA	NA
188	ENSMUSG00000113089	12	88046286	88046502	Gm46997	predicted gene 46997 [Source:MGI Symbol;Acc:MGI:5908122]	7.58475089865517	c_nonborder_mitosmooth_axial_length_ratio_ser_hole_mean_per_well	86681898	NA	NA	NA	NA	NA	NA	NA	NA	NA	NA	NA	NA	NA
189	ENSMUSG00000113838	12	88058081	88058299	Gm46994	predicted gene 46994 [Source:MGI Symbol;Acc:MGI:5908117]	7.58475089865517	c_nonborder_mitosmooth_axial_length_ratio_ser_hole_mean_per_well	86681898	NA	NA	NA	NA	NA	NA	NA	NA	NA	NA	NA	NA	NA
190	ENSMUSG00000113720	12	88059093	88061479	Gm46995	predicted gene 46995 [Source:MGI Symbol;Acc:MGI:5908118]	7.58475089865517	c_nonborder_mitosmooth_axial_length_ratio_ser_hole_mean_per_well	86681898	NA	NA	NA	NA	NA	NA	NA	NA	NA	NA	NA	NA	NA
191	ENSMUSG00000113938	12	88064368	88064775	Gm46996	predicted gene 46996 [Source:MGI Symbol;Acc:MGI:5908120]	7.58475089865517	c_nonborder_mitosmooth_axial_length_ratio_ser_hole_mean_per_well	86681898	NA	NA	NA	NA	NA	NA	NA	NA	NA	NA	NA	NA	NA
192	ENSMUSG00000113419	12	88066543	88067407	Gm5789	predicted gene 5789 [Source:MGI Symbol;Acc:MGI:3779516]	7.58475089865517	c_nonborder_mitosmooth_axial_length_ratio_ser_hole_mean_per_well	86681898	NA	NA	NA	NA	NA	NA	NA	NA	NA	NA	NA	NA	NA
193	ENSMUSG00000113783	12	88072937	88073195	Gm18617	predicted gene, 18617 [Source:MGI Symbol;Acc:MGI:5010802]	7.58475089865517	c_nonborder_mitosmooth_axial_length_ratio_ser_hole_mean_per_well	86681898	NA	NA	NA	NA	NA	NA	NA	NA	NA	NA	NA	NA	NA
194	ENSMUSG00000114075	12	88083697	88084131	Gm16368	predicted pseudogene 16368 [Source:MGI Symbol;Acc:MGI:3647101]	7.58475089865517	c_nonborder_mitosmooth_axial_length_ratio_ser_hole_mean_per_well	86681898	NA	NA	NA	NA	NA	NA	1	NA	NA	NA	NA	NA	NA
195	ENSMUSG00000106721	12	88085311	88087404	Gm5442	predicted gene 5442 [Source:MGI Symbol;Acc:MGI:3647655]	7.58475089865517	c_nonborder_mitosmooth_axial_length_ratio_ser_hole_mean_per_well	86681898	NA	NA	NA	NA	NA	NA	NA	NA	NA	NA	NA	NA	NA
196	ENSMUSG00000071207	12	88089134	88089976	Gm8587	predicted pseudogene 8587 [Source:MGI Symbol;Acc:MGI:3646799]	7.58475089865517	c_nonborder_mitosmooth_axial_length_ratio_ser_hole_mean_per_well	86681898	NA	NA	NA	NA	NA	NA	NA	NA	NA	NA	NA	NA	NA
197	ENSMUSG00000114108	12	88108000	88108356	Gm48459	predicted gene, 48459 [Source:MGI Symbol;Acc:MGI:6097973]	7.58475089865517	c_nonborder_mitosmooth_axial_length_ratio_ser_hole_mean_per_well	86681898	NA	NA	NA	NA	NA	NA	NA	NA	NA	NA	NA	NA	NA
198	ENSMUSG00000113677	12	88110840	88111161	Gm48487	predicted gene, 48487 [Source:MGI Symbol;Acc:MGI:6098009]	7.58475089865517	c_nonborder_mitosmooth_axial_length_ratio_ser_hole_mean_per_well	86681898	NA	NA	NA	NA	NA	NA	NA	NA	NA	NA	NA	NA	NA
199	ENSMUSG00000113374	12	88112927	88113141	Gm33654	predicted gene, 33654 [Source:MGI Symbol;Acc:MGI:5592813]	7.58475089865517	c_nonborder_mitosmooth_axial_length_ratio_ser_hole_mean_per_well	86681898	NA	NA	NA	NA	NA	NA	NA	NA	NA	NA	NA	NA	NA
200	ENSMUSG00000113187	12	88124666	88124884	Gm5955	predicted gene 5955 [Source:MGI Symbol;Acc:MGI:3779537]	7.58475089865517	c_nonborder_mitosmooth_axial_length_ratio_ser_hole_mean_per_well	86681898	NA	NA	NA	NA	NA	NA	NA	NA	NA	NA	NA	NA	NA
201	ENSMUSG00000113400	12	88125689	88128067	Gm8605	predicted gene 8605 [Source:MGI Symbol;Acc:MGI:3643180]	7.58475089865517	c_nonborder_mitosmooth_axial_length_ratio_ser_hole_mean_per_well	86681898	NA	NA	NA	NA	NA	NA	NA	NA	NA	NA	NA	NA	NA
202	ENSMUSG00000113083	12	88130947	88131351	Gm48513	predicted gene, 48513 [Source:MGI Symbol;Acc:MGI:6098048]	7.58475089865517	c_nonborder_mitosmooth_axial_length_ratio_ser_hole_mean_per_well	86681898	NA	NA	NA	NA	NA	NA	NA	NA	NA	NA	NA	NA	NA
203	ENSMUSG00000113348	12	88139363	88139793	Gm8607	predicted gene 8607 [Source:MGI Symbol;Acc:MGI:3646344]	7.58475089865517	c_nonborder_mitosmooth_axial_length_ratio_ser_hole_mean_per_well	86681898	NA	NA	NA	NA	NA	NA	NA	NA	NA	NA	NA	NA	NA
204	ENSMUSG00000114060	12	88153674	88156251	Gm18630	predicted gene, 18630 [Source:MGI Symbol;Acc:MGI:5010815]	7.58475089865517	c_nonborder_mitosmooth_axial_length_ratio_ser_hole_mean_per_well	86681898	NA	NA	NA	NA	NA	NA	NA	NA	NA	NA	NA	NA	NA
205	ENSMUSG00000072919	12	87221040	87238732	Noxred1	NADP+ dependent oxidoreductase domain containing 1 [Source:MGI Symbol;Acc:MGI:1918525]	7.58475089865517	c_nonborder_mitosmooth_axial_length_ratio_ser_hole_mean_per_well	86681898	NA	NA	NA	NA	GOBP_ALPHA_AMINO_ACID_METABOLIC_PROCESS, GOBP_CELLULAR_AMINO_ACID_BIOSYNTHETIC_PROCESS, GOBP_CELLULAR_AMINO_ACID_METABOLIC_PROCESS, GOBP_GLUTAMINE_FAMILY_AMINO_ACID_BIOSYNTHETIC_PROCESS, GOBP_GLUTAMINE_FAMILY_AMINO_ACID_METABOLIC_PROCESS, GOBP_L_PROLINE_BIOSYNTHETIC_PROCESS, GOBP_ORGANIC_ACID_BIOSYNTHETIC_PROCESS, GOBP_ORGANIC_ACID_METABOLIC_PROCESS, GOBP_ORGANONITROGEN_COMPOUND_BIOSYNTHETIC_PROC…	NA	1	NA	NA	NA	NA	NA	NA
206	ENSMUSG00000066027	12	88175589	88182108	Gm10436	predicted gene 10436 [Source:MGI Symbol;Acc:MGI:3704393]	7.58475089865517	c_nonborder_mitosmooth_axial_length_ratio_ser_hole_mean_per_well	86681898	NA	NA	NA	NA	NA	NA	NA	NA	NA	NA	NA	NA	NA
207	ENSMUSG00000114191	12	88220556	88222617	Gm18631	predicted gene, 18631 [Source:MGI Symbol;Acc:MGI:5010816]	7.58475089865517	c_nonborder_mitosmooth_axial_length_ratio_ser_hole_mean_per_well	86681898	NA	NA	NA	NA	NA	NA	NA	NA	NA	NA	NA	NA	NA
208	ENSMUSG00000113793	12	88225537	88225944	Gm48553	predicted gene, 48553 [Source:MGI Symbol;Acc:MGI:6098107]	7.58475089865517	c_nonborder_mitosmooth_axial_length_ratio_ser_hole_mean_per_well	86681898	NA	NA	NA	NA	NA	NA	NA	NA	NA	NA	NA	NA	NA
209	ENSMUSG00000113564	12	88248544	88248705	Gm48560	predicted gene, 48560 [Source:MGI Symbol;Acc:MGI:6098117]	7.58475089865517	c_nonborder_mitosmooth_axial_length_ratio_ser_hole_mean_per_well	86681898	NA	NA	NA	NA	NA	NA	NA	NA	NA	NA	NA	NA	NA
210	ENSMUSG00000095799	12	88249666	88250100	Gm8332	predicted pseudogene 8332 [Source:MGI Symbol;Acc:MGI:3644018]	7.58475089865517	c_nonborder_mitosmooth_axial_length_ratio_ser_hole_mean_per_well	86681898	NA	NA	NA	NA	NA	NA	1	NA	NA	NA	NA	NA	NA
211	ENSMUSG00000113801	12	88258913	88259385	Gm18618	predicted gene, 18618 [Source:MGI Symbol;Acc:MGI:5010803]	7.58475089865517	c_nonborder_mitosmooth_axial_length_ratio_ser_hole_mean_per_well	86681898	NA	NA	NA	NA	NA	NA	NA	NA	NA	NA	NA	NA	NA
212	ENSMUSG00000114145	12	88270365	88270614	Gm48561	predicted gene, 48561 [Source:MGI Symbol;Acc:MGI:6098118]	7.58475089865517	c_nonborder_mitosmooth_axial_length_ratio_ser_hole_mean_per_well	86681898	NA	NA	NA	NA	NA	NA	NA	NA	NA	NA	NA	NA	NA
213	ENSMUSG00000079029	12	88270640	88274500	Gm5662	predicted gene 5662 [Source:MGI Symbol;Acc:MGI:3648257]	7.58475089865517	c_nonborder_mitosmooth_axial_length_ratio_ser_hole_mean_per_well	86681898	NA	NA	NA	NA	NA	NA	1	NA	NA	NA	NA	NA	NA
214	ENSMUSG00000113133	12	88280358	88282770	Gm21039	predicted gene, 21039 [Source:MGI Symbol;Acc:MGI:5434394]	7.58475089865517	c_nonborder_mitosmooth_axial_length_ratio_ser_hole_mean_per_well	86681898	NA	NA	NA	NA	NA	NA	NA	NA	NA	NA	NA	NA	NA
215	ENSMUSG00000094635	12	88284538	88287069	Gm7104	predicted gene 7104 [Source:MGI Symbol;Acc:MGI:3779672]	7.58475089865517	c_nonborder_mitosmooth_axial_length_ratio_ser_hole_mean_per_well	86681898	NA	NA	NA	NA	NA	NA	NA	NA	NA	NA	NA	NA	NA
216	ENSMUSG00000112979	12	88302813	88305189	Gm8634	predicted gene 8634 [Source:MGI Symbol;Acc:MGI:3645518]	7.58475089865517	c_nonborder_mitosmooth_axial_length_ratio_ser_hole_mean_per_well	86681898	NA	NA	NA	NA	NA	NA	NA	NA	NA	NA	NA	NA	NA
217	ENSMUSG00000114020	12	88308040	88308447	Gm48564	predicted gene, 48564 [Source:MGI Symbol;Acc:MGI:6098123]	7.58475089865517	c_nonborder_mitosmooth_axial_length_ratio_ser_hole_mean_per_well	86681898	NA	NA	NA	NA	NA	NA	NA	NA	NA	NA	NA	NA	NA
218	ENSMUSG00000113829	12	88317528	88318674	Gm18619	predicted gene, 18619 [Source:MGI Symbol;Acc:MGI:5010804]	7.58475089865517	c_nonborder_mitosmooth_axial_length_ratio_ser_hole_mean_per_well	86681898	NA	NA	NA	NA	NA	NA	NA	NA	NA	NA	NA	NA	NA
219	ENSMUSG00000093847	12	88320122	88324026	Gm5039	predicted gene 5039 [Source:MGI Symbol;Acc:MGI:3648085]	7.58475089865517	c_nonborder_mitosmooth_axial_length_ratio_ser_hole_mean_per_well	86681898	NA	NA	NA	NA	NA	NA	1	NA	NA	NA	NA	NA	NA
220	ENSMUSG00000113583	12	88329254	88329682	Gm10264	predicted gene 10264 [Source:MGI Symbol;Acc:MGI:3646909]	7.58475089865517	c_nonborder_mitosmooth_axial_length_ratio_ser_hole_mean_per_well	86681898	NA	NA	NA	NA	NA	NA	NA	NA	NA	NA	NA	NA	NA
221	ENSMUSG00000113942	12	88331039	88333125	Gm18632	predicted gene, 18632 [Source:MGI Symbol;Acc:MGI:5010817]	7.58475089865517	c_nonborder_mitosmooth_axial_length_ratio_ser_hole_mean_per_well	86681898	NA	NA	NA	NA	NA	NA	NA	NA	NA	NA	NA	NA	NA
222	ENSMUSG00000113617	12	88334624	88335475	Gm8655	predicted gene 8655 [Source:MGI Symbol;Acc:MGI:3647209]	7.58475089865517	c_nonborder_mitosmooth_axial_length_ratio_ser_hole_mean_per_well	86681898	NA	NA	NA	NA	NA	NA	NA	NA	NA	NA	NA	NA	NA
223	ENSMUSG00000021038	12	87238868	87266256	Vipas39	VPS33B interacting protein, apical-basolateral polarity regulator, spe-39 homolog [Source:MGI Symbol;Acc:MGI:2144805]	7.58475089865517	c_nonborder_mitosmooth_axial_length_ratio_ser_hole_mean_per_well	86681898	NA	NA	NA	NA	GOBP_AUTOPHAGOSOME_MATURATION, GOBP_CELLULAR_COMPONENT_DISASSEMBLY, GOBP_CELLULAR_MACROMOLECULE_LOCALIZATION, GOBP_COLLAGEN_FIBRIL_ORGANIZATION, GOBP_COLLAGEN_METABOLIC_PROCESS, GOBP_DEVELOPMENTAL_PROCESS_INVOLVED_IN_REPRODUCTION, GOBP_ENDOSOME_TO_LYSOSOME_TRANSPORT, GOBP_ESTABLISHMENT_OF_PROTEIN_LOCALIZATION, GOBP_EXTERNAL_ENCAPSULATING_STRUCTURE_ORGANIZATION, GOBP_GAMETE_GENERATION, GOBP_INTRAC…	GOBP_COLLAGEN_FIBRIL_ORGANIZATION, GOBP_ENDOSOME_TO_LYSOSOME_TRANSPORT, GOBP_EXTERNAL_ENCAPSULATING_STRUCTURE_ORGANIZATION, GOBP_PROCESS_UTILIZING_AUTOPHAGIC_MECHANISM, GOBP_VACUOLAR_TRANSPORT, GOCC_LATE_ENDOSOME	NA	NA	NA	NA	NA	NA	NA
224	ENSMUSG00000113376	12	88338439	88338820	Gm48572	predicted gene, 48572 [Source:MGI Symbol;Acc:MGI:6098136]	7.58475089865517	c_nonborder_mitosmooth_axial_length_ratio_ser_hole_mean_per_well	86681898	NA	NA	NA	NA	NA	NA	NA	NA	NA	NA	NA	NA	NA
225	ENSMUSG00000113490	12	88339911	88340774	Gm18620	predicted gene, 18620 [Source:MGI Symbol;Acc:MGI:5010805]	7.58475089865517	c_nonborder_mitosmooth_axial_length_ratio_ser_hole_mean_per_well	86681898	NA	NA	NA	NA	NA	NA	NA	NA	NA	NA	NA	NA	NA
226	ENSMUSG00000118658	12	88340892	88341959	CT485612.1	SNW domain containing 1 (Snw1) pseudogene	7.58475089865517	c_nonborder_mitosmooth_axial_length_ratio_ser_hole_mean_per_well	86681898	NA	NA	NA	NA	NA	NA	NA	NA	NA	NA	NA	NA	NA
227	ENSMUSG00000113826	12	88342539	88342689	Gm48577	predicted gene, 48577 [Source:MGI Symbol;Acc:MGI:6098143]	7.58475089865517	c_nonborder_mitosmooth_axial_length_ratio_ser_hole_mean_per_well	86681898	NA	NA	NA	NA	NA	NA	NA	NA	NA	NA	NA	NA	NA
228	ENSMUSG00000113861	12	88353313	88354686	Gm6190	predicted gene 6190 [Source:MGI Symbol;Acc:MGI:3643523]	7.58475089865517	c_nonborder_mitosmooth_axial_length_ratio_ser_hole_mean_per_well	86681898	NA	NA	NA	NA	NA	NA	NA	NA	NA	NA	NA	NA	NA
229	ENSMUSG00000113903	12	88359357	88360257	Gm5655	predicted gene 5655 [Source:MGI Symbol;Acc:MGI:3648022]	7.58475089865517	c_nonborder_mitosmooth_axial_length_ratio_ser_hole_mean_per_well	86681898	NA	NA	NA	NA	NA	NA	NA	NA	NA	NA	NA	NA	NA
230	ENSMUSG00000113434	12	88365314	88377323	3200001D21Rik	RIKEN cDNA 3200001D21 gene [Source:MGI Symbol;Acc:MGI:1919068]	7.58475089865517	c_nonborder_mitosmooth_axial_length_ratio_ser_hole_mean_per_well	86681898	NA	NA	NA	NA	NA	NA	NA	NA	NA	NA	NA	NA	NA
231	ENSMUSG00000021044	12	88360554	88461724	Adck1	aarF domain containing kinase 1 [Source:MGI Symbol;Acc:MGI:1919363]	7.58475089865517	c_nonborder_mitosmooth_axial_length_ratio_ser_hole_mean_per_well	86681898	NA	NA	NA	NA	GOBP_CHEMICAL_HOMEOSTASIS, GOBP_CRISTAE_FORMATION, GOBP_HOMEOSTATIC_PROCESS, GOBP_INNER_MITOCHONDRIAL_MEMBRANE_ORGANIZATION, GOBP_LIPID_HOMEOSTASIS, GOBP_MEMBRANE_ORGANIZATION, GOBP_MITOCHONDRIAL_FUSION, GOBP_MITOCHONDRIAL_MEMBRANE_ORGANIZATION, GOBP_MITOCHONDRION_ORGANIZATION, GOBP_NEGATIVE_REGULATION_OF_CELLULAR_COMPONENT_ORGANIZATION, GOBP_NEGATIVE_REGULATION_OF_DEVELOPMENTAL_PROCESS, GOBP_NEG…	GOBP_MITOCHONDRION_ORGANIZATION	NA	NA	NA	NA	NA	NA	NA
232	ENSMUSG00000113087	12	88434113	88442254	4930473H19Rik	RIKEN cDNA 4930473H19 gene [Source:MGI Symbol;Acc:MGI:1922176]	7.58475089865517	c_nonborder_mitosmooth_axial_length_ratio_ser_hole_mean_per_well	86681898	NA	NA	NA	NA	NA	NA	NA	NA	NA	NA	NA	NA	NA
233	ENSMUSG00000021037	12	87266479	87273998	Ahsa1	AHA1, activator of heat shock protein ATPase 1 [Source:MGI Symbol;Acc:MGI:2387603]	7.58475089865517	c_nonborder_mitosmooth_axial_length_ratio_ser_hole_mean_per_well	86681898	NA	NA	NA	NA	GOBP_POSITIVE_REGULATION_OF_ATP_DEPENDENT_ACTIVITY, GOBP_POSITIVE_REGULATION_OF_MOLECULAR_FUNCTION, GOBP_PROTEIN_FOLDING, GOBP_REGULATION_OF_ATP_DEPENDENT_ACTIVITY, GOCC_ENDOPLASMIC_RETICULUM, GOMF_ATPASE_ACTIVATOR_ACTIVITY, GOMF_CADHERIN_BINDING, GOMF_CELL_ADHESION_MOLECULE_BINDING, GOMF_CHAPERONE_BINDING, GOMF_HEAT_SHOCK_PROTEIN_BINDING, GOMF_HSP90_PROTEIN_BINDING, GOMF_MOLECULAR_FUNCTION_ACTIV…	GOMF_HEAT_SHOCK_PROTEIN_BINDING	2	NA	NA	NA	NA	NA	NA
234	ENSMUSG00000050671	12	87278638	87299705	Ism2	isthmin 2 [Source:MGI Symbol;Acc:MGI:2685110]	7.58475089865517	c_nonborder_mitosmooth_axial_length_ratio_ser_hole_mean_per_well	86681898	NA	NA	NA	NA	NA	NA	1	NA	NA	NA	NA	NA	NA
235	ENSMUSG00000113578	12	88503768	88504209	Gm48642	predicted gene, 48642 [Source:MGI Symbol;Acc:MGI:6098249]	7.58475089865517	c_nonborder_mitosmooth_axial_length_ratio_ser_hole_mean_per_well	86681898	NA	NA	NA	NA	NA	NA	NA	NA	NA	NA	NA	NA	NA
236	ENSMUSG00000113213	12	88588616	88590437	Gm19540	predicted gene, 19540 [Source:MGI Symbol;Acc:MGI:5011725]	7.58475089865517	c_nonborder_mitosmooth_axial_length_ratio_ser_hole_mean_per_well	86681898	NA	NA	NA	NA	NA	NA	NA	NA	NA	NA	NA	NA	NA
237	ENSMUSG00000114001	12	88631356	88706819	Gm48664	predicted gene, 48664 [Source:MGI Symbol;Acc:MGI:6098280]	7.58475089865517	c_nonborder_mitosmooth_axial_length_ratio_ser_hole_mean_per_well	86681898	NA	NA	NA	NA	NA	NA	NA	NA	NA	NA	NA	NA	NA
238	ENSMUSG00000113997	12	88632269	88665399	1700040E09Rik	RIKEN cDNA 1700040E09 gene [Source:MGI Symbol;Acc:MGI:1924240]	7.58475089865517	c_nonborder_mitosmooth_axial_length_ratio_ser_hole_mean_per_well	86681898	NA	NA	NA	NA	NA	NA	NA	NA	NA	NA	NA	NA	NA
239	ENSMUSG00000113538	12	88629764	88631878	Gm48665	predicted gene, 48665 [Source:MGI Symbol;Acc:MGI:6098282]	7.58475089865517	c_nonborder_mitosmooth_axial_length_ratio_ser_hole_mean_per_well	86681898	NA	NA	NA	NA	NA	NA	NA	NA	NA	NA	NA	NA	NA
240	ENSMUSG00000066392	12	88722876	90334935	Nrxn3	neurexin III [Source:MGI Symbol;Acc:MGI:1096389]	7.58475089865517	c_nonborder_mitosmooth_axial_length_ratio_ser_hole_mean_per_well	86681898	NA	NA	NA	NA	BIOCARTA_PDZS_PATHWAY, GOBP_ADULT_BEHAVIOR, GOBP_AXON_DEVELOPMENT, GOBP_BEHAVIOR, GOBP_BIOLOGICAL_ADHESION, GOBP_BIOLOGICAL_PROCESS_INVOLVED_IN_INTRASPECIES_INTERACTION_BETWEEN_ORGANISMS, GOBP_CELL_CELL_ADHESION, GOBP_CELL_MORPHOGENESIS, GOBP_CELL_MORPHOGENESIS_INVOLVED_IN_DIFFERENTIATION, GOBP_CELL_MORPHOGENESIS_INVOLVED_IN_NEURON_DIFFERENTIATION, GOBP_CELL_PART_MORPHOGENESIS, GOBP_CELL_PROJECTI…	GOBP_NEURON_PROJECTION_GUIDANCE	2	NA	NA	NA	NA	NA	NA
241	ENSMUSG00000113648	12	87371992	87372315	Gm48806	predicted gene, 48806 [Source:MGI Symbol;Acc:MGI:6098517]	7.58475089865517	c_nonborder_mitosmooth_axial_length_ratio_ser_hole_mean_per_well	86681898	NA	NA	NA	NA	NA	NA	NA	NA	NA	NA	NA	NA	NA
242	ENSMUSG00000021036	12	87305058	87388355	Sptlc2	serine palmitoyltransferase, long chain base subunit 2 [Source:MGI Symbol;Acc:MGI:108074]	7.58475089865517	c_nonborder_mitosmooth_axial_length_ratio_ser_hole_mean_per_well	86681898	NA	NA	NA	NA	GOBP_ADIPOSE_TISSUE_DEVELOPMENT, GOBP_ALCOHOL_BIOSYNTHETIC_PROCESS, GOBP_ALCOHOL_METABOLIC_PROCESS, GOBP_AMIDE_BIOSYNTHETIC_PROCESS, GOBP_CELLULAR_AMIDE_METABOLIC_PROCESS, GOBP_CELLULAR_LIPID_METABOLIC_PROCESS, GOBP_CERAMIDE_BIOSYNTHETIC_PROCESS, GOBP_CERAMIDE_METABOLIC_PROCESS, GOBP_CONNECTIVE_TISSUE_DEVELOPMENT, GOBP_DIOL_BIOSYNTHETIC_PROCESS, GOBP_DIOL_METABOLIC_PROCESS, GOBP_LIPID_BIOSYNTHETI…	GOBP_CONNECTIVE_TISSUE_DEVELOPMENT, GOBP_POSITIVE_REGULATION_OF_CATABOLIC_PROCESS, GOBP_PROCESS_UTILIZING_AUTOPHAGIC_MECHANISM, GOCC_ENDOPLASMIC_RETICULUM_PROTEIN_CONTAINING_COMPLEX	1	NA	NA	NA	NA	NA	NA
243	ENSMUSG00000064394	14	75651423	75651529	Gm23622	predicted gene, 23622 [Source:MGI Symbol;Acc:MGI:5453399]	7.52020314424909	c_nonborder_mitosmooth_axial_length_ratio_ser_spot_mean_per_well	75638180	NA	NA	NA	NA	NA	NA	NA	NA	NA	NA	NA	NA	NA
244	ENSMUSG00000084431	14	77530398	77530507	n-R5s48	nuclear encoded rRNA 5S 48 [Source:MGI Symbol;Acc:MGI:4421893]	7.52020314424909	c_nonborder_mitosmooth_axial_length_ratio_ser_spot_mean_per_well	75638180	NA	NA	NA	NA	NA	NA	NA	NA	NA	NA	NA	NA	NA
245	ENSMUSG00000089365	14	77540642	77540765	Gm23823	predicted gene, 23823 [Source:MGI Symbol;Acc:MGI:5453600]	7.52020314424909	c_nonborder_mitosmooth_axial_length_ratio_ser_spot_mean_per_well	75638180	NA	NA	NA	NA	NA	NA	NA	NA	NA	NA	NA	NA	NA
246	ENSMUSG00000089405	14	75745849	75745940	Gm24876	predicted gene, 24876 [Source:MGI Symbol;Acc:MGI:5454653]	7.52020314424909	c_nonborder_mitosmooth_axial_length_ratio_ser_spot_mean_per_well	75638180	NA	NA	NA	NA	NA	NA	NA	NA	NA	NA	NA	NA	NA
247	ENSMUSG00000065147	14	75847905	75848034	Snora31	small nucleolar RNA, H/ACA box 31 [Source:MGI Symbol;Acc:MGI:3819500]	7.52020314424909	c_nonborder_mitosmooth_axial_length_ratio_ser_spot_mean_per_well	75638180	NA	NA	NA	NA	NA	NA	NA	NA	NA	NA	NA	NA	NA
248	ENSMUSG00000065799	14	75972486	75972619	Gm25517	predicted gene, 25517 [Source:MGI Symbol;Acc:MGI:5455294]	7.52020314424909	c_nonborder_mitosmooth_axial_length_ratio_ser_spot_mean_per_well	75638180	NA	NA	NA	NA	NA	NA	NA	NA	NA	NA	NA	NA	NA
249	ENSMUSG00000104689	14	75262013	75262115	Gm44482	predicted gene, 44482 [Source:MGI Symbol;Acc:MGI:5690874]	7.52020314424909	c_nonborder_mitosmooth_axial_length_ratio_ser_spot_mean_per_well	75638180	NA	NA	NA	NA	NA	NA	NA	NA	NA	NA	NA	NA	NA
250	ENSMUSG00000115002	14	74926445	74933133	Gm10847	predicted gene 10847 [Source:MGI Symbol;Acc:MGI:3642004]	7.52020314424909	c_nonborder_mitosmooth_axial_length_ratio_ser_spot_mean_per_well	75638180	NA	NA	NA	NA	NA	NA	NA	NA	NA	NA	NA	NA	NA
251	ENSMUSG00000068015	14	74754675	74947876	Lrch1	leucine-rich repeats and calponin homology (CH) domain containing 1 [Source:MGI Symbol;Acc:MGI:2443390]	7.52020314424909	c_nonborder_mitosmooth_axial_length_ratio_ser_spot_mean_per_well	75638180	NA	NA	NA	NA	GOBP_CELL_MIGRATION, GOBP_LEUKOCYTE_MIGRATION, GOBP_LOCOMOTION, GOBP_LYMPHOCYTE_MIGRATION, GOBP_MONONUCLEAR_CELL_MIGRATION, GOBP_NEGATIVE_REGULATION_OF_CATALYTIC_ACTIVITY, GOBP_NEGATIVE_REGULATION_OF_GTPASE_ACTIVITY, GOBP_NEGATIVE_REGULATION_OF_HYDROLASE_ACTIVITY, GOBP_NEGATIVE_REGULATION_OF_IMMUNE_SYSTEM_PROCESS, GOBP_NEGATIVE_REGULATION_OF_LEUKOCYTE_MIGRATION, GOBP_NEGATIVE_REGULATION_OF_LOCOMO…	NA	1	NA	NA	NA	NA	NA	NA
252	ENSMUSG00000115019	14	74975086	74987104	Gm4278	predicted gene 4278 [Source:MGI Symbol;Acc:MGI:3782455]	7.52020314424909	c_nonborder_mitosmooth_axial_length_ratio_ser_spot_mean_per_well	75638180	NA	NA	NA	NA	NA	NA	NA	NA	NA	NA	NA	NA	NA
253	ENSMUSG00000034959	14	75016027	75052532	Rubcnl	RUN and cysteine rich domain containing beclin 1 interacting protein like [Source:MGI Symbol;Acc:MGI:2685590]	7.52020314424909	c_nonborder_mitosmooth_axial_length_ratio_ser_spot_mean_per_well	75638180	NA	NA	NA	NA	GOBP_AUTOPHAGOSOME_LYSOSOME_FUSION, GOBP_AUTOPHAGOSOME_MATURATION, GOBP_CARBOHYDRATE_METABOLIC_PROCESS, GOBP_CELLULAR_CARBOHYDRATE_METABOLIC_PROCESS, GOBP_CELLULAR_COMPONENT_DISASSEMBLY, GOBP_CELLULAR_GLUCAN_METABOLIC_PROCESS, GOBP_ENERGY_DERIVATION_BY_OXIDATION_OF_ORGANIC_COMPOUNDS, GOBP_ENERGY_RESERVE_METABOLIC_PROCESS, GOBP_GENERATION_OF_PRECURSOR_METABOLITES_AND_ENERGY, GOBP_GLUCOSE_METABOLIC…	GOBP_PROCESS_UTILIZING_AUTOPHAGIC_MECHANISM, GOCC_VACUOLAR_MEMBRANE, GOMF_PHOSPHOLIPID_BINDING	4	NA	NA	NA	NA	NA	NA
254	ENSMUSG00000021997	14	75084303	75130881	Lrrc63	leucine rich repeat containing 63 [Source:MGI Symbol;Acc:MGI:1918109]	7.52020314424909	c_nonborder_mitosmooth_axial_length_ratio_ser_spot_mean_per_well	75638180	NA	NA	NA	NA	NA	NA	NA	NA	NA	NA	NA	NA	NA
255	ENSMUSG00000021998	14	75131101	75230842	Lcp1	lymphocyte cytosolic protein 1 [Source:MGI Symbol;Acc:MGI:104808]	7.52020314424909	c_nonborder_mitosmooth_axial_length_ratio_ser_spot_mean_per_well	75638180	NA	NA	NA	NA	GOBP_ACTIN_CROSSLINK_FORMATION, GOBP_ACTIN_FILAMENT_BASED_PROCESS, GOBP_ACTIN_FILAMENT_BUNDLE_ORGANIZATION, GOBP_ACTIN_FILAMENT_NETWORK_FORMATION, GOBP_ACTIN_FILAMENT_ORGANIZATION, GOBP_ANIMAL_ORGAN_REGENERATION, GOBP_CELL_ACTIVATION, GOBP_CELL_ACTIVATION_INVOLVED_IN_IMMUNE_RESPONSE, GOBP_CELL_MIGRATION, GOBP_CELLULAR_COMPONENT_DISASSEMBLY, GOBP_CELLULAR_MACROMOLECULE_LOCALIZATION, GOBP_CORTICAL_…	GOBP_EXTERNAL_ENCAPSULATING_STRUCTURE_ORGANIZATION, GOCC_ACTOMYOSIN, GOMF_CALCIUM_ION_BINDING, REACTOME_SIGNALING_BY_INTERLEUKINS	11	NA	NA	NA	NA	NA	NA
256	ENSMUSG00000089733	14	75136270	75136912	Gm15628	predicted gene 15628 [Source:MGI Symbol;Acc:MGI:3783072]	7.52020314424909	c_nonborder_mitosmooth_axial_length_ratio_ser_spot_mean_per_well	75638180	NA	NA	NA	NA	NA	NA	NA	NA	NA	NA	NA	NA	NA
257	ENSMUSG00000090054	14	75197073	75199271	Gm15629	predicted gene 15629 [Source:MGI Symbol;Acc:MGI:3783073]	7.52020314424909	c_nonborder_mitosmooth_axial_length_ratio_ser_spot_mean_per_well	75638180	NA	NA	NA	NA	NA	NA	NA	NA	NA	NA	NA	NA	NA
258	ENSMUSG00000115789	14	75264217	75264967	Gm18147	predicted gene, 18147 [Source:MGI Symbol;Acc:MGI:5010332]	7.52020314424909	c_nonborder_mitosmooth_axial_length_ratio_ser_spot_mean_per_well	75638180	NA	NA	NA	NA	NA	NA	NA	NA	NA	NA	NA	NA	NA
259	ENSMUSG00000021999	14	75242287	75283555	Cpb2	carboxypeptidase B2 (plasma) [Source:MGI Symbol;Acc:MGI:1891837]	7.52020314424909	c_nonborder_mitosmooth_axial_length_ratio_ser_spot_mean_per_well	75638180	NA	NA	NA	NA	BIOCARTA_FIBRINOLYSIS_PATHWAY, GOBP_ANIMAL_ORGAN_MORPHOGENESIS, GOBP_ANIMAL_ORGAN_REGENERATION, GOBP_CARBOHYDRATE_HOMEOSTASIS, GOBP_CELLULAR_GLUCOSE_HOMEOSTASIS, GOBP_CELLULAR_HOMEOSTASIS, GOBP_CELLULAR_RESPONSE_TO_CARBOHYDRATE_STIMULUS, GOBP_CELLULAR_RESPONSE_TO_OXYGEN_CONTAINING_COMPOUND, GOBP_CHEMICAL_HOMEOSTASIS, GOBP_EPITHELIAL_CELL_PROLIFERATION, GOBP_EXPORT_FROM_CELL, GOBP_EXTERNAL_ENCAPSU…	GOBP_EXTERNAL_ENCAPSULATING_STRUCTURE_ORGANIZATION, GOBP_RESPONSE_TO_TEMPERATURE_STIMULUS, GOBP_RESPONSE_TO_XENOBIOTIC_STIMULUS	2	NA	NA	NA	NA	NA	NA
260	ENSMUSG00000022000	14	75284373	75344426	Zc3h13	zinc finger CCCH type containing 13 [Source:MGI Symbol;Acc:MGI:1914552]	7.52020314424909	c_nonborder_mitosmooth_axial_length_ratio_ser_spot_mean_per_well	75638180	NA	NA	NA	NA	GOBP_MAINTENANCE_OF_CELL_NUMBER, GOBP_METHYLATION, GOBP_MRNA_METABOLIC_PROCESS, GOBP_MRNA_METHYLATION, GOBP_MRNA_MODIFICATION, GOBP_MRNA_PROCESSING, GOBP_REGULATION_OF_STEM_CELL_POPULATION_MAINTENANCE, GOBP_RNA_METHYLATION, GOBP_RNA_MODIFICATION, GOBP_RNA_PROCESSING, GOBP_RNA_SPLICING, GOCC_CATALYTIC_COMPLEX, GOCC_METHYLTRANSFERASE_COMPLEX, GOCC_MRNA_EDITING_COMPLEX, GOCC_NUCLEAR_BODY, GOCC_NUCLE…	GOBP_MRNA_PROCESSING, GOCC_NUCLEAR_SPECK	1	NA	NA	NA	NA	NA	NA
261	ENSMUSG00000115615	14	75358982	75400446	Gm49200	predicted gene, 49200 [Source:MGI Symbol;Acc:MGI:6118647]	7.52020314424909	c_nonborder_mitosmooth_axial_length_ratio_ser_spot_mean_per_well	75638180	NA	NA	NA	NA	NA	NA	NA	NA	NA	NA	NA	NA	NA
262	ENSMUSG00000091722	14	75455982	75529708	Siah3	siah E3 ubiquitin protein ligase family member 3 [Source:MGI Symbol;Acc:MGI:2685758]	7.52020314424909	c_nonborder_mitosmooth_axial_length_ratio_ser_spot_mean_per_well	75638180	NA	NA	NA	NA	GOBP_CELLULAR_MACROMOLECULE_LOCALIZATION, GOBP_CELLULAR_PROTEIN_CATABOLIC_PROCESS, GOBP_ESTABLISHMENT_OF_PROTEIN_LOCALIZATION, GOBP_ESTABLISHMENT_OF_PROTEIN_LOCALIZATION_TO_ORGANELLE, GOBP_INTRACELLULAR_PROTEIN_TRANSPORT, GOBP_INTRACELLULAR_TRANSPORT, GOBP_MACROMOLECULE_CATABOLIC_PROCESS, GOBP_MITOCHONDRIAL_TRANSPORT, GOBP_MITOCHONDRION_ORGANIZATION, GOBP_MODIFICATION_DEPENDENT_MACROMOLECULE_CATA…	GOBP_MITOCHONDRION_ORGANIZATION, GOBP_PROTEASOMAL_PROTEIN_CATABOLIC_PROCESS, GOMF_UBIQUITIN_LIKE_PROTEIN_LIGASE_ACTIVITY	1	NA	NA	NA	NA	NA	NA
263	ENSMUSG00000034913	14	75582877	75593116	Cby2	chibby family member 2 [Source:MGI Symbol;Acc:MGI:1915176]	7.52020314424909	c_nonborder_mitosmooth_axial_length_ratio_ser_spot_mean_per_well	75638180	NA	NA	NA	NA	NA	NA	1	NA	NA	NA	NA	NA	NA
264	ENSMUSG00000022002	14	75642249	75696717	Erich6b	glutamate rich 6B [Source:MGI Symbol;Acc:MGI:1922522]	7.52020314424909	c_nonborder_mitosmooth_axial_length_ratio_ser_spot_mean_per_well	75638180	NA	NA	NA	NA	NA	NA	NA	NA	NA	NA	NA	NA	NA
265	ENSMUSG00000034893	14	75702350	75754558	Cog3	component of oligomeric golgi complex 3 [Source:MGI Symbol;Acc:MGI:2450151]	7.52020314424909	c_nonborder_mitosmooth_axial_length_ratio_ser_spot_mean_per_well	75638180	NA	NA	NA	NA	GOBP_CARBOHYDRATE_DERIVATIVE_BIOSYNTHETIC_PROCESS, GOBP_CARBOHYDRATE_DERIVATIVE_METABOLIC_PROCESS, GOBP_CELLULAR_MACROMOLECULE_BIOSYNTHETIC_PROCESS, GOBP_CELLULAR_MACROMOLECULE_LOCALIZATION, GOBP_ENDOMEMBRANE_SYSTEM_ORGANIZATION, GOBP_ENDOPLASMIC_RETICULUM_TO_GOLGI_VESICLE_MEDIATED_TRANSPORT, GOBP_ESTABLISHMENT_OF_PROTEIN_LOCALIZATION, GOBP_GLYCOPROTEIN_BIOSYNTHETIC_PROCESS, GOBP_GLYCOPROTEIN_MET…	GOBP_GLYCOPROTEIN_BIOSYNTHETIC_PROCESS, GOBP_PROTEIN_STABILIZATION, GOCC_CIS_GOLGI_NETWORK, REACTOME_ASPARAGINE_N_LINKED_GLYCOSYLATION	1	NA	NA	NA	NA	NA	NA
266	ENSMUSG00000022003	14	75760117	75787037	Slc25a30	solute carrier family 25, member 30 [Source:MGI Symbol;Acc:MGI:1914804]	7.52020314424909	c_nonborder_mitosmooth_axial_length_ratio_ser_spot_mean_per_well	75638180	NA	NA	NA	NA	GOBP_ANION_TRANSMEMBRANE_TRANSPORT, GOBP_ANION_TRANSPORT, GOBP_C4_DICARBOXYLATE_TRANSPORT, GOBP_CARBOXYLIC_ACID_TRANSPORT, GOBP_DICARBOXYLIC_ACID_TRANSPORT, GOBP_INORGANIC_ANION_TRANSMEMBRANE_TRANSPORT, GOBP_INORGANIC_ANION_TRANSPORT, GOBP_INORGANIC_ION_TRANSMEMBRANE_TRANSPORT, GOBP_INTRACELLULAR_TRANSPORT, GOBP_ION_TRANSMEMBRANE_TRANSPORT, GOBP_ION_TRANSPORT, GOBP_MITOCHONDRIAL_TRANSPORT, GOBP_O…	NA	3	NA	NA	NA	NA	NA	NA
267	ENSMUSG00000115458	14	75841486	75841714	Gm48931	predicted gene, 48931 [Source:MGI Symbol;Acc:MGI:6118245]	7.52020314424909	c_nonborder_mitosmooth_axial_length_ratio_ser_spot_mean_per_well	75638180	NA	NA	NA	NA	NA	NA	NA	NA	NA	NA	NA	NA	NA
268	ENSMUSG00000085829	14	75843379	75844964	Gm4285	predicted gene 4285 [Source:MGI Symbol;Acc:MGI:3782463]	7.52020314424909	c_nonborder_mitosmooth_axial_length_ratio_ser_spot_mean_per_well	75638180	NA	NA	NA	NA	NA	NA	NA	NA	NA	NA	NA	NA	NA
269	ENSMUSG00000060126	14	75845093	75848525	Tpt1	tumor protein, translationally-controlled 1 [Source:MGI Symbol;Acc:MGI:104890]	7.52020314424909	c_nonborder_mitosmooth_axial_length_ratio_ser_spot_mean_per_well	75638180	NA	NA	NA	NA	GOBP_APOPTOTIC_SIGNALING_PATHWAY, GOBP_BIOLOGICAL_PROCESS_INVOLVED_IN_INTERSPECIES_INTERACTION_BETWEEN_ORGANISMS, GOBP_CALCIUM_ION_TRANSPORT, GOBP_CATION_TRANSPORT, GOBP_CELLULAR_HOMEOSTASIS, GOBP_CELLULAR_ION_HOMEOSTASIS, GOBP_CELLULAR_RESPONSE_TO_DNA_DAMAGE_STIMULUS, GOBP_CELLULAR_RESPONSE_TO_STRESS, GOBP_CHEMICAL_HOMEOSTASIS, GOBP_DIVALENT_INORGANIC_CATION_HOMEOSTASIS, GOBP_ECTODERM_DEVELOPMEN…	GOBP_APOPTOTIC_SIGNALING_PATHWAY, GOCC_LATE_ENDOSOME, GOCC_MULTIVESICULAR_BODY, GOCC_SPINDLE, GOMF_CALCIUM_ION_BINDING	4	NA	NA	NA	NA	NA	NA
270	ENSMUSG00000046523	14	75955009	75966206	Kctd4	potassium channel tetramerisation domain containing 4 [Source:MGI Symbol;Acc:MGI:1914766]	7.52020314424909	c_nonborder_mitosmooth_axial_length_ratio_ser_spot_mean_per_well	75638180	NA	NA	NA	NA	GOBP_PROTEIN_COMPLEX_OLIGOMERIZATION, GOBP_PROTEIN_CONTAINING_COMPLEX_ORGANIZATION, GOBP_PROTEIN_HOMOOLIGOMERIZATION	NA	NA	NA	NA	NA	NA	NA	NA
271	ENSMUSG00000067995	14	75896937	76010865	Gtf2f2	general transcription factor IIF, polypeptide 2 [Source:MGI Symbol;Acc:MGI:1915955]	7.52020314424909	c_nonborder_mitosmooth_axial_length_ratio_ser_spot_mean_per_well	75638180	NA	NA	NA	NA	GOBP_CHROMOSOME_ORGANIZATION, GOBP_DNA_CONFORMATION_CHANGE, GOBP_DNA_GEOMETRIC_CHANGE, GOBP_DNA_TEMPLATED_TRANSCRIPTION_ELONGATION, GOBP_DNA_TEMPLATED_TRANSCRIPTION_INITIATION, GOBP_POSITIVE_REGULATION_OF_CELLULAR_BIOSYNTHETIC_PROCESS, GOBP_POSITIVE_REGULATION_OF_NUCLEOBASE_CONTAINING_COMPOUND_METABOLIC_PROCESS, GOBP_POSITIVE_REGULATION_OF_RNA_METABOLIC_PROCESS, GOBP_POSITIVE_REGULATION_OF_TRANSC…	GOBP_DNA_CONFORMATION_CHANGE, GOBP_TRANSCRIPTION_ELONGATION_FROM_RNA_POLYMERASE_II_PROMOTER, GOCC_RNA_POLYMERASE_II_HOLOENZYME, GOMF_ATP_HYDROLYSIS_ACTIVITY, REACTOME_FORMATION_OF_RNA_POL_II_ELONGATION_COMPLEX, REACTOME_HIV_INFECTION, REACTOME_MRNA_SPLICING, REACTOME_RNA_POLYMERASE_II_TRANSCRIBES_SNRNA_GENES	2	NA	NA	NA	NA	NA	NA
272	ENSMUSG00000022008	14	76086236	76110760	Gpalpp1	GPALPP motifs containing 1 [Source:MGI Symbol;Acc:MGI:1914717]	7.52020314424909	c_nonborder_mitosmooth_axial_length_ratio_ser_spot_mean_per_well	75638180	NA	NA	NA	NA	NA	NA	NA	NA	NA	NA	NA	NA	NA
273	ENSMUSG00000022009	14	76110891	76137379	Nufip1	nuclear fragile X mental retardation protein interacting protein 1 [Source:MGI Symbol;Acc:MGI:1351474]	7.52020314424909	c_nonborder_mitosmooth_axial_length_ratio_ser_spot_mean_per_well	75638180	NA	NA	NA	NA	GOBP_BOX_C_D_SNORNP_ASSEMBLY, GOBP_POSITIVE_REGULATION_OF_CELLULAR_BIOSYNTHETIC_PROCESS, GOBP_POSITIVE_REGULATION_OF_NUCLEOBASE_CONTAINING_COMPOUND_METABOLIC_PROCESS, GOBP_POSITIVE_REGULATION_OF_RNA_METABOLIC_PROCESS, GOBP_POSITIVE_REGULATION_OF_TRANSCRIPTION_BY_RNA_POLYMERASE_II, GOBP_PROTEIN_CONTAINING_COMPLEX_ORGANIZATION, GOBP_RIBONUCLEOPROTEIN_COMPLEX_BIOGENESIS, GOBP_RIBONUCLEOPROTEIN_COMPL…	GOBP_RIBONUCLEOPROTEIN_COMPLEX_BIOGENESIS	NA	NA	NA	NA	NA	NA	NA
274	ENSMUSG00000095427	14	76236691	76237545	Rps2-ps6	ribosomal protein S2, pseudogene 6 [Source:MGI Symbol;Acc:MGI:3644876]	7.52020314424909	c_nonborder_mitosmooth_axial_length_ratio_ser_spot_mean_per_well	75638180	NA	NA	NA	NA	NA	NA	NA	NA	NA	NA	NA	NA	NA
275	ENSMUSG00000115625	14	76251457	76252327	2900040C04Rik	RIKEN cDNA 2900040C04 gene [Source:MGI Symbol;Acc:MGI:1920143]	7.52020314424909	c_nonborder_mitosmooth_axial_length_ratio_ser_spot_mean_per_well	75638180	NA	NA	NA	NA	NA	NA	NA	NA	NA	NA	NA	NA	NA
276	ENSMUSG00000022010	14	76414961	76507765	Tsc22d1	TSC22 domain family, member 1 [Source:MGI Symbol;Acc:MGI:109127]	7.52020314424909	c_nonborder_mitosmooth_axial_length_ratio_ser_spot_mean_per_well	75638180	NA	NA	NA	NA	REACTOME_DEVELOPMENTAL_BIOLOGY, REACTOME_POU5F1_OCT4_SOX2_NANOG_REPRESS_GENES_RELATED_TO_DIFFERENTIATION, REACTOME_TRANSCRIPTIONAL_REGULATION_OF_PLURIPOTENT_STEM_CELLS, WP_ECTODERM_DIFFERENTIATION	NA	2	NA	NA	NA	NA	NA	NA
277	ENSMUSG00000115092	14	76526592	76530746	E130202H07Rik	RIKEN cDNA E130202H07 gene [Source:MGI Symbol;Acc:MGI:2685655]	7.52020314424909	c_nonborder_mitosmooth_axial_length_ratio_ser_spot_mean_per_well	75638180	NA	NA	NA	NA	NA	NA	NA	NA	NA	NA	NA	NA	NA
278	ENSMUSG00000052584	14	76532814	76556889	Serp2	stress-associated endoplasmic reticulum protein family member 2 [Source:MGI Symbol;Acc:MGI:1919911]	7.52020314424909	c_nonborder_mitosmooth_axial_length_ratio_ser_spot_mean_per_well	75638180	NA	NA	NA	NA	GOBP_CARBOHYDRATE_DERIVATIVE_BIOSYNTHETIC_PROCESS, GOBP_CARBOHYDRATE_DERIVATIVE_METABOLIC_PROCESS, GOBP_CELLULAR_MACROMOLECULE_BIOSYNTHETIC_PROCESS, GOBP_CELLULAR_RESPONSE_TO_STRESS, GOBP_CELLULAR_RESPONSE_TO_TOPOLOGICALLY_INCORRECT_PROTEIN, GOBP_CELLULAR_RESPONSE_TO_UNFOLDED_PROTEIN, GOBP_ENDOPLASMIC_RETICULUM_UNFOLDED_PROTEIN_RESPONSE, GOBP_ESTABLISHMENT_OF_PROTEIN_LOCALIZATION, GOBP_GLYCOPROTE…	GOBP_GLYCOPROTEIN_BIOSYNTHETIC_PROCESS	1	NA	NA	NA	NA	NA	NA
279	ENSMUSG00000115143	14	76636537	76636864	Fkbp1a-ps1	FK506 binding protein 1a, pseudogene 1 [Source:MGI Symbol;Acc:MGI:108477]	7.52020314424909	c_nonborder_mitosmooth_axial_length_ratio_ser_spot_mean_per_well	75638180	NA	NA	NA	NA	NA	NA	NA	NA	NA	NA	NA	NA	NA
280	ENSMUSG00000101009	14	76672963	76687169	1700108F19Rik	RIKEN cDNA 1700108F19 gene [Source:MGI Symbol;Acc:MGI:1920814]	7.52020314424909	c_nonborder_mitosmooth_axial_length_ratio_ser_spot_mean_per_well	75638180	NA	NA	NA	NA	NA	NA	NA	NA	NA	NA	NA	NA	NA
281	ENSMUSG00000115709	14	76760131	76762217	4930431P22Rik	RIKEN cDNA 4930431P22 gene [Source:MGI Symbol;Acc:MGI:1921133]	7.52020314424909	c_nonborder_mitosmooth_axial_length_ratio_ser_spot_mean_per_well	75638180	NA	NA	NA	NA	NA	NA	NA	NA	NA	NA	NA	NA	NA
282	ENSMUSG00000115817	14	76780827	76784212	Gm30246	predicted gene, 30246 [Source:MGI Symbol;Acc:MGI:5589405]	7.52020314424909	c_nonborder_mitosmooth_axial_length_ratio_ser_spot_mean_per_well	75638180	NA	NA	NA	NA	NA	NA	NA	NA	NA	NA	NA	NA	NA
283	ENSMUSG00000115353	14	76832821	76853299	Gm48968	predicted gene, 48968 [Source:MGI Symbol;Acc:MGI:6118306]	7.52020314424909	c_nonborder_mitosmooth_axial_length_ratio_ser_spot_mean_per_well	75638180	NA	NA	NA	NA	NA	NA	NA	NA	NA	NA	NA	NA	NA
284	ENSMUSG00000115596	14	76861571	76875175	Gm48969	predicted gene, 48969 [Source:MGI Symbol;Acc:MGI:6118308]	7.52020314424909	c_nonborder_mitosmooth_axial_length_ratio_ser_spot_mean_per_well	75638180	NA	NA	NA	NA	NA	NA	NA	NA	NA	NA	NA	NA	NA
285	ENSMUSG00000115303	14	76976249	76976887	Gm4291	predicted gene 4291 [Source:MGI Symbol;Acc:MGI:3782468]	7.52020314424909	c_nonborder_mitosmooth_axial_length_ratio_ser_spot_mean_per_well	75638180	NA	NA	NA	NA	NA	NA	NA	NA	NA	NA	NA	NA	NA
286	ENSMUSG00000034795	14	77036772	77112257	Ccdc122	coiled-coil domain containing 122 [Source:MGI Symbol;Acc:MGI:1918358]	7.52020314424909	c_nonborder_mitosmooth_axial_length_ratio_ser_spot_mean_per_well	75638180	NA	NA	NA	NA	NA	NA	4	NA	NA	NA	NA	NA	NA
287	ENSMUSG00000044350	14	77024200	77036904	Lacc1	laccase domain containing 1 [Source:MGI Symbol;Acc:MGI:2445077]	7.52020314424909	c_nonborder_mitosmooth_axial_length_ratio_ser_spot_mean_per_well	75638180	NA	NA	NA	NA	GOBP_BIOLOGICAL_PROCESS_INVOLVED_IN_INTERSPECIES_INTERACTION_BETWEEN_ORGANISMS, GOBP_CELLULAR_HOMEOSTASIS, GOBP_CELLULAR_ION_HOMEOSTASIS, GOBP_CELLULAR_MONOVALENT_INORGANIC_CATION_HOMEOSTASIS, GOBP_CHEMICAL_HOMEOSTASIS, GOBP_CYTOKINE_PRODUCTION, GOBP_CYTOKINE_PRODUCTION_INVOLVED_IN_IMMUNE_RESPONSE, GOBP_CYTOPLASMIC_PATTERN_RECOGNITION_RECEPTOR_SIGNALING_PATHWAY, GOBP_DEFENSE_RESPONSE, GOBP_DEFENS…	GOBP_IMMUNE_RESPONSE_REGULATING_SIGNALING_PATHWAY	1	NA	NA	NA	NA	NA	NA
288	ENSMUSG00000063556	14	77251847	77252314	Gm10132	predicted gene 10132 [Source:MGI Symbol;Acc:MGI:3704449]	7.52020314424909	c_nonborder_mitosmooth_axial_length_ratio_ser_spot_mean_per_well	75638180	NA	NA	NA	NA	NA	NA	NA	NA	NA	NA	NA	NA	NA
289	ENSMUSG00000067973	14	77479483	77506868	Gm6994	predicted gene 6994 [Source:MGI Symbol;Acc:MGI:3647788]	7.52020314424909	c_nonborder_mitosmooth_axial_length_ratio_ser_spot_mean_per_well	75638180	NA	NA	NA	NA	NA	NA	NA	NA	NA	NA	NA	NA	NA
290	ENSMUSG00000115244	14	77438586	77440976	Gm49002	predicted gene, 49002 [Source:MGI Symbol;Acc:MGI:6118354]	7.52020314424909	c_nonborder_mitosmooth_axial_length_ratio_ser_spot_mean_per_well	75638180	NA	NA	NA	NA	NA	NA	NA	NA	NA	NA	NA	NA	NA
291	ENSMUSG00000022012	14	77156763	77721760	Enox1	ecto-NOX disulfide-thiol exchanger 1 [Source:MGI Symbol;Acc:MGI:2444896]	7.52020314424909	c_nonborder_mitosmooth_axial_length_ratio_ser_spot_mean_per_well	75638180	NA	NA	NA	NA	GOBP_RHYTHMIC_PROCESS, GOCC_CELL_SURFACE, GOCC_EXTERNAL_SIDE_OF_PLASMA_MEMBRANE, GOCC_SIDE_OF_MEMBRANE, GOMF_DISULFIDE_OXIDOREDUCTASE_ACTIVITY, GOMF_INTRAMOLECULAR_OXIDOREDUCTASE_ACTIVITY, GOMF_ISOMERASE_ACTIVITY, GOMF_NADH_DEHYDROGENASE_ACTIVITY, GOMF_OXIDOREDUCTASE_ACTIVITY, GOMF_OXIDOREDUCTASE_ACTIVITY_ACTING_ON_A_SULFUR_GROUP_OF_DONORS, GOMF_OXIDOREDUCTASE_ACTIVITY_ACTING_ON_NAD_P_H, GOMF_PRO…	GOMF_PROTEIN_DISULFIDE_ISOMERASE_ACTIVITY	NA	NA	NA	NA	NA	NA	NA
292	ENSMUSG00000115363	14	77578544	77633860	Gm49003	predicted gene, 49003 [Source:MGI Symbol;Acc:MGI:6118356]	7.52020314424909	c_nonborder_mitosmooth_axial_length_ratio_ser_spot_mean_per_well	75638180	NA	NA	NA	NA	NA	NA	NA	NA	NA	NA	NA	NA	NA
293	ENSMUSG00000115733	14	77342602	77344854	Gm49001	predicted gene, 49001 [Source:MGI Symbol;Acc:MGI:6118353]	7.52020314424909	c_nonborder_mitosmooth_axial_length_ratio_ser_spot_mean_per_well	75638180	NA	NA	NA	NA	NA	NA	NA	NA	NA	NA	NA	NA	NA
294	ENSMUSG00000077601	13	35293147	35293277	Gm22674	predicted gene, 22674 [Source:MGI Symbol;Acc:MGI:5452451]	8.03095038460858	c_nonborder_mitosmooth_profile_2_2_ser_dark_mean_per_well	37600174	NA	NA	NA	NA	NA	NA	NA	NA	NA	NA	NA	NA	NA
295	ENSMUSG00000065178	13	35662135	35662276	Gm22126	predicted gene, 22126 [Source:MGI Symbol;Acc:MGI:5451903]	8.03095038460858	c_nonborder_mitosmooth_profile_2_2_ser_dark_mean_per_well	37600174	NA	NA	NA	NA	NA	NA	NA	NA	NA	NA	NA	NA	NA
296	ENSMUSG00000077282	13	36654405	36654536	Gm26395	predicted gene, 26395 [Source:MGI Symbol;Acc:MGI:5456172]	8.03095038460858	c_nonborder_mitosmooth_profile_2_2_ser_dark_mean_per_well	37600174	NA	NA	NA	NA	NA	NA	NA	NA	NA	NA	NA	NA	NA
297	ENSMUSG00000114237	13	35242971	35256521	Gm48694	predicted gene, 48694 [Source:MGI Symbol;Acc:MGI:6098325]	8.03095038460858	c_nonborder_mitosmooth_profile_2_2_ser_dark_mean_per_well	37600174	NA	NA	NA	NA	NA	NA	NA	NA	NA	NA	NA	NA	NA
298	ENSMUSG00000114838	13	35395383	35455832	Gm48703	predicted gene, 48703 [Source:MGI Symbol;Acc:MGI:6098342]	8.03095038460858	c_nonborder_mitosmooth_profile_2_2_ser_dark_mean_per_well	37600174	NA	NA	NA	NA	NA	NA	NA	NA	NA	NA	NA	NA	NA
299	ENSMUSG00000114337	13	35543902	35545484	Gm48704	predicted gene, 48704 [Source:MGI Symbol;Acc:MGI:6098344]	8.03095038460858	c_nonborder_mitosmooth_profile_2_2_ser_dark_mean_per_well	37600174	NA	NA	NA	NA	NA	NA	NA	NA	NA	NA	NA	NA	NA
300	ENSMUSG00000059288	13	35659833	35874063	Cdyl	chromodomain protein, Y chromosome-like [Source:MGI Symbol;Acc:MGI:1339956]	8.03095038460858	c_nonborder_mitosmooth_profile_2_2_ser_dark_mean_per_well	37600174	NA	NA	NA	NA	GOBP_CELLULAR_PROCESS_INVOLVED_IN_REPRODUCTION_IN_MULTICELLULAR_ORGANISM, GOBP_CHROMATIN_ORGANIZATION, GOBP_CHROMOSOME_ORGANIZATION, GOBP_DEVELOPMENTAL_PROCESS_INVOLVED_IN_REPRODUCTION, GOBP_DOSAGE_COMPENSATION, GOBP_GAMETE_GENERATION, GOBP_GERM_CELL_DEVELOPMENT, GOBP_HISTONE_MODIFICATION, GOBP_MALE_GAMETE_GENERATION, GOBP_MULTI_ORGANISM_REPRODUCTIVE_PROCESS, GOBP_MULTICELLULAR_ORGANISM_REPRODUCT…	GOCC_NUCLEAR_SPECK	2	NA	NA	NA	NA	NA	NA
301	ENSMUSG00000114661	13	35603030	35660777	Gm48707	predicted gene, 48707 [Source:MGI Symbol;Acc:MGI:6098349]	8.03095038460858	c_nonborder_mitosmooth_profile_2_2_ser_dark_mean_per_well	37600174	NA	NA	NA	NA	NA	NA	NA	NA	NA	NA	NA	NA	NA
302	ENSMUSG00000114373	13	35773573	35776896	Gm48708	predicted gene, 48708 [Source:MGI Symbol;Acc:MGI:6098351]	8.03095038460858	c_nonborder_mitosmooth_profile_2_2_ser_dark_mean_per_well	37600174	NA	NA	NA	NA	NA	NA	NA	NA	NA	NA	NA	NA	NA
303	ENSMUSG00000114555	13	35798750	35802136	Gm48706	predicted gene, 48706 [Source:MGI Symbol;Acc:MGI:6098347]	8.03095038460858	c_nonborder_mitosmooth_profile_2_2_ser_dark_mean_per_well	37600174	NA	NA	NA	NA	NA	NA	NA	NA	NA	NA	NA	NA	NA
304	ENSMUSG00000114270	13	35905457	35921389	Gm48746	predicted gene, 48746 [Source:MGI Symbol;Acc:MGI:6098418]	8.03095038460858	c_nonborder_mitosmooth_profile_2_2_ser_dark_mean_per_well	37600174	NA	NA	NA	NA	NA	NA	NA	NA	NA	NA	NA	NA	NA
305	ENSMUSG00000021418	13	35893472	35906359	Rpp40	ribonuclease P 40 subunit [Source:MGI Symbol;Acc:MGI:1346084]	8.03095038460858	c_nonborder_mitosmooth_profile_2_2_ser_dark_mean_per_well	37600174	NA	NA	NA	NA	GOBP_CLEAVAGE_INVOLVED_IN_RRNA_PROCESSING, GOBP_ENDONUCLEOLYTIC_CLEAVAGE_IN_ITS1_TO_SEPARATE_SSU_RRNA_FROM_5_8S_RRNA_AND_LSU_RRNA_FROM_TRICISTRONIC_RRNA_TRANSCRIPT_SSU_RRNA_5_8S_RRNA_LSU_RRNA, GOBP_ENDONUCLEOLYTIC_CLEAVAGE_INVOLVED_IN_RRNA_PROCESSING, GOBP_MATURATION_OF_5_8S_RRNA, GOBP_MATURATION_OF_5_8S_RRNA_FROM_TRICISTRONIC_RRNA_TRANSCRIPT_SSU_RRNA_5_8S_RRNA_LSU_RRNA, GOBP_MATURATION_OF_SSU_RR…	GOBP_NCRNA_PROCESSING, GOBP_RIBONUCLEOPROTEIN_COMPLEX_BIOGENESIS, REACTOME_RRNA_PROCESSING	2	NA	NA	NA	NA	NA	NA
306	ENSMUSG00000114910	13	35937549	35937833	Gm48756	predicted gene, 48756 [Source:MGI Symbol;Acc:MGI:6098436]	8.03095038460858	c_nonborder_mitosmooth_profile_2_2_ser_dark_mean_per_well	37600174	NA	NA	NA	NA	NA	NA	NA	NA	NA	NA	NA	NA	NA
307	ENSMUSG00000114647	13	35957545	35965008	Gm30127	predicted gene, 30127 [Source:MGI Symbol;Acc:MGI:5589286]	8.03095038460858	c_nonborder_mitosmooth_profile_2_2_ser_dark_mean_per_well	37600174	NA	NA	NA	NA	NA	NA	NA	NA	NA	NA	NA	NA	NA
308	ENSMUSG00000050423	13	35958839	35970388	Ppp1r3g	protein phosphatase 1, regulatory subunit 3G [Source:MGI Symbol;Acc:MGI:1923737]	8.03095038460858	c_nonborder_mitosmooth_profile_2_2_ser_dark_mean_per_well	37600174	NA	NA	NA	NA	GOBP_CARBOHYDRATE_BIOSYNTHETIC_PROCESS, GOBP_CARBOHYDRATE_HOMEOSTASIS, GOBP_CARBOHYDRATE_METABOLIC_PROCESS, GOBP_CELLULAR_CARBOHYDRATE_BIOSYNTHETIC_PROCESS, GOBP_CELLULAR_CARBOHYDRATE_METABOLIC_PROCESS, GOBP_CELLULAR_GLUCAN_METABOLIC_PROCESS, GOBP_CELLULAR_MACROMOLECULE_BIOSYNTHETIC_PROCESS, GOBP_CHEMICAL_HOMEOSTASIS, GOBP_ENERGY_DERIVATION_BY_OXIDATION_OF_ORGANIC_COMPOUNDS, GOBP_ENERGY_RESERVE_M…	NA	NA	NA	NA	NA	NA	NA	NA
309	ENSMUSG00000114714	13	36458447	36459280	Gm48763	predicted gene, 48763 [Source:MGI Symbol;Acc:MGI:6098447]	8.03095038460858	c_nonborder_mitosmooth_profile_2_2_ser_dark_mean_per_well	37600174	NA	NA	NA	NA	NA	NA	NA	NA	NA	NA	NA	NA	NA
310	ENSMUSG00000114371	13	36182712	36183048	Gm48769	predicted gene, 48769 [Source:MGI Symbol;Acc:MGI:6098459]	8.03095038460858	c_nonborder_mitosmooth_profile_2_2_ser_dark_mean_per_well	37600174	NA	NA	NA	NA	NA	NA	NA	NA	NA	NA	NA	NA	NA
311	ENSMUSG00000114857	13	35995453	36014464	Gm48770	predicted gene, 48770 [Source:MGI Symbol;Acc:MGI:6098460]	8.03095038460858	c_nonborder_mitosmooth_profile_2_2_ser_dark_mean_per_well	37600174	NA	NA	NA	NA	NA	NA	NA	NA	NA	NA	NA	NA	NA
312	ENSMUSG00000114617	13	36252359	36256920	Gm48766	predicted gene, 48766 [Source:MGI Symbol;Acc:MGI:6098453]	8.03095038460858	c_nonborder_mitosmooth_profile_2_2_ser_dark_mean_per_well	37600174	NA	NA	NA	NA	NA	NA	NA	NA	NA	NA	NA	NA	NA
313	ENSMUSG00000114746	13	36582091	36583526	4933436N17Rik	RIKEN cDNA 4933436N17 gene [Source:MGI Symbol;Acc:MGI:1918539]	8.03095038460858	c_nonborder_mitosmooth_profile_2_2_ser_dark_mean_per_well	37600174	NA	NA	NA	NA	NA	NA	NA	NA	NA	NA	NA	NA	NA
314	ENSMUSG00000046573	13	35978395	36117526	Lyrm4	LYR motif containing 4 [Source:MGI Symbol;Acc:MGI:2683538]	8.03095038460858	c_nonborder_mitosmooth_profile_2_2_ser_dark_mean_per_well	37600174	NA	NA	NA	NA	GOBP_IRON_SULFUR_CLUSTER_ASSEMBLY, GOBP_SULFUR_COMPOUND_METABOLIC_PROCESS, GOCC_MITOCHONDRIAL_MATRIX, GOCC_MITOCHONDRION, GOCC_NUCLEAR_BODY, REACTOME_MITOCHONDRIAL_IRON_SULFUR_CLUSTER_BIOGENESIS	GOCC_MITOCHONDRIAL_MATRIX	NA	NA	NA	NA	NA	NA	NA
315	ENSMUSG00000114851	13	36612816	36653073	Gm46409	predicted gene, 46409 [Source:MGI Symbol;Acc:MGI:5826046]	8.03095038460858	c_nonborder_mitosmooth_profile_2_2_ser_dark_mean_per_well	37600174	NA	NA	NA	NA	NA	NA	NA	NA	NA	NA	NA	NA	NA
316	ENSMUSG00000114387	13	36569764	36575934	Gm48767	predicted gene, 48767 [Source:MGI Symbol;Acc:MGI:6098455]	8.03095038460858	c_nonborder_mitosmooth_profile_2_2_ser_dark_mean_per_well	37600174	NA	NA	NA	NA	NA	NA	NA	NA	NA	NA	NA	NA	NA
317	ENSMUSG00000114340	13	35992132	35993431	Gm18132	predicted gene, 18132 [Source:MGI Symbol;Acc:MGI:5010317]	8.03095038460858	c_nonborder_mitosmooth_profile_2_2_ser_dark_mean_per_well	37600174	NA	NA	NA	NA	NA	NA	NA	NA	NA	NA	NA	NA	NA
318	ENSMUSG00000114407	13	36006725	36189723	Gm48765	predicted gene, 48765 [Source:MGI Symbol;Acc:MGI:6098451]	8.03095038460858	c_nonborder_mitosmooth_profile_2_2_ser_dark_mean_per_well	37600174	NA	NA	NA	NA	NA	NA	NA	NA	NA	NA	NA	NA	NA
319	ENSMUSG00000021420	13	36117412	36726280	Fars2	phenylalanine-tRNA synthetase 2 (mitochondrial) [Source:MGI Symbol;Acc:MGI:1917205]	8.03095038460858	c_nonborder_mitosmooth_profile_2_2_ser_dark_mean_per_well	37600174	NA	NA	NA	NA	GOBP_AMIDE_BIOSYNTHETIC_PROCESS, GOBP_AMINO_ACID_ACTIVATION, GOBP_CELLULAR_AMIDE_METABOLIC_PROCESS, GOBP_CELLULAR_AMINO_ACID_METABOLIC_PROCESS, GOBP_CELLULAR_MACROMOLECULE_BIOSYNTHETIC_PROCESS, GOBP_NCRNA_METABOLIC_PROCESS, GOBP_NCRNA_PROCESSING, GOBP_ORGANIC_ACID_METABOLIC_PROCESS, GOBP_ORGANONITROGEN_COMPOUND_BIOSYNTHETIC_PROCESS, GOBP_PEPTIDE_BIOSYNTHETIC_PROCESS, GOBP_PEPTIDE_METABOLIC_PROCES…	GOBP_NCRNA_PROCESSING, GOCC_MITOCHONDRIAL_MATRIX	NA	NA	NA	NA	NA	NA	NA
320	ENSMUSG00000114251	13	35990861	35991520	Tmed10-ps	transmembrane p24 trafficking protein 10, pseudogene [Source:MGI Symbol;Acc:MGI:3782198]	8.03095038460858	c_nonborder_mitosmooth_profile_2_2_ser_dark_mean_per_well	37600174	NA	NA	NA	NA	NA	NA	NA	NA	NA	NA	NA	NA	NA
321	ENSMUSG00000039114	13	36725361	36735131	Nrn1	neuritin 1 [Source:MGI Symbol;Acc:MGI:1915654]	8.03095038460858	c_nonborder_mitosmooth_profile_2_2_ser_dark_mean_per_well	37600174	NA	NA	NA	NA	GOBP_CELL_GROWTH, GOBP_CELL_MORPHOGENESIS, GOBP_CELL_PART_MORPHOGENESIS, GOBP_CELL_PROJECTION_ORGANIZATION, GOBP_CELLULAR_COMPONENT_MORPHOGENESIS, GOBP_DEVELOPMENTAL_CELL_GROWTH, GOBP_DEVELOPMENTAL_GROWTH, GOBP_DEVELOPMENTAL_GROWTH_INVOLVED_IN_MORPHOGENESIS, GOBP_GROWTH, GOBP_NEUROGENESIS, GOBP_NEURON_DEVELOPMENT, GOBP_NEURON_DIFFERENTIATION, GOBP_NEURON_PROJECTION_EXTENSION, GOCC_ANCHORED_COMPON…	NA	2	NA	NA	NA	NA	NA	NA
322	ENSMUSG00000114708	13	36727258	36729259	Gm30177	predicted gene, 30177 [Source:MGI Symbol;Acc:MGI:5589336]	8.03095038460858	c_nonborder_mitosmooth_profile_2_2_ser_dark_mean_per_well	37600174	NA	NA	NA	NA	NA	NA	NA	NA	NA	NA	NA	NA	NA
323	ENSMUSG00000114581	13	36558466	36559065	Gm8277	predicted gene 8277 [Source:MGI Symbol;Acc:MGI:3648013]	8.03095038460858	c_nonborder_mitosmooth_profile_2_2_ser_dark_mean_per_well	37600174	NA	NA	NA	NA	NA	NA	NA	NA	NA	NA	NA	NA	NA
324	ENSMUSG00000039109	13	36867178	37050244	F13a1	coagulation factor XIII, A1 subunit [Source:MGI Symbol;Acc:MGI:1921395]	8.03095038460858	c_nonborder_mitosmooth_profile_2_2_ser_dark_mean_per_well	37600174	NA	NA	NA	NA	BIOCARTA_FIBRINOLYSIS_PATHWAY, GOBP_HEMOSTASIS, GOBP_PEPTIDE_CROSS_LINKING, GOBP_PROTEIN_ACTIVATION_CASCADE, GOBP_REGULATION_OF_BODY_FLUID_LEVELS, GOBP_RESPONSE_TO_WOUNDING, GOBP_WOUND_HEALING, GOCC_BLOOD_MICROPARTICLE, GOCC_COLLAGEN_CONTAINING_EXTRACELLULAR_MATRIX, GOCC_EXTERNAL_ENCAPSULATING_STRUCTURE, GOCC_PLATELET_ALPHA_GRANULE, GOCC_PLATELET_ALPHA_GRANULE_LUMEN, GOCC_SECRETORY_GRANULE, GOCC_…	GOCC_BLOOD_MICROPARTICLE, GOCC_EXTERNAL_ENCAPSULATING_STRUCTURE, REACTOME_SIGNALING_BY_INTERLEUKINS	1	NA	NA	NA	NA	NA	NA
325	ENSMUSG00000114329	13	36963239	36973329	Gm30489	predicted gene, 30489 [Source:MGI Symbol;Acc:MGI:5589648]	8.03095038460858	c_nonborder_mitosmooth_profile_2_2_ser_dark_mean_per_well	37600174	NA	NA	NA	NA	NA	NA	NA	NA	NA	NA	NA	NA	NA
326	ENSMUSG00000114884	13	36864016	36864625	Gm47675	predicted gene, 47675 [Source:MGI Symbol;Acc:MGI:6096772]	8.03095038460858	c_nonborder_mitosmooth_profile_2_2_ser_dark_mean_per_well	37600174	NA	NA	NA	NA	NA	NA	NA	NA	NA	NA	NA	NA	NA
327	ENSMUSG00000114483	13	36836366	36885596	Gm49144	predicted gene, 49144 [Source:MGI Symbol;Acc:MGI:6118556]	8.03095038460858	c_nonborder_mitosmooth_profile_2_2_ser_dark_mean_per_well	37600174	NA	NA	NA	NA	NA	NA	NA	NA	NA	NA	NA	NA	NA
328	ENSMUSG00000114336	13	37092547	37095675	Gm18643	predicted gene, 18643 [Source:MGI Symbol;Acc:MGI:5010828]	8.03095038460858	c_nonborder_mitosmooth_profile_2_2_ser_dark_mean_per_well	37600174	NA	NA	NA	NA	NA	NA	NA	NA	NA	NA	NA	NA	NA
329	ENSMUSG00000114428	13	37156018	37157755	Gm47707	predicted gene, 47707 [Source:MGI Symbol;Acc:MGI:6096825]	8.03095038460858	c_nonborder_mitosmooth_profile_2_2_ser_dark_mean_per_well	37600174	NA	NA	NA	NA	NA	NA	NA	NA	NA	NA	NA	NA	NA
330	ENSMUSG00000114297	13	37237649	37244907	Gm30600	predicted gene, 30600 [Source:MGI Symbol;Acc:MGI:5589759]	8.03095038460858	c_nonborder_mitosmooth_profile_2_2_ser_dark_mean_per_well	37600174	NA	NA	NA	NA	NA	NA	NA	NA	NA	NA	NA	NA	NA
331	ENSMUSG00000114249	13	37248660	37252165	Gm47709	predicted gene, 47709 [Source:MGI Symbol;Acc:MGI:6096829]	8.03095038460858	c_nonborder_mitosmooth_profile_2_2_ser_dark_mean_per_well	37600174	NA	NA	NA	NA	NA	NA	NA	NA	NA	NA	NA	NA	NA
332	ENSMUSG00000114508	13	37326466	37327047	Gm47711	predicted gene, 47711 [Source:MGI Symbol;Acc:MGI:6096833]	8.03095038460858	c_nonborder_mitosmooth_profile_2_2_ser_dark_mean_per_well	37600174	NA	NA	NA	NA	NA	NA	NA	NA	NA	NA	NA	NA	NA
333	ENSMUSG00000021423	13	37345208	37419036	Ly86	lymphocyte antigen 86 [Source:MGI Symbol;Acc:MGI:1321404]	8.03095038460858	c_nonborder_mitosmooth_profile_2_2_ser_dark_mean_per_well	37600174	NA	NA	NA	NA	GOBP_BIOLOGICAL_PROCESS_INVOLVED_IN_INTERSPECIES_INTERACTION_BETWEEN_ORGANISMS, GOBP_CELLULAR_RESPONSE_TO_BIOTIC_STIMULUS, GOBP_CELLULAR_RESPONSE_TO_LIPID, GOBP_CELLULAR_RESPONSE_TO_MOLECULE_OF_BACTERIAL_ORIGIN, GOBP_CELLULAR_RESPONSE_TO_OXYGEN_CONTAINING_COMPOUND, GOBP_DEFENSE_RESPONSE, GOBP_DEFENSE_RESPONSE_TO_OTHER_ORGANISM, GOBP_IMMUNE_RESPONSE, GOBP_INFLAMMATORY_RESPONSE, GOBP_INNATE_IMMUNE_…	GOBP_RESPONSE_TO_BACTERIUM	1	NA	NA	NA	NA	NA	NA
334	ENSMUSG00000100760	13	37421833	37435149	Gm4035	predicted gene 4035 [Source:MGI Symbol;Acc:MGI:3782209]	8.03095038460858	c_nonborder_mitosmooth_profile_2_2_ser_dark_mean_per_well	37600174	NA	NA	NA	NA	NA	NA	NA	NA	NA	NA	NA	NA	NA
335	ENSMUSG00000114791	13	37439593	37440454	Gm47730	predicted gene, 47730 [Source:MGI Symbol;Acc:MGI:6096864]	8.03095038460858	c_nonborder_mitosmooth_profile_2_2_ser_dark_mean_per_well	37600174	NA	NA	NA	NA	NA	NA	NA	NA	NA	NA	NA	NA	NA
336	ENSMUSG00000100932	13	37449400	37451157	Gm29459	predicted gene 29459 [Source:MGI Symbol;Acc:MGI:5580165]	8.03095038460858	c_nonborder_mitosmooth_profile_2_2_ser_dark_mean_per_well	37600174	NA	NA	NA	NA	NA	NA	NA	NA	NA	NA	NA	NA	NA
337	ENSMUSG00000099847	13	37452212	37453208	Gm29458	predicted gene 29458 [Source:MGI Symbol;Acc:MGI:5580164]	8.03095038460858	c_nonborder_mitosmooth_profile_2_2_ser_dark_mean_per_well	37600174	NA	NA	NA	NA	NA	NA	NA	NA	NA	NA	NA	NA	NA
338	ENSMUSG00000114701	13	37472038	37479213	Gm47731	predicted gene, 47731 [Source:MGI Symbol;Acc:MGI:6096866]	8.03095038460858	c_nonborder_mitosmooth_profile_2_2_ser_dark_mean_per_well	37600174	NA	NA	NA	NA	NA	NA	NA	NA	NA	NA	NA	NA	NA
339	ENSMUSG00000114573	13	37482385	37483150	Gm47732	predicted gene, 47732 [Source:MGI Symbol;Acc:MGI:6096868]	8.03095038460858	c_nonborder_mitosmooth_profile_2_2_ser_dark_mean_per_well	37600174	NA	NA	NA	NA	NA	NA	NA	NA	NA	NA	NA	NA	NA
340	ENSMUSG00000114389	13	37504206	37507752	Gm47734	predicted gene, 47734 [Source:MGI Symbol;Acc:MGI:6096872]	8.03095038460858	c_nonborder_mitosmooth_profile_2_2_ser_dark_mean_per_well	37600174	NA	NA	NA	NA	NA	NA	NA	NA	NA	NA	NA	NA	NA
341	ENSMUSG00000100022	13	37508940	37512074	Gm29590	predicted gene 29590 [Source:MGI Symbol;Acc:MGI:5580296]	8.03095038460858	c_nonborder_mitosmooth_profile_2_2_ser_dark_mean_per_well	37600174	NA	NA	NA	NA	NA	NA	NA	NA	NA	NA	NA	NA	NA
342	ENSMUSG00000114665	13	37541357	37549725	Lncbate6	brown adipose tissue enriched long noncoding RNA 6 [Source:MGI Symbol;Acc:MGI:5590077]	8.03095038460858	c_nonborder_mitosmooth_profile_2_2_ser_dark_mean_per_well	37600174	NA	NA	NA	NA	NA	NA	NA	NA	NA	NA	NA	NA	NA
343	ENSMUSG00000114724	13	37561945	37564972	Gm47751	predicted gene, 47751 [Source:MGI Symbol;Acc:MGI:6096895]	8.03095038460858	c_nonborder_mitosmooth_profile_2_2_ser_dark_mean_per_well	37600174	NA	NA	NA	NA	NA	NA	NA	NA	NA	NA	NA	NA	NA
344	ENSMUSG00000114718	13	37582271	37582564	Gm47753	predicted gene, 47753 [Source:MGI Symbol;Acc:MGI:6096899]	8.03095038460858	c_nonborder_mitosmooth_profile_2_2_ser_dark_mean_per_well	37600174	NA	NA	NA	NA	NA	NA	NA	NA	NA	NA	NA	NA	NA
345	ENSMUSG00000114784	13	37581077	37589313	Gm47754	predicted gene, 47754 [Source:MGI Symbol;Acc:MGI:6096900]	8.03095038460858	c_nonborder_mitosmooth_profile_2_2_ser_dark_mean_per_well	37600174	NA	NA	NA	NA	NA	NA	NA	NA	NA	NA	NA	NA	NA
346	ENSMUSG00000114404	13	37616964	37627603	Gm40915	predicted gene, 40915 [Source:MGI Symbol;Acc:MGI:5623800]	8.03095038460858	c_nonborder_mitosmooth_profile_2_2_ser_dark_mean_per_well	37600174	NA	NA	NA	NA	NA	NA	NA	NA	NA	NA	NA	NA	NA
347	ENSMUSG00000114355	13	37633938	37648236	Gm40916	predicted gene, 40916 [Source:MGI Symbol;Acc:MGI:5623801]	8.03095038460858	c_nonborder_mitosmooth_profile_2_2_ser_dark_mean_per_well	37600174	NA	NA	NA	NA	NA	NA	NA	NA	NA	NA	NA	NA	NA
348	ENSMUSG00000114828	13	37657022	37667734	AI463229	expressed sequence AI463229 [Source:MGI Symbol;Acc:MGI:2145255]	8.03095038460858	c_nonborder_mitosmooth_profile_2_2_ser_dark_mean_per_well	37600174	NA	NA	NA	NA	NA	NA	NA	NA	NA	NA	NA	NA	NA
349	ENSMUSG00000114546	13	37684925	37686425	Gm49350	predicted gene, 49350 [Source:MGI Symbol;Acc:MGI:6121551]	8.03095038460858	c_nonborder_mitosmooth_profile_2_2_ser_dark_mean_per_well	37600174	NA	NA	NA	NA	NA	NA	NA	NA	NA	NA	NA	NA	NA
350	ENSMUSG00000114732	13	37692089	37717648	Gm40918	predicted gene, 40918 [Source:MGI Symbol;Acc:MGI:5623803]	8.03095038460858	c_nonborder_mitosmooth_profile_2_2_ser_dark_mean_per_well	37600174	NA	NA	NA	NA	NA	NA	NA	NA	NA	NA	NA	NA	NA
351	ENSMUSG00000114259	13	37697306	37698158	Gm49351	predicted gene, 49351 [Source:MGI Symbol;Acc:MGI:6121553]	8.03095038460858	c_nonborder_mitosmooth_profile_2_2_ser_dark_mean_per_well	37600174	NA	NA	NA	NA	NA	NA	NA	NA	NA	NA	NA	NA	NA
352	ENSMUSG00000114061	13	35027354	35031946	Gm48626	predicted gene, 48626 [Source:MGI Symbol;Acc:MGI:6098225]	8.03095038460858	c_nonborder_mitosmooth_profile_2_2_ser_dark_mean_per_well	37600174	NA	NA	NA	NA	NA	NA	NA	NA	NA	NA	NA	NA	NA
353	ENSMUSG00000113738	13	35052727	35083260	Gm40910	predicted gene, 40910 [Source:MGI Symbol;Acc:MGI:5623795]	8.03095038460858	c_nonborder_mitosmooth_profile_2_2_ser_dark_mean_per_well	37600174	NA	NA	NA	NA	NA	NA	NA	NA	NA	NA	NA	NA	NA
354	ENSMUSG00000114233	13	35065461	35067620	Gm48629	predicted gene, 48629 [Source:MGI Symbol;Acc:MGI:6098230]	8.03095038460858	c_nonborder_mitosmooth_profile_2_2_ser_dark_mean_per_well	37600174	NA	NA	NA	NA	NA	NA	NA	NA	NA	NA	NA	NA	NA
355	ENSMUSG00000113770	13	35184370	35212048	1700019C18Rik	RIKEN cDNA 1700019C18 gene [Source:MGI Symbol;Acc:MGI:1922793]	8.03095038460858	c_nonborder_mitosmooth_profile_2_2_ser_dark_mean_per_well	37600174	NA	NA	NA	NA	NA	NA	NA	NA	NA	NA	NA	NA	NA
356	ENSMUSG00000113906	13	35167146	35172309	4930529N20Rik	RIKEN cDNA 4930529N20 gene [Source:MGI Symbol;Acc:MGI:1922447]	8.03095038460858	c_nonborder_mitosmooth_profile_2_2_ser_dark_mean_per_well	37600174	NA	NA	NA	NA	NA	NA	NA	NA	NA	NA	NA	NA	NA
357	ENSMUSG00000102099	13	35167927	35188017	1700011B04Rik	RIKEN cDNA 1700011B04 gene [Source:MGI Symbol;Acc:MGI:1922894]	8.03095038460858	c_nonborder_mitosmooth_profile_2_2_ser_dark_mean_per_well	37600174	NA	NA	NA	NA	NA	NA	NA	NA	NA	NA	NA	NA	NA
358	ENSMUSG00000088268	5	72971179	72971264	Gm24776	predicted gene, 24776 [Source:MGI Symbol;Acc:MGI:5454553]	8.57594212742941	c_nonborder_mitosmooth_radial_relative_deviation_ser_dark_mean_per_well	73885829	NA	NA	NA	NA	NA	NA	NA	NA	NA	NA	NA	NA	NA
359	ENSMUSG00000099060	5	75176831	75176904	Mir7025	microRNA 7025 [Source:MGI Symbol;Acc:MGI:5531242]	8.57594212742941	c_nonborder_mitosmooth_radial_relative_deviation_ser_dark_mean_per_well	73885829	NA	NA	NA	NA	NA	NA	NA	NA	NA	NA	NA	NA	NA
360	ENSMUSG00000093355	5	74093530	74093650	Snora26	small nucleolar RNA, H/ACA box 26 [Source:MGI Symbol;Acc:MGI:3819495]	8.57594212742941	c_nonborder_mitosmooth_radial_relative_deviation_ser_dark_mean_per_well	73885829	NA	NA	NA	NA	NA	NA	NA	-0.52548426567053	-0.690476190476191	0.52548426567053	0.690476190476191	0.59058350878516	bone
361	ENSMUSG00000093355	5	74093530	74093650	Snora26	small nucleolar RNA, H/ACA box 26 [Source:MGI Symbol;Acc:MGI:3819495]	8.57594212742941	c_nonborder_mitosmooth_radial_relative_deviation_ser_dark_mean_per_well	73885829	NA	NA	NA	NA	NA	NA	NA	-0.4106555604119	-0.452380952380952	0.4106555604119	0.452380952380952	2.04105282042087	mesc
362	ENSMUSG00000063656	5	72965808	72974702	Gm10135	predicted gene 10135 [Source:MGI Symbol;Acc:MGI:3710643]	8.57594212742941	c_nonborder_mitosmooth_radial_relative_deviation_ser_dark_mean_per_well	73885829	NA	NA	NA	NA	NA	NA	NA	0.474472169288173	0.571428571428572	0.474472169288173	0.571428571428572	2.19005034541353	bone
363	ENSMUSG00000063656	5	72965808	72974702	Gm10135	predicted gene 10135 [Source:MGI Symbol;Acc:MGI:3710643]	8.57594212742941	c_nonborder_mitosmooth_radial_relative_deviation_ser_dark_mean_per_well	73885829	NA	NA	NA	NA	NA	NA	NA	-0.522923704480076	0.0238095238095238	0.522923704480076	0.0238095238095238	3.19564734109739	islet
364	ENSMUSG00000085497	5	74731516	74734451	Gm15985	predicted gene 15985 [Source:MGI Symbol;Acc:MGI:3801786]	8.57594212742941	c_nonborder_mitosmooth_radial_relative_deviation_ser_dark_mean_per_well	73885829	NA	NA	NA	NA	NA	NA	NA	NA	NA	NA	NA	NA	NA
365	ENSMUSG00000106987	5	74749882	74754438	Gm42575	predicted gene 42575 [Source:MGI Symbol;Acc:MGI:5662712]	8.57594212742941	c_nonborder_mitosmooth_radial_relative_deviation_ser_dark_mean_per_well	73885829	NA	NA	NA	NA	NA	NA	NA	NA	NA	NA	NA	NA	NA
366	ENSMUSG00000106806	5	74883335	74884235	Gm17906	predicted gene, 17906 [Source:MGI Symbol;Acc:MGI:5010091]	8.57594212742941	c_nonborder_mitosmooth_radial_relative_deviation_ser_dark_mean_per_well	73885829	NA	NA	NA	NA	NA	NA	NA	NA	NA	NA	NA	NA	NA
367	ENSMUSG00000072874	5	74949190	74966368	Gm6116	predicted gene 6116 [Source:MGI Symbol;Acc:MGI:3644088]	8.57594212742941	c_nonborder_mitosmooth_radial_relative_deviation_ser_dark_mean_per_well	73885829	NA	NA	NA	NA	NA	NA	NA	NA	NA	NA	NA	NA	NA
368	ENSMUSG00000107306	5	74985856	74989066	Gm42577	predicted gene 42577 [Source:MGI Symbol;Acc:MGI:5662714]	8.57594212742941	c_nonborder_mitosmooth_radial_relative_deviation_ser_dark_mean_per_well	73885829	NA	NA	NA	NA	NA	NA	NA	-0.267736070140932	0.119047619047619	0.267736070140932	0.119047619047619	4.02636611928326	heart
369	ENSMUSG00000107306	5	74985856	74989066	Gm42577	predicted gene 42577 [Source:MGI Symbol;Acc:MGI:5662714]	8.57594212742941	c_nonborder_mitosmooth_radial_relative_deviation_ser_dark_mean_per_well	73885829	NA	NA	NA	NA	NA	NA	NA	-0.417778896352757	-0.404761904761905	0.417778896352757	0.404761904761905	3.55727454230569	kidney
370	ENSMUSG00000107306	5	74985856	74989066	Gm42577	predicted gene 42577 [Source:MGI Symbol;Acc:MGI:5662714]	8.57594212742941	c_nonborder_mitosmooth_radial_relative_deviation_ser_dark_mean_per_well	73885829	NA	NA	NA	NA	NA	NA	NA	-0.43051389872389	-0.0476190476190476	0.43051389872389	0.0476190476190476	1.47020734434763	liver
371	ENSMUSG00000107306	5	74985856	74989066	Gm42577	predicted gene 42577 [Source:MGI Symbol;Acc:MGI:5662714]	8.57594212742941	c_nonborder_mitosmooth_radial_relative_deviation_ser_dark_mean_per_well	73885829	NA	NA	NA	NA	NA	NA	NA	-0.604139977505061	-0.571428571428572	0.604139977505061	0.571428571428572	1.82953146790707	mesc
372	ENSMUSG00000029229	5	74997988	75044774	Chic2	cysteine-rich hydrophobic domain 2 [Source:MGI Symbol;Acc:MGI:1921527]	8.57594212742941	c_nonborder_mitosmooth_radial_relative_deviation_ser_dark_mean_per_well	73885829	NA	NA	NA	NA	GOCC_GOLGI_APPARATUS, GOCC_GOLGI_ASSOCIATED_VESICLE	NA	NA	0.277008814766895	0	0.277008814766895	0	3.82279179989233	bone
373	ENSMUSG00000029229	5	74997988	75044774	Chic2	cysteine-rich hydrophobic domain 2 [Source:MGI Symbol;Acc:MGI:1921527]	8.57594212742941	c_nonborder_mitosmooth_radial_relative_deviation_ser_dark_mean_per_well	73885829	NA	NA	NA	NA	GOCC_GOLGI_APPARATUS, GOCC_GOLGI_ASSOCIATED_VESICLE	NA	NA	-0.229662114333122	-0.166666666666667	0.229662114333122	0.166666666666667	1.91180436445058	heart
374	ENSMUSG00000029229	5	74997988	75044774	Chic2	cysteine-rich hydrophobic domain 2 [Source:MGI Symbol;Acc:MGI:1921527]	8.57594212742941	c_nonborder_mitosmooth_radial_relative_deviation_ser_dark_mean_per_well	73885829	NA	NA	NA	NA	GOCC_GOLGI_APPARATUS, GOCC_GOLGI_ASSOCIATED_VESICLE	NA	NA	0.108288324522558	-0.0476190476190476	0.108288324522558	0.0476190476190476	4.70448290563874	islet
375	ENSMUSG00000029229	5	74997988	75044774	Chic2	cysteine-rich hydrophobic domain 2 [Source:MGI Symbol;Acc:MGI:1921527]	8.57594212742941	c_nonborder_mitosmooth_radial_relative_deviation_ser_dark_mean_per_well	73885829	NA	NA	NA	NA	GOCC_GOLGI_APPARATUS, GOCC_GOLGI_ASSOCIATED_VESICLE	NA	NA	-0.276947422859472	-0.357142857142857	0.276947422859472	0.357142857142857	2.61124927416205	kidney
376	ENSMUSG00000029229	5	74997988	75044774	Chic2	cysteine-rich hydrophobic domain 2 [Source:MGI Symbol;Acc:MGI:1921527]	8.57594212742941	c_nonborder_mitosmooth_radial_relative_deviation_ser_dark_mean_per_well	73885829	NA	NA	NA	NA	GOCC_GOLGI_APPARATUS, GOCC_GOLGI_ASSOCIATED_VESICLE	NA	NA	0.607905374395466	0.642857142857143	0.607905374395466	0.642857142857143	0.455934106574825	liver
377	ENSMUSG00000029229	5	74997988	75044774	Chic2	cysteine-rich hydrophobic domain 2 [Source:MGI Symbol;Acc:MGI:1921527]	8.57594212742941	c_nonborder_mitosmooth_radial_relative_deviation_ser_dark_mean_per_well	73885829	NA	NA	NA	NA	GOCC_GOLGI_APPARATUS, GOCC_GOLGI_ASSOCIATED_VESICLE	NA	NA	0.336909725528726	0.119047619047619	0.336909725528726	0.119047619047619	4.24626536398922	mesc
378	ENSMUSG00000107205	5	75020236	75023081	Gm42576	predicted gene 42576 [Source:MGI Symbol;Acc:MGI:5662713]	8.57594212742941	c_nonborder_mitosmooth_radial_relative_deviation_ser_dark_mean_per_well	73885829	NA	NA	NA	NA	NA	NA	NA	-0.23794904373939	-0.261904761904762	0.23794904373939	0.261904761904762	4.39351853209067	heart
379	ENSMUSG00000107205	5	75020236	75023081	Gm42576	predicted gene 42576 [Source:MGI Symbol;Acc:MGI:5662713]	8.57594212742941	c_nonborder_mitosmooth_radial_relative_deviation_ser_dark_mean_per_well	73885829	NA	NA	NA	NA	NA	NA	NA	-0.140578140508021	0.0476190476190476	0.140578140508021	0.0476190476190476	1.87515472541283	kidney
380	ENSMUSG00000107162	5	75048479	75050036	Gm18593	predicted gene, 18593 [Source:MGI Symbol;Acc:MGI:5010778]	8.57594212742941	c_nonborder_mitosmooth_radial_relative_deviation_ser_dark_mean_per_well	73885829	NA	NA	NA	NA	NA	NA	NA	NA	NA	NA	NA	NA	NA
381	ENSMUSG00000051674	5	73481000	73560794	Dcun1d4	DCN1, defective in cullin neddylation 1, domain containing 4 (S. cerevisiae) [Source:MGI Symbol;Acc:MGI:2140972]	8.57594212742941	c_nonborder_mitosmooth_radial_relative_deviation_ser_dark_mean_per_well	73885829	NA	NA	NA	NA	GOBP_POSITIVE_REGULATION_OF_CATALYTIC_ACTIVITY, GOBP_POSITIVE_REGULATION_OF_MOLECULAR_FUNCTION, GOBP_POSITIVE_REGULATION_OF_PROTEIN_METABOLIC_PROCESS, GOBP_POSITIVE_REGULATION_OF_PROTEIN_MODIFICATION_BY_SMALL_PROTEIN_CONJUGATION_OR_REMOVAL, GOBP_POSITIVE_REGULATION_OF_PROTEIN_MODIFICATION_PROCESS, GOBP_POSITIVE_REGULATION_OF_PROTEIN_NEDDYLATION, GOBP_POSITIVE_REGULATION_OF_TRANSFERASE_ACTIVITY, G…	NA	1	0.0175813631140981	-0.0714285714285714	0.0175813631140981	0.0714285714285714	3.6831462711151	bone
382	ENSMUSG00000051674	5	73481000	73560794	Dcun1d4	DCN1, defective in cullin neddylation 1, domain containing 4 (S. cerevisiae) [Source:MGI Symbol;Acc:MGI:2140972]	8.57594212742941	c_nonborder_mitosmooth_radial_relative_deviation_ser_dark_mean_per_well	73885829	NA	NA	NA	NA	GOBP_POSITIVE_REGULATION_OF_CATALYTIC_ACTIVITY, GOBP_POSITIVE_REGULATION_OF_MOLECULAR_FUNCTION, GOBP_POSITIVE_REGULATION_OF_PROTEIN_METABOLIC_PROCESS, GOBP_POSITIVE_REGULATION_OF_PROTEIN_MODIFICATION_BY_SMALL_PROTEIN_CONJUGATION_OR_REMOVAL, GOBP_POSITIVE_REGULATION_OF_PROTEIN_MODIFICATION_PROCESS, GOBP_POSITIVE_REGULATION_OF_PROTEIN_NEDDYLATION, GOBP_POSITIVE_REGULATION_OF_TRANSFERASE_ACTIVITY, G…	NA	1	-0.237377762070156	-0.0714285714285714	0.237377762070156	0.0714285714285714	25.7157642277643	heart
383	ENSMUSG00000051674	5	73481000	73560794	Dcun1d4	DCN1, defective in cullin neddylation 1, domain containing 4 (S. cerevisiae) [Source:MGI Symbol;Acc:MGI:2140972]	8.57594212742941	c_nonborder_mitosmooth_radial_relative_deviation_ser_dark_mean_per_well	73885829	NA	NA	NA	NA	GOBP_POSITIVE_REGULATION_OF_CATALYTIC_ACTIVITY, GOBP_POSITIVE_REGULATION_OF_MOLECULAR_FUNCTION, GOBP_POSITIVE_REGULATION_OF_PROTEIN_METABOLIC_PROCESS, GOBP_POSITIVE_REGULATION_OF_PROTEIN_MODIFICATION_BY_SMALL_PROTEIN_CONJUGATION_OR_REMOVAL, GOBP_POSITIVE_REGULATION_OF_PROTEIN_MODIFICATION_PROCESS, GOBP_POSITIVE_REGULATION_OF_PROTEIN_NEDDYLATION, GOBP_POSITIVE_REGULATION_OF_TRANSFERASE_ACTIVITY, G…	NA	1	0.502248598487489	0.0476190476190476	0.502248598487489	0.0476190476190476	52.4382449804379	islet
384	ENSMUSG00000051674	5	73481000	73560794	Dcun1d4	DCN1, defective in cullin neddylation 1, domain containing 4 (S. cerevisiae) [Source:MGI Symbol;Acc:MGI:2140972]	8.57594212742941	c_nonborder_mitosmooth_radial_relative_deviation_ser_dark_mean_per_well	73885829	NA	NA	NA	NA	GOBP_POSITIVE_REGULATION_OF_CATALYTIC_ACTIVITY, GOBP_POSITIVE_REGULATION_OF_MOLECULAR_FUNCTION, GOBP_POSITIVE_REGULATION_OF_PROTEIN_METABOLIC_PROCESS, GOBP_POSITIVE_REGULATION_OF_PROTEIN_MODIFICATION_BY_SMALL_PROTEIN_CONJUGATION_OR_REMOVAL, GOBP_POSITIVE_REGULATION_OF_PROTEIN_MODIFICATION_PROCESS, GOBP_POSITIVE_REGULATION_OF_PROTEIN_NEDDYLATION, GOBP_POSITIVE_REGULATION_OF_TRANSFERASE_ACTIVITY, G…	NA	1	0.305087247396158	0.214285714285714	0.305087247396158	0.214285714285714	15.2793773032603	kidney
385	ENSMUSG00000051674	5	73481000	73560794	Dcun1d4	DCN1, defective in cullin neddylation 1, domain containing 4 (S. cerevisiae) [Source:MGI Symbol;Acc:MGI:2140972]	8.57594212742941	c_nonborder_mitosmooth_radial_relative_deviation_ser_dark_mean_per_well	73885829	NA	NA	NA	NA	GOBP_POSITIVE_REGULATION_OF_CATALYTIC_ACTIVITY, GOBP_POSITIVE_REGULATION_OF_MOLECULAR_FUNCTION, GOBP_POSITIVE_REGULATION_OF_PROTEIN_METABOLIC_PROCESS, GOBP_POSITIVE_REGULATION_OF_PROTEIN_MODIFICATION_BY_SMALL_PROTEIN_CONJUGATION_OR_REMOVAL, GOBP_POSITIVE_REGULATION_OF_PROTEIN_MODIFICATION_PROCESS, GOBP_POSITIVE_REGULATION_OF_PROTEIN_NEDDYLATION, GOBP_POSITIVE_REGULATION_OF_TRANSFERASE_ACTIVITY, G…	NA	1	0.279980657628739	0.19047619047619	0.279980657628739	0.19047619047619	0.484623512422038	liver
386	ENSMUSG00000051674	5	73481000	73560794	Dcun1d4	DCN1, defective in cullin neddylation 1, domain containing 4 (S. cerevisiae) [Source:MGI Symbol;Acc:MGI:2140972]	8.57594212742941	c_nonborder_mitosmooth_radial_relative_deviation_ser_dark_mean_per_well	73885829	NA	NA	NA	NA	GOBP_POSITIVE_REGULATION_OF_CATALYTIC_ACTIVITY, GOBP_POSITIVE_REGULATION_OF_MOLECULAR_FUNCTION, GOBP_POSITIVE_REGULATION_OF_PROTEIN_METABOLIC_PROCESS, GOBP_POSITIVE_REGULATION_OF_PROTEIN_MODIFICATION_BY_SMALL_PROTEIN_CONJUGATION_OR_REMOVAL, GOBP_POSITIVE_REGULATION_OF_PROTEIN_MODIFICATION_PROCESS, GOBP_POSITIVE_REGULATION_OF_PROTEIN_NEDDYLATION, GOBP_POSITIVE_REGULATION_OF_TRANSFERASE_ACTIVITY, G…	NA	1	0.231402338778904	0.0238095238095238	0.231402338778904	0.0238095238095238	13.4073242940883	mesc
387	ENSMUSG00000035946	5	75075601	75077893	Gsx2	GS homeobox 2 [Source:MGI Symbol;Acc:MGI:95843]	8.57594212742941	c_nonborder_mitosmooth_radial_relative_deviation_ser_dark_mean_per_well	73885829	NA	NA	NA	NA	GOBP_ANIMAL_ORGAN_MORPHOGENESIS, GOBP_BRAIN_MORPHOGENESIS, GOBP_CELL_DIFFERENTIATION_IN_SPINAL_CORD, GOBP_CELL_FATE_COMMITMENT, GOBP_CELL_FATE_SPECIFICATION, GOBP_CELL_MIGRATION, GOBP_CENTRAL_NERVOUS_SYSTEM_DEVELOPMENT, GOBP_CENTRAL_NERVOUS_SYSTEM_NEURON_DIFFERENTIATION, GOBP_DORSAL_SPINAL_CORD_DEVELOPMENT, GOBP_DORSAL_VENTRAL_PATTERN_FORMATION, GOBP_FOREBRAIN_DEVELOPMENT, GOBP_FOREBRAIN_DORSAL_V…	NA	NA	NA	NA	NA	NA	NA	NA
388	ENSMUSG00000106900	5	75108635	75108923	Gm2040	predicted gene 2040 [Source:MGI Symbol;Acc:MGI:3780209]	8.57594212742941	c_nonborder_mitosmooth_radial_relative_deviation_ser_dark_mean_per_well	73885829	NA	NA	NA	NA	NA	NA	NA	NA	NA	NA	NA	NA	NA
389	ENSMUSG00000107258	5	75141348	75141558	Olfr1401-ps1	olfactory receptor 1401, pseudogene 1 [Source:MGI Symbol;Acc:MGI:3031235]	8.57594212742941	c_nonborder_mitosmooth_radial_relative_deviation_ser_dark_mean_per_well	73885829	NA	NA	NA	NA	NA	NA	NA	NA	NA	NA	NA	NA	NA
390	ENSMUSG00000107192	5	75110321	75147107	Gm19583	predicted gene, 19583 [Source:MGI Symbol;Acc:MGI:5011768]	8.57594212742941	c_nonborder_mitosmooth_radial_relative_deviation_ser_dark_mean_per_well	73885829	NA	NA	NA	NA	NA	NA	NA	NA	NA	NA	NA	NA	NA
391	ENSMUSG00000067206	5	73606642	73632526	Lrrc66	leucine rich repeat containing 66 [Source:MGI Symbol;Acc:MGI:2387634]	8.57594212742941	c_nonborder_mitosmooth_radial_relative_deviation_ser_dark_mean_per_well	73885829	NA	NA	NA	NA	NA	NA	NA	0.36157256568628	0.333333333333333	0.36157256568628	0.333333333333333	10.2345636330291	bone
392	ENSMUSG00000067206	5	73606642	73632526	Lrrc66	leucine rich repeat containing 66 [Source:MGI Symbol;Acc:MGI:2387634]	8.57594212742941	c_nonborder_mitosmooth_radial_relative_deviation_ser_dark_mean_per_well	73885829	NA	NA	NA	NA	NA	NA	NA	0.507382446675942	0.666666666666667	0.507382446675942	0.666666666666667	6.32447050561919	heart
393	ENSMUSG00000067206	5	73606642	73632526	Lrrc66	leucine rich repeat containing 66 [Source:MGI Symbol;Acc:MGI:2387634]	8.57594212742941	c_nonborder_mitosmooth_radial_relative_deviation_ser_dark_mean_per_well	73885829	NA	NA	NA	NA	NA	NA	NA	0.324867134191539	0.476190476190476	0.324867134191539	0.476190476190476	14.5137097029435	islet
394	ENSMUSG00000067206	5	73606642	73632526	Lrrc66	leucine rich repeat containing 66 [Source:MGI Symbol;Acc:MGI:2387634]	8.57594212742941	c_nonborder_mitosmooth_radial_relative_deviation_ser_dark_mean_per_well	73885829	NA	NA	NA	NA	NA	NA	NA	-0.323329973891797	-0.19047619047619	0.323329973891797	0.19047619047619	12.298369824982	kidney
395	ENSMUSG00000106773	5	73647013	73647591	Gm43799	predicted gene 43799 [Source:MGI Symbol;Acc:MGI:5663936]	8.57594212742941	c_nonborder_mitosmooth_radial_relative_deviation_ser_dark_mean_per_well	73885829	NA	NA	NA	NA	NA	NA	NA	NA	NA	NA	NA	NA	NA
396	ENSMUSG00000029156	5	73632749	73647790	Sgcb	sarcoglycan, beta (dystrophin-associated glycoprotein) [Source:MGI Symbol;Acc:MGI:1346523]	8.57594212742941	c_nonborder_mitosmooth_radial_relative_deviation_ser_dark_mean_per_well	73885829	NA	NA	NA	NA	GOBP_CARDIAC_CELL_DEVELOPMENT, GOBP_CARDIAC_MUSCLE_CELL_DIFFERENTIATION, GOBP_CARDIAC_MUSCLE_TISSUE_DEVELOPMENT, GOBP_CARDIOCYTE_DIFFERENTIATION, GOBP_CIRCULATORY_SYSTEM_DEVELOPMENT, GOBP_HEART_DEVELOPMENT, GOBP_MUSCLE_CELL_DEVELOPMENT, GOBP_MUSCLE_CELL_DIFFERENTIATION, GOBP_MUSCLE_ORGAN_DEVELOPMENT, GOBP_MUSCLE_STRUCTURE_DEVELOPMENT, GOBP_MUSCLE_TISSUE_DEVELOPMENT, GOBP_SMOOTH_MUSCLE_CELL_DIFFER…	NA	2	-0.400648176066809	-0.261904761904762	0.400648176066809	0.261904761904762	5.82638557331716	bone
397	ENSMUSG00000029156	5	73632749	73647790	Sgcb	sarcoglycan, beta (dystrophin-associated glycoprotein) [Source:MGI Symbol;Acc:MGI:1346523]	8.57594212742941	c_nonborder_mitosmooth_radial_relative_deviation_ser_dark_mean_per_well	73885829	NA	NA	NA	NA	GOBP_CARDIAC_CELL_DEVELOPMENT, GOBP_CARDIAC_MUSCLE_CELL_DIFFERENTIATION, GOBP_CARDIAC_MUSCLE_TISSUE_DEVELOPMENT, GOBP_CARDIOCYTE_DIFFERENTIATION, GOBP_CIRCULATORY_SYSTEM_DEVELOPMENT, GOBP_HEART_DEVELOPMENT, GOBP_MUSCLE_CELL_DEVELOPMENT, GOBP_MUSCLE_CELL_DIFFERENTIATION, GOBP_MUSCLE_ORGAN_DEVELOPMENT, GOBP_MUSCLE_STRUCTURE_DEVELOPMENT, GOBP_MUSCLE_TISSUE_DEVELOPMENT, GOBP_SMOOTH_MUSCLE_CELL_DIFFER…	NA	2	-0.0823697137695988	-0.119047619047619	0.0823697137695988	0.119047619047619	41.0268104384115	heart
398	ENSMUSG00000029156	5	73632749	73647790	Sgcb	sarcoglycan, beta (dystrophin-associated glycoprotein) [Source:MGI Symbol;Acc:MGI:1346523]	8.57594212742941	c_nonborder_mitosmooth_radial_relative_deviation_ser_dark_mean_per_well	73885829	NA	NA	NA	NA	GOBP_CARDIAC_CELL_DEVELOPMENT, GOBP_CARDIAC_MUSCLE_CELL_DIFFERENTIATION, GOBP_CARDIAC_MUSCLE_TISSUE_DEVELOPMENT, GOBP_CARDIOCYTE_DIFFERENTIATION, GOBP_CIRCULATORY_SYSTEM_DEVELOPMENT, GOBP_HEART_DEVELOPMENT, GOBP_MUSCLE_CELL_DEVELOPMENT, GOBP_MUSCLE_CELL_DIFFERENTIATION, GOBP_MUSCLE_ORGAN_DEVELOPMENT, GOBP_MUSCLE_STRUCTURE_DEVELOPMENT, GOBP_MUSCLE_TISSUE_DEVELOPMENT, GOBP_SMOOTH_MUSCLE_CELL_DIFFER…	NA	2	0.242595249329929	0.428571428571429	0.242595249329929	0.428571428571429	18.3306493500358	islet
399	ENSMUSG00000029156	5	73632749	73647790	Sgcb	sarcoglycan, beta (dystrophin-associated glycoprotein) [Source:MGI Symbol;Acc:MGI:1346523]	8.57594212742941	c_nonborder_mitosmooth_radial_relative_deviation_ser_dark_mean_per_well	73885829	NA	NA	NA	NA	GOBP_CARDIAC_CELL_DEVELOPMENT, GOBP_CARDIAC_MUSCLE_CELL_DIFFERENTIATION, GOBP_CARDIAC_MUSCLE_TISSUE_DEVELOPMENT, GOBP_CARDIOCYTE_DIFFERENTIATION, GOBP_CIRCULATORY_SYSTEM_DEVELOPMENT, GOBP_HEART_DEVELOPMENT, GOBP_MUSCLE_CELL_DEVELOPMENT, GOBP_MUSCLE_CELL_DIFFERENTIATION, GOBP_MUSCLE_ORGAN_DEVELOPMENT, GOBP_MUSCLE_STRUCTURE_DEVELOPMENT, GOBP_MUSCLE_TISSUE_DEVELOPMENT, GOBP_SMOOTH_MUSCLE_CELL_DIFFER…	NA	2	0.317397157703391	0.0238095238095238	0.317397157703391	0.0238095238095238	52.5632243327568	kidney
400	ENSMUSG00000029156	5	73632749	73647790	Sgcb	sarcoglycan, beta (dystrophin-associated glycoprotein) [Source:MGI Symbol;Acc:MGI:1346523]	8.57594212742941	c_nonborder_mitosmooth_radial_relative_deviation_ser_dark_mean_per_well	73885829	NA	NA	NA	NA	GOBP_CARDIAC_CELL_DEVELOPMENT, GOBP_CARDIAC_MUSCLE_CELL_DIFFERENTIATION, GOBP_CARDIAC_MUSCLE_TISSUE_DEVELOPMENT, GOBP_CARDIOCYTE_DIFFERENTIATION, GOBP_CIRCULATORY_SYSTEM_DEVELOPMENT, GOBP_HEART_DEVELOPMENT, GOBP_MUSCLE_CELL_DEVELOPMENT, GOBP_MUSCLE_CELL_DIFFERENTIATION, GOBP_MUSCLE_ORGAN_DEVELOPMENT, GOBP_MUSCLE_STRUCTURE_DEVELOPMENT, GOBP_MUSCLE_TISSUE_DEVELOPMENT, GOBP_SMOOTH_MUSCLE_CELL_DIFFER…	NA	2	0.306302593849716	-0.119047619047619	0.306302593849716	0.119047619047619	16.0617198644642	mesc
401	ENSMUSG00000029231	5	75152292	75198215	Pdgfra	platelet derived growth factor receptor, alpha polypeptide [Source:MGI Symbol;Acc:MGI:97530]	8.57594212742941	c_nonborder_mitosmooth_radial_relative_deviation_ser_dark_mean_per_well	73885829	NA	NA	NA	NA	BIOCARTA_CBL_PATHWAY, BIOCARTA_CDC42RAC_PATHWAY, BIOCARTA_EDG1_PATHWAY, BIOCARTA_ERK_PATHWAY, BIOCARTA_PDGF_PATHWAY, BIOCARTA_RAC1_PATHWAY, GOBP_ACTIN_CYTOSKELETON_REORGANIZATION, GOBP_ACTIN_FILAMENT_BASED_PROCESS, GOBP_ACTOMYOSIN_STRUCTURE_ORGANIZATION, GOBP_ADRENAL_GLAND_DEVELOPMENT, GOBP_ANATOMICAL_STRUCTURE_FORMATION_INVOLVED_IN_MORPHOGENESIS, GOBP_ANIMAL_ORGAN_MORPHOGENESIS, GOBP_BIOLOGICAL_…	GOBP_CELLULAR_HORMONE_METABOLIC_PROCESS, GOBP_EXTERNAL_ENCAPSULATING_STRUCTURE_ORGANIZATION, GOBP_RESPONSE_TO_OXIDATIVE_STRESS, GOBP_SKELETAL_SYSTEM_DEVELOPMENT, GOMF_TRANSMEMBRANE_RECEPTOR_PROTEIN_KINASE_ACTIVITY	4	-0.412261209525168	-0.261904761904762	0.412261209525168	0.261904761904762	1.47185516251779	bone
402	ENSMUSG00000029231	5	75152292	75198215	Pdgfra	platelet derived growth factor receptor, alpha polypeptide [Source:MGI Symbol;Acc:MGI:97530]	8.57594212742941	c_nonborder_mitosmooth_radial_relative_deviation_ser_dark_mean_per_well	73885829	NA	NA	NA	NA	BIOCARTA_CBL_PATHWAY, BIOCARTA_CDC42RAC_PATHWAY, BIOCARTA_EDG1_PATHWAY, BIOCARTA_ERK_PATHWAY, BIOCARTA_PDGF_PATHWAY, BIOCARTA_RAC1_PATHWAY, GOBP_ACTIN_CYTOSKELETON_REORGANIZATION, GOBP_ACTIN_FILAMENT_BASED_PROCESS, GOBP_ACTOMYOSIN_STRUCTURE_ORGANIZATION, GOBP_ADRENAL_GLAND_DEVELOPMENT, GOBP_ANATOMICAL_STRUCTURE_FORMATION_INVOLVED_IN_MORPHOGENESIS, GOBP_ANIMAL_ORGAN_MORPHOGENESIS, GOBP_BIOLOGICAL_…	GOBP_CELLULAR_HORMONE_METABOLIC_PROCESS, GOBP_EXTERNAL_ENCAPSULATING_STRUCTURE_ORGANIZATION, GOBP_RESPONSE_TO_OXIDATIVE_STRESS, GOBP_SKELETAL_SYSTEM_DEVELOPMENT, GOMF_TRANSMEMBRANE_RECEPTOR_PROTEIN_KINASE_ACTIVITY	4	-0.805308469005415	-0.80952380952381	0.805308469005415	0.80952380952381	3.59655202194796	heart
403	ENSMUSG00000029231	5	75152292	75198215	Pdgfra	platelet derived growth factor receptor, alpha polypeptide [Source:MGI Symbol;Acc:MGI:97530]	8.57594212742941	c_nonborder_mitosmooth_radial_relative_deviation_ser_dark_mean_per_well	73885829	NA	NA	NA	NA	BIOCARTA_CBL_PATHWAY, BIOCARTA_CDC42RAC_PATHWAY, BIOCARTA_EDG1_PATHWAY, BIOCARTA_ERK_PATHWAY, BIOCARTA_PDGF_PATHWAY, BIOCARTA_RAC1_PATHWAY, GOBP_ACTIN_CYTOSKELETON_REORGANIZATION, GOBP_ACTIN_FILAMENT_BASED_PROCESS, GOBP_ACTOMYOSIN_STRUCTURE_ORGANIZATION, GOBP_ADRENAL_GLAND_DEVELOPMENT, GOBP_ANATOMICAL_STRUCTURE_FORMATION_INVOLVED_IN_MORPHOGENESIS, GOBP_ANIMAL_ORGAN_MORPHOGENESIS, GOBP_BIOLOGICAL_…	GOBP_CELLULAR_HORMONE_METABOLIC_PROCESS, GOBP_EXTERNAL_ENCAPSULATING_STRUCTURE_ORGANIZATION, GOBP_RESPONSE_TO_OXIDATIVE_STRESS, GOBP_SKELETAL_SYSTEM_DEVELOPMENT, GOMF_TRANSMEMBRANE_RECEPTOR_PROTEIN_KINASE_ACTIVITY	4	-0.402294130062199	-0.261904761904762	0.402294130062199	0.261904761904762	2.62379886757652	islet
404	ENSMUSG00000029231	5	75152292	75198215	Pdgfra	platelet derived growth factor receptor, alpha polypeptide [Source:MGI Symbol;Acc:MGI:97530]	8.57594212742941	c_nonborder_mitosmooth_radial_relative_deviation_ser_dark_mean_per_well	73885829	NA	NA	NA	NA	BIOCARTA_CBL_PATHWAY, BIOCARTA_CDC42RAC_PATHWAY, BIOCARTA_EDG1_PATHWAY, BIOCARTA_ERK_PATHWAY, BIOCARTA_PDGF_PATHWAY, BIOCARTA_RAC1_PATHWAY, GOBP_ACTIN_CYTOSKELETON_REORGANIZATION, GOBP_ACTIN_FILAMENT_BASED_PROCESS, GOBP_ACTOMYOSIN_STRUCTURE_ORGANIZATION, GOBP_ADRENAL_GLAND_DEVELOPMENT, GOBP_ANATOMICAL_STRUCTURE_FORMATION_INVOLVED_IN_MORPHOGENESIS, GOBP_ANIMAL_ORGAN_MORPHOGENESIS, GOBP_BIOLOGICAL_…	GOBP_CELLULAR_HORMONE_METABOLIC_PROCESS, GOBP_EXTERNAL_ENCAPSULATING_STRUCTURE_ORGANIZATION, GOBP_RESPONSE_TO_OXIDATIVE_STRESS, GOBP_SKELETAL_SYSTEM_DEVELOPMENT, GOMF_TRANSMEMBRANE_RECEPTOR_PROTEIN_KINASE_ACTIVITY	4	-0.613172645073937	-0.523809523809524	0.613172645073937	0.523809523809524	1.3879708145479	kidney
405	ENSMUSG00000029231	5	75152292	75198215	Pdgfra	platelet derived growth factor receptor, alpha polypeptide [Source:MGI Symbol;Acc:MGI:97530]	8.57594212742941	c_nonborder_mitosmooth_radial_relative_deviation_ser_dark_mean_per_well	73885829	NA	NA	NA	NA	BIOCARTA_CBL_PATHWAY, BIOCARTA_CDC42RAC_PATHWAY, BIOCARTA_EDG1_PATHWAY, BIOCARTA_ERK_PATHWAY, BIOCARTA_PDGF_PATHWAY, BIOCARTA_RAC1_PATHWAY, GOBP_ACTIN_CYTOSKELETON_REORGANIZATION, GOBP_ACTIN_FILAMENT_BASED_PROCESS, GOBP_ACTOMYOSIN_STRUCTURE_ORGANIZATION, GOBP_ADRENAL_GLAND_DEVELOPMENT, GOBP_ANATOMICAL_STRUCTURE_FORMATION_INVOLVED_IN_MORPHOGENESIS, GOBP_ANIMAL_ORGAN_MORPHOGENESIS, GOBP_BIOLOGICAL_…	GOBP_CELLULAR_HORMONE_METABOLIC_PROCESS, GOBP_EXTERNAL_ENCAPSULATING_STRUCTURE_ORGANIZATION, GOBP_RESPONSE_TO_OXIDATIVE_STRESS, GOBP_SKELETAL_SYSTEM_DEVELOPMENT, GOMF_TRANSMEMBRANE_RECEPTOR_PROTEIN_KINASE_ACTIVITY	4	0.524774269622989	0.523809523809524	0.524774269622989	0.523809523809524	1.39920990840318	liver
406	ENSMUSG00000029155	5	73651379	73679512	Spata18	spermatogenesis associated 18 [Source:MGI Symbol;Acc:MGI:1920722]	8.57594212742941	c_nonborder_mitosmooth_radial_relative_deviation_ser_dark_mean_per_well	73885829	NA	NA	NA	NA	GOBP_AUTOPHAGY_OF_MITOCHONDRION, GOBP_CELLULAR_COMPONENT_DISASSEMBLY, GOBP_CELLULAR_PROTEIN_CATABOLIC_PROCESS, GOBP_CELLULAR_RESPONSE_TO_DNA_DAMAGE_STIMULUS, GOBP_CELLULAR_RESPONSE_TO_STRESS, GOBP_MACROMOLECULE_CATABOLIC_PROCESS, GOBP_MITOCHONDRIAL_PROTEIN_CATABOLIC_PROCESS, GOBP_MITOCHONDRION_ORGANIZATION, GOBP_ORGANELLE_DISASSEMBLY, GOBP_ORGANONITROGEN_COMPOUND_CATABOLIC_PROCESS, GOBP_PROCESS_U…	GOBP_MITOCHONDRION_ORGANIZATION, GOBP_PROCESS_UTILIZING_AUTOPHAGIC_MECHANISM, GOCC_OUTER_MEMBRANE	2	0.350677616925744	0.333333333333333	0.350677616925744	0.333333333333333	2.79800949763565	bone
407	ENSMUSG00000029155	5	73651379	73679512	Spata18	spermatogenesis associated 18 [Source:MGI Symbol;Acc:MGI:1920722]	8.57594212742941	c_nonborder_mitosmooth_radial_relative_deviation_ser_dark_mean_per_well	73885829	NA	NA	NA	NA	GOBP_AUTOPHAGY_OF_MITOCHONDRION, GOBP_CELLULAR_COMPONENT_DISASSEMBLY, GOBP_CELLULAR_PROTEIN_CATABOLIC_PROCESS, GOBP_CELLULAR_RESPONSE_TO_DNA_DAMAGE_STIMULUS, GOBP_CELLULAR_RESPONSE_TO_STRESS, GOBP_MACROMOLECULE_CATABOLIC_PROCESS, GOBP_MITOCHONDRIAL_PROTEIN_CATABOLIC_PROCESS, GOBP_MITOCHONDRION_ORGANIZATION, GOBP_ORGANELLE_DISASSEMBLY, GOBP_ORGANONITROGEN_COMPOUND_CATABOLIC_PROCESS, GOBP_PROCESS_U…	GOBP_MITOCHONDRION_ORGANIZATION, GOBP_PROCESS_UTILIZING_AUTOPHAGIC_MECHANISM, GOCC_OUTER_MEMBRANE	2	0.427085628882381	0.333333333333333	0.427085628882381	0.333333333333333	2.03270880598413	heart
408	ENSMUSG00000029155	5	73651379	73679512	Spata18	spermatogenesis associated 18 [Source:MGI Symbol;Acc:MGI:1920722]	8.57594212742941	c_nonborder_mitosmooth_radial_relative_deviation_ser_dark_mean_per_well	73885829	NA	NA	NA	NA	GOBP_AUTOPHAGY_OF_MITOCHONDRION, GOBP_CELLULAR_COMPONENT_DISASSEMBLY, GOBP_CELLULAR_PROTEIN_CATABOLIC_PROCESS, GOBP_CELLULAR_RESPONSE_TO_DNA_DAMAGE_STIMULUS, GOBP_CELLULAR_RESPONSE_TO_STRESS, GOBP_MACROMOLECULE_CATABOLIC_PROCESS, GOBP_MITOCHONDRIAL_PROTEIN_CATABOLIC_PROCESS, GOBP_MITOCHONDRION_ORGANIZATION, GOBP_ORGANELLE_DISASSEMBLY, GOBP_ORGANONITROGEN_COMPOUND_CATABOLIC_PROCESS, GOBP_PROCESS_U…	GOBP_MITOCHONDRION_ORGANIZATION, GOBP_PROCESS_UTILIZING_AUTOPHAGIC_MECHANISM, GOCC_OUTER_MEMBRANE	2	0.612823150124667	-0.0476190476190476	0.612823150124667	0.0476190476190476	50.4670209383016	kidney
409	ENSMUSG00000107027	5	73912896	73920421	1700019F05Rik	RIKEN cDNA 1700019F05 gene [Source:MGI Symbol;Acc:MGI:1916652]	8.57594212742941	c_nonborder_mitosmooth_radial_relative_deviation_ser_dark_mean_per_well	73885829	NA	NA	NA	NA	NA	NA	NA	NA	NA	NA	NA	NA	NA
410	ENSMUSG00000106968	5	73946381	73948376	C78283	expressed sequence C78283 [Source:MGI Symbol;Acc:MGI:2141303]	8.57594212742941	c_nonborder_mitosmooth_radial_relative_deviation_ser_dark_mean_per_well	73885829	NA	NA	NA	NA	NA	NA	NA	-0.662438402953695	-0.690476190476191	0.662438402953695	0.690476190476191	6.57640380633932	heart
411	ENSMUSG00000106968	5	73946381	73948376	C78283	expressed sequence C78283 [Source:MGI Symbol;Acc:MGI:2141303]	8.57594212742941	c_nonborder_mitosmooth_radial_relative_deviation_ser_dark_mean_per_well	73885829	NA	NA	NA	NA	NA	NA	NA	-0.172048145539551	0.166666666666667	0.172048145539551	0.166666666666667	12.2706718879285	mesc
412	ENSMUSG00000087250	5	74014215	74029680	Usp46os1	ubiquitin specific peptidase 46, opposite strand 1 [Source:MGI Symbol;Acc:MGI:1921549]	8.57594212742941	c_nonborder_mitosmooth_radial_relative_deviation_ser_dark_mean_per_well	73885829	NA	NA	NA	NA	NA	NA	NA	NA	NA	NA	NA	NA	NA
413	ENSMUSG00000106993	5	74048299	74053505	Gm43417	predicted gene 43417 [Source:MGI Symbol;Acc:MGI:5663554]	8.57594212742941	c_nonborder_mitosmooth_radial_relative_deviation_ser_dark_mean_per_well	73885829	NA	NA	NA	NA	NA	NA	NA	0.0517189885920368	0.0238095238095238	0.0517189885920368	0.0238095238095238	2.04613831935839	kidney
414	ENSMUSG00000086234	5	74032268	74040003	Usp46os2	ubiquitin specific peptidase 46, opposite strand 2 [Source:MGI Symbol;Acc:MGI:1924246]	8.57594212742941	c_nonborder_mitosmooth_radial_relative_deviation_ser_dark_mean_per_well	73885829	NA	NA	NA	NA	NA	NA	NA	0.732394147184012	0.5	0.732394147184012	0.5	0.836246426017599	bone
415	ENSMUSG00000086234	5	74032268	74040003	Usp46os2	ubiquitin specific peptidase 46, opposite strand 2 [Source:MGI Symbol;Acc:MGI:1924246]	8.57594212742941	c_nonborder_mitosmooth_radial_relative_deviation_ser_dark_mean_per_well	73885829	NA	NA	NA	NA	NA	NA	NA	0.0841700926129944	0.119047619047619	0.0841700926129944	0.119047619047619	1.79404283136084	islet
416	ENSMUSG00000054814	5	73998453	74068431	Usp46	ubiquitin specific peptidase 46 [Source:MGI Symbol;Acc:MGI:1916977]	8.57594212742941	c_nonborder_mitosmooth_radial_relative_deviation_ser_dark_mean_per_well	73885829	NA	NA	NA	NA	GOBP_ADULT_BEHAVIOR, GOBP_ADULT_FEEDING_BEHAVIOR, GOBP_BEHAVIOR, GOBP_BEHAVIORAL_RESPONSE_TO_ETHANOL, GOBP_CELL_CELL_SIGNALING, GOBP_CELLULAR_PROTEIN_CATABOLIC_PROCESS, GOBP_DEFENSE_RESPONSE, GOBP_FEAR_RESPONSE, GOBP_FEEDING_BEHAVIOR, GOBP_MACROMOLECULE_CATABOLIC_PROCESS, GOBP_MODIFICATION_DEPENDENT_MACROMOLECULE_CATABOLIC_PROCESS, GOBP_MULTICELLULAR_ORGANISMAL_RESPONSE_TO_STRESS, GOBP_ORGANONITR…	NA	NA	0.448959313823929	0.380952380952381	0.448959313823929	0.380952380952381	5.82319514095914	bone
417	ENSMUSG00000054814	5	73998453	74068431	Usp46	ubiquitin specific peptidase 46 [Source:MGI Symbol;Acc:MGI:1916977]	8.57594212742941	c_nonborder_mitosmooth_radial_relative_deviation_ser_dark_mean_per_well	73885829	NA	NA	NA	NA	GOBP_ADULT_BEHAVIOR, GOBP_ADULT_FEEDING_BEHAVIOR, GOBP_BEHAVIOR, GOBP_BEHAVIORAL_RESPONSE_TO_ETHANOL, GOBP_CELL_CELL_SIGNALING, GOBP_CELLULAR_PROTEIN_CATABOLIC_PROCESS, GOBP_DEFENSE_RESPONSE, GOBP_FEAR_RESPONSE, GOBP_FEEDING_BEHAVIOR, GOBP_MACROMOLECULE_CATABOLIC_PROCESS, GOBP_MODIFICATION_DEPENDENT_MACROMOLECULE_CATABOLIC_PROCESS, GOBP_MULTICELLULAR_ORGANISMAL_RESPONSE_TO_STRESS, GOBP_ORGANONITR…	NA	NA	0.703187055640554	0.523809523809524	0.703187055640554	0.523809523809524	4.59515347364562	heart
418	ENSMUSG00000054814	5	73998453	74068431	Usp46	ubiquitin specific peptidase 46 [Source:MGI Symbol;Acc:MGI:1916977]	8.57594212742941	c_nonborder_mitosmooth_radial_relative_deviation_ser_dark_mean_per_well	73885829	NA	NA	NA	NA	GOBP_ADULT_BEHAVIOR, GOBP_ADULT_FEEDING_BEHAVIOR, GOBP_BEHAVIOR, GOBP_BEHAVIORAL_RESPONSE_TO_ETHANOL, GOBP_CELL_CELL_SIGNALING, GOBP_CELLULAR_PROTEIN_CATABOLIC_PROCESS, GOBP_DEFENSE_RESPONSE, GOBP_FEAR_RESPONSE, GOBP_FEEDING_BEHAVIOR, GOBP_MACROMOLECULE_CATABOLIC_PROCESS, GOBP_MODIFICATION_DEPENDENT_MACROMOLECULE_CATABOLIC_PROCESS, GOBP_MULTICELLULAR_ORGANISMAL_RESPONSE_TO_STRESS, GOBP_ORGANONITR…	NA	NA	0.214058704537833	0.285714285714286	0.214058704537833	0.285714285714286	33.9437305424827	islet
419	ENSMUSG00000054814	5	73998453	74068431	Usp46	ubiquitin specific peptidase 46 [Source:MGI Symbol;Acc:MGI:1916977]	8.57594212742941	c_nonborder_mitosmooth_radial_relative_deviation_ser_dark_mean_per_well	73885829	NA	NA	NA	NA	GOBP_ADULT_BEHAVIOR, GOBP_ADULT_FEEDING_BEHAVIOR, GOBP_BEHAVIOR, GOBP_BEHAVIORAL_RESPONSE_TO_ETHANOL, GOBP_CELL_CELL_SIGNALING, GOBP_CELLULAR_PROTEIN_CATABOLIC_PROCESS, GOBP_DEFENSE_RESPONSE, GOBP_FEAR_RESPONSE, GOBP_FEEDING_BEHAVIOR, GOBP_MACROMOLECULE_CATABOLIC_PROCESS, GOBP_MODIFICATION_DEPENDENT_MACROMOLECULE_CATABOLIC_PROCESS, GOBP_MULTICELLULAR_ORGANISMAL_RESPONSE_TO_STRESS, GOBP_ORGANONITR…	NA	NA	0.298154439712504	0.261904761904762	0.298154439712504	0.261904761904762	7.11326572264968	kidney
420	ENSMUSG00000054814	5	73998453	74068431	Usp46	ubiquitin specific peptidase 46 [Source:MGI Symbol;Acc:MGI:1916977]	8.57594212742941	c_nonborder_mitosmooth_radial_relative_deviation_ser_dark_mean_per_well	73885829	NA	NA	NA	NA	GOBP_ADULT_BEHAVIOR, GOBP_ADULT_FEEDING_BEHAVIOR, GOBP_BEHAVIOR, GOBP_BEHAVIORAL_RESPONSE_TO_ETHANOL, GOBP_CELL_CELL_SIGNALING, GOBP_CELLULAR_PROTEIN_CATABOLIC_PROCESS, GOBP_DEFENSE_RESPONSE, GOBP_FEAR_RESPONSE, GOBP_FEEDING_BEHAVIOR, GOBP_MACROMOLECULE_CATABOLIC_PROCESS, GOBP_MODIFICATION_DEPENDENT_MACROMOLECULE_CATABOLIC_PROCESS, GOBP_MULTICELLULAR_ORGANISMAL_RESPONSE_TO_STRESS, GOBP_ORGANONITR…	NA	NA	-0.0321900655279977	0.0952380952380952	0.0321900655279977	0.0952380952380952	1.35537207354407	liver
421	ENSMUSG00000054814	5	73998453	74068431	Usp46	ubiquitin specific peptidase 46 [Source:MGI Symbol;Acc:MGI:1916977]	8.57594212742941	c_nonborder_mitosmooth_radial_relative_deviation_ser_dark_mean_per_well	73885829	NA	NA	NA	NA	GOBP_ADULT_BEHAVIOR, GOBP_ADULT_FEEDING_BEHAVIOR, GOBP_BEHAVIOR, GOBP_BEHAVIORAL_RESPONSE_TO_ETHANOL, GOBP_CELL_CELL_SIGNALING, GOBP_CELLULAR_PROTEIN_CATABOLIC_PROCESS, GOBP_DEFENSE_RESPONSE, GOBP_FEAR_RESPONSE, GOBP_FEEDING_BEHAVIOR, GOBP_MACROMOLECULE_CATABOLIC_PROCESS, GOBP_MODIFICATION_DEPENDENT_MACROMOLECULE_CATABOLIC_PROCESS, GOBP_MULTICELLULAR_ORGANISMAL_RESPONSE_TO_STRESS, GOBP_ORGANONITR…	NA	NA	-0.265894729005215	-0.0476190476190476	0.265894729005215	0.0476190476190476	5.82740025771918	mesc
422	ENSMUSG00000106973	5	74060038	74060787	Gm43415	predicted gene 43415 [Source:MGI Symbol;Acc:MGI:5663552]	8.57594212742941	c_nonborder_mitosmooth_radial_relative_deviation_ser_dark_mean_per_well	73885829	NA	NA	NA	NA	NA	NA	NA	NA	NA	NA	NA	NA	NA
423	ENSMUSG00000107245	5	75154885	75155335	Gm42803	predicted gene 42803 [Source:MGI Symbol;Acc:MGI:5662940]	8.57594212742941	c_nonborder_mitosmooth_radial_relative_deviation_ser_dark_mean_per_well	73885829	NA	NA	NA	NA	NA	NA	NA	NA	NA	NA	NA	NA	NA
424	ENSMUSG00000106760	5	75153055	75153653	Gm42802	predicted gene 42802 [Source:MGI Symbol;Acc:MGI:5662939]	8.57594212742941	c_nonborder_mitosmooth_radial_relative_deviation_ser_dark_mean_per_well	73885829	NA	NA	NA	NA	NA	NA	NA	NA	NA	NA	NA	NA	NA
425	ENSMUSG00000029153	5	73322199	73341028	Ociad2	OCIA domain containing 2 [Source:MGI Symbol;Acc:MGI:1916377]	8.57594212742941	c_nonborder_mitosmooth_radial_relative_deviation_ser_dark_mean_per_well	73885829	NA	NA	NA	NA	GOBP_BIOLOGICAL_PROCESS_INVOLVED_IN_INTERSPECIES_INTERACTION_BETWEEN_ORGANISMS, GOBP_ENDOCYTOSIS, GOBP_HEMATOPOIETIC_STEM_CELL_HOMEOSTASIS, GOBP_HOMEOSTASIS_OF_NUMBER_OF_CELLS, GOBP_HOMEOSTATIC_PROCESS, GOBP_POSITIVE_REGULATION_OF_RECEPTOR_SIGNALING_PATHWAY_VIA_STAT, GOBP_POSITIVE_REGULATION_OF_SIGNALING, GOBP_RECEPTOR_SIGNALING_PATHWAY_VIA_STAT, GOBP_REGULATION_OF_RECEPTOR_SIGNALING_PATHWAY_VIA_…	GOBP_RESPONSE_TO_BACTERIUM	1	0.329798595469938	0.452380952380952	0.329798595469938	0.452380952380952	7.34276064866125	bone
426	ENSMUSG00000029153	5	73322199	73341028	Ociad2	OCIA domain containing 2 [Source:MGI Symbol;Acc:MGI:1916377]	8.57594212742941	c_nonborder_mitosmooth_radial_relative_deviation_ser_dark_mean_per_well	73885829	NA	NA	NA	NA	GOBP_BIOLOGICAL_PROCESS_INVOLVED_IN_INTERSPECIES_INTERACTION_BETWEEN_ORGANISMS, GOBP_ENDOCYTOSIS, GOBP_HEMATOPOIETIC_STEM_CELL_HOMEOSTASIS, GOBP_HOMEOSTASIS_OF_NUMBER_OF_CELLS, GOBP_HOMEOSTATIC_PROCESS, GOBP_POSITIVE_REGULATION_OF_RECEPTOR_SIGNALING_PATHWAY_VIA_STAT, GOBP_POSITIVE_REGULATION_OF_SIGNALING, GOBP_RECEPTOR_SIGNALING_PATHWAY_VIA_STAT, GOBP_REGULATION_OF_RECEPTOR_SIGNALING_PATHWAY_VIA_…	GOBP_RESPONSE_TO_BACTERIUM	1	0.632915559779561	0.690476190476191	0.632915559779561	0.690476190476191	43.0639978815522	heart
427	ENSMUSG00000029153	5	73322199	73341028	Ociad2	OCIA domain containing 2 [Source:MGI Symbol;Acc:MGI:1916377]	8.57594212742941	c_nonborder_mitosmooth_radial_relative_deviation_ser_dark_mean_per_well	73885829	NA	NA	NA	NA	GOBP_BIOLOGICAL_PROCESS_INVOLVED_IN_INTERSPECIES_INTERACTION_BETWEEN_ORGANISMS, GOBP_ENDOCYTOSIS, GOBP_HEMATOPOIETIC_STEM_CELL_HOMEOSTASIS, GOBP_HOMEOSTASIS_OF_NUMBER_OF_CELLS, GOBP_HOMEOSTATIC_PROCESS, GOBP_POSITIVE_REGULATION_OF_RECEPTOR_SIGNALING_PATHWAY_VIA_STAT, GOBP_POSITIVE_REGULATION_OF_SIGNALING, GOBP_RECEPTOR_SIGNALING_PATHWAY_VIA_STAT, GOBP_REGULATION_OF_RECEPTOR_SIGNALING_PATHWAY_VIA_…	GOBP_RESPONSE_TO_BACTERIUM	1	0.637541003171328	0.428571428571429	0.637541003171328	0.428571428571429	18.7045425271678	islet
428	ENSMUSG00000029153	5	73322199	73341028	Ociad2	OCIA domain containing 2 [Source:MGI Symbol;Acc:MGI:1916377]	8.57594212742941	c_nonborder_mitosmooth_radial_relative_deviation_ser_dark_mean_per_well	73885829	NA	NA	NA	NA	GOBP_BIOLOGICAL_PROCESS_INVOLVED_IN_INTERSPECIES_INTERACTION_BETWEEN_ORGANISMS, GOBP_ENDOCYTOSIS, GOBP_HEMATOPOIETIC_STEM_CELL_HOMEOSTASIS, GOBP_HOMEOSTASIS_OF_NUMBER_OF_CELLS, GOBP_HOMEOSTATIC_PROCESS, GOBP_POSITIVE_REGULATION_OF_RECEPTOR_SIGNALING_PATHWAY_VIA_STAT, GOBP_POSITIVE_REGULATION_OF_SIGNALING, GOBP_RECEPTOR_SIGNALING_PATHWAY_VIA_STAT, GOBP_REGULATION_OF_RECEPTOR_SIGNALING_PATHWAY_VIA_…	GOBP_RESPONSE_TO_BACTERIUM	1	0.665033953802975	0.785714285714286	0.665033953802975	0.785714285714286	20.9604286864189	kidney
429	ENSMUSG00000029153	5	73322199	73341028	Ociad2	OCIA domain containing 2 [Source:MGI Symbol;Acc:MGI:1916377]	8.57594212742941	c_nonborder_mitosmooth_radial_relative_deviation_ser_dark_mean_per_well	73885829	NA	NA	NA	NA	GOBP_BIOLOGICAL_PROCESS_INVOLVED_IN_INTERSPECIES_INTERACTION_BETWEEN_ORGANISMS, GOBP_ENDOCYTOSIS, GOBP_HEMATOPOIETIC_STEM_CELL_HOMEOSTASIS, GOBP_HOMEOSTASIS_OF_NUMBER_OF_CELLS, GOBP_HOMEOSTATIC_PROCESS, GOBP_POSITIVE_REGULATION_OF_RECEPTOR_SIGNALING_PATHWAY_VIA_STAT, GOBP_POSITIVE_REGULATION_OF_SIGNALING, GOBP_RECEPTOR_SIGNALING_PATHWAY_VIA_STAT, GOBP_REGULATION_OF_RECEPTOR_SIGNALING_PATHWAY_VIA_…	GOBP_RESPONSE_TO_BACTERIUM	1	0.588932154750669	0.619047619047619	0.588932154750669	0.619047619047619	1.60473479685977	liver
430	ENSMUSG00000029153	5	73322199	73341028	Ociad2	OCIA domain containing 2 [Source:MGI Symbol;Acc:MGI:1916377]	8.57594212742941	c_nonborder_mitosmooth_radial_relative_deviation_ser_dark_mean_per_well	73885829	NA	NA	NA	NA	GOBP_BIOLOGICAL_PROCESS_INVOLVED_IN_INTERSPECIES_INTERACTION_BETWEEN_ORGANISMS, GOBP_ENDOCYTOSIS, GOBP_HEMATOPOIETIC_STEM_CELL_HOMEOSTASIS, GOBP_HOMEOSTASIS_OF_NUMBER_OF_CELLS, GOBP_HOMEOSTATIC_PROCESS, GOBP_POSITIVE_REGULATION_OF_RECEPTOR_SIGNALING_PATHWAY_VIA_STAT, GOBP_POSITIVE_REGULATION_OF_SIGNALING, GOBP_RECEPTOR_SIGNALING_PATHWAY_VIA_STAT, GOBP_REGULATION_OF_RECEPTOR_SIGNALING_PATHWAY_VIA_…	GOBP_RESPONSE_TO_BACTERIUM	1	0.613622033825044	0.404761904761905	0.613622033825044	0.404761904761905	3.90603590085924	mesc
431	ENSMUSG00000107272	5	73380560	73391102	Gm34583	predicted gene, 34583 [Source:MGI Symbol;Acc:MGI:5593742]	8.57594212742941	c_nonborder_mitosmooth_radial_relative_deviation_ser_dark_mean_per_well	73885829	NA	NA	NA	NA	NA	NA	NA	NA	NA	NA	NA	NA	NA
432	ENSMUSG00000106958	5	73396799	73397813	Gm35960	predicted gene, 35960 [Source:MGI Symbol;Acc:MGI:5595119]	8.57594212742941	c_nonborder_mitosmooth_radial_relative_deviation_ser_dark_mean_per_well	73885829	NA	NA	NA	NA	NA	NA	NA	NA	NA	NA	NA	NA	NA
433	ENSMUSG00000029154	5	73406075	73453435	Cwh43	cell wall biogenesis 43 C-terminal homolog [Source:MGI Symbol;Acc:MGI:2444131]	8.57594212742941	c_nonborder_mitosmooth_radial_relative_deviation_ser_dark_mean_per_well	73885829	NA	NA	NA	NA	GOBP_CARBOHYDRATE_DERIVATIVE_BIOSYNTHETIC_PROCESS, GOBP_CARBOHYDRATE_DERIVATIVE_METABOLIC_PROCESS, GOBP_CELLULAR_LIPID_METABOLIC_PROCESS, GOBP_CELLULAR_MACROMOLECULE_BIOSYNTHETIC_PROCESS, GOBP_GLYCEROLIPID_BIOSYNTHETIC_PROCESS, GOBP_GLYCEROLIPID_METABOLIC_PROCESS, GOBP_GLYCEROPHOSPHOLIPID_BIOSYNTHETIC_PROCESS, GOBP_GLYCEROPHOSPHOLIPID_METABOLIC_PROCESS, GOBP_GLYCOLIPID_BIOSYNTHETIC_PROCESS, GOBP_…	NA	2	0.586278493360812	0.595238095238095	0.586278493360812	0.595238095238095	1.9531309975271	bone
434	ENSMUSG00000029154	5	73406075	73453435	Cwh43	cell wall biogenesis 43 C-terminal homolog [Source:MGI Symbol;Acc:MGI:2444131]	8.57594212742941	c_nonborder_mitosmooth_radial_relative_deviation_ser_dark_mean_per_well	73885829	NA	NA	NA	NA	GOBP_CARBOHYDRATE_DERIVATIVE_BIOSYNTHETIC_PROCESS, GOBP_CARBOHYDRATE_DERIVATIVE_METABOLIC_PROCESS, GOBP_CELLULAR_LIPID_METABOLIC_PROCESS, GOBP_CELLULAR_MACROMOLECULE_BIOSYNTHETIC_PROCESS, GOBP_GLYCEROLIPID_BIOSYNTHETIC_PROCESS, GOBP_GLYCEROLIPID_METABOLIC_PROCESS, GOBP_GLYCEROPHOSPHOLIPID_BIOSYNTHETIC_PROCESS, GOBP_GLYCEROPHOSPHOLIPID_METABOLIC_PROCESS, GOBP_GLYCOLIPID_BIOSYNTHETIC_PROCESS, GOBP_…	NA	2	-0.0929522339244722	-0.0714285714285714	0.0929522339244722	0.0714285714285714	50.63494521016	kidney
435	ENSMUSG00000106675	5	73459329	73459722	Gm43798	predicted gene 43798 [Source:MGI Symbol;Acc:MGI:5663935]	8.57594212742941	c_nonborder_mitosmooth_radial_relative_deviation_ser_dark_mean_per_well	73885829	NA	NA	NA	NA	NA	NA	NA	-0.326288803474748	-0.30952380952381	0.326288803474748	0.30952380952381	6.19510605549514	liver
436	ENSMUSG00000082039	5	73476447	73477353	Gm15653	predicted gene 15653 [Source:MGI Symbol;Acc:MGI:3783097]	8.57594212742941	c_nonborder_mitosmooth_radial_relative_deviation_ser_dark_mean_per_well	73885829	NA	NA	NA	NA	NA	NA	NA	NA	NA	NA	NA	NA	NA
437	ENSMUSG00000107292	5	73308059	73308577	Gm42733	predicted gene 42733 [Source:MGI Symbol;Acc:MGI:5662870]	8.57594212742941	c_nonborder_mitosmooth_radial_relative_deviation_ser_dark_mean_per_well	73885829	NA	NA	NA	NA	NA	NA	NA	NA	NA	NA	NA	NA	NA
438	ENSMUSG00000107331	5	73311364	73312560	Gm42732	predicted gene 42732 [Source:MGI Symbol;Acc:MGI:5662869]	8.57594212742941	c_nonborder_mitosmooth_radial_relative_deviation_ser_dark_mean_per_well	73885829	NA	NA	NA	NA	NA	NA	NA	0.519935624902371	0.238095238095238	0.519935624902371	0.238095238095238	10.1624702623661	heart
439	ENSMUSG00000107331	5	73311364	73312560	Gm42732	predicted gene 42732 [Source:MGI Symbol;Acc:MGI:5662869]	8.57594212742941	c_nonborder_mitosmooth_radial_relative_deviation_ser_dark_mean_per_well	73885829	NA	NA	NA	NA	NA	NA	NA	0.533543454369873	0.476190476190476	0.533543454369873	0.476190476190476	6.02413491968911	kidney
440	ENSMUSG00000107331	5	73311364	73312560	Gm42732	predicted gene 42732 [Source:MGI Symbol;Acc:MGI:5662869]	8.57594212742941	c_nonborder_mitosmooth_radial_relative_deviation_ser_dark_mean_per_well	73885829	NA	NA	NA	NA	NA	NA	NA	-0.223263812440057	-0.357142857142857	0.223263812440057	0.357142857142857	1.04923586460393	liver
441	ENSMUSG00000107331	5	73311364	73312560	Gm42732	predicted gene 42732 [Source:MGI Symbol;Acc:MGI:5662869]	8.57594212742941	c_nonborder_mitosmooth_radial_relative_deviation_ser_dark_mean_per_well	73885829	NA	NA	NA	NA	NA	NA	NA	0.642444277052796	0.5	0.642444277052796	0.5	2.84400066688224	mesc
442	ENSMUSG00000029152	5	73292784	73314069	Ociad1	OCIA domain containing 1 [Source:MGI Symbol;Acc:MGI:1915345]	8.57594212742941	c_nonborder_mitosmooth_radial_relative_deviation_ser_dark_mean_per_well	73885829	NA	NA	NA	NA	GOBP_ENDOCYTOSIS, GOBP_HEMATOPOIETIC_STEM_CELL_HOMEOSTASIS, GOBP_HOMEOSTASIS_OF_NUMBER_OF_CELLS, GOBP_HOMEOSTATIC_PROCESS, GOBP_POSITIVE_REGULATION_OF_RECEPTOR_SIGNALING_PATHWAY_VIA_STAT, GOBP_POSITIVE_REGULATION_OF_SIGNALING, GOBP_RECEPTOR_SIGNALING_PATHWAY_VIA_STAT, GOBP_REGULATION_OF_CELL_DIFFERENTIATION, GOBP_REGULATION_OF_RECEPTOR_SIGNALING_PATHWAY_VIA_STAT, GOBP_REGULATION_OF_STEM_CELL_DIFF…	NA	1	-0.381166389972794	-0.0476190476190476	0.381166389972794	0.0476190476190476	5.34740996007451	bone
443	ENSMUSG00000029152	5	73292784	73314069	Ociad1	OCIA domain containing 1 [Source:MGI Symbol;Acc:MGI:1915345]	8.57594212742941	c_nonborder_mitosmooth_radial_relative_deviation_ser_dark_mean_per_well	73885829	NA	NA	NA	NA	GOBP_ENDOCYTOSIS, GOBP_HEMATOPOIETIC_STEM_CELL_HOMEOSTASIS, GOBP_HOMEOSTASIS_OF_NUMBER_OF_CELLS, GOBP_HOMEOSTATIC_PROCESS, GOBP_POSITIVE_REGULATION_OF_RECEPTOR_SIGNALING_PATHWAY_VIA_STAT, GOBP_POSITIVE_REGULATION_OF_SIGNALING, GOBP_RECEPTOR_SIGNALING_PATHWAY_VIA_STAT, GOBP_REGULATION_OF_CELL_DIFFERENTIATION, GOBP_REGULATION_OF_RECEPTOR_SIGNALING_PATHWAY_VIA_STAT, GOBP_REGULATION_OF_STEM_CELL_DIFF…	NA	1	0.201997763564659	0.19047619047619	0.201997763564659	0.19047619047619	25.8718525991953	heart
444	ENSMUSG00000029152	5	73292784	73314069	Ociad1	OCIA domain containing 1 [Source:MGI Symbol;Acc:MGI:1915345]	8.57594212742941	c_nonborder_mitosmooth_radial_relative_deviation_ser_dark_mean_per_well	73885829	NA	NA	NA	NA	GOBP_ENDOCYTOSIS, GOBP_HEMATOPOIETIC_STEM_CELL_HOMEOSTASIS, GOBP_HOMEOSTASIS_OF_NUMBER_OF_CELLS, GOBP_HOMEOSTATIC_PROCESS, GOBP_POSITIVE_REGULATION_OF_RECEPTOR_SIGNALING_PATHWAY_VIA_STAT, GOBP_POSITIVE_REGULATION_OF_SIGNALING, GOBP_RECEPTOR_SIGNALING_PATHWAY_VIA_STAT, GOBP_REGULATION_OF_CELL_DIFFERENTIATION, GOBP_REGULATION_OF_RECEPTOR_SIGNALING_PATHWAY_VIA_STAT, GOBP_REGULATION_OF_STEM_CELL_DIFF…	NA	1	0.649605897968705	0.476190476190476	0.649605897968705	0.476190476190476	6.8575840125198	islet
445	ENSMUSG00000029152	5	73292784	73314069	Ociad1	OCIA domain containing 1 [Source:MGI Symbol;Acc:MGI:1915345]	8.57594212742941	c_nonborder_mitosmooth_radial_relative_deviation_ser_dark_mean_per_well	73885829	NA	NA	NA	NA	GOBP_ENDOCYTOSIS, GOBP_HEMATOPOIETIC_STEM_CELL_HOMEOSTASIS, GOBP_HOMEOSTASIS_OF_NUMBER_OF_CELLS, GOBP_HOMEOSTATIC_PROCESS, GOBP_POSITIVE_REGULATION_OF_RECEPTOR_SIGNALING_PATHWAY_VIA_STAT, GOBP_POSITIVE_REGULATION_OF_SIGNALING, GOBP_RECEPTOR_SIGNALING_PATHWAY_VIA_STAT, GOBP_REGULATION_OF_CELL_DIFFERENTIATION, GOBP_REGULATION_OF_RECEPTOR_SIGNALING_PATHWAY_VIA_STAT, GOBP_REGULATION_OF_STEM_CELL_DIFF…	NA	1	0.185642159982071	0.261904761904762	0.185642159982071	0.261904761904762	5.57023371305978	kidney
446	ENSMUSG00000029152	5	73292784	73314069	Ociad1	OCIA domain containing 1 [Source:MGI Symbol;Acc:MGI:1915345]	8.57594212742941	c_nonborder_mitosmooth_radial_relative_deviation_ser_dark_mean_per_well	73885829	NA	NA	NA	NA	GOBP_ENDOCYTOSIS, GOBP_HEMATOPOIETIC_STEM_CELL_HOMEOSTASIS, GOBP_HOMEOSTASIS_OF_NUMBER_OF_CELLS, GOBP_HOMEOSTATIC_PROCESS, GOBP_POSITIVE_REGULATION_OF_RECEPTOR_SIGNALING_PATHWAY_VIA_STAT, GOBP_POSITIVE_REGULATION_OF_SIGNALING, GOBP_RECEPTOR_SIGNALING_PATHWAY_VIA_STAT, GOBP_REGULATION_OF_CELL_DIFFERENTIATION, GOBP_REGULATION_OF_RECEPTOR_SIGNALING_PATHWAY_VIA_STAT, GOBP_REGULATION_OF_STEM_CELL_DIFF…	NA	1	-0.199033530632064	-0.5	0.199033530632064	0.5	1.36079942210989	liver
447	ENSMUSG00000029152	5	73292784	73314069	Ociad1	OCIA domain containing 1 [Source:MGI Symbol;Acc:MGI:1915345]	8.57594212742941	c_nonborder_mitosmooth_radial_relative_deviation_ser_dark_mean_per_well	73885829	NA	NA	NA	NA	GOBP_ENDOCYTOSIS, GOBP_HEMATOPOIETIC_STEM_CELL_HOMEOSTASIS, GOBP_HOMEOSTASIS_OF_NUMBER_OF_CELLS, GOBP_HOMEOSTATIC_PROCESS, GOBP_POSITIVE_REGULATION_OF_RECEPTOR_SIGNALING_PATHWAY_VIA_STAT, GOBP_POSITIVE_REGULATION_OF_SIGNALING, GOBP_RECEPTOR_SIGNALING_PATHWAY_VIA_STAT, GOBP_REGULATION_OF_CELL_DIFFERENTIATION, GOBP_REGULATION_OF_RECEPTOR_SIGNALING_PATHWAY_VIA_STAT, GOBP_REGULATION_OF_STEM_CELL_DIFF…	NA	1	0.164750738115116	0.285714285714286	0.164750738115116	0.285714285714286	1.17256850334129	mesc
448	ENSMUSG00000107087	5	73263429	73268986	Gm34411	predicted gene, 34411 [Source:MGI Symbol;Acc:MGI:5593570]	8.57594212742941	c_nonborder_mitosmooth_radial_relative_deviation_ser_dark_mean_per_well	73885829	NA	NA	NA	NA	NA	NA	NA	NA	NA	NA	NA	NA	NA
449	ENSMUSG00000106999	5	73272872	73273749	Gm42734	predicted gene 42734 [Source:MGI Symbol;Acc:MGI:5662871]	8.57594212742941	c_nonborder_mitosmooth_radial_relative_deviation_ser_dark_mean_per_well	73885829	NA	NA	NA	NA	NA	NA	NA	0.0375376767448038	0.119047619047619	0.0375376767448038	0.119047619047619	19.4208272106614	heart
450	ENSMUSG00000100175	5	73268581	73284187	1700025M24Rik	RIKEN cDNA 1700025M24 gene [Source:MGI Symbol;Acc:MGI:1919526]	8.57594212742941	c_nonborder_mitosmooth_radial_relative_deviation_ser_dark_mean_per_well	73885829	NA	NA	NA	NA	NA	NA	NA	NA	NA	NA	NA	NA	NA
451	ENSMUSG00000107165	5	74575947	74577276	Gm43747	predicted gene 43747 [Source:MGI Symbol;Acc:MGI:5663884]	8.57594212742941	c_nonborder_mitosmooth_radial_relative_deviation_ser_dark_mean_per_well	73885829	NA	NA	NA	NA	NA	NA	NA	0.341158824492776	0.333333333333333	0.341158824492776	0.333333333333333	5.38621579751311	heart
452	ENSMUSG00000107165	5	74575947	74577276	Gm43747	predicted gene 43747 [Source:MGI Symbol;Acc:MGI:5663884]	8.57594212742941	c_nonborder_mitosmooth_radial_relative_deviation_ser_dark_mean_per_well	73885829	NA	NA	NA	NA	NA	NA	NA	-0.00855098171463209	-0.166666666666667	0.00855098171463209	0.166666666666667	4.18703637034648	kidney
453	ENSMUSG00000085657	5	74702598	74728605	Gm15984	predicted gene 15984 [Source:MGI Symbol;Acc:MGI:3802050]	8.57594212742941	c_nonborder_mitosmooth_radial_relative_deviation_ser_dark_mean_per_well	73885829	NA	NA	NA	NA	NA	NA	NA	-0.516521628935795	-0.30952380952381	0.516521628935795	0.30952380952381	3.64036072668263	bone
454	ENSMUSG00000085657	5	74702598	74728605	Gm15984	predicted gene 15984 [Source:MGI Symbol;Acc:MGI:3802050]	8.57594212742941	c_nonborder_mitosmooth_radial_relative_deviation_ser_dark_mean_per_well	73885829	NA	NA	NA	NA	NA	NA	NA	0.0369897209767022	0.0238095238095238	0.0369897209767022	0.0238095238095238	25.2146621440929	heart
455	ENSMUSG00000085657	5	74702598	74728605	Gm15984	predicted gene 15984 [Source:MGI Symbol;Acc:MGI:3802050]	8.57594212742941	c_nonborder_mitosmooth_radial_relative_deviation_ser_dark_mean_per_well	73885829	NA	NA	NA	NA	NA	NA	NA	-0.0910443261682983	-0.166666666666667	0.0910443261682983	0.166666666666667	4.57523980649693	kidney
456	ENSMUSG00000029227	5	74535449	74598800	Fip1l1	FIP1 like 1 (S. cerevisiae) [Source:MGI Symbol;Acc:MGI:1914149]	8.57594212742941	c_nonborder_mitosmooth_radial_relative_deviation_ser_dark_mean_per_well	73885829	NA	NA	NA	NA	GOBP_MRNA_3_END_PROCESSING, GOBP_MRNA_CLEAVAGE, GOBP_MRNA_CLEAVAGE_INVOLVED_IN_MRNA_PROCESSING, GOBP_MRNA_METABOLIC_PROCESS, GOBP_MRNA_PROCESSING, GOBP_NUCLEIC_ACID_PHOSPHODIESTER_BOND_HYDROLYSIS, GOBP_RNA_3_END_PROCESSING, GOBP_RNA_PHOSPHODIESTER_BOND_HYDROLYSIS, GOBP_RNA_POLYADENYLATION, GOBP_RNA_PROCESSING, GOCC_MRNA_CLEAVAGE_AND_POLYADENYLATION_SPECIFICITY_FACTOR_COMPLEX, GOCC_MRNA_CLEAVAGE_F…	GOBP_MRNA_3_END_PROCESSING, GOBP_MRNA_PROCESSING, GOBP_RNA_POLYADENYLATION, REACTOME_MRNA_SPLICING	NA	0.491167557829072	0.428571428571429	0.491167557829072	0.428571428571429	2.23621056275637	bone
457	ENSMUSG00000029227	5	74535449	74598800	Fip1l1	FIP1 like 1 (S. cerevisiae) [Source:MGI Symbol;Acc:MGI:1914149]	8.57594212742941	c_nonborder_mitosmooth_radial_relative_deviation_ser_dark_mean_per_well	73885829	NA	NA	NA	NA	GOBP_MRNA_3_END_PROCESSING, GOBP_MRNA_CLEAVAGE, GOBP_MRNA_CLEAVAGE_INVOLVED_IN_MRNA_PROCESSING, GOBP_MRNA_METABOLIC_PROCESS, GOBP_MRNA_PROCESSING, GOBP_NUCLEIC_ACID_PHOSPHODIESTER_BOND_HYDROLYSIS, GOBP_RNA_3_END_PROCESSING, GOBP_RNA_PHOSPHODIESTER_BOND_HYDROLYSIS, GOBP_RNA_POLYADENYLATION, GOBP_RNA_PROCESSING, GOCC_MRNA_CLEAVAGE_AND_POLYADENYLATION_SPECIFICITY_FACTOR_COMPLEX, GOCC_MRNA_CLEAVAGE_F…	GOBP_MRNA_3_END_PROCESSING, GOBP_MRNA_PROCESSING, GOBP_RNA_POLYADENYLATION, REACTOME_MRNA_SPLICING	NA	-0.580620946228596	-0.452380952380952	0.580620946228596	0.452380952380952	7.77286355732076	heart
458	ENSMUSG00000029227	5	74535449	74598800	Fip1l1	FIP1 like 1 (S. cerevisiae) [Source:MGI Symbol;Acc:MGI:1914149]	8.57594212742941	c_nonborder_mitosmooth_radial_relative_deviation_ser_dark_mean_per_well	73885829	NA	NA	NA	NA	GOBP_MRNA_3_END_PROCESSING, GOBP_MRNA_CLEAVAGE, GOBP_MRNA_CLEAVAGE_INVOLVED_IN_MRNA_PROCESSING, GOBP_MRNA_METABOLIC_PROCESS, GOBP_MRNA_PROCESSING, GOBP_NUCLEIC_ACID_PHOSPHODIESTER_BOND_HYDROLYSIS, GOBP_RNA_3_END_PROCESSING, GOBP_RNA_PHOSPHODIESTER_BOND_HYDROLYSIS, GOBP_RNA_POLYADENYLATION, GOBP_RNA_PROCESSING, GOCC_MRNA_CLEAVAGE_AND_POLYADENYLATION_SPECIFICITY_FACTOR_COMPLEX, GOCC_MRNA_CLEAVAGE_F…	GOBP_MRNA_3_END_PROCESSING, GOBP_MRNA_PROCESSING, GOBP_RNA_POLYADENYLATION, REACTOME_MRNA_SPLICING	NA	-0.766277361183483	-0.690476190476191	0.766277361183483	0.690476190476191	5.42806143680398	islet
459	ENSMUSG00000029227	5	74535449	74598800	Fip1l1	FIP1 like 1 (S. cerevisiae) [Source:MGI Symbol;Acc:MGI:1914149]	8.57594212742941	c_nonborder_mitosmooth_radial_relative_deviation_ser_dark_mean_per_well	73885829	NA	NA	NA	NA	GOBP_MRNA_3_END_PROCESSING, GOBP_MRNA_CLEAVAGE, GOBP_MRNA_CLEAVAGE_INVOLVED_IN_MRNA_PROCESSING, GOBP_MRNA_METABOLIC_PROCESS, GOBP_MRNA_PROCESSING, GOBP_NUCLEIC_ACID_PHOSPHODIESTER_BOND_HYDROLYSIS, GOBP_RNA_3_END_PROCESSING, GOBP_RNA_PHOSPHODIESTER_BOND_HYDROLYSIS, GOBP_RNA_POLYADENYLATION, GOBP_RNA_PROCESSING, GOCC_MRNA_CLEAVAGE_AND_POLYADENYLATION_SPECIFICITY_FACTOR_COMPLEX, GOCC_MRNA_CLEAVAGE_F…	GOBP_MRNA_3_END_PROCESSING, GOBP_MRNA_PROCESSING, GOBP_RNA_POLYADENYLATION, REACTOME_MRNA_SPLICING	NA	-0.593207712974885	-0.428571428571429	0.593207712974885	0.428571428571429	3.39648968616663	kidney
460	ENSMUSG00000029227	5	74535449	74598800	Fip1l1	FIP1 like 1 (S. cerevisiae) [Source:MGI Symbol;Acc:MGI:1914149]	8.57594212742941	c_nonborder_mitosmooth_radial_relative_deviation_ser_dark_mean_per_well	73885829	NA	NA	NA	NA	GOBP_MRNA_3_END_PROCESSING, GOBP_MRNA_CLEAVAGE, GOBP_MRNA_CLEAVAGE_INVOLVED_IN_MRNA_PROCESSING, GOBP_MRNA_METABOLIC_PROCESS, GOBP_MRNA_PROCESSING, GOBP_NUCLEIC_ACID_PHOSPHODIESTER_BOND_HYDROLYSIS, GOBP_RNA_3_END_PROCESSING, GOBP_RNA_PHOSPHODIESTER_BOND_HYDROLYSIS, GOBP_RNA_POLYADENYLATION, GOBP_RNA_PROCESSING, GOCC_MRNA_CLEAVAGE_AND_POLYADENYLATION_SPECIFICITY_FACTOR_COMPLEX, GOCC_MRNA_CLEAVAGE_F…	GOBP_MRNA_3_END_PROCESSING, GOBP_MRNA_PROCESSING, GOBP_RNA_POLYADENYLATION, REACTOME_MRNA_SPLICING	NA	-0.345435115856102	-0.357142857142857	0.345435115856102	0.357142857142857	0.582779378218867	liver
461	ENSMUSG00000029227	5	74535449	74598800	Fip1l1	FIP1 like 1 (S. cerevisiae) [Source:MGI Symbol;Acc:MGI:1914149]	8.57594212742941	c_nonborder_mitosmooth_radial_relative_deviation_ser_dark_mean_per_well	73885829	NA	NA	NA	NA	GOBP_MRNA_3_END_PROCESSING, GOBP_MRNA_CLEAVAGE, GOBP_MRNA_CLEAVAGE_INVOLVED_IN_MRNA_PROCESSING, GOBP_MRNA_METABOLIC_PROCESS, GOBP_MRNA_PROCESSING, GOBP_NUCLEIC_ACID_PHOSPHODIESTER_BOND_HYDROLYSIS, GOBP_RNA_3_END_PROCESSING, GOBP_RNA_PHOSPHODIESTER_BOND_HYDROLYSIS, GOBP_RNA_POLYADENYLATION, GOBP_RNA_PROCESSING, GOCC_MRNA_CLEAVAGE_AND_POLYADENYLATION_SPECIFICITY_FACTOR_COMPLEX, GOCC_MRNA_CLEAVAGE_F…	GOBP_MRNA_3_END_PROCESSING, GOBP_MRNA_PROCESSING, GOBP_RNA_POLYADENYLATION, REACTOME_MRNA_SPLICING	NA	-0.113899263340075	-0.404761904761905	0.113899263340075	0.404761904761905	4.58776334341864	mesc
462	ENSMUSG00000029228	5	74592447	74702912	Lnx1	ligand of numb-protein X 1 [Source:MGI Symbol;Acc:MGI:1278335]	8.57594212742941	c_nonborder_mitosmooth_radial_relative_deviation_ser_dark_mean_per_well	73885829	NA	NA	NA	NA	GOBP_CELLULAR_PROTEIN_CATABOLIC_PROCESS, GOBP_MACROMOLECULE_CATABOLIC_PROCESS, GOBP_MODIFICATION_DEPENDENT_MACROMOLECULE_CATABOLIC_PROCESS, GOBP_ORGANONITROGEN_COMPOUND_CATABOLIC_PROCESS, GOBP_PROTEIN_CATABOLIC_PROCESS, GOBP_PROTEIN_MODIFICATION_BY_SMALL_PROTEIN_CONJUGATION, GOBP_PROTEIN_MODIFICATION_BY_SMALL_PROTEIN_CONJUGATION_OR_REMOVAL, GOBP_PROTEOLYSIS, GOMF_IDENTICAL_PROTEIN_BINDING, GOMF_P…	REACTOME_ANTIGEN_PROCESSING_UBIQUITINATION_PROTEASOME_DEGRADATION	3	-0.55178459713746	-0.380952380952381	0.55178459713746	0.380952380952381	3.76096259571661	bone
463	ENSMUSG00000029228	5	74592447	74702912	Lnx1	ligand of numb-protein X 1 [Source:MGI Symbol;Acc:MGI:1278335]	8.57594212742941	c_nonborder_mitosmooth_radial_relative_deviation_ser_dark_mean_per_well	73885829	NA	NA	NA	NA	GOBP_CELLULAR_PROTEIN_CATABOLIC_PROCESS, GOBP_MACROMOLECULE_CATABOLIC_PROCESS, GOBP_MODIFICATION_DEPENDENT_MACROMOLECULE_CATABOLIC_PROCESS, GOBP_ORGANONITROGEN_COMPOUND_CATABOLIC_PROCESS, GOBP_PROTEIN_CATABOLIC_PROCESS, GOBP_PROTEIN_MODIFICATION_BY_SMALL_PROTEIN_CONJUGATION, GOBP_PROTEIN_MODIFICATION_BY_SMALL_PROTEIN_CONJUGATION_OR_REMOVAL, GOBP_PROTEOLYSIS, GOMF_IDENTICAL_PROTEIN_BINDING, GOMF_P…	REACTOME_ANTIGEN_PROCESSING_UBIQUITINATION_PROTEASOME_DEGRADATION	3	0.406760300316433	0.452380952380952	0.406760300316433	0.452380952380952	22.9817717024737	heart
464	ENSMUSG00000029228	5	74592447	74702912	Lnx1	ligand of numb-protein X 1 [Source:MGI Symbol;Acc:MGI:1278335]	8.57594212742941	c_nonborder_mitosmooth_radial_relative_deviation_ser_dark_mean_per_well	73885829	NA	NA	NA	NA	GOBP_CELLULAR_PROTEIN_CATABOLIC_PROCESS, GOBP_MACROMOLECULE_CATABOLIC_PROCESS, GOBP_MODIFICATION_DEPENDENT_MACROMOLECULE_CATABOLIC_PROCESS, GOBP_ORGANONITROGEN_COMPOUND_CATABOLIC_PROCESS, GOBP_PROTEIN_CATABOLIC_PROCESS, GOBP_PROTEIN_MODIFICATION_BY_SMALL_PROTEIN_CONJUGATION, GOBP_PROTEIN_MODIFICATION_BY_SMALL_PROTEIN_CONJUGATION_OR_REMOVAL, GOBP_PROTEOLYSIS, GOMF_IDENTICAL_PROTEIN_BINDING, GOMF_P…	REACTOME_ANTIGEN_PROCESSING_UBIQUITINATION_PROTEASOME_DEGRADATION	3	-0.300697517091918	-0.357142857142857	0.300697517091918	0.357142857142857	7.96393105298	islet
465	ENSMUSG00000029228	5	74592447	74702912	Lnx1	ligand of numb-protein X 1 [Source:MGI Symbol;Acc:MGI:1278335]	8.57594212742941	c_nonborder_mitosmooth_radial_relative_deviation_ser_dark_mean_per_well	73885829	NA	NA	NA	NA	GOBP_CELLULAR_PROTEIN_CATABOLIC_PROCESS, GOBP_MACROMOLECULE_CATABOLIC_PROCESS, GOBP_MODIFICATION_DEPENDENT_MACROMOLECULE_CATABOLIC_PROCESS, GOBP_ORGANONITROGEN_COMPOUND_CATABOLIC_PROCESS, GOBP_PROTEIN_CATABOLIC_PROCESS, GOBP_PROTEIN_MODIFICATION_BY_SMALL_PROTEIN_CONJUGATION, GOBP_PROTEIN_MODIFICATION_BY_SMALL_PROTEIN_CONJUGATION_OR_REMOVAL, GOBP_PROTEOLYSIS, GOMF_IDENTICAL_PROTEIN_BINDING, GOMF_P…	REACTOME_ANTIGEN_PROCESSING_UBIQUITINATION_PROTEASOME_DEGRADATION	3	0.146347075648301	0.214285714285714	0.146347075648301	0.214285714285714	5.47719429566547	kidney
466	ENSMUSG00000029228	5	74592447	74702912	Lnx1	ligand of numb-protein X 1 [Source:MGI Symbol;Acc:MGI:1278335]	8.57594212742941	c_nonborder_mitosmooth_radial_relative_deviation_ser_dark_mean_per_well	73885829	NA	NA	NA	NA	GOBP_CELLULAR_PROTEIN_CATABOLIC_PROCESS, GOBP_MACROMOLECULE_CATABOLIC_PROCESS, GOBP_MODIFICATION_DEPENDENT_MACROMOLECULE_CATABOLIC_PROCESS, GOBP_ORGANONITROGEN_COMPOUND_CATABOLIC_PROCESS, GOBP_PROTEIN_CATABOLIC_PROCESS, GOBP_PROTEIN_MODIFICATION_BY_SMALL_PROTEIN_CONJUGATION, GOBP_PROTEIN_MODIFICATION_BY_SMALL_PROTEIN_CONJUGATION_OR_REMOVAL, GOBP_PROTEOLYSIS, GOMF_IDENTICAL_PROTEIN_BINDING, GOMF_P…	REACTOME_ANTIGEN_PROCESSING_UBIQUITINATION_PROTEASOME_DEGRADATION	3	-0.16710010944702	0	0.16710010944702	0	3.88589087526972	mesc
467	ENSMUSG00000036087	5	72914304	72978829	Slain2	SLAIN motif family, member 2 [Source:MGI Symbol;Acc:MGI:1923241]	8.57594212742941	c_nonborder_mitosmooth_radial_relative_deviation_ser_dark_mean_per_well	73885829	NA	NA	NA	NA	GOBP_CYTOPLASMIC_MICROTUBULE_ORGANIZATION, GOBP_CYTOSKELETON_ORGANIZATION, GOBP_MICROTUBULE_BASED_PROCESS, GOBP_MICROTUBULE_CYTOSKELETON_ORGANIZATION, GOBP_MICROTUBULE_NUCLEATION, GOBP_MICROTUBULE_POLYMERIZATION, GOBP_MICROTUBULE_POLYMERIZATION_OR_DEPOLYMERIZATION, GOBP_POSITIVE_REGULATION_OF_CELLULAR_COMPONENT_BIOGENESIS, GOBP_POSITIVE_REGULATION_OF_CELLULAR_COMPONENT_ORGANIZATION, GOBP_POSITIVE…	GOBP_POSITIVE_REGULATION_OF_MICROTUBULE_POLYMERIZATION_OR_DEPOLYMERIZATION	NA	0.0336946517335635	0.0476190476190476	0.0336946517335635	0.0476190476190476	6.20574350383263	bone
468	ENSMUSG00000036087	5	72914304	72978829	Slain2	SLAIN motif family, member 2 [Source:MGI Symbol;Acc:MGI:1923241]	8.57594212742941	c_nonborder_mitosmooth_radial_relative_deviation_ser_dark_mean_per_well	73885829	NA	NA	NA	NA	GOBP_CYTOPLASMIC_MICROTUBULE_ORGANIZATION, GOBP_CYTOSKELETON_ORGANIZATION, GOBP_MICROTUBULE_BASED_PROCESS, GOBP_MICROTUBULE_CYTOSKELETON_ORGANIZATION, GOBP_MICROTUBULE_NUCLEATION, GOBP_MICROTUBULE_POLYMERIZATION, GOBP_MICROTUBULE_POLYMERIZATION_OR_DEPOLYMERIZATION, GOBP_POSITIVE_REGULATION_OF_CELLULAR_COMPONENT_BIOGENESIS, GOBP_POSITIVE_REGULATION_OF_CELLULAR_COMPONENT_ORGANIZATION, GOBP_POSITIVE…	GOBP_POSITIVE_REGULATION_OF_MICROTUBULE_POLYMERIZATION_OR_DEPOLYMERIZATION	NA	0.469262600347707	0.214285714285714	0.469262600347707	0.214285714285714	7.68681392469908	heart
469	ENSMUSG00000036087	5	72914304	72978829	Slain2	SLAIN motif family, member 2 [Source:MGI Symbol;Acc:MGI:1923241]	8.57594212742941	c_nonborder_mitosmooth_radial_relative_deviation_ser_dark_mean_per_well	73885829	NA	NA	NA	NA	GOBP_CYTOPLASMIC_MICROTUBULE_ORGANIZATION, GOBP_CYTOSKELETON_ORGANIZATION, GOBP_MICROTUBULE_BASED_PROCESS, GOBP_MICROTUBULE_CYTOSKELETON_ORGANIZATION, GOBP_MICROTUBULE_NUCLEATION, GOBP_MICROTUBULE_POLYMERIZATION, GOBP_MICROTUBULE_POLYMERIZATION_OR_DEPOLYMERIZATION, GOBP_POSITIVE_REGULATION_OF_CELLULAR_COMPONENT_BIOGENESIS, GOBP_POSITIVE_REGULATION_OF_CELLULAR_COMPONENT_ORGANIZATION, GOBP_POSITIVE…	GOBP_POSITIVE_REGULATION_OF_MICROTUBULE_POLYMERIZATION_OR_DEPOLYMERIZATION	NA	0.185507387929806	0.214285714285714	0.185507387929806	0.214285714285714	11.6866022079236	islet
470	ENSMUSG00000036087	5	72914304	72978829	Slain2	SLAIN motif family, member 2 [Source:MGI Symbol;Acc:MGI:1923241]	8.57594212742941	c_nonborder_mitosmooth_radial_relative_deviation_ser_dark_mean_per_well	73885829	NA	NA	NA	NA	GOBP_CYTOPLASMIC_MICROTUBULE_ORGANIZATION, GOBP_CYTOSKELETON_ORGANIZATION, GOBP_MICROTUBULE_BASED_PROCESS, GOBP_MICROTUBULE_CYTOSKELETON_ORGANIZATION, GOBP_MICROTUBULE_NUCLEATION, GOBP_MICROTUBULE_POLYMERIZATION, GOBP_MICROTUBULE_POLYMERIZATION_OR_DEPOLYMERIZATION, GOBP_POSITIVE_REGULATION_OF_CELLULAR_COMPONENT_BIOGENESIS, GOBP_POSITIVE_REGULATION_OF_CELLULAR_COMPONENT_ORGANIZATION, GOBP_POSITIVE…	GOBP_POSITIVE_REGULATION_OF_MICROTUBULE_POLYMERIZATION_OR_DEPOLYMERIZATION	NA	-0.185348406343903	-0.0476190476190476	0.185348406343903	0.0476190476190476	8.24902292349247	kidney
471	ENSMUSG00000036087	5	72914304	72978829	Slain2	SLAIN motif family, member 2 [Source:MGI Symbol;Acc:MGI:1923241]	8.57594212742941	c_nonborder_mitosmooth_radial_relative_deviation_ser_dark_mean_per_well	73885829	NA	NA	NA	NA	GOBP_CYTOPLASMIC_MICROTUBULE_ORGANIZATION, GOBP_CYTOSKELETON_ORGANIZATION, GOBP_MICROTUBULE_BASED_PROCESS, GOBP_MICROTUBULE_CYTOSKELETON_ORGANIZATION, GOBP_MICROTUBULE_NUCLEATION, GOBP_MICROTUBULE_POLYMERIZATION, GOBP_MICROTUBULE_POLYMERIZATION_OR_DEPOLYMERIZATION, GOBP_POSITIVE_REGULATION_OF_CELLULAR_COMPONENT_BIOGENESIS, GOBP_POSITIVE_REGULATION_OF_CELLULAR_COMPONENT_ORGANIZATION, GOBP_POSITIVE…	GOBP_POSITIVE_REGULATION_OF_MICROTUBULE_POLYMERIZATION_OR_DEPOLYMERIZATION	NA	-0.367890370102749	-0.238095238095238	0.367890370102749	0.238095238095238	1.38839129928081	liver
472	ENSMUSG00000036087	5	72914304	72978829	Slain2	SLAIN motif family, member 2 [Source:MGI Symbol;Acc:MGI:1923241]	8.57594212742941	c_nonborder_mitosmooth_radial_relative_deviation_ser_dark_mean_per_well	73885829	NA	NA	NA	NA	GOBP_CYTOPLASMIC_MICROTUBULE_ORGANIZATION, GOBP_CYTOSKELETON_ORGANIZATION, GOBP_MICROTUBULE_BASED_PROCESS, GOBP_MICROTUBULE_CYTOSKELETON_ORGANIZATION, GOBP_MICROTUBULE_NUCLEATION, GOBP_MICROTUBULE_POLYMERIZATION, GOBP_MICROTUBULE_POLYMERIZATION_OR_DEPOLYMERIZATION, GOBP_POSITIVE_REGULATION_OF_CELLULAR_COMPONENT_BIOGENESIS, GOBP_POSITIVE_REGULATION_OF_CELLULAR_COMPONENT_ORGANIZATION, GOBP_POSITIVE…	GOBP_POSITIVE_REGULATION_OF_MICROTUBULE_POLYMERIZATION_OR_DEPOLYMERIZATION	NA	0.0167747466612757	0.404761904761905	0.0167747466612757	0.404761904761905	15.358631027674	mesc
473	ENSMUSG00000052154	5	72912587	72914942	Gm9870	predicted gene 9870 [Source:MGI Symbol;Acc:MGI:3708720]	8.57594212742941	c_nonborder_mitosmooth_radial_relative_deviation_ser_dark_mean_per_well	73885829	NA	NA	NA	NA	NA	NA	NA	0.264228576706443	0.214285714285714	0.264228576706443	0.214285714285714	5.95512642782009	bone
474	ENSMUSG00000052154	5	72912587	72914942	Gm9870	predicted gene 9870 [Source:MGI Symbol;Acc:MGI:3708720]	8.57594212742941	c_nonborder_mitosmooth_radial_relative_deviation_ser_dark_mean_per_well	73885829	NA	NA	NA	NA	NA	NA	NA	-0.112731294894002	-0.0952380952380952	0.112731294894002	0.0952380952380952	5.00929869811829	heart
475	ENSMUSG00000052154	5	72912587	72914942	Gm9870	predicted gene 9870 [Source:MGI Symbol;Acc:MGI:3708720]	8.57594212742941	c_nonborder_mitosmooth_radial_relative_deviation_ser_dark_mean_per_well	73885829	NA	NA	NA	NA	NA	NA	NA	0.115347329004428	-0.0952380952380952	0.115347329004428	0.0952380952380952	2.27476714862514	islet
476	ENSMUSG00000052154	5	72912587	72914942	Gm9870	predicted gene 9870 [Source:MGI Symbol;Acc:MGI:3708720]	8.57594212742941	c_nonborder_mitosmooth_radial_relative_deviation_ser_dark_mean_per_well	73885829	NA	NA	NA	NA	NA	NA	NA	-0.479799280809948	-0.619047619047619	0.479799280809948	0.619047619047619	1.77653802393246	kidney
477	ENSMUSG00000106943	5	74093060	74095406	Dancr	differentiation antagonizing non-protein coding RNA [Source:MGI Symbol;Acc:MGI:1917286]	8.57594212742941	c_nonborder_mitosmooth_radial_relative_deviation_ser_dark_mean_per_well	73885829	NA	NA	NA	NA	NA	NA	NA	0.48669752093505	0.428571428571429	0.48669752093505	0.428571428571429	0.56833966918376	kidney
478	ENSMUSG00000106943	5	74093060	74095406	Dancr	differentiation antagonizing non-protein coding RNA [Source:MGI Symbol;Acc:MGI:1917286]	8.57594212742941	c_nonborder_mitosmooth_radial_relative_deviation_ser_dark_mean_per_well	73885829	NA	NA	NA	NA	NA	NA	NA	0.249704598276903	-0.0238095238095238	0.249704598276903	0.0238095238095238	5.05884788373305	mesc
479	ENSMUSG00000107255	5	74092137	74093151	Gm43416	predicted gene 43416 [Source:MGI Symbol;Acc:MGI:5663553]	8.57594212742941	c_nonborder_mitosmooth_radial_relative_deviation_ser_dark_mean_per_well	73885829	NA	NA	NA	NA	NA	NA	NA	NA	NA	NA	NA	NA	NA
480	ENSMUSG00000106735	5	74172161	74176050	A330058E17Rik	RIKEN cDNA A330058E17 gene [Source:MGI Symbol;Acc:MGI:2442263]	8.57594212742941	c_nonborder_mitosmooth_radial_relative_deviation_ser_dark_mean_per_well	73885829	NA	NA	NA	NA	NA	NA	NA	-0.357318229970391	-0.428571428571429	0.357318229970391	0.428571428571429	4.54861921133928	heart
481	ENSMUSG00000106735	5	74172161	74176050	A330058E17Rik	RIKEN cDNA A330058E17 gene [Source:MGI Symbol;Acc:MGI:2442263]	8.57594212742941	c_nonborder_mitosmooth_radial_relative_deviation_ser_dark_mean_per_well	73885829	NA	NA	NA	NA	NA	NA	NA	0.769425313916906	0.761904761904762	0.769425313916906	0.761904761904762	1.01333323523833	kidney
482	ENSMUSG00000049907	5	74195286	74199481	Rasl11b	RAS-like, family 11, member B [Source:MGI Symbol;Acc:MGI:1916189]	8.57594212742941	c_nonborder_mitosmooth_radial_relative_deviation_ser_dark_mean_per_well	73885829	NA	NA	NA	NA	GOBP_CELLULAR_RESPONSE_TO_ENDOGENOUS_STIMULUS, GOBP_ENZYME_LINKED_RECEPTOR_PROTEIN_SIGNALING_PATHWAY, GOBP_NEGATIVE_REGULATION_OF_RESPONSE_TO_STIMULUS, GOBP_NEGATIVE_REGULATION_OF_SIGNALING, GOBP_NEGATIVE_REGULATION_OF_TRANSFORMING_GROWTH_FACTOR_BETA_RECEPTOR_SIGNALING_PATHWAY, GOBP_NEGATIVE_REGULATION_OF_TRANSMEMBRANE_RECEPTOR_PROTEIN_SERINE_THREONINE_KINASE_SIGNALING_PATHWAY, GOBP_REGULATION_OF…	NA	2	0.303426239486918	0.0476190476190476	0.303426239486918	0.0476190476190476	10.02544788149	bone
483	ENSMUSG00000049907	5	74195286	74199481	Rasl11b	RAS-like, family 11, member B [Source:MGI Symbol;Acc:MGI:1916189]	8.57594212742941	c_nonborder_mitosmooth_radial_relative_deviation_ser_dark_mean_per_well	73885829	NA	NA	NA	NA	GOBP_CELLULAR_RESPONSE_TO_ENDOGENOUS_STIMULUS, GOBP_ENZYME_LINKED_RECEPTOR_PROTEIN_SIGNALING_PATHWAY, GOBP_NEGATIVE_REGULATION_OF_RESPONSE_TO_STIMULUS, GOBP_NEGATIVE_REGULATION_OF_SIGNALING, GOBP_NEGATIVE_REGULATION_OF_TRANSFORMING_GROWTH_FACTOR_BETA_RECEPTOR_SIGNALING_PATHWAY, GOBP_NEGATIVE_REGULATION_OF_TRANSMEMBRANE_RECEPTOR_PROTEIN_SERINE_THREONINE_KINASE_SIGNALING_PATHWAY, GOBP_REGULATION_OF…	NA	2	-0.454997277122525	-0.380952380952381	0.454997277122525	0.380952380952381	2.38414582795754	heart
484	ENSMUSG00000049907	5	74195286	74199481	Rasl11b	RAS-like, family 11, member B [Source:MGI Symbol;Acc:MGI:1916189]	8.57594212742941	c_nonborder_mitosmooth_radial_relative_deviation_ser_dark_mean_per_well	73885829	NA	NA	NA	NA	GOBP_CELLULAR_RESPONSE_TO_ENDOGENOUS_STIMULUS, GOBP_ENZYME_LINKED_RECEPTOR_PROTEIN_SIGNALING_PATHWAY, GOBP_NEGATIVE_REGULATION_OF_RESPONSE_TO_STIMULUS, GOBP_NEGATIVE_REGULATION_OF_SIGNALING, GOBP_NEGATIVE_REGULATION_OF_TRANSFORMING_GROWTH_FACTOR_BETA_RECEPTOR_SIGNALING_PATHWAY, GOBP_NEGATIVE_REGULATION_OF_TRANSMEMBRANE_RECEPTOR_PROTEIN_SERINE_THREONINE_KINASE_SIGNALING_PATHWAY, GOBP_REGULATION_OF…	NA	2	-0.585754077261755	-0.0476190476190476	0.585754077261755	0.0476190476190476	25.0679415250008	islet
485	ENSMUSG00000049907	5	74195286	74199481	Rasl11b	RAS-like, family 11, member B [Source:MGI Symbol;Acc:MGI:1916189]	8.57594212742941	c_nonborder_mitosmooth_radial_relative_deviation_ser_dark_mean_per_well	73885829	NA	NA	NA	NA	GOBP_CELLULAR_RESPONSE_TO_ENDOGENOUS_STIMULUS, GOBP_ENZYME_LINKED_RECEPTOR_PROTEIN_SIGNALING_PATHWAY, GOBP_NEGATIVE_REGULATION_OF_RESPONSE_TO_STIMULUS, GOBP_NEGATIVE_REGULATION_OF_SIGNALING, GOBP_NEGATIVE_REGULATION_OF_TRANSFORMING_GROWTH_FACTOR_BETA_RECEPTOR_SIGNALING_PATHWAY, GOBP_NEGATIVE_REGULATION_OF_TRANSMEMBRANE_RECEPTOR_PROTEIN_SERINE_THREONINE_KINASE_SIGNALING_PATHWAY, GOBP_REGULATION_OF…	NA	2	-0.0125188396510374	0.0714285714285714	0.0125188396510374	0.0714285714285714	16.0733365688208	kidney
486	ENSMUSG00000049907	5	74195286	74199481	Rasl11b	RAS-like, family 11, member B [Source:MGI Symbol;Acc:MGI:1916189]	8.57594212742941	c_nonborder_mitosmooth_radial_relative_deviation_ser_dark_mean_per_well	73885829	NA	NA	NA	NA	GOBP_CELLULAR_RESPONSE_TO_ENDOGENOUS_STIMULUS, GOBP_ENZYME_LINKED_RECEPTOR_PROTEIN_SIGNALING_PATHWAY, GOBP_NEGATIVE_REGULATION_OF_RESPONSE_TO_STIMULUS, GOBP_NEGATIVE_REGULATION_OF_SIGNALING, GOBP_NEGATIVE_REGULATION_OF_TRANSFORMING_GROWTH_FACTOR_BETA_RECEPTOR_SIGNALING_PATHWAY, GOBP_NEGATIVE_REGULATION_OF_TRANSMEMBRANE_RECEPTOR_PROTEIN_SERINE_THREONINE_KINASE_SIGNALING_PATHWAY, GOBP_REGULATION_OF…	NA	2	-0.0866156862636584	-0.0238095238095238	0.0866156862636584	0.0238095238095238	2.42372372910298	liver
487	ENSMUSG00000049907	5	74195286	74199481	Rasl11b	RAS-like, family 11, member B [Source:MGI Symbol;Acc:MGI:1916189]	8.57594212742941	c_nonborder_mitosmooth_radial_relative_deviation_ser_dark_mean_per_well	73885829	NA	NA	NA	NA	GOBP_CELLULAR_RESPONSE_TO_ENDOGENOUS_STIMULUS, GOBP_ENZYME_LINKED_RECEPTOR_PROTEIN_SIGNALING_PATHWAY, GOBP_NEGATIVE_REGULATION_OF_RESPONSE_TO_STIMULUS, GOBP_NEGATIVE_REGULATION_OF_SIGNALING, GOBP_NEGATIVE_REGULATION_OF_TRANSFORMING_GROWTH_FACTOR_BETA_RECEPTOR_SIGNALING_PATHWAY, GOBP_NEGATIVE_REGULATION_OF_TRANSMEMBRANE_RECEPTOR_PROTEIN_SERINE_THREONINE_KINASE_SIGNALING_PATHWAY, GOBP_REGULATION_OF…	NA	2	-0.640847770452709	-0.523809523809524	0.640847770452709	0.523809523809524	3.93457780963177	mesc
488	ENSMUSG00000106992	5	74429500	74431105	Gm43167	predicted gene 43167 [Source:MGI Symbol;Acc:MGI:5663304]	8.57594212742941	c_nonborder_mitosmooth_radial_relative_deviation_ser_dark_mean_per_well	73885829	NA	NA	NA	NA	NA	NA	NA	-0.221766055424012	-0.261904761904762	0.221766055424012	0.261904761904762	8.12900929891908	heart
489	ENSMUSG00000106992	5	74429500	74431105	Gm43167	predicted gene 43167 [Source:MGI Symbol;Acc:MGI:5663304]	8.57594212742941	c_nonborder_mitosmooth_radial_relative_deviation_ser_dark_mean_per_well	73885829	NA	NA	NA	NA	NA	NA	NA	-0.232968461092014	-0.238095238095238	0.232968461092014	0.238095238095238	9.30254010567137	kidney
490	ENSMUSG00000107009	5	74367163	74369915	6720475M21Rik	RIKEN cDNA 6720475M21 gene [Source:MGI Symbol;Acc:MGI:1925146]	8.57594212742941	c_nonborder_mitosmooth_radial_relative_deviation_ser_dark_mean_per_well	73885829	NA	NA	NA	NA	NA	NA	NA	NA	NA	NA	NA	NA	NA
491	ENSMUSG00000062110	5	74204816	74531759	Scfd2	Sec1 family domain containing 2 [Source:MGI Symbol;Acc:MGI:2443446]	8.57594212742941	c_nonborder_mitosmooth_radial_relative_deviation_ser_dark_mean_per_well	73885829	NA	NA	NA	NA	GOBP_CELLULAR_MACROMOLECULE_LOCALIZATION, GOBP_ESTABLISHMENT_OF_PROTEIN_LOCALIZATION, GOBP_EXOCYTIC_PROCESS, GOBP_EXOCYTOSIS, GOBP_EXPORT_FROM_CELL, GOBP_INTRACELLULAR_PROTEIN_TRANSPORT, GOBP_INTRACELLULAR_TRANSPORT, GOBP_MEMBRANE_DOCKING, GOBP_NITROGEN_COMPOUND_TRANSPORT, GOBP_ORGANELLE_LOCALIZATION, GOBP_SECRETION, GOBP_VESICLE_DOCKING, GOBP_VESICLE_DOCKING_INVOLVED_IN_EXOCYTOSIS, GOBP_VESICLE_…	NA	2	0.794021324996273	0.761904761904762	0.794021324996273	0.761904761904762	3.29037904594393	bone
492	ENSMUSG00000062110	5	74204816	74531759	Scfd2	Sec1 family domain containing 2 [Source:MGI Symbol;Acc:MGI:2443446]	8.57594212742941	c_nonborder_mitosmooth_radial_relative_deviation_ser_dark_mean_per_well	73885829	NA	NA	NA	NA	GOBP_CELLULAR_MACROMOLECULE_LOCALIZATION, GOBP_ESTABLISHMENT_OF_PROTEIN_LOCALIZATION, GOBP_EXOCYTIC_PROCESS, GOBP_EXOCYTOSIS, GOBP_EXPORT_FROM_CELL, GOBP_INTRACELLULAR_PROTEIN_TRANSPORT, GOBP_INTRACELLULAR_TRANSPORT, GOBP_MEMBRANE_DOCKING, GOBP_NITROGEN_COMPOUND_TRANSPORT, GOBP_ORGANELLE_LOCALIZATION, GOBP_SECRETION, GOBP_VESICLE_DOCKING, GOBP_VESICLE_DOCKING_INVOLVED_IN_EXOCYTOSIS, GOBP_VESICLE_…	NA	2	-0.61935886106094	-0.285714285714286	0.61935886106094	0.285714285714286	16.2206694551987	heart
493	ENSMUSG00000062110	5	74204816	74531759	Scfd2	Sec1 family domain containing 2 [Source:MGI Symbol;Acc:MGI:2443446]	8.57594212742941	c_nonborder_mitosmooth_radial_relative_deviation_ser_dark_mean_per_well	73885829	NA	NA	NA	NA	GOBP_CELLULAR_MACROMOLECULE_LOCALIZATION, GOBP_ESTABLISHMENT_OF_PROTEIN_LOCALIZATION, GOBP_EXOCYTIC_PROCESS, GOBP_EXOCYTOSIS, GOBP_EXPORT_FROM_CELL, GOBP_INTRACELLULAR_PROTEIN_TRANSPORT, GOBP_INTRACELLULAR_TRANSPORT, GOBP_MEMBRANE_DOCKING, GOBP_NITROGEN_COMPOUND_TRANSPORT, GOBP_ORGANELLE_LOCALIZATION, GOBP_SECRETION, GOBP_VESICLE_DOCKING, GOBP_VESICLE_DOCKING_INVOLVED_IN_EXOCYTOSIS, GOBP_VESICLE_…	NA	2	0.834653206620668	0.619047619047619	0.834653206620668	0.619047619047619	17.4502002321583	islet
494	ENSMUSG00000062110	5	74204816	74531759	Scfd2	Sec1 family domain containing 2 [Source:MGI Symbol;Acc:MGI:2443446]	8.57594212742941	c_nonborder_mitosmooth_radial_relative_deviation_ser_dark_mean_per_well	73885829	NA	NA	NA	NA	GOBP_CELLULAR_MACROMOLECULE_LOCALIZATION, GOBP_ESTABLISHMENT_OF_PROTEIN_LOCALIZATION, GOBP_EXOCYTIC_PROCESS, GOBP_EXOCYTOSIS, GOBP_EXPORT_FROM_CELL, GOBP_INTRACELLULAR_PROTEIN_TRANSPORT, GOBP_INTRACELLULAR_TRANSPORT, GOBP_MEMBRANE_DOCKING, GOBP_NITROGEN_COMPOUND_TRANSPORT, GOBP_ORGANELLE_LOCALIZATION, GOBP_SECRETION, GOBP_VESICLE_DOCKING, GOBP_VESICLE_DOCKING_INVOLVED_IN_EXOCYTOSIS, GOBP_VESICLE_…	NA	2	-0.324427182403406	-0.30952380952381	0.324427182403406	0.30952380952381	8.88359003565961	kidney
495	ENSMUSG00000062110	5	74204816	74531759	Scfd2	Sec1 family domain containing 2 [Source:MGI Symbol;Acc:MGI:2443446]	8.57594212742941	c_nonborder_mitosmooth_radial_relative_deviation_ser_dark_mean_per_well	73885829	NA	NA	NA	NA	GOBP_CELLULAR_MACROMOLECULE_LOCALIZATION, GOBP_ESTABLISHMENT_OF_PROTEIN_LOCALIZATION, GOBP_EXOCYTIC_PROCESS, GOBP_EXOCYTOSIS, GOBP_EXPORT_FROM_CELL, GOBP_INTRACELLULAR_PROTEIN_TRANSPORT, GOBP_INTRACELLULAR_TRANSPORT, GOBP_MEMBRANE_DOCKING, GOBP_NITROGEN_COMPOUND_TRANSPORT, GOBP_ORGANELLE_LOCALIZATION, GOBP_SECRETION, GOBP_VESICLE_DOCKING, GOBP_VESICLE_DOCKING_INVOLVED_IN_EXOCYTOSIS, GOBP_VESICLE_…	NA	2	-0.387924228525848	-0.214285714285714	0.387924228525848	0.214285714285714	0.930681241507672	liver
496	ENSMUSG00000062110	5	74204816	74531759	Scfd2	Sec1 family domain containing 2 [Source:MGI Symbol;Acc:MGI:2443446]	8.57594212742941	c_nonborder_mitosmooth_radial_relative_deviation_ser_dark_mean_per_well	73885829	NA	NA	NA	NA	GOBP_CELLULAR_MACROMOLECULE_LOCALIZATION, GOBP_ESTABLISHMENT_OF_PROTEIN_LOCALIZATION, GOBP_EXOCYTIC_PROCESS, GOBP_EXOCYTOSIS, GOBP_EXPORT_FROM_CELL, GOBP_INTRACELLULAR_PROTEIN_TRANSPORT, GOBP_INTRACELLULAR_TRANSPORT, GOBP_MEMBRANE_DOCKING, GOBP_NITROGEN_COMPOUND_TRANSPORT, GOBP_ORGANELLE_LOCALIZATION, GOBP_SECRETION, GOBP_VESICLE_DOCKING, GOBP_VESICLE_DOCKING_INVOLVED_IN_EXOCYTOSIS, GOBP_VESICLE_…	NA	2	0.367867402616316	0.0714285714285714	0.367867402616316	0.0714285714285714	2.95907321307759	mesc
497	ENSMUSG00000084132	5	74356583	74358419	Gm15982	predicted gene 15982 [Source:MGI Symbol;Acc:MGI:3801722]	8.57594212742941	c_nonborder_mitosmooth_radial_relative_deviation_ser_dark_mean_per_well	73885829	NA	NA	NA	NA	NA	NA	NA	0.221225681063792	0.428571428571429	0.221225681063792	0.428571428571429	4.3758245106265	liver
498	ENSMUSG00000080700	5	74316578	74317034	Gm15981	predicted gene 15981 [Source:MGI Symbol;Acc:MGI:3801723]	8.57594212742941	c_nonborder_mitosmooth_radial_relative_deviation_ser_dark_mean_per_well	73885829	NA	NA	NA	NA	NA	NA	NA	0.524006120102761	0.5	0.524006120102761	0.5	3.69219612737957	bone
499	ENSMUSG00000080700	5	74316578	74317034	Gm15981	predicted gene 15981 [Source:MGI Symbol;Acc:MGI:3801723]	8.57594212742941	c_nonborder_mitosmooth_radial_relative_deviation_ser_dark_mean_per_well	73885829	NA	NA	NA	NA	NA	NA	NA	-0.341596482627241	-0.142857142857143	0.341596482627241	0.142857142857143	1.88417476814549	islet
500	ENSMUSG00000107209	5	74249148	74249616	Gm42599	predicted gene 42599 [Source:MGI Symbol;Acc:MGI:5662736]	8.57594212742941	c_nonborder_mitosmooth_radial_relative_deviation_ser_dark_mean_per_well	73885829	NA	NA	NA	NA	NA	NA	NA	NA	NA	NA	NA	NA	NA
501	ENSMUSG00000029219	5	73006883	73012955	Slc10a4	solute carrier family 10 (sodium/bile acid cotransporter family), member 4 [Source:MGI Symbol;Acc:MGI:3606480]	8.57594212742941	c_nonborder_mitosmooth_radial_relative_deviation_ser_dark_mean_per_well	73885829	NA	NA	NA	NA	GOBP_ANION_TRANSPORT, GOBP_BILE_ACID_AND_BILE_SALT_TRANSPORT, GOBP_CARBOXYLIC_ACID_TRANSPORT, GOBP_CATION_TRANSPORT, GOBP_ION_TRANSPORT, GOBP_LIPID_LOCALIZATION, GOBP_METAL_ION_TRANSPORT, GOBP_MONOCARBOXYLIC_ACID_TRANSPORT, GOBP_ORGANIC_ACID_TRANSPORT, GOBP_ORGANIC_ANION_TRANSPORT, GOBP_ORGANIC_HYDROXY_COMPOUND_TRANSPORT, GOBP_SODIUM_ION_TRANSPORT, GOBP_TRANSMEMBRANE_TRANSPORT, GOMF_ACTIVE_ION_TR…	GOBP_LIPID_LOCALIZATION	2	0.383627443548569	0.333333333333333	0.383627443548569	0.333333333333333	1.37451378057107	bone
502	ENSMUSG00000029219	5	73006883	73012955	Slc10a4	solute carrier family 10 (sodium/bile acid cotransporter family), member 4 [Source:MGI Symbol;Acc:MGI:3606480]	8.57594212742941	c_nonborder_mitosmooth_radial_relative_deviation_ser_dark_mean_per_well	73885829	NA	NA	NA	NA	GOBP_ANION_TRANSPORT, GOBP_BILE_ACID_AND_BILE_SALT_TRANSPORT, GOBP_CARBOXYLIC_ACID_TRANSPORT, GOBP_CATION_TRANSPORT, GOBP_ION_TRANSPORT, GOBP_LIPID_LOCALIZATION, GOBP_METAL_ION_TRANSPORT, GOBP_MONOCARBOXYLIC_ACID_TRANSPORT, GOBP_ORGANIC_ACID_TRANSPORT, GOBP_ORGANIC_ANION_TRANSPORT, GOBP_ORGANIC_HYDROXY_COMPOUND_TRANSPORT, GOBP_SODIUM_ION_TRANSPORT, GOBP_TRANSMEMBRANE_TRANSPORT, GOMF_ACTIVE_ION_TR…	GOBP_LIPID_LOCALIZATION	2	-0.634850919613225	-0.595238095238095	0.634850919613225	0.595238095238095	3.07181656053283	heart
503	ENSMUSG00000029219	5	73006883	73012955	Slc10a4	solute carrier family 10 (sodium/bile acid cotransporter family), member 4 [Source:MGI Symbol;Acc:MGI:3606480]	8.57594212742941	c_nonborder_mitosmooth_radial_relative_deviation_ser_dark_mean_per_well	73885829	NA	NA	NA	NA	GOBP_ANION_TRANSPORT, GOBP_BILE_ACID_AND_BILE_SALT_TRANSPORT, GOBP_CARBOXYLIC_ACID_TRANSPORT, GOBP_CATION_TRANSPORT, GOBP_ION_TRANSPORT, GOBP_LIPID_LOCALIZATION, GOBP_METAL_ION_TRANSPORT, GOBP_MONOCARBOXYLIC_ACID_TRANSPORT, GOBP_ORGANIC_ACID_TRANSPORT, GOBP_ORGANIC_ANION_TRANSPORT, GOBP_ORGANIC_HYDROXY_COMPOUND_TRANSPORT, GOBP_SODIUM_ION_TRANSPORT, GOBP_TRANSMEMBRANE_TRANSPORT, GOMF_ACTIVE_ION_TR…	GOBP_LIPID_LOCALIZATION	2	-0.216207898274866	-0.0476190476190476	0.216207898274866	0.0476190476190476	9.11490031979885	islet
504	ENSMUSG00000029219	5	73006883	73012955	Slc10a4	solute carrier family 10 (sodium/bile acid cotransporter family), member 4 [Source:MGI Symbol;Acc:MGI:3606480]	8.57594212742941	c_nonborder_mitosmooth_radial_relative_deviation_ser_dark_mean_per_well	73885829	NA	NA	NA	NA	GOBP_ANION_TRANSPORT, GOBP_BILE_ACID_AND_BILE_SALT_TRANSPORT, GOBP_CARBOXYLIC_ACID_TRANSPORT, GOBP_CATION_TRANSPORT, GOBP_ION_TRANSPORT, GOBP_LIPID_LOCALIZATION, GOBP_METAL_ION_TRANSPORT, GOBP_MONOCARBOXYLIC_ACID_TRANSPORT, GOBP_ORGANIC_ACID_TRANSPORT, GOBP_ORGANIC_ANION_TRANSPORT, GOBP_ORGANIC_HYDROXY_COMPOUND_TRANSPORT, GOBP_SODIUM_ION_TRANSPORT, GOBP_TRANSMEMBRANE_TRANSPORT, GOMF_ACTIVE_ION_TR…	GOBP_LIPID_LOCALIZATION	2	-0.455772431835353	-0.285714285714286	0.455772431835353	0.285714285714286	6.30868986214113	kidney
505	ENSMUSG00000107373	5	73015199	73017685	Gm42668	predicted gene 42668 [Source:MGI Symbol;Acc:MGI:5662805]	8.57594212742941	c_nonborder_mitosmooth_radial_relative_deviation_ser_dark_mean_per_well	73885829	NA	NA	NA	NA	NA	NA	NA	-0.871265875737861	-0.833333333333333	0.871265875737861	0.833333333333333	6.36805160592645	heart
506	ENSMUSG00000107373	5	73015199	73017685	Gm42668	predicted gene 42668 [Source:MGI Symbol;Acc:MGI:5662805]	8.57594212742941	c_nonborder_mitosmooth_radial_relative_deviation_ser_dark_mean_per_well	73885829	NA	NA	NA	NA	NA	NA	NA	-0.675006085858522	-0.452380952380952	0.675006085858522	0.452380952380952	7.41081096720695	kidney
507	ENSMUSG00000081849	5	73013528	73017236	Gm15847	predicted gene 15847 [Source:MGI Symbol;Acc:MGI:3783237]	8.57594212742941	c_nonborder_mitosmooth_radial_relative_deviation_ser_dark_mean_per_well	73885829	NA	NA	NA	NA	NA	NA	NA	NA	NA	NA	NA	NA	NA
508	ENSMUSG00000107171	5	73041777	73045154	Gm42572	predicted gene 42572 [Source:MGI Symbol;Acc:MGI:5662709]	8.57594212742941	c_nonborder_mitosmooth_radial_relative_deviation_ser_dark_mean_per_well	73885829	NA	NA	NA	NA	NA	NA	NA	0.393937663908091	0.333333333333333	0.393937663908091	0.333333333333333	4.76793403416746	heart
509	ENSMUSG00000107171	5	73041777	73045154	Gm42572	predicted gene 42572 [Source:MGI Symbol;Acc:MGI:5662709]	8.57594212742941	c_nonborder_mitosmooth_radial_relative_deviation_ser_dark_mean_per_well	73885829	NA	NA	NA	NA	NA	NA	NA	-0.434452977165723	-0.19047619047619	0.434452977165723	0.19047619047619	2.93496294243296	kidney
510	ENSMUSG00000090561	5	73210156	73212643	Gm17207	predicted gene 17207 [Source:MGI Symbol;Acc:MGI:4938034]	8.57594212742941	c_nonborder_mitosmooth_radial_relative_deviation_ser_dark_mean_per_well	73885829	NA	NA	NA	NA	NA	NA	NA	NA	NA	NA	NA	NA	NA
511	ENSMUSG00000086376	5	73157014	73157884	1700071G01Rik	RIKEN cDNA 1700071G01 gene [Source:MGI Symbol;Acc:MGI:1920735]	8.57594212742941	c_nonborder_mitosmooth_radial_relative_deviation_ser_dark_mean_per_well	73885829	NA	NA	NA	NA	NA	NA	NA	NA	NA	NA	NA	NA	NA
512	ENSMUSG00000107109	5	73187954	73190417	Gm42571	predicted gene 42571 [Source:MGI Symbol;Acc:MGI:5662708]	8.57594212742941	c_nonborder_mitosmooth_radial_relative_deviation_ser_dark_mean_per_well	73885829	NA	NA	NA	NA	NA	NA	NA	NA	NA	NA	NA	NA	NA
513	ENSMUSG00000070733	5	73019987	73256619	Fryl	FRY like transcription coactivator [Source:MGI Symbol;Acc:MGI:1919563]	8.57594212742941	c_nonborder_mitosmooth_radial_relative_deviation_ser_dark_mean_per_well	73885829	NA	NA	NA	NA	GOBP_CELL_MORPHOGENESIS, GOBP_CELL_PROJECTION_ORGANIZATION, GOBP_NEUROGENESIS, GOBP_NEURON_DEVELOPMENT, GOBP_NEURON_DIFFERENTIATION, GOCC_CELL_CORTEX, GOCC_SITE_OF_POLARIZED_GROWTH	NA	1	0.872507687897849	0.571428571428572	0.872507687897849	0.571428571428572	3.59588348332778	bone
514	ENSMUSG00000070733	5	73019987	73256619	Fryl	FRY like transcription coactivator [Source:MGI Symbol;Acc:MGI:1919563]	8.57594212742941	c_nonborder_mitosmooth_radial_relative_deviation_ser_dark_mean_per_well	73885829	NA	NA	NA	NA	GOBP_CELL_MORPHOGENESIS, GOBP_CELL_PROJECTION_ORGANIZATION, GOBP_NEUROGENESIS, GOBP_NEURON_DEVELOPMENT, GOBP_NEURON_DIFFERENTIATION, GOCC_CELL_CORTEX, GOCC_SITE_OF_POLARIZED_GROWTH	NA	1	0.322317056618243	0.357142857142857	0.322317056618243	0.357142857142857	4.93079747307715	heart
515	ENSMUSG00000070733	5	73019987	73256619	Fryl	FRY like transcription coactivator [Source:MGI Symbol;Acc:MGI:1919563]	8.57594212742941	c_nonborder_mitosmooth_radial_relative_deviation_ser_dark_mean_per_well	73885829	NA	NA	NA	NA	GOBP_CELL_MORPHOGENESIS, GOBP_CELL_PROJECTION_ORGANIZATION, GOBP_NEUROGENESIS, GOBP_NEURON_DEVELOPMENT, GOBP_NEURON_DIFFERENTIATION, GOCC_CELL_CORTEX, GOCC_SITE_OF_POLARIZED_GROWTH	NA	1	-0.395183810011683	-0.19047619047619	0.395183810011683	0.19047619047619	28.5726073865167	islet
516	ENSMUSG00000070733	5	73019987	73256619	Fryl	FRY like transcription coactivator [Source:MGI Symbol;Acc:MGI:1919563]	8.57594212742941	c_nonborder_mitosmooth_radial_relative_deviation_ser_dark_mean_per_well	73885829	NA	NA	NA	NA	GOBP_CELL_MORPHOGENESIS, GOBP_CELL_PROJECTION_ORGANIZATION, GOBP_NEUROGENESIS, GOBP_NEURON_DEVELOPMENT, GOBP_NEURON_DIFFERENTIATION, GOCC_CELL_CORTEX, GOCC_SITE_OF_POLARIZED_GROWTH	NA	1	-0.071811632072273	-0.214285714285714	0.071811632072273	0.214285714285714	9.92916837837208	kidney
517	ENSMUSG00000070733	5	73019987	73256619	Fryl	FRY like transcription coactivator [Source:MGI Symbol;Acc:MGI:1919563]	8.57594212742941	c_nonborder_mitosmooth_radial_relative_deviation_ser_dark_mean_per_well	73885829	NA	NA	NA	NA	GOBP_CELL_MORPHOGENESIS, GOBP_CELL_PROJECTION_ORGANIZATION, GOBP_NEUROGENESIS, GOBP_NEURON_DEVELOPMENT, GOBP_NEURON_DIFFERENTIATION, GOCC_CELL_CORTEX, GOCC_SITE_OF_POLARIZED_GROWTH	NA	1	-0.857038565041617	-0.761904761904762	0.857038565041617	0.761904761904762	0.697302553751244	liver
518	ENSMUSG00000070733	5	73019987	73256619	Fryl	FRY like transcription coactivator [Source:MGI Symbol;Acc:MGI:1919563]	8.57594212742941	c_nonborder_mitosmooth_radial_relative_deviation_ser_dark_mean_per_well	73885829	NA	NA	NA	NA	GOBP_CELL_MORPHOGENESIS, GOBP_CELL_PROJECTION_ORGANIZATION, GOBP_NEUROGENESIS, GOBP_NEURON_DEVELOPMENT, GOBP_NEURON_DIFFERENTIATION, GOCC_CELL_CORTEX, GOCC_SITE_OF_POLARIZED_GROWTH	NA	1	0.0791346015648815	-0.0476190476190476	0.0791346015648815	0.0476190476190476	4.57197879596827	mesc
519	ENSMUSG00000089078	5	75561046	75561150	Gm24502	predicted gene, 24502 [Source:MGI Symbol;Acc:MGI:5454279]	7.78184551038717	c_nonborder_mitosmooth_radial_relative_deviation_ser_saddle_mean_per_well	73604641	NA	NA	NA	NA	NA	NA	NA	NA	NA	NA	NA	NA	NA
520	ENSMUSG00000088210	5	75372041	75372145	Gm22084	predicted gene, 22084 [Source:MGI Symbol;Acc:MGI:5451861]	7.78184551038717	c_nonborder_mitosmooth_radial_relative_deviation_ser_saddle_mean_per_well	73604641	NA	NA	NA	NA	NA	NA	NA	NA	NA	NA	NA	NA	NA
521	ENSMUSG00000088268	5	72971179	72971264	Gm24776	predicted gene, 24776 [Source:MGI Symbol;Acc:MGI:5454553]	7.78184551038717	c_nonborder_mitosmooth_radial_relative_deviation_ser_saddle_mean_per_well	73604641	NA	NA	NA	NA	NA	NA	NA	NA	NA	NA	NA	NA	NA
522	ENSMUSG00000099060	5	75176831	75176904	Mir7025	microRNA 7025 [Source:MGI Symbol;Acc:MGI:5531242]	7.78184551038717	c_nonborder_mitosmooth_radial_relative_deviation_ser_saddle_mean_per_well	73604641	NA	NA	NA	NA	NA	NA	NA	NA	NA	NA	NA	NA	NA
523	ENSMUSG00000093355	5	74093530	74093650	Snora26	small nucleolar RNA, H/ACA box 26 [Source:MGI Symbol;Acc:MGI:3819495]	7.78184551038717	c_nonborder_mitosmooth_radial_relative_deviation_ser_saddle_mean_per_well	73604641	NA	NA	NA	NA	NA	NA	NA	-0.250609451975923	-0.333333333333333	0.250609451975923	0.333333333333333	0.636171225429811	bone
524	ENSMUSG00000093355	5	74093530	74093650	Snora26	small nucleolar RNA, H/ACA box 26 [Source:MGI Symbol;Acc:MGI:3819495]	7.78184551038717	c_nonborder_mitosmooth_radial_relative_deviation_ser_saddle_mean_per_well	73604641	NA	NA	NA	NA	NA	NA	NA	-0.428497884043974	-0.428571428571429	0.428497884043974	0.428571428571429	1.92000450299191	mesc
525	ENSMUSG00000063656	5	72965808	72974702	Gm10135	predicted gene 10135 [Source:MGI Symbol;Acc:MGI:3710643]	7.78184551038717	c_nonborder_mitosmooth_radial_relative_deviation_ser_saddle_mean_per_well	73604641	NA	NA	NA	NA	NA	NA	NA	0.293495497070486	0.238095238095238	0.293495497070486	0.238095238095238	2.1815118698154	bone
526	ENSMUSG00000063656	5	72965808	72974702	Gm10135	predicted gene 10135 [Source:MGI Symbol;Acc:MGI:3710643]	7.78184551038717	c_nonborder_mitosmooth_radial_relative_deviation_ser_saddle_mean_per_well	73604641	NA	NA	NA	NA	NA	NA	NA	-0.388383342363774	0.0714285714285714	0.388383342363774	0.0714285714285714	3.17816611872264	islet
527	ENSMUSG00000085497	5	74731516	74734451	Gm15985	predicted gene 15985 [Source:MGI Symbol;Acc:MGI:3801786]	7.78184551038717	c_nonborder_mitosmooth_radial_relative_deviation_ser_saddle_mean_per_well	73604641	NA	NA	NA	NA	NA	NA	NA	NA	NA	NA	NA	NA	NA
528	ENSMUSG00000106987	5	74749882	74754438	Gm42575	predicted gene 42575 [Source:MGI Symbol;Acc:MGI:5662712]	7.78184551038717	c_nonborder_mitosmooth_radial_relative_deviation_ser_saddle_mean_per_well	73604641	NA	NA	NA	NA	NA	NA	NA	NA	NA	NA	NA	NA	NA
529	ENSMUSG00000106806	5	74883335	74884235	Gm17906	predicted gene, 17906 [Source:MGI Symbol;Acc:MGI:5010091]	7.78184551038717	c_nonborder_mitosmooth_radial_relative_deviation_ser_saddle_mean_per_well	73604641	NA	NA	NA	NA	NA	NA	NA	NA	NA	NA	NA	NA	NA
530	ENSMUSG00000072874	5	74949190	74966368	Gm6116	predicted gene 6116 [Source:MGI Symbol;Acc:MGI:3644088]	7.78184551038717	c_nonborder_mitosmooth_radial_relative_deviation_ser_saddle_mean_per_well	73604641	NA	NA	NA	NA	NA	NA	NA	NA	NA	NA	NA	NA	NA
531	ENSMUSG00000107306	5	74985856	74989066	Gm42577	predicted gene 42577 [Source:MGI Symbol;Acc:MGI:5662714]	7.78184551038717	c_nonborder_mitosmooth_radial_relative_deviation_ser_saddle_mean_per_well	73604641	NA	NA	NA	NA	NA	NA	NA	0.242568216369075	0.404761904761905	0.242568216369075	0.404761904761905	3.02172810234254	heart
532	ENSMUSG00000107306	5	74985856	74989066	Gm42577	predicted gene 42577 [Source:MGI Symbol;Acc:MGI:5662714]	7.78184551038717	c_nonborder_mitosmooth_radial_relative_deviation_ser_saddle_mean_per_well	73604641	NA	NA	NA	NA	NA	NA	NA	-0.204089923520256	-0.142857142857143	0.204089923520256	0.142857142857143	3.57521299825871	kidney
533	ENSMUSG00000107306	5	74985856	74989066	Gm42577	predicted gene 42577 [Source:MGI Symbol;Acc:MGI:5662714]	7.78184551038717	c_nonborder_mitosmooth_radial_relative_deviation_ser_saddle_mean_per_well	73604641	NA	NA	NA	NA	NA	NA	NA	-0.585212251905639	-0.333333333333333	0.585212251905639	0.333333333333333	1.47020734434763	liver
534	ENSMUSG00000107306	5	74985856	74989066	Gm42577	predicted gene 42577 [Source:MGI Symbol;Acc:MGI:5662714]	7.78184551038717	c_nonborder_mitosmooth_radial_relative_deviation_ser_saddle_mean_per_well	73604641	NA	NA	NA	NA	NA	NA	NA	-0.291564260482204	-0.285714285714286	0.291564260482204	0.285714285714286	2.27599402541148	mesc
535	ENSMUSG00000029229	5	74997988	75044774	Chic2	cysteine-rich hydrophobic domain 2 [Source:MGI Symbol;Acc:MGI:1921527]	7.78184551038717	c_nonborder_mitosmooth_radial_relative_deviation_ser_saddle_mean_per_well	73604641	NA	NA	NA	NA	GOCC_GOLGI_APPARATUS, GOCC_GOLGI_ASSOCIATED_VESICLE	NA	NA	0.225970206954496	0.0238095238095238	0.225970206954496	0.0238095238095238	3.79204380658003	bone
536	ENSMUSG00000029229	5	74997988	75044774	Chic2	cysteine-rich hydrophobic domain 2 [Source:MGI Symbol;Acc:MGI:1921527]	7.78184551038717	c_nonborder_mitosmooth_radial_relative_deviation_ser_saddle_mean_per_well	73604641	NA	NA	NA	NA	GOCC_GOLGI_APPARATUS, GOCC_GOLGI_ASSOCIATED_VESICLE	NA	NA	0.0264092332458607	0.0952380952380952	0.0264092332458607	0.0952380952380952	2.38562437900249	heart
537	ENSMUSG00000029229	5	74997988	75044774	Chic2	cysteine-rich hydrophobic domain 2 [Source:MGI Symbol;Acc:MGI:1921527]	7.78184551038717	c_nonborder_mitosmooth_radial_relative_deviation_ser_saddle_mean_per_well	73604641	NA	NA	NA	NA	GOCC_GOLGI_APPARATUS, GOCC_GOLGI_ASSOCIATED_VESICLE	NA	NA	-0.0438405440630206	-0.0238095238095238	0.0438405440630206	0.0238095238095238	3.80783860845569	islet
538	ENSMUSG00000029229	5	74997988	75044774	Chic2	cysteine-rich hydrophobic domain 2 [Source:MGI Symbol;Acc:MGI:1921527]	7.78184551038717	c_nonborder_mitosmooth_radial_relative_deviation_ser_saddle_mean_per_well	73604641	NA	NA	NA	NA	GOCC_GOLGI_APPARATUS, GOCC_GOLGI_ASSOCIATED_VESICLE	NA	NA	-0.227748159767152	-0.119047619047619	0.227748159767152	0.119047619047619	3.11535073173533	kidney
539	ENSMUSG00000029229	5	74997988	75044774	Chic2	cysteine-rich hydrophobic domain 2 [Source:MGI Symbol;Acc:MGI:1921527]	7.78184551038717	c_nonborder_mitosmooth_radial_relative_deviation_ser_saddle_mean_per_well	73604641	NA	NA	NA	NA	GOCC_GOLGI_APPARATUS, GOCC_GOLGI_ASSOCIATED_VESICLE	NA	NA	0.0756415408254519	0.0952380952380952	0.0756415408254519	0.0952380952380952	0.455934106574825	liver
540	ENSMUSG00000029229	5	74997988	75044774	Chic2	cysteine-rich hydrophobic domain 2 [Source:MGI Symbol;Acc:MGI:1921527]	7.78184551038717	c_nonborder_mitosmooth_radial_relative_deviation_ser_saddle_mean_per_well	73604641	NA	NA	NA	NA	GOCC_GOLGI_APPARATUS, GOCC_GOLGI_ASSOCIATED_VESICLE	NA	NA	0.110161905737021	-0.166666666666667	0.110161905737021	0.166666666666667	5.11044793120128	mesc
541	ENSMUSG00000107205	5	75020236	75023081	Gm42576	predicted gene 42576 [Source:MGI Symbol;Acc:MGI:5662713]	7.78184551038717	c_nonborder_mitosmooth_radial_relative_deviation_ser_saddle_mean_per_well	73604641	NA	NA	NA	NA	NA	NA	NA	-0.184788190007459	-0.285714285714286	0.184788190007459	0.285714285714286	3.59629119203737	heart
542	ENSMUSG00000107205	5	75020236	75023081	Gm42576	predicted gene 42576 [Source:MGI Symbol;Acc:MGI:5662713]	7.78184551038717	c_nonborder_mitosmooth_radial_relative_deviation_ser_saddle_mean_per_well	73604641	NA	NA	NA	NA	NA	NA	NA	-0.0960001207779575	0.166666666666667	0.0960001207779575	0.166666666666667	1.82073639026396	kidney
543	ENSMUSG00000107162	5	75048479	75050036	Gm18593	predicted gene, 18593 [Source:MGI Symbol;Acc:MGI:5010778]	7.78184551038717	c_nonborder_mitosmooth_radial_relative_deviation_ser_saddle_mean_per_well	73604641	NA	NA	NA	NA	NA	NA	NA	NA	NA	NA	NA	NA	NA
544	ENSMUSG00000051674	5	73481000	73560794	Dcun1d4	DCN1, defective in cullin neddylation 1, domain containing 4 (S. cerevisiae) [Source:MGI Symbol;Acc:MGI:2140972]	7.78184551038717	c_nonborder_mitosmooth_radial_relative_deviation_ser_saddle_mean_per_well	73604641	NA	NA	NA	NA	GOBP_POSITIVE_REGULATION_OF_CATALYTIC_ACTIVITY, GOBP_POSITIVE_REGULATION_OF_MOLECULAR_FUNCTION, GOBP_POSITIVE_REGULATION_OF_PROTEIN_METABOLIC_PROCESS, GOBP_POSITIVE_REGULATION_OF_PROTEIN_MODIFICATION_BY_SMALL_PROTEIN_CONJUGATION_OR_REMOVAL, GOBP_POSITIVE_REGULATION_OF_PROTEIN_MODIFICATION_PROCESS, GOBP_POSITIVE_REGULATION_OF_PROTEIN_NEDDYLATION, GOBP_POSITIVE_REGULATION_OF_TRANSFERASE_ACTIVITY, G…	NA	1	0.107418033119564	0.214285714285714	0.107418033119564	0.214285714285714	3.56508184971989	bone
545	ENSMUSG00000051674	5	73481000	73560794	Dcun1d4	DCN1, defective in cullin neddylation 1, domain containing 4 (S. cerevisiae) [Source:MGI Symbol;Acc:MGI:2140972]	7.78184551038717	c_nonborder_mitosmooth_radial_relative_deviation_ser_saddle_mean_per_well	73604641	NA	NA	NA	NA	GOBP_POSITIVE_REGULATION_OF_CATALYTIC_ACTIVITY, GOBP_POSITIVE_REGULATION_OF_MOLECULAR_FUNCTION, GOBP_POSITIVE_REGULATION_OF_PROTEIN_METABOLIC_PROCESS, GOBP_POSITIVE_REGULATION_OF_PROTEIN_MODIFICATION_BY_SMALL_PROTEIN_CONJUGATION_OR_REMOVAL, GOBP_POSITIVE_REGULATION_OF_PROTEIN_MODIFICATION_PROCESS, GOBP_POSITIVE_REGULATION_OF_PROTEIN_NEDDYLATION, GOBP_POSITIVE_REGULATION_OF_TRANSFERASE_ACTIVITY, G…	NA	1	-0.0940015249151499	-0.119047619047619	0.0940015249151499	0.119047619047619	28.0939294043559	heart
546	ENSMUSG00000051674	5	73481000	73560794	Dcun1d4	DCN1, defective in cullin neddylation 1, domain containing 4 (S. cerevisiae) [Source:MGI Symbol;Acc:MGI:2140972]	7.78184551038717	c_nonborder_mitosmooth_radial_relative_deviation_ser_saddle_mean_per_well	73604641	NA	NA	NA	NA	GOBP_POSITIVE_REGULATION_OF_CATALYTIC_ACTIVITY, GOBP_POSITIVE_REGULATION_OF_MOLECULAR_FUNCTION, GOBP_POSITIVE_REGULATION_OF_PROTEIN_METABOLIC_PROCESS, GOBP_POSITIVE_REGULATION_OF_PROTEIN_MODIFICATION_BY_SMALL_PROTEIN_CONJUGATION_OR_REMOVAL, GOBP_POSITIVE_REGULATION_OF_PROTEIN_MODIFICATION_PROCESS, GOBP_POSITIVE_REGULATION_OF_PROTEIN_NEDDYLATION, GOBP_POSITIVE_REGULATION_OF_TRANSFERASE_ACTIVITY, G…	NA	1	0.482019763295871	0.142857142857143	0.482019763295871	0.142857142857143	57.8576912991995	islet
547	ENSMUSG00000051674	5	73481000	73560794	Dcun1d4	DCN1, defective in cullin neddylation 1, domain containing 4 (S. cerevisiae) [Source:MGI Symbol;Acc:MGI:2140972]	7.78184551038717	c_nonborder_mitosmooth_radial_relative_deviation_ser_saddle_mean_per_well	73604641	NA	NA	NA	NA	GOBP_POSITIVE_REGULATION_OF_CATALYTIC_ACTIVITY, GOBP_POSITIVE_REGULATION_OF_MOLECULAR_FUNCTION, GOBP_POSITIVE_REGULATION_OF_PROTEIN_METABOLIC_PROCESS, GOBP_POSITIVE_REGULATION_OF_PROTEIN_MODIFICATION_BY_SMALL_PROTEIN_CONJUGATION_OR_REMOVAL, GOBP_POSITIVE_REGULATION_OF_PROTEIN_MODIFICATION_PROCESS, GOBP_POSITIVE_REGULATION_OF_PROTEIN_NEDDYLATION, GOBP_POSITIVE_REGULATION_OF_TRANSFERASE_ACTIVITY, G…	NA	1	0.186560782044712	0.30952380952381	0.186560782044712	0.30952380952381	15.3744231107063	kidney
548	ENSMUSG00000051674	5	73481000	73560794	Dcun1d4	DCN1, defective in cullin neddylation 1, domain containing 4 (S. cerevisiae) [Source:MGI Symbol;Acc:MGI:2140972]	7.78184551038717	c_nonborder_mitosmooth_radial_relative_deviation_ser_saddle_mean_per_well	73604641	NA	NA	NA	NA	GOBP_POSITIVE_REGULATION_OF_CATALYTIC_ACTIVITY, GOBP_POSITIVE_REGULATION_OF_MOLECULAR_FUNCTION, GOBP_POSITIVE_REGULATION_OF_PROTEIN_METABOLIC_PROCESS, GOBP_POSITIVE_REGULATION_OF_PROTEIN_MODIFICATION_BY_SMALL_PROTEIN_CONJUGATION_OR_REMOVAL, GOBP_POSITIVE_REGULATION_OF_PROTEIN_MODIFICATION_PROCESS, GOBP_POSITIVE_REGULATION_OF_PROTEIN_NEDDYLATION, GOBP_POSITIVE_REGULATION_OF_TRANSFERASE_ACTIVITY, G…	NA	1	0.467813719376141	0.571428571428572	0.467813719376141	0.571428571428572	0.484623512422038	liver
549	ENSMUSG00000051674	5	73481000	73560794	Dcun1d4	DCN1, defective in cullin neddylation 1, domain containing 4 (S. cerevisiae) [Source:MGI Symbol;Acc:MGI:2140972]	7.78184551038717	c_nonborder_mitosmooth_radial_relative_deviation_ser_saddle_mean_per_well	73604641	NA	NA	NA	NA	GOBP_POSITIVE_REGULATION_OF_CATALYTIC_ACTIVITY, GOBP_POSITIVE_REGULATION_OF_MOLECULAR_FUNCTION, GOBP_POSITIVE_REGULATION_OF_PROTEIN_METABOLIC_PROCESS, GOBP_POSITIVE_REGULATION_OF_PROTEIN_MODIFICATION_BY_SMALL_PROTEIN_CONJUGATION_OR_REMOVAL, GOBP_POSITIVE_REGULATION_OF_PROTEIN_MODIFICATION_PROCESS, GOBP_POSITIVE_REGULATION_OF_PROTEIN_NEDDYLATION, GOBP_POSITIVE_REGULATION_OF_TRANSFERASE_ACTIVITY, G…	NA	1	0.240973734493499	0.166666666666667	0.240973734493499	0.166666666666667	13.1192716021182	mesc
550	ENSMUSG00000035946	5	75075601	75077893	Gsx2	GS homeobox 2 [Source:MGI Symbol;Acc:MGI:95843]	7.78184551038717	c_nonborder_mitosmooth_radial_relative_deviation_ser_saddle_mean_per_well	73604641	NA	NA	NA	NA	GOBP_ANIMAL_ORGAN_MORPHOGENESIS, GOBP_BRAIN_MORPHOGENESIS, GOBP_CELL_DIFFERENTIATION_IN_SPINAL_CORD, GOBP_CELL_FATE_COMMITMENT, GOBP_CELL_FATE_SPECIFICATION, GOBP_CELL_MIGRATION, GOBP_CENTRAL_NERVOUS_SYSTEM_DEVELOPMENT, GOBP_CENTRAL_NERVOUS_SYSTEM_NEURON_DIFFERENTIATION, GOBP_DORSAL_SPINAL_CORD_DEVELOPMENT, GOBP_DORSAL_VENTRAL_PATTERN_FORMATION, GOBP_FOREBRAIN_DEVELOPMENT, GOBP_FOREBRAIN_DORSAL_V…	NA	NA	NA	NA	NA	NA	NA	NA
551	ENSMUSG00000106900	5	75108635	75108923	Gm2040	predicted gene 2040 [Source:MGI Symbol;Acc:MGI:3780209]	7.78184551038717	c_nonborder_mitosmooth_radial_relative_deviation_ser_saddle_mean_per_well	73604641	NA	NA	NA	NA	NA	NA	NA	NA	NA	NA	NA	NA	NA
552	ENSMUSG00000107258	5	75141348	75141558	Olfr1401-ps1	olfactory receptor 1401, pseudogene 1 [Source:MGI Symbol;Acc:MGI:3031235]	7.78184551038717	c_nonborder_mitosmooth_radial_relative_deviation_ser_saddle_mean_per_well	73604641	NA	NA	NA	NA	NA	NA	NA	NA	NA	NA	NA	NA	NA
553	ENSMUSG00000107192	5	75110321	75147107	Gm19583	predicted gene, 19583 [Source:MGI Symbol;Acc:MGI:5011768]	7.78184551038717	c_nonborder_mitosmooth_radial_relative_deviation_ser_saddle_mean_per_well	73604641	NA	NA	NA	NA	NA	NA	NA	NA	NA	NA	NA	NA	NA
554	ENSMUSG00000067206	5	73606642	73632526	Lrrc66	leucine rich repeat containing 66 [Source:MGI Symbol;Acc:MGI:2387634]	7.78184551038717	c_nonborder_mitosmooth_radial_relative_deviation_ser_saddle_mean_per_well	73604641	NA	NA	NA	NA	NA	NA	NA	0.595319601144788	0.666666666666667	0.595319601144788	0.666666666666667	10.5293942878373	bone
555	ENSMUSG00000067206	5	73606642	73632526	Lrrc66	leucine rich repeat containing 66 [Source:MGI Symbol;Acc:MGI:2387634]	7.78184551038717	c_nonborder_mitosmooth_radial_relative_deviation_ser_saddle_mean_per_well	73604641	NA	NA	NA	NA	NA	NA	NA	0.313622084519227	0.285714285714286	0.313622084519227	0.285714285714286	7.13952026729823	heart
556	ENSMUSG00000067206	5	73606642	73632526	Lrrc66	leucine rich repeat containing 66 [Source:MGI Symbol;Acc:MGI:2387634]	7.78184551038717	c_nonborder_mitosmooth_radial_relative_deviation_ser_saddle_mean_per_well	73604641	NA	NA	NA	NA	NA	NA	NA	0.314873388892907	0.428571428571429	0.314873388892907	0.428571428571429	15.0207938178079	islet
557	ENSMUSG00000067206	5	73606642	73632526	Lrrc66	leucine rich repeat containing 66 [Source:MGI Symbol;Acc:MGI:2387634]	7.78184551038717	c_nonborder_mitosmooth_radial_relative_deviation_ser_saddle_mean_per_well	73604641	NA	NA	NA	NA	NA	NA	NA	-0.130410659049545	-0.261904761904762	0.130410659049545	0.261904761904762	12.522123273105	kidney
558	ENSMUSG00000106773	5	73647013	73647591	Gm43799	predicted gene 43799 [Source:MGI Symbol;Acc:MGI:5663936]	7.78184551038717	c_nonborder_mitosmooth_radial_relative_deviation_ser_saddle_mean_per_well	73604641	NA	NA	NA	NA	NA	NA	NA	NA	NA	NA	NA	NA	NA
559	ENSMUSG00000029156	5	73632749	73647790	Sgcb	sarcoglycan, beta (dystrophin-associated glycoprotein) [Source:MGI Symbol;Acc:MGI:1346523]	7.78184551038717	c_nonborder_mitosmooth_radial_relative_deviation_ser_saddle_mean_per_well	73604641	NA	NA	NA	NA	GOBP_CARDIAC_CELL_DEVELOPMENT, GOBP_CARDIAC_MUSCLE_CELL_DIFFERENTIATION, GOBP_CARDIAC_MUSCLE_TISSUE_DEVELOPMENT, GOBP_CARDIOCYTE_DIFFERENTIATION, GOBP_CIRCULATORY_SYSTEM_DEVELOPMENT, GOBP_HEART_DEVELOPMENT, GOBP_MUSCLE_CELL_DEVELOPMENT, GOBP_MUSCLE_CELL_DIFFERENTIATION, GOBP_MUSCLE_ORGAN_DEVELOPMENT, GOBP_MUSCLE_STRUCTURE_DEVELOPMENT, GOBP_MUSCLE_TISSUE_DEVELOPMENT, GOBP_SMOOTH_MUSCLE_CELL_DIFFER…	NA	2	-0.298696097931258	0.142857142857143	0.298696097931258	0.142857142857143	5.54586759265549	bone
560	ENSMUSG00000029156	5	73632749	73647790	Sgcb	sarcoglycan, beta (dystrophin-associated glycoprotein) [Source:MGI Symbol;Acc:MGI:1346523]	7.78184551038717	c_nonborder_mitosmooth_radial_relative_deviation_ser_saddle_mean_per_well	73604641	NA	NA	NA	NA	GOBP_CARDIAC_CELL_DEVELOPMENT, GOBP_CARDIAC_MUSCLE_CELL_DIFFERENTIATION, GOBP_CARDIAC_MUSCLE_TISSUE_DEVELOPMENT, GOBP_CARDIOCYTE_DIFFERENTIATION, GOBP_CIRCULATORY_SYSTEM_DEVELOPMENT, GOBP_HEART_DEVELOPMENT, GOBP_MUSCLE_CELL_DEVELOPMENT, GOBP_MUSCLE_CELL_DIFFERENTIATION, GOBP_MUSCLE_ORGAN_DEVELOPMENT, GOBP_MUSCLE_STRUCTURE_DEVELOPMENT, GOBP_MUSCLE_TISSUE_DEVELOPMENT, GOBP_SMOOTH_MUSCLE_CELL_DIFFER…	NA	2	0.00316936505663784	0.0476190476190476	0.00316936505663784	0.0476190476190476	47.0826109920446	heart
561	ENSMUSG00000029156	5	73632749	73647790	Sgcb	sarcoglycan, beta (dystrophin-associated glycoprotein) [Source:MGI Symbol;Acc:MGI:1346523]	7.78184551038717	c_nonborder_mitosmooth_radial_relative_deviation_ser_saddle_mean_per_well	73604641	NA	NA	NA	NA	GOBP_CARDIAC_CELL_DEVELOPMENT, GOBP_CARDIAC_MUSCLE_CELL_DIFFERENTIATION, GOBP_CARDIAC_MUSCLE_TISSUE_DEVELOPMENT, GOBP_CARDIOCYTE_DIFFERENTIATION, GOBP_CIRCULATORY_SYSTEM_DEVELOPMENT, GOBP_HEART_DEVELOPMENT, GOBP_MUSCLE_CELL_DEVELOPMENT, GOBP_MUSCLE_CELL_DIFFERENTIATION, GOBP_MUSCLE_ORGAN_DEVELOPMENT, GOBP_MUSCLE_STRUCTURE_DEVELOPMENT, GOBP_MUSCLE_TISSUE_DEVELOPMENT, GOBP_SMOOTH_MUSCLE_CELL_DIFFER…	NA	2	0.200437741661045	0.30952380952381	0.200437741661045	0.30952380952381	19.9626318445809	islet
562	ENSMUSG00000029156	5	73632749	73647790	Sgcb	sarcoglycan, beta (dystrophin-associated glycoprotein) [Source:MGI Symbol;Acc:MGI:1346523]	7.78184551038717	c_nonborder_mitosmooth_radial_relative_deviation_ser_saddle_mean_per_well	73604641	NA	NA	NA	NA	GOBP_CARDIAC_CELL_DEVELOPMENT, GOBP_CARDIAC_MUSCLE_CELL_DIFFERENTIATION, GOBP_CARDIAC_MUSCLE_TISSUE_DEVELOPMENT, GOBP_CARDIOCYTE_DIFFERENTIATION, GOBP_CIRCULATORY_SYSTEM_DEVELOPMENT, GOBP_HEART_DEVELOPMENT, GOBP_MUSCLE_CELL_DEVELOPMENT, GOBP_MUSCLE_CELL_DIFFERENTIATION, GOBP_MUSCLE_ORGAN_DEVELOPMENT, GOBP_MUSCLE_STRUCTURE_DEVELOPMENT, GOBP_MUSCLE_TISSUE_DEVELOPMENT, GOBP_SMOOTH_MUSCLE_CELL_DIFFER…	NA	2	0.365789669675165	0.238095238095238	0.365789669675165	0.238095238095238	53.2284941047429	kidney
563	ENSMUSG00000029156	5	73632749	73647790	Sgcb	sarcoglycan, beta (dystrophin-associated glycoprotein) [Source:MGI Symbol;Acc:MGI:1346523]	7.78184551038717	c_nonborder_mitosmooth_radial_relative_deviation_ser_saddle_mean_per_well	73604641	NA	NA	NA	NA	GOBP_CARDIAC_CELL_DEVELOPMENT, GOBP_CARDIAC_MUSCLE_CELL_DIFFERENTIATION, GOBP_CARDIAC_MUSCLE_TISSUE_DEVELOPMENT, GOBP_CARDIOCYTE_DIFFERENTIATION, GOBP_CIRCULATORY_SYSTEM_DEVELOPMENT, GOBP_HEART_DEVELOPMENT, GOBP_MUSCLE_CELL_DEVELOPMENT, GOBP_MUSCLE_CELL_DIFFERENTIATION, GOBP_MUSCLE_ORGAN_DEVELOPMENT, GOBP_MUSCLE_STRUCTURE_DEVELOPMENT, GOBP_MUSCLE_TISSUE_DEVELOPMENT, GOBP_SMOOTH_MUSCLE_CELL_DIFFER…	NA	2	0.208777115727825	-0.166666666666667	0.208777115727825	0.166666666666667	16.0831345199061	mesc
564	ENSMUSG00000029231	5	75152292	75198215	Pdgfra	platelet derived growth factor receptor, alpha polypeptide [Source:MGI Symbol;Acc:MGI:97530]	7.78184551038717	c_nonborder_mitosmooth_radial_relative_deviation_ser_saddle_mean_per_well	73604641	NA	NA	NA	NA	BIOCARTA_CBL_PATHWAY, BIOCARTA_CDC42RAC_PATHWAY, BIOCARTA_EDG1_PATHWAY, BIOCARTA_ERK_PATHWAY, BIOCARTA_PDGF_PATHWAY, BIOCARTA_RAC1_PATHWAY, GOBP_ACTIN_CYTOSKELETON_REORGANIZATION, GOBP_ACTIN_FILAMENT_BASED_PROCESS, GOBP_ACTOMYOSIN_STRUCTURE_ORGANIZATION, GOBP_ADRENAL_GLAND_DEVELOPMENT, GOBP_ANATOMICAL_STRUCTURE_FORMATION_INVOLVED_IN_MORPHOGENESIS, GOBP_ANIMAL_ORGAN_MORPHOGENESIS, GOBP_BIOLOGICAL_…	GOBP_CELLULAR_HORMONE_METABOLIC_PROCESS, GOBP_EXTERNAL_ENCAPSULATING_STRUCTURE_ORGANIZATION, GOBP_RESPONSE_TO_OXIDATIVE_STRESS, GOBP_SKELETAL_SYSTEM_DEVELOPMENT, GOMF_TRANSMEMBRANE_RECEPTOR_PROTEIN_KINASE_ACTIVITY	4	-0.086376290743735	0	0.086376290743735	0	1.40939288472492	bone
565	ENSMUSG00000029231	5	75152292	75198215	Pdgfra	platelet derived growth factor receptor, alpha polypeptide [Source:MGI Symbol;Acc:MGI:97530]	7.78184551038717	c_nonborder_mitosmooth_radial_relative_deviation_ser_saddle_mean_per_well	73604641	NA	NA	NA	NA	BIOCARTA_CBL_PATHWAY, BIOCARTA_CDC42RAC_PATHWAY, BIOCARTA_EDG1_PATHWAY, BIOCARTA_ERK_PATHWAY, BIOCARTA_PDGF_PATHWAY, BIOCARTA_RAC1_PATHWAY, GOBP_ACTIN_CYTOSKELETON_REORGANIZATION, GOBP_ACTIN_FILAMENT_BASED_PROCESS, GOBP_ACTOMYOSIN_STRUCTURE_ORGANIZATION, GOBP_ADRENAL_GLAND_DEVELOPMENT, GOBP_ANATOMICAL_STRUCTURE_FORMATION_INVOLVED_IN_MORPHOGENESIS, GOBP_ANIMAL_ORGAN_MORPHOGENESIS, GOBP_BIOLOGICAL_…	GOBP_CELLULAR_HORMONE_METABOLIC_PROCESS, GOBP_EXTERNAL_ENCAPSULATING_STRUCTURE_ORGANIZATION, GOBP_RESPONSE_TO_OXIDATIVE_STRESS, GOBP_SKELETAL_SYSTEM_DEVELOPMENT, GOMF_TRANSMEMBRANE_RECEPTOR_PROTEIN_KINASE_ACTIVITY	4	-0.505064068890887	-0.428571428571429	0.505064068890887	0.428571428571429	2.89458658872771	heart
566	ENSMUSG00000029231	5	75152292	75198215	Pdgfra	platelet derived growth factor receptor, alpha polypeptide [Source:MGI Symbol;Acc:MGI:97530]	7.78184551038717	c_nonborder_mitosmooth_radial_relative_deviation_ser_saddle_mean_per_well	73604641	NA	NA	NA	NA	BIOCARTA_CBL_PATHWAY, BIOCARTA_CDC42RAC_PATHWAY, BIOCARTA_EDG1_PATHWAY, BIOCARTA_ERK_PATHWAY, BIOCARTA_PDGF_PATHWAY, BIOCARTA_RAC1_PATHWAY, GOBP_ACTIN_CYTOSKELETON_REORGANIZATION, GOBP_ACTIN_FILAMENT_BASED_PROCESS, GOBP_ACTOMYOSIN_STRUCTURE_ORGANIZATION, GOBP_ADRENAL_GLAND_DEVELOPMENT, GOBP_ANATOMICAL_STRUCTURE_FORMATION_INVOLVED_IN_MORPHOGENESIS, GOBP_ANIMAL_ORGAN_MORPHOGENESIS, GOBP_BIOLOGICAL_…	GOBP_CELLULAR_HORMONE_METABOLIC_PROCESS, GOBP_EXTERNAL_ENCAPSULATING_STRUCTURE_ORGANIZATION, GOBP_RESPONSE_TO_OXIDATIVE_STRESS, GOBP_SKELETAL_SYSTEM_DEVELOPMENT, GOMF_TRANSMEMBRANE_RECEPTOR_PROTEIN_KINASE_ACTIVITY	4	-0.601542257188069	-0.523809523809524	0.601542257188069	0.523809523809524	2.74421618828557	islet
567	ENSMUSG00000029231	5	75152292	75198215	Pdgfra	platelet derived growth factor receptor, alpha polypeptide [Source:MGI Symbol;Acc:MGI:97530]	7.78184551038717	c_nonborder_mitosmooth_radial_relative_deviation_ser_saddle_mean_per_well	73604641	NA	NA	NA	NA	BIOCARTA_CBL_PATHWAY, BIOCARTA_CDC42RAC_PATHWAY, BIOCARTA_EDG1_PATHWAY, BIOCARTA_ERK_PATHWAY, BIOCARTA_PDGF_PATHWAY, BIOCARTA_RAC1_PATHWAY, GOBP_ACTIN_CYTOSKELETON_REORGANIZATION, GOBP_ACTIN_FILAMENT_BASED_PROCESS, GOBP_ACTOMYOSIN_STRUCTURE_ORGANIZATION, GOBP_ADRENAL_GLAND_DEVELOPMENT, GOBP_ANATOMICAL_STRUCTURE_FORMATION_INVOLVED_IN_MORPHOGENESIS, GOBP_ANIMAL_ORGAN_MORPHOGENESIS, GOBP_BIOLOGICAL_…	GOBP_CELLULAR_HORMONE_METABOLIC_PROCESS, GOBP_EXTERNAL_ENCAPSULATING_STRUCTURE_ORGANIZATION, GOBP_RESPONSE_TO_OXIDATIVE_STRESS, GOBP_SKELETAL_SYSTEM_DEVELOPMENT, GOMF_TRANSMEMBRANE_RECEPTOR_PROTEIN_KINASE_ACTIVITY	4	-0.198067455836748	0	0.198067455836748	0	1.30981902644376	kidney
568	ENSMUSG00000029231	5	75152292	75198215	Pdgfra	platelet derived growth factor receptor, alpha polypeptide [Source:MGI Symbol;Acc:MGI:97530]	7.78184551038717	c_nonborder_mitosmooth_radial_relative_deviation_ser_saddle_mean_per_well	73604641	NA	NA	NA	NA	BIOCARTA_CBL_PATHWAY, BIOCARTA_CDC42RAC_PATHWAY, BIOCARTA_EDG1_PATHWAY, BIOCARTA_ERK_PATHWAY, BIOCARTA_PDGF_PATHWAY, BIOCARTA_RAC1_PATHWAY, GOBP_ACTIN_CYTOSKELETON_REORGANIZATION, GOBP_ACTIN_FILAMENT_BASED_PROCESS, GOBP_ACTOMYOSIN_STRUCTURE_ORGANIZATION, GOBP_ADRENAL_GLAND_DEVELOPMENT, GOBP_ANATOMICAL_STRUCTURE_FORMATION_INVOLVED_IN_MORPHOGENESIS, GOBP_ANIMAL_ORGAN_MORPHOGENESIS, GOBP_BIOLOGICAL_…	GOBP_CELLULAR_HORMONE_METABOLIC_PROCESS, GOBP_EXTERNAL_ENCAPSULATING_STRUCTURE_ORGANIZATION, GOBP_RESPONSE_TO_OXIDATIVE_STRESS, GOBP_SKELETAL_SYSTEM_DEVELOPMENT, GOMF_TRANSMEMBRANE_RECEPTOR_PROTEIN_KINASE_ACTIVITY	4	0.404229618105354	0.261904761904762	0.404229618105354	0.261904761904762	1.39920990840318	liver
569	ENSMUSG00000029155	5	73651379	73679512	Spata18	spermatogenesis associated 18 [Source:MGI Symbol;Acc:MGI:1920722]	7.78184551038717	c_nonborder_mitosmooth_radial_relative_deviation_ser_saddle_mean_per_well	73604641	NA	NA	NA	NA	GOBP_AUTOPHAGY_OF_MITOCHONDRION, GOBP_CELLULAR_COMPONENT_DISASSEMBLY, GOBP_CELLULAR_PROTEIN_CATABOLIC_PROCESS, GOBP_CELLULAR_RESPONSE_TO_DNA_DAMAGE_STIMULUS, GOBP_CELLULAR_RESPONSE_TO_STRESS, GOBP_MACROMOLECULE_CATABOLIC_PROCESS, GOBP_MITOCHONDRIAL_PROTEIN_CATABOLIC_PROCESS, GOBP_MITOCHONDRION_ORGANIZATION, GOBP_ORGANELLE_DISASSEMBLY, GOBP_ORGANONITROGEN_COMPOUND_CATABOLIC_PROCESS, GOBP_PROCESS_U…	GOBP_MITOCHONDRION_ORGANIZATION, GOBP_PROCESS_UTILIZING_AUTOPHAGIC_MECHANISM, GOCC_OUTER_MEMBRANE	2	-0.00885865575758467	-0.0714285714285714	0.00885865575758467	0.0714285714285714	2.46831793313206	bone
570	ENSMUSG00000029155	5	73651379	73679512	Spata18	spermatogenesis associated 18 [Source:MGI Symbol;Acc:MGI:1920722]	7.78184551038717	c_nonborder_mitosmooth_radial_relative_deviation_ser_saddle_mean_per_well	73604641	NA	NA	NA	NA	GOBP_AUTOPHAGY_OF_MITOCHONDRION, GOBP_CELLULAR_COMPONENT_DISASSEMBLY, GOBP_CELLULAR_PROTEIN_CATABOLIC_PROCESS, GOBP_CELLULAR_RESPONSE_TO_DNA_DAMAGE_STIMULUS, GOBP_CELLULAR_RESPONSE_TO_STRESS, GOBP_MACROMOLECULE_CATABOLIC_PROCESS, GOBP_MITOCHONDRIAL_PROTEIN_CATABOLIC_PROCESS, GOBP_MITOCHONDRION_ORGANIZATION, GOBP_ORGANELLE_DISASSEMBLY, GOBP_ORGANONITROGEN_COMPOUND_CATABOLIC_PROCESS, GOBP_PROCESS_U…	GOBP_MITOCHONDRION_ORGANIZATION, GOBP_PROCESS_UTILIZING_AUTOPHAGIC_MECHANISM, GOCC_OUTER_MEMBRANE	2	0.265726578715849	0.142857142857143	0.265726578715849	0.142857142857143	2.24675849934107	heart
571	ENSMUSG00000029155	5	73651379	73679512	Spata18	spermatogenesis associated 18 [Source:MGI Symbol;Acc:MGI:1920722]	7.78184551038717	c_nonborder_mitosmooth_radial_relative_deviation_ser_saddle_mean_per_well	73604641	NA	NA	NA	NA	GOBP_AUTOPHAGY_OF_MITOCHONDRION, GOBP_CELLULAR_COMPONENT_DISASSEMBLY, GOBP_CELLULAR_PROTEIN_CATABOLIC_PROCESS, GOBP_CELLULAR_RESPONSE_TO_DNA_DAMAGE_STIMULUS, GOBP_CELLULAR_RESPONSE_TO_STRESS, GOBP_MACROMOLECULE_CATABOLIC_PROCESS, GOBP_MITOCHONDRIAL_PROTEIN_CATABOLIC_PROCESS, GOBP_MITOCHONDRION_ORGANIZATION, GOBP_ORGANELLE_DISASSEMBLY, GOBP_ORGANONITROGEN_COMPOUND_CATABOLIC_PROCESS, GOBP_PROCESS_U…	GOBP_MITOCHONDRION_ORGANIZATION, GOBP_PROCESS_UTILIZING_AUTOPHAGIC_MECHANISM, GOCC_OUTER_MEMBRANE	2	0.633809760502917	0.452380952380952	0.633809760502917	0.452380952380952	50.5414566554847	kidney
572	ENSMUSG00000107027	5	73912896	73920421	1700019F05Rik	RIKEN cDNA 1700019F05 gene [Source:MGI Symbol;Acc:MGI:1916652]	7.78184551038717	c_nonborder_mitosmooth_radial_relative_deviation_ser_saddle_mean_per_well	73604641	NA	NA	NA	NA	NA	NA	NA	NA	NA	NA	NA	NA	NA
573	ENSMUSG00000106968	5	73946381	73948376	C78283	expressed sequence C78283 [Source:MGI Symbol;Acc:MGI:2141303]	7.78184551038717	c_nonborder_mitosmooth_radial_relative_deviation_ser_saddle_mean_per_well	73604641	NA	NA	NA	NA	NA	NA	NA	-0.387938366244491	-0.142857142857143	0.387938366244491	0.142857142857143	6.44889630573416	heart
574	ENSMUSG00000106968	5	73946381	73948376	C78283	expressed sequence C78283 [Source:MGI Symbol;Acc:MGI:2141303]	7.78184551038717	c_nonborder_mitosmooth_radial_relative_deviation_ser_saddle_mean_per_well	73604641	NA	NA	NA	NA	NA	NA	NA	-0.139695096469107	0.261904761904762	0.139695096469107	0.261904761904762	11.0441815180933	mesc
575	ENSMUSG00000087250	5	74014215	74029680	Usp46os1	ubiquitin specific peptidase 46, opposite strand 1 [Source:MGI Symbol;Acc:MGI:1921549]	7.78184551038717	c_nonborder_mitosmooth_radial_relative_deviation_ser_saddle_mean_per_well	73604641	NA	NA	NA	NA	NA	NA	NA	NA	NA	NA	NA	NA	NA
576	ENSMUSG00000106993	5	74048299	74053505	Gm43417	predicted gene 43417 [Source:MGI Symbol;Acc:MGI:5663554]	7.78184551038717	c_nonborder_mitosmooth_radial_relative_deviation_ser_saddle_mean_per_well	73604641	NA	NA	NA	NA	NA	NA	NA	-0.0229964518633244	0.0714285714285714	0.0229964518633244	0.0714285714285714	1.72858121394333	kidney
577	ENSMUSG00000086234	5	74032268	74040003	Usp46os2	ubiquitin specific peptidase 46, opposite strand 2 [Source:MGI Symbol;Acc:MGI:1924246]	7.78184551038717	c_nonborder_mitosmooth_radial_relative_deviation_ser_saddle_mean_per_well	73604641	NA	NA	NA	NA	NA	NA	NA	0.413884218962226	0.19047619047619	0.413884218962226	0.19047619047619	0.764529336316044	bone
578	ENSMUSG00000086234	5	74032268	74040003	Usp46os2	ubiquitin specific peptidase 46, opposite strand 2 [Source:MGI Symbol;Acc:MGI:1924246]	7.78184551038717	c_nonborder_mitosmooth_radial_relative_deviation_ser_saddle_mean_per_well	73604641	NA	NA	NA	NA	NA	NA	NA	-0.108731888847654	-0.357142857142857	0.108731888847654	0.357142857142857	1.76745296293027	islet
579	ENSMUSG00000054814	5	73998453	74068431	Usp46	ubiquitin specific peptidase 46 [Source:MGI Symbol;Acc:MGI:1916977]	7.78184551038717	c_nonborder_mitosmooth_radial_relative_deviation_ser_saddle_mean_per_well	73604641	NA	NA	NA	NA	GOBP_ADULT_BEHAVIOR, GOBP_ADULT_FEEDING_BEHAVIOR, GOBP_BEHAVIOR, GOBP_BEHAVIORAL_RESPONSE_TO_ETHANOL, GOBP_CELL_CELL_SIGNALING, GOBP_CELLULAR_PROTEIN_CATABOLIC_PROCESS, GOBP_DEFENSE_RESPONSE, GOBP_FEAR_RESPONSE, GOBP_FEEDING_BEHAVIOR, GOBP_MACROMOLECULE_CATABOLIC_PROCESS, GOBP_MODIFICATION_DEPENDENT_MACROMOLECULE_CATABOLIC_PROCESS, GOBP_MULTICELLULAR_ORGANISMAL_RESPONSE_TO_STRESS, GOBP_ORGANONITR…	NA	NA	0.319304829431596	0.19047619047619	0.319304829431596	0.19047619047619	5.48132417804145	bone
580	ENSMUSG00000054814	5	73998453	74068431	Usp46	ubiquitin specific peptidase 46 [Source:MGI Symbol;Acc:MGI:1916977]	7.78184551038717	c_nonborder_mitosmooth_radial_relative_deviation_ser_saddle_mean_per_well	73604641	NA	NA	NA	NA	GOBP_ADULT_BEHAVIOR, GOBP_ADULT_FEEDING_BEHAVIOR, GOBP_BEHAVIOR, GOBP_BEHAVIORAL_RESPONSE_TO_ETHANOL, GOBP_CELL_CELL_SIGNALING, GOBP_CELLULAR_PROTEIN_CATABOLIC_PROCESS, GOBP_DEFENSE_RESPONSE, GOBP_FEAR_RESPONSE, GOBP_FEEDING_BEHAVIOR, GOBP_MACROMOLECULE_CATABOLIC_PROCESS, GOBP_MODIFICATION_DEPENDENT_MACROMOLECULE_CATABOLIC_PROCESS, GOBP_MULTICELLULAR_ORGANISMAL_RESPONSE_TO_STRESS, GOBP_ORGANONITR…	NA	NA	0.560214232218772	0.595238095238095	0.560214232218772	0.595238095238095	4.06143092152524	heart
581	ENSMUSG00000054814	5	73998453	74068431	Usp46	ubiquitin specific peptidase 46 [Source:MGI Symbol;Acc:MGI:1916977]	7.78184551038717	c_nonborder_mitosmooth_radial_relative_deviation_ser_saddle_mean_per_well	73604641	NA	NA	NA	NA	GOBP_ADULT_BEHAVIOR, GOBP_ADULT_FEEDING_BEHAVIOR, GOBP_BEHAVIOR, GOBP_BEHAVIORAL_RESPONSE_TO_ETHANOL, GOBP_CELL_CELL_SIGNALING, GOBP_CELLULAR_PROTEIN_CATABOLIC_PROCESS, GOBP_DEFENSE_RESPONSE, GOBP_FEAR_RESPONSE, GOBP_FEEDING_BEHAVIOR, GOBP_MACROMOLECULE_CATABOLIC_PROCESS, GOBP_MODIFICATION_DEPENDENT_MACROMOLECULE_CATABOLIC_PROCESS, GOBP_MULTICELLULAR_ORGANISMAL_RESPONSE_TO_STRESS, GOBP_ORGANONITR…	NA	NA	0.038069008298104	-0.0952380952380952	0.038069008298104	0.0952380952380952	31.4780143214974	islet
582	ENSMUSG00000054814	5	73998453	74068431	Usp46	ubiquitin specific peptidase 46 [Source:MGI Symbol;Acc:MGI:1916977]	7.78184551038717	c_nonborder_mitosmooth_radial_relative_deviation_ser_saddle_mean_per_well	73604641	NA	NA	NA	NA	GOBP_ADULT_BEHAVIOR, GOBP_ADULT_FEEDING_BEHAVIOR, GOBP_BEHAVIOR, GOBP_BEHAVIORAL_RESPONSE_TO_ETHANOL, GOBP_CELL_CELL_SIGNALING, GOBP_CELLULAR_PROTEIN_CATABOLIC_PROCESS, GOBP_DEFENSE_RESPONSE, GOBP_FEAR_RESPONSE, GOBP_FEEDING_BEHAVIOR, GOBP_MACROMOLECULE_CATABOLIC_PROCESS, GOBP_MODIFICATION_DEPENDENT_MACROMOLECULE_CATABOLIC_PROCESS, GOBP_MULTICELLULAR_ORGANISMAL_RESPONSE_TO_STRESS, GOBP_ORGANONITR…	NA	NA	0.168311895367492	0.142857142857143	0.168311895367492	0.142857142857143	6.64514656197593	kidney
583	ENSMUSG00000054814	5	73998453	74068431	Usp46	ubiquitin specific peptidase 46 [Source:MGI Symbol;Acc:MGI:1916977]	7.78184551038717	c_nonborder_mitosmooth_radial_relative_deviation_ser_saddle_mean_per_well	73604641	NA	NA	NA	NA	GOBP_ADULT_BEHAVIOR, GOBP_ADULT_FEEDING_BEHAVIOR, GOBP_BEHAVIOR, GOBP_BEHAVIORAL_RESPONSE_TO_ETHANOL, GOBP_CELL_CELL_SIGNALING, GOBP_CELLULAR_PROTEIN_CATABOLIC_PROCESS, GOBP_DEFENSE_RESPONSE, GOBP_FEAR_RESPONSE, GOBP_FEEDING_BEHAVIOR, GOBP_MACROMOLECULE_CATABOLIC_PROCESS, GOBP_MODIFICATION_DEPENDENT_MACROMOLECULE_CATABOLIC_PROCESS, GOBP_MULTICELLULAR_ORGANISMAL_RESPONSE_TO_STRESS, GOBP_ORGANONITR…	NA	NA	0.273231111711589	0.476190476190476	0.273231111711589	0.476190476190476	1.35537207354407	liver
584	ENSMUSG00000054814	5	73998453	74068431	Usp46	ubiquitin specific peptidase 46 [Source:MGI Symbol;Acc:MGI:1916977]	7.78184551038717	c_nonborder_mitosmooth_radial_relative_deviation_ser_saddle_mean_per_well	73604641	NA	NA	NA	NA	GOBP_ADULT_BEHAVIOR, GOBP_ADULT_FEEDING_BEHAVIOR, GOBP_BEHAVIOR, GOBP_BEHAVIORAL_RESPONSE_TO_ETHANOL, GOBP_CELL_CELL_SIGNALING, GOBP_CELLULAR_PROTEIN_CATABOLIC_PROCESS, GOBP_DEFENSE_RESPONSE, GOBP_FEAR_RESPONSE, GOBP_FEEDING_BEHAVIOR, GOBP_MACROMOLECULE_CATABOLIC_PROCESS, GOBP_MODIFICATION_DEPENDENT_MACROMOLECULE_CATABOLIC_PROCESS, GOBP_MULTICELLULAR_ORGANISMAL_RESPONSE_TO_STRESS, GOBP_ORGANONITR…	NA	NA	0.10685089940181	0.214285714285714	0.10685089940181	0.214285714285714	6.72809488632374	mesc
585	ENSMUSG00000106973	5	74060038	74060787	Gm43415	predicted gene 43415 [Source:MGI Symbol;Acc:MGI:5663552]	7.78184551038717	c_nonborder_mitosmooth_radial_relative_deviation_ser_saddle_mean_per_well	73604641	NA	NA	NA	NA	NA	NA	NA	NA	NA	NA	NA	NA	NA
586	ENSMUSG00000107245	5	75154885	75155335	Gm42803	predicted gene 42803 [Source:MGI Symbol;Acc:MGI:5662940]	7.78184551038717	c_nonborder_mitosmooth_radial_relative_deviation_ser_saddle_mean_per_well	73604641	NA	NA	NA	NA	NA	NA	NA	NA	NA	NA	NA	NA	NA
587	ENSMUSG00000106760	5	75153055	75153653	Gm42802	predicted gene 42802 [Source:MGI Symbol;Acc:MGI:5662939]	7.78184551038717	c_nonborder_mitosmooth_radial_relative_deviation_ser_saddle_mean_per_well	73604641	NA	NA	NA	NA	NA	NA	NA	NA	NA	NA	NA	NA	NA
588	ENSMUSG00000106704	5	75246443	75246770	Gm42799	predicted gene 42799 [Source:MGI Symbol;Acc:MGI:5662936]	7.78184551038717	c_nonborder_mitosmooth_radial_relative_deviation_ser_saddle_mean_per_well	73604641	NA	NA	NA	NA	NA	NA	NA	NA	NA	NA	NA	NA	NA
589	ENSMUSG00000106689	5	75342443	75343832	Gm18345	predicted gene, 18345 [Source:MGI Symbol;Acc:MGI:5010530]	7.78184551038717	c_nonborder_mitosmooth_radial_relative_deviation_ser_saddle_mean_per_well	73604641	NA	NA	NA	NA	NA	NA	NA	NA	NA	NA	NA	NA	NA
590	ENSMUSG00000107386	5	75387775	75399372	Gm42800	predicted gene 42800 [Source:MGI Symbol;Acc:MGI:5662937]	7.78184551038717	c_nonborder_mitosmooth_radial_relative_deviation_ser_saddle_mean_per_well	73604641	NA	NA	NA	NA	NA	NA	NA	NA	NA	NA	NA	NA	NA
591	ENSMUSG00000005672	5	75574916	75656722	Kit	KIT proto-oncogene receptor tyrosine kinase [Source:MGI Symbol;Acc:MGI:96677]	7.78184551038717	c_nonborder_mitosmooth_radial_relative_deviation_ser_saddle_mean_per_well	73604641	NA	NA	NA	NA	BIOCARTA_BAD_PATHWAY, BIOCARTA_MELANOCYTE_PATHWAY, GOBP_ACTIN_CYTOSKELETON_REORGANIZATION, GOBP_ACTIN_FILAMENT_BASED_PROCESS, GOBP_AMEBOIDAL_TYPE_CELL_MIGRATION, GOBP_ASSOCIATIVE_LEARNING, GOBP_B_CELL_ACTIVATION, GOBP_B_CELL_DIFFERENTIATION, GOBP_BEHAVIOR, GOBP_BILE_ACID_METABOLIC_PROCESS, GOBP_BIOLOGICAL_ADHESION, GOBP_BONE_CELL_DEVELOPMENT, GOBP_BONE_DEVELOPMENT, GOBP_CARBOHYDRATE_DERIVATIVE_ME…	GOBP_IMMUNE_RESPONSE_REGULATING_SIGNALING_PATHWAY, GOBP_REGULATED_EXOCYTOSIS, GOBP_RESPONSE_TO_CADMIUM_ION, GOBP_RESPONSE_TO_METAL_ION, GOBP_SKELETAL_SYSTEM_DEVELOPMENT, GOMF_TRANSMEMBRANE_RECEPTOR_PROTEIN_KINASE_ACTIVITY, REACTOME_REGULATION_OF_KIT_SIGNALING	12	0.672569339893885	0.547619047619048	0.672569339893885	0.547619047619048	4.95747070071273	bone
592	ENSMUSG00000005672	5	75574916	75656722	Kit	KIT proto-oncogene receptor tyrosine kinase [Source:MGI Symbol;Acc:MGI:96677]	7.78184551038717	c_nonborder_mitosmooth_radial_relative_deviation_ser_saddle_mean_per_well	73604641	NA	NA	NA	NA	BIOCARTA_BAD_PATHWAY, BIOCARTA_MELANOCYTE_PATHWAY, GOBP_ACTIN_CYTOSKELETON_REORGANIZATION, GOBP_ACTIN_FILAMENT_BASED_PROCESS, GOBP_AMEBOIDAL_TYPE_CELL_MIGRATION, GOBP_ASSOCIATIVE_LEARNING, GOBP_B_CELL_ACTIVATION, GOBP_B_CELL_DIFFERENTIATION, GOBP_BEHAVIOR, GOBP_BILE_ACID_METABOLIC_PROCESS, GOBP_BIOLOGICAL_ADHESION, GOBP_BONE_CELL_DEVELOPMENT, GOBP_BONE_DEVELOPMENT, GOBP_CARBOHYDRATE_DERIVATIVE_ME…	GOBP_IMMUNE_RESPONSE_REGULATING_SIGNALING_PATHWAY, GOBP_REGULATED_EXOCYTOSIS, GOBP_RESPONSE_TO_CADMIUM_ION, GOBP_RESPONSE_TO_METAL_ION, GOBP_SKELETAL_SYSTEM_DEVELOPMENT, GOMF_TRANSMEMBRANE_RECEPTOR_PROTEIN_KINASE_ACTIVITY, REACTOME_REGULATION_OF_KIT_SIGNALING	12	-0.00861720941234781	-0.214285714285714	0.00861720941234781	0.214285714285714	1.97043180932406	heart
593	ENSMUSG00000005672	5	75574916	75656722	Kit	KIT proto-oncogene receptor tyrosine kinase [Source:MGI Symbol;Acc:MGI:96677]	7.78184551038717	c_nonborder_mitosmooth_radial_relative_deviation_ser_saddle_mean_per_well	73604641	NA	NA	NA	NA	BIOCARTA_BAD_PATHWAY, BIOCARTA_MELANOCYTE_PATHWAY, GOBP_ACTIN_CYTOSKELETON_REORGANIZATION, GOBP_ACTIN_FILAMENT_BASED_PROCESS, GOBP_AMEBOIDAL_TYPE_CELL_MIGRATION, GOBP_ASSOCIATIVE_LEARNING, GOBP_B_CELL_ACTIVATION, GOBP_B_CELL_DIFFERENTIATION, GOBP_BEHAVIOR, GOBP_BILE_ACID_METABOLIC_PROCESS, GOBP_BIOLOGICAL_ADHESION, GOBP_BONE_CELL_DEVELOPMENT, GOBP_BONE_DEVELOPMENT, GOBP_CARBOHYDRATE_DERIVATIVE_ME…	GOBP_IMMUNE_RESPONSE_REGULATING_SIGNALING_PATHWAY, GOBP_REGULATED_EXOCYTOSIS, GOBP_RESPONSE_TO_CADMIUM_ION, GOBP_RESPONSE_TO_METAL_ION, GOBP_SKELETAL_SYSTEM_DEVELOPMENT, GOMF_TRANSMEMBRANE_RECEPTOR_PROTEIN_KINASE_ACTIVITY, REACTOME_REGULATION_OF_KIT_SIGNALING	12	-0.431623254313175	-0.19047619047619	0.431623254313175	0.19047619047619	9.34319195617582	islet
594	ENSMUSG00000005672	5	75574916	75656722	Kit	KIT proto-oncogene receptor tyrosine kinase [Source:MGI Symbol;Acc:MGI:96677]	7.78184551038717	c_nonborder_mitosmooth_radial_relative_deviation_ser_saddle_mean_per_well	73604641	NA	NA	NA	NA	BIOCARTA_BAD_PATHWAY, BIOCARTA_MELANOCYTE_PATHWAY, GOBP_ACTIN_CYTOSKELETON_REORGANIZATION, GOBP_ACTIN_FILAMENT_BASED_PROCESS, GOBP_AMEBOIDAL_TYPE_CELL_MIGRATION, GOBP_ASSOCIATIVE_LEARNING, GOBP_B_CELL_ACTIVATION, GOBP_B_CELL_DIFFERENTIATION, GOBP_BEHAVIOR, GOBP_BILE_ACID_METABOLIC_PROCESS, GOBP_BIOLOGICAL_ADHESION, GOBP_BONE_CELL_DEVELOPMENT, GOBP_BONE_DEVELOPMENT, GOBP_CARBOHYDRATE_DERIVATIVE_ME…	GOBP_IMMUNE_RESPONSE_REGULATING_SIGNALING_PATHWAY, GOBP_REGULATED_EXOCYTOSIS, GOBP_RESPONSE_TO_CADMIUM_ION, GOBP_RESPONSE_TO_METAL_ION, GOBP_SKELETAL_SYSTEM_DEVELOPMENT, GOMF_TRANSMEMBRANE_RECEPTOR_PROTEIN_KINASE_ACTIVITY, REACTOME_REGULATION_OF_KIT_SIGNALING	12	0.263545856202672	0.333333333333333	0.263545856202672	0.333333333333333	7.16064418624186	kidney
595	ENSMUSG00000005672	5	75574916	75656722	Kit	KIT proto-oncogene receptor tyrosine kinase [Source:MGI Symbol;Acc:MGI:96677]	7.78184551038717	c_nonborder_mitosmooth_radial_relative_deviation_ser_saddle_mean_per_well	73604641	NA	NA	NA	NA	BIOCARTA_BAD_PATHWAY, BIOCARTA_MELANOCYTE_PATHWAY, GOBP_ACTIN_CYTOSKELETON_REORGANIZATION, GOBP_ACTIN_FILAMENT_BASED_PROCESS, GOBP_AMEBOIDAL_TYPE_CELL_MIGRATION, GOBP_ASSOCIATIVE_LEARNING, GOBP_B_CELL_ACTIVATION, GOBP_B_CELL_DIFFERENTIATION, GOBP_BEHAVIOR, GOBP_BILE_ACID_METABOLIC_PROCESS, GOBP_BIOLOGICAL_ADHESION, GOBP_BONE_CELL_DEVELOPMENT, GOBP_BONE_DEVELOPMENT, GOBP_CARBOHYDRATE_DERIVATIVE_ME…	GOBP_IMMUNE_RESPONSE_REGULATING_SIGNALING_PATHWAY, GOBP_REGULATED_EXOCYTOSIS, GOBP_RESPONSE_TO_CADMIUM_ION, GOBP_RESPONSE_TO_METAL_ION, GOBP_SKELETAL_SYSTEM_DEVELOPMENT, GOMF_TRANSMEMBRANE_RECEPTOR_PROTEIN_KINASE_ACTIVITY, REACTOME_REGULATION_OF_KIT_SIGNALING	12	0.452836905323966	0.476190476190476	0.452836905323966	0.476190476190476	1.11034804697633	liver
596	ENSMUSG00000005672	5	75574916	75656722	Kit	KIT proto-oncogene receptor tyrosine kinase [Source:MGI Symbol;Acc:MGI:96677]	7.78184551038717	c_nonborder_mitosmooth_radial_relative_deviation_ser_saddle_mean_per_well	73604641	NA	NA	NA	NA	BIOCARTA_BAD_PATHWAY, BIOCARTA_MELANOCYTE_PATHWAY, GOBP_ACTIN_CYTOSKELETON_REORGANIZATION, GOBP_ACTIN_FILAMENT_BASED_PROCESS, GOBP_AMEBOIDAL_TYPE_CELL_MIGRATION, GOBP_ASSOCIATIVE_LEARNING, GOBP_B_CELL_ACTIVATION, GOBP_B_CELL_DIFFERENTIATION, GOBP_BEHAVIOR, GOBP_BILE_ACID_METABOLIC_PROCESS, GOBP_BIOLOGICAL_ADHESION, GOBP_BONE_CELL_DEVELOPMENT, GOBP_BONE_DEVELOPMENT, GOBP_CARBOHYDRATE_DERIVATIVE_ME…	GOBP_IMMUNE_RESPONSE_REGULATING_SIGNALING_PATHWAY, GOBP_REGULATED_EXOCYTOSIS, GOBP_RESPONSE_TO_CADMIUM_ION, GOBP_RESPONSE_TO_METAL_ION, GOBP_SKELETAL_SYSTEM_DEVELOPMENT, GOMF_TRANSMEMBRANE_RECEPTOR_PROTEIN_KINASE_ACTIVITY, REACTOME_REGULATION_OF_KIT_SIGNALING	12	-0.272405642709103	-0.285714285714286	0.272405642709103	0.285714285714286	2.56759121536968	mesc
597	ENSMUSG00000029153	5	73322199	73341028	Ociad2	OCIA domain containing 2 [Source:MGI Symbol;Acc:MGI:1916377]	7.78184551038717	c_nonborder_mitosmooth_radial_relative_deviation_ser_saddle_mean_per_well	73604641	NA	NA	NA	NA	GOBP_BIOLOGICAL_PROCESS_INVOLVED_IN_INTERSPECIES_INTERACTION_BETWEEN_ORGANISMS, GOBP_ENDOCYTOSIS, GOBP_HEMATOPOIETIC_STEM_CELL_HOMEOSTASIS, GOBP_HOMEOSTASIS_OF_NUMBER_OF_CELLS, GOBP_HOMEOSTATIC_PROCESS, GOBP_POSITIVE_REGULATION_OF_RECEPTOR_SIGNALING_PATHWAY_VIA_STAT, GOBP_POSITIVE_REGULATION_OF_SIGNALING, GOBP_RECEPTOR_SIGNALING_PATHWAY_VIA_STAT, GOBP_REGULATION_OF_RECEPTOR_SIGNALING_PATHWAY_VIA_…	GOBP_RESPONSE_TO_BACTERIUM	1	0.193927346834197	0.0714285714285714	0.193927346834197	0.0714285714285714	7.88211163455139	bone
598	ENSMUSG00000029153	5	73322199	73341028	Ociad2	OCIA domain containing 2 [Source:MGI Symbol;Acc:MGI:1916377]	7.78184551038717	c_nonborder_mitosmooth_radial_relative_deviation_ser_saddle_mean_per_well	73604641	NA	NA	NA	NA	GOBP_BIOLOGICAL_PROCESS_INVOLVED_IN_INTERSPECIES_INTERACTION_BETWEEN_ORGANISMS, GOBP_ENDOCYTOSIS, GOBP_HEMATOPOIETIC_STEM_CELL_HOMEOSTASIS, GOBP_HOMEOSTASIS_OF_NUMBER_OF_CELLS, GOBP_HOMEOSTATIC_PROCESS, GOBP_POSITIVE_REGULATION_OF_RECEPTOR_SIGNALING_PATHWAY_VIA_STAT, GOBP_POSITIVE_REGULATION_OF_SIGNALING, GOBP_RECEPTOR_SIGNALING_PATHWAY_VIA_STAT, GOBP_REGULATION_OF_RECEPTOR_SIGNALING_PATHWAY_VIA_…	GOBP_RESPONSE_TO_BACTERIUM	1	0.273118870141	0.238095238095238	0.273118870141	0.238095238095238	45.9768240426533	heart
599	ENSMUSG00000029153	5	73322199	73341028	Ociad2	OCIA domain containing 2 [Source:MGI Symbol;Acc:MGI:1916377]	7.78184551038717	c_nonborder_mitosmooth_radial_relative_deviation_ser_saddle_mean_per_well	73604641	NA	NA	NA	NA	GOBP_BIOLOGICAL_PROCESS_INVOLVED_IN_INTERSPECIES_INTERACTION_BETWEEN_ORGANISMS, GOBP_ENDOCYTOSIS, GOBP_HEMATOPOIETIC_STEM_CELL_HOMEOSTASIS, GOBP_HOMEOSTASIS_OF_NUMBER_OF_CELLS, GOBP_HOMEOSTATIC_PROCESS, GOBP_POSITIVE_REGULATION_OF_RECEPTOR_SIGNALING_PATHWAY_VIA_STAT, GOBP_POSITIVE_REGULATION_OF_SIGNALING, GOBP_RECEPTOR_SIGNALING_PATHWAY_VIA_STAT, GOBP_REGULATION_OF_RECEPTOR_SIGNALING_PATHWAY_VIA_…	GOBP_RESPONSE_TO_BACTERIUM	1	0.46106236739249	0.428571428571429	0.46106236739249	0.428571428571429	19.1242066421843	islet
600	ENSMUSG00000029153	5	73322199	73341028	Ociad2	OCIA domain containing 2 [Source:MGI Symbol;Acc:MGI:1916377]	7.78184551038717	c_nonborder_mitosmooth_radial_relative_deviation_ser_saddle_mean_per_well	73604641	NA	NA	NA	NA	GOBP_BIOLOGICAL_PROCESS_INVOLVED_IN_INTERSPECIES_INTERACTION_BETWEEN_ORGANISMS, GOBP_ENDOCYTOSIS, GOBP_HEMATOPOIETIC_STEM_CELL_HOMEOSTASIS, GOBP_HOMEOSTASIS_OF_NUMBER_OF_CELLS, GOBP_HOMEOSTATIC_PROCESS, GOBP_POSITIVE_REGULATION_OF_RECEPTOR_SIGNALING_PATHWAY_VIA_STAT, GOBP_POSITIVE_REGULATION_OF_SIGNALING, GOBP_RECEPTOR_SIGNALING_PATHWAY_VIA_STAT, GOBP_REGULATION_OF_RECEPTOR_SIGNALING_PATHWAY_VIA_…	GOBP_RESPONSE_TO_BACTERIUM	1	0.571220939471801	0.642857142857143	0.571220939471801	0.642857142857143	22.089156652808	kidney
601	ENSMUSG00000029153	5	73322199	73341028	Ociad2	OCIA domain containing 2 [Source:MGI Symbol;Acc:MGI:1916377]	7.78184551038717	c_nonborder_mitosmooth_radial_relative_deviation_ser_saddle_mean_per_well	73604641	NA	NA	NA	NA	GOBP_BIOLOGICAL_PROCESS_INVOLVED_IN_INTERSPECIES_INTERACTION_BETWEEN_ORGANISMS, GOBP_ENDOCYTOSIS, GOBP_HEMATOPOIETIC_STEM_CELL_HOMEOSTASIS, GOBP_HOMEOSTASIS_OF_NUMBER_OF_CELLS, GOBP_HOMEOSTATIC_PROCESS, GOBP_POSITIVE_REGULATION_OF_RECEPTOR_SIGNALING_PATHWAY_VIA_STAT, GOBP_POSITIVE_REGULATION_OF_SIGNALING, GOBP_RECEPTOR_SIGNALING_PATHWAY_VIA_STAT, GOBP_REGULATION_OF_RECEPTOR_SIGNALING_PATHWAY_VIA_…	GOBP_RESPONSE_TO_BACTERIUM	1	0.317660444073844	0.166666666666667	0.317660444073844	0.166666666666667	1.60473479685977	liver
602	ENSMUSG00000029153	5	73322199	73341028	Ociad2	OCIA domain containing 2 [Source:MGI Symbol;Acc:MGI:1916377]	7.78184551038717	c_nonborder_mitosmooth_radial_relative_deviation_ser_saddle_mean_per_well	73604641	NA	NA	NA	NA	GOBP_BIOLOGICAL_PROCESS_INVOLVED_IN_INTERSPECIES_INTERACTION_BETWEEN_ORGANISMS, GOBP_ENDOCYTOSIS, GOBP_HEMATOPOIETIC_STEM_CELL_HOMEOSTASIS, GOBP_HOMEOSTASIS_OF_NUMBER_OF_CELLS, GOBP_HOMEOSTATIC_PROCESS, GOBP_POSITIVE_REGULATION_OF_RECEPTOR_SIGNALING_PATHWAY_VIA_STAT, GOBP_POSITIVE_REGULATION_OF_SIGNALING, GOBP_RECEPTOR_SIGNALING_PATHWAY_VIA_STAT, GOBP_REGULATION_OF_RECEPTOR_SIGNALING_PATHWAY_VIA_…	GOBP_RESPONSE_TO_BACTERIUM	1	0.464272778708674	0.19047619047619	0.464272778708674	0.19047619047619	3.8765755164728	mesc
603	ENSMUSG00000107272	5	73380560	73391102	Gm34583	predicted gene, 34583 [Source:MGI Symbol;Acc:MGI:5593742]	7.78184551038717	c_nonborder_mitosmooth_radial_relative_deviation_ser_saddle_mean_per_well	73604641	NA	NA	NA	NA	NA	NA	NA	NA	NA	NA	NA	NA	NA
604	ENSMUSG00000106958	5	73396799	73397813	Gm35960	predicted gene, 35960 [Source:MGI Symbol;Acc:MGI:5595119]	7.78184551038717	c_nonborder_mitosmooth_radial_relative_deviation_ser_saddle_mean_per_well	73604641	NA	NA	NA	NA	NA	NA	NA	NA	NA	NA	NA	NA	NA
605	ENSMUSG00000029154	5	73406075	73453435	Cwh43	cell wall biogenesis 43 C-terminal homolog [Source:MGI Symbol;Acc:MGI:2444131]	7.78184551038717	c_nonborder_mitosmooth_radial_relative_deviation_ser_saddle_mean_per_well	73604641	NA	NA	NA	NA	GOBP_CARBOHYDRATE_DERIVATIVE_BIOSYNTHETIC_PROCESS, GOBP_CARBOHYDRATE_DERIVATIVE_METABOLIC_PROCESS, GOBP_CELLULAR_LIPID_METABOLIC_PROCESS, GOBP_CELLULAR_MACROMOLECULE_BIOSYNTHETIC_PROCESS, GOBP_GLYCEROLIPID_BIOSYNTHETIC_PROCESS, GOBP_GLYCEROLIPID_METABOLIC_PROCESS, GOBP_GLYCEROPHOSPHOLIPID_BIOSYNTHETIC_PROCESS, GOBP_GLYCEROPHOSPHOLIPID_METABOLIC_PROCESS, GOBP_GLYCOLIPID_BIOSYNTHETIC_PROCESS, GOBP_…	NA	2	0.498210536538998	0.547619047619048	0.498210536538998	0.547619047619048	1.84565111715966	bone
606	ENSMUSG00000029154	5	73406075	73453435	Cwh43	cell wall biogenesis 43 C-terminal homolog [Source:MGI Symbol;Acc:MGI:2444131]	7.78184551038717	c_nonborder_mitosmooth_radial_relative_deviation_ser_saddle_mean_per_well	73604641	NA	NA	NA	NA	GOBP_CARBOHYDRATE_DERIVATIVE_BIOSYNTHETIC_PROCESS, GOBP_CARBOHYDRATE_DERIVATIVE_METABOLIC_PROCESS, GOBP_CELLULAR_LIPID_METABOLIC_PROCESS, GOBP_CELLULAR_MACROMOLECULE_BIOSYNTHETIC_PROCESS, GOBP_GLYCEROLIPID_BIOSYNTHETIC_PROCESS, GOBP_GLYCEROLIPID_METABOLIC_PROCESS, GOBP_GLYCEROPHOSPHOLIPID_BIOSYNTHETIC_PROCESS, GOBP_GLYCEROPHOSPHOLIPID_METABOLIC_PROCESS, GOBP_GLYCOLIPID_BIOSYNTHETIC_PROCESS, GOBP_…	NA	2	-0.183163804549205	-0.261904761904762	0.183163804549205	0.261904761904762	51.4878719377107	kidney
607	ENSMUSG00000106675	5	73459329	73459722	Gm43798	predicted gene 43798 [Source:MGI Symbol;Acc:MGI:5663935]	7.78184551038717	c_nonborder_mitosmooth_radial_relative_deviation_ser_saddle_mean_per_well	73604641	NA	NA	NA	NA	NA	NA	NA	-0.581242960366869	-0.619047619047619	0.581242960366869	0.619047619047619	6.19510605549514	liver
608	ENSMUSG00000082039	5	73476447	73477353	Gm15653	predicted gene 15653 [Source:MGI Symbol;Acc:MGI:3783097]	7.78184551038717	c_nonborder_mitosmooth_radial_relative_deviation_ser_saddle_mean_per_well	73604641	NA	NA	NA	NA	NA	NA	NA	NA	NA	NA	NA	NA	NA
609	ENSMUSG00000107292	5	73308059	73308577	Gm42733	predicted gene 42733 [Source:MGI Symbol;Acc:MGI:5662870]	7.78184551038717	c_nonborder_mitosmooth_radial_relative_deviation_ser_saddle_mean_per_well	73604641	NA	NA	NA	NA	NA	NA	NA	NA	NA	NA	NA	NA	NA
610	ENSMUSG00000107331	5	73311364	73312560	Gm42732	predicted gene 42732 [Source:MGI Symbol;Acc:MGI:5662869]	7.78184551038717	c_nonborder_mitosmooth_radial_relative_deviation_ser_saddle_mean_per_well	73604641	NA	NA	NA	NA	NA	NA	NA	0.622793525969996	0.428571428571429	0.622793525969996	0.428571428571429	10.4255160887719	heart
611	ENSMUSG00000107331	5	73311364	73312560	Gm42732	predicted gene 42732 [Source:MGI Symbol;Acc:MGI:5662869]	7.78184551038717	c_nonborder_mitosmooth_radial_relative_deviation_ser_saddle_mean_per_well	73604641	NA	NA	NA	NA	NA	NA	NA	0.630759172395155	0.595238095238095	0.630759172395155	0.595238095238095	6.12025723951107	kidney
612	ENSMUSG00000107331	5	73311364	73312560	Gm42732	predicted gene 42732 [Source:MGI Symbol;Acc:MGI:5662869]	7.78184551038717	c_nonborder_mitosmooth_radial_relative_deviation_ser_saddle_mean_per_well	73604641	NA	NA	NA	NA	NA	NA	NA	0.191154148037462	0.0238095238095238	0.191154148037462	0.0238095238095238	1.04923586460393	liver
613	ENSMUSG00000107331	5	73311364	73312560	Gm42732	predicted gene 42732 [Source:MGI Symbol;Acc:MGI:5662869]	7.78184551038717	c_nonborder_mitosmooth_radial_relative_deviation_ser_saddle_mean_per_well	73604641	NA	NA	NA	NA	NA	NA	NA	0.299353958614526	0.19047619047619	0.299353958614526	0.19047619047619	2.49510077310139	mesc
614	ENSMUSG00000029152	5	73292784	73314069	Ociad1	OCIA domain containing 1 [Source:MGI Symbol;Acc:MGI:1915345]	7.78184551038717	c_nonborder_mitosmooth_radial_relative_deviation_ser_saddle_mean_per_well	73604641	NA	NA	NA	NA	GOBP_ENDOCYTOSIS, GOBP_HEMATOPOIETIC_STEM_CELL_HOMEOSTASIS, GOBP_HOMEOSTASIS_OF_NUMBER_OF_CELLS, GOBP_HOMEOSTATIC_PROCESS, GOBP_POSITIVE_REGULATION_OF_RECEPTOR_SIGNALING_PATHWAY_VIA_STAT, GOBP_POSITIVE_REGULATION_OF_SIGNALING, GOBP_RECEPTOR_SIGNALING_PATHWAY_VIA_STAT, GOBP_REGULATION_OF_CELL_DIFFERENTIATION, GOBP_REGULATION_OF_RECEPTOR_SIGNALING_PATHWAY_VIA_STAT, GOBP_REGULATION_OF_STEM_CELL_DIFF…	NA	1	-0.419245885414328	-0.238095238095238	0.419245885414328	0.238095238095238	5.28687130336029	bone
615	ENSMUSG00000029152	5	73292784	73314069	Ociad1	OCIA domain containing 1 [Source:MGI Symbol;Acc:MGI:1915345]	7.78184551038717	c_nonborder_mitosmooth_radial_relative_deviation_ser_saddle_mean_per_well	73604641	NA	NA	NA	NA	GOBP_ENDOCYTOSIS, GOBP_HEMATOPOIETIC_STEM_CELL_HOMEOSTASIS, GOBP_HOMEOSTASIS_OF_NUMBER_OF_CELLS, GOBP_HOMEOSTATIC_PROCESS, GOBP_POSITIVE_REGULATION_OF_RECEPTOR_SIGNALING_PATHWAY_VIA_STAT, GOBP_POSITIVE_REGULATION_OF_SIGNALING, GOBP_RECEPTOR_SIGNALING_PATHWAY_VIA_STAT, GOBP_REGULATION_OF_CELL_DIFFERENTIATION, GOBP_REGULATION_OF_RECEPTOR_SIGNALING_PATHWAY_VIA_STAT, GOBP_REGULATION_OF_STEM_CELL_DIFF…	NA	1	0.028986451331918	-0.0714285714285714	0.028986451331918	0.0714285714285714	26.1092843443147	heart
616	ENSMUSG00000029152	5	73292784	73314069	Ociad1	OCIA domain containing 1 [Source:MGI Symbol;Acc:MGI:1915345]	7.78184551038717	c_nonborder_mitosmooth_radial_relative_deviation_ser_saddle_mean_per_well	73604641	NA	NA	NA	NA	GOBP_ENDOCYTOSIS, GOBP_HEMATOPOIETIC_STEM_CELL_HOMEOSTASIS, GOBP_HOMEOSTASIS_OF_NUMBER_OF_CELLS, GOBP_HOMEOSTATIC_PROCESS, GOBP_POSITIVE_REGULATION_OF_RECEPTOR_SIGNALING_PATHWAY_VIA_STAT, GOBP_POSITIVE_REGULATION_OF_SIGNALING, GOBP_RECEPTOR_SIGNALING_PATHWAY_VIA_STAT, GOBP_REGULATION_OF_CELL_DIFFERENTIATION, GOBP_REGULATION_OF_RECEPTOR_SIGNALING_PATHWAY_VIA_STAT, GOBP_REGULATION_OF_STEM_CELL_DIFF…	NA	1	0.54288607145608	0.523809523809524	0.54288607145608	0.523809523809524	7.42982348037316	islet
617	ENSMUSG00000029152	5	73292784	73314069	Ociad1	OCIA domain containing 1 [Source:MGI Symbol;Acc:MGI:1915345]	7.78184551038717	c_nonborder_mitosmooth_radial_relative_deviation_ser_saddle_mean_per_well	73604641	NA	NA	NA	NA	GOBP_ENDOCYTOSIS, GOBP_HEMATOPOIETIC_STEM_CELL_HOMEOSTASIS, GOBP_HOMEOSTASIS_OF_NUMBER_OF_CELLS, GOBP_HOMEOSTATIC_PROCESS, GOBP_POSITIVE_REGULATION_OF_RECEPTOR_SIGNALING_PATHWAY_VIA_STAT, GOBP_POSITIVE_REGULATION_OF_SIGNALING, GOBP_RECEPTOR_SIGNALING_PATHWAY_VIA_STAT, GOBP_REGULATION_OF_CELL_DIFFERENTIATION, GOBP_REGULATION_OF_RECEPTOR_SIGNALING_PATHWAY_VIA_STAT, GOBP_REGULATION_OF_STEM_CELL_DIFF…	NA	1	0.0286671056096091	0.0714285714285714	0.0286671056096091	0.0714285714285714	5.89473822763951	kidney
618	ENSMUSG00000029152	5	73292784	73314069	Ociad1	OCIA domain containing 1 [Source:MGI Symbol;Acc:MGI:1915345]	7.78184551038717	c_nonborder_mitosmooth_radial_relative_deviation_ser_saddle_mean_per_well	73604641	NA	NA	NA	NA	GOBP_ENDOCYTOSIS, GOBP_HEMATOPOIETIC_STEM_CELL_HOMEOSTASIS, GOBP_HOMEOSTASIS_OF_NUMBER_OF_CELLS, GOBP_HOMEOSTATIC_PROCESS, GOBP_POSITIVE_REGULATION_OF_RECEPTOR_SIGNALING_PATHWAY_VIA_STAT, GOBP_POSITIVE_REGULATION_OF_SIGNALING, GOBP_RECEPTOR_SIGNALING_PATHWAY_VIA_STAT, GOBP_REGULATION_OF_CELL_DIFFERENTIATION, GOBP_REGULATION_OF_RECEPTOR_SIGNALING_PATHWAY_VIA_STAT, GOBP_REGULATION_OF_STEM_CELL_DIFF…	NA	1	-0.414159720863554	-0.476190476190476	0.414159720863554	0.476190476190476	1.36079942210989	liver
619	ENSMUSG00000029152	5	73292784	73314069	Ociad1	OCIA domain containing 1 [Source:MGI Symbol;Acc:MGI:1915345]	7.78184551038717	c_nonborder_mitosmooth_radial_relative_deviation_ser_saddle_mean_per_well	73604641	NA	NA	NA	NA	GOBP_ENDOCYTOSIS, GOBP_HEMATOPOIETIC_STEM_CELL_HOMEOSTASIS, GOBP_HOMEOSTASIS_OF_NUMBER_OF_CELLS, GOBP_HOMEOSTATIC_PROCESS, GOBP_POSITIVE_REGULATION_OF_RECEPTOR_SIGNALING_PATHWAY_VIA_STAT, GOBP_POSITIVE_REGULATION_OF_SIGNALING, GOBP_RECEPTOR_SIGNALING_PATHWAY_VIA_STAT, GOBP_REGULATION_OF_CELL_DIFFERENTIATION, GOBP_REGULATION_OF_RECEPTOR_SIGNALING_PATHWAY_VIA_STAT, GOBP_REGULATION_OF_STEM_CELL_DIFF…	NA	1	0.254904417201703	0.238095238095238	0.254904417201703	0.238095238095238	1.04989601043249	mesc
620	ENSMUSG00000107087	5	73263429	73268986	Gm34411	predicted gene, 34411 [Source:MGI Symbol;Acc:MGI:5593570]	7.78184551038717	c_nonborder_mitosmooth_radial_relative_deviation_ser_saddle_mean_per_well	73604641	NA	NA	NA	NA	NA	NA	NA	NA	NA	NA	NA	NA	NA
621	ENSMUSG00000106999	5	73272872	73273749	Gm42734	predicted gene 42734 [Source:MGI Symbol;Acc:MGI:5662871]	7.78184551038717	c_nonborder_mitosmooth_radial_relative_deviation_ser_saddle_mean_per_well	73604641	NA	NA	NA	NA	NA	NA	NA	0.075517679036007	0.261904761904762	0.075517679036007	0.261904761904762	23.1429913461751	heart
622	ENSMUSG00000100175	5	73268581	73284187	1700025M24Rik	RIKEN cDNA 1700025M24 gene [Source:MGI Symbol;Acc:MGI:1919526]	7.78184551038717	c_nonborder_mitosmooth_radial_relative_deviation_ser_saddle_mean_per_well	73604641	NA	NA	NA	NA	NA	NA	NA	NA	NA	NA	NA	NA	NA
623	ENSMUSG00000107165	5	74575947	74577276	Gm43747	predicted gene 43747 [Source:MGI Symbol;Acc:MGI:5663884]	7.78184551038717	c_nonborder_mitosmooth_radial_relative_deviation_ser_saddle_mean_per_well	73604641	NA	NA	NA	NA	NA	NA	NA	0.737620761416816	0.642857142857143	0.737620761416816	0.642857142857143	4.91932548969823	heart
624	ENSMUSG00000107165	5	74575947	74577276	Gm43747	predicted gene 43747 [Source:MGI Symbol;Acc:MGI:5663884]	7.78184551038717	c_nonborder_mitosmooth_radial_relative_deviation_ser_saddle_mean_per_well	73604641	NA	NA	NA	NA	NA	NA	NA	0.132582780825863	0.214285714285714	0.132582780825863	0.214285714285714	4.13450598973646	kidney
625	ENSMUSG00000085657	5	74702598	74728605	Gm15984	predicted gene 15984 [Source:MGI Symbol;Acc:MGI:3802050]	7.78184551038717	c_nonborder_mitosmooth_radial_relative_deviation_ser_saddle_mean_per_well	73604641	NA	NA	NA	NA	NA	NA	NA	0.00135364660519433	0.261904761904762	0.00135364660519433	0.261904761904762	3.23114460269799	bone
626	ENSMUSG00000085657	5	74702598	74728605	Gm15984	predicted gene 15984 [Source:MGI Symbol;Acc:MGI:3802050]	7.78184551038717	c_nonborder_mitosmooth_radial_relative_deviation_ser_saddle_mean_per_well	73604641	NA	NA	NA	NA	NA	NA	NA	0.432098110721517	0.357142857142857	0.432098110721517	0.357142857142857	21.9069738000979	heart
627	ENSMUSG00000085657	5	74702598	74728605	Gm15984	predicted gene 15984 [Source:MGI Symbol;Acc:MGI:3802050]	7.78184551038717	c_nonborder_mitosmooth_radial_relative_deviation_ser_saddle_mean_per_well	73604641	NA	NA	NA	NA	NA	NA	NA	0.192775549022217	0.238095238095238	0.192775549022217	0.238095238095238	4.33655698016417	kidney
628	ENSMUSG00000029227	5	74535449	74598800	Fip1l1	FIP1 like 1 (S. cerevisiae) [Source:MGI Symbol;Acc:MGI:1914149]	7.78184551038717	c_nonborder_mitosmooth_radial_relative_deviation_ser_saddle_mean_per_well	73604641	NA	NA	NA	NA	GOBP_MRNA_3_END_PROCESSING, GOBP_MRNA_CLEAVAGE, GOBP_MRNA_CLEAVAGE_INVOLVED_IN_MRNA_PROCESSING, GOBP_MRNA_METABOLIC_PROCESS, GOBP_MRNA_PROCESSING, GOBP_NUCLEIC_ACID_PHOSPHODIESTER_BOND_HYDROLYSIS, GOBP_RNA_3_END_PROCESSING, GOBP_RNA_PHOSPHODIESTER_BOND_HYDROLYSIS, GOBP_RNA_POLYADENYLATION, GOBP_RNA_PROCESSING, GOCC_MRNA_CLEAVAGE_AND_POLYADENYLATION_SPECIFICITY_FACTOR_COMPLEX, GOCC_MRNA_CLEAVAGE_F…	GOBP_MRNA_3_END_PROCESSING, GOBP_MRNA_PROCESSING, GOBP_RNA_POLYADENYLATION, REACTOME_MRNA_SPLICING	NA	0.0421074388704276	0.0714285714285714	0.0421074388704276	0.0714285714285714	1.77058103319456	bone
629	ENSMUSG00000029227	5	74535449	74598800	Fip1l1	FIP1 like 1 (S. cerevisiae) [Source:MGI Symbol;Acc:MGI:1914149]	7.78184551038717	c_nonborder_mitosmooth_radial_relative_deviation_ser_saddle_mean_per_well	73604641	NA	NA	NA	NA	GOBP_MRNA_3_END_PROCESSING, GOBP_MRNA_CLEAVAGE, GOBP_MRNA_CLEAVAGE_INVOLVED_IN_MRNA_PROCESSING, GOBP_MRNA_METABOLIC_PROCESS, GOBP_MRNA_PROCESSING, GOBP_NUCLEIC_ACID_PHOSPHODIESTER_BOND_HYDROLYSIS, GOBP_RNA_3_END_PROCESSING, GOBP_RNA_PHOSPHODIESTER_BOND_HYDROLYSIS, GOBP_RNA_POLYADENYLATION, GOBP_RNA_PROCESSING, GOCC_MRNA_CLEAVAGE_AND_POLYADENYLATION_SPECIFICITY_FACTOR_COMPLEX, GOCC_MRNA_CLEAVAGE_F…	GOBP_MRNA_3_END_PROCESSING, GOBP_MRNA_PROCESSING, GOBP_RNA_POLYADENYLATION, REACTOME_MRNA_SPLICING	NA	-0.555703176716708	-0.428571428571429	0.555703176716708	0.428571428571429	6.81301972121853	heart
630	ENSMUSG00000029227	5	74535449	74598800	Fip1l1	FIP1 like 1 (S. cerevisiae) [Source:MGI Symbol;Acc:MGI:1914149]	7.78184551038717	c_nonborder_mitosmooth_radial_relative_deviation_ser_saddle_mean_per_well	73604641	NA	NA	NA	NA	GOBP_MRNA_3_END_PROCESSING, GOBP_MRNA_CLEAVAGE, GOBP_MRNA_CLEAVAGE_INVOLVED_IN_MRNA_PROCESSING, GOBP_MRNA_METABOLIC_PROCESS, GOBP_MRNA_PROCESSING, GOBP_NUCLEIC_ACID_PHOSPHODIESTER_BOND_HYDROLYSIS, GOBP_RNA_3_END_PROCESSING, GOBP_RNA_PHOSPHODIESTER_BOND_HYDROLYSIS, GOBP_RNA_POLYADENYLATION, GOBP_RNA_PROCESSING, GOCC_MRNA_CLEAVAGE_AND_POLYADENYLATION_SPECIFICITY_FACTOR_COMPLEX, GOCC_MRNA_CLEAVAGE_F…	GOBP_MRNA_3_END_PROCESSING, GOBP_MRNA_PROCESSING, GOBP_RNA_POLYADENYLATION, REACTOME_MRNA_SPLICING	NA	-0.658437738271739	-0.30952380952381	0.658437738271739	0.30952380952381	4.69960646459186	islet
631	ENSMUSG00000029227	5	74535449	74598800	Fip1l1	FIP1 like 1 (S. cerevisiae) [Source:MGI Symbol;Acc:MGI:1914149]	7.78184551038717	c_nonborder_mitosmooth_radial_relative_deviation_ser_saddle_mean_per_well	73604641	NA	NA	NA	NA	GOBP_MRNA_3_END_PROCESSING, GOBP_MRNA_CLEAVAGE, GOBP_MRNA_CLEAVAGE_INVOLVED_IN_MRNA_PROCESSING, GOBP_MRNA_METABOLIC_PROCESS, GOBP_MRNA_PROCESSING, GOBP_NUCLEIC_ACID_PHOSPHODIESTER_BOND_HYDROLYSIS, GOBP_RNA_3_END_PROCESSING, GOBP_RNA_PHOSPHODIESTER_BOND_HYDROLYSIS, GOBP_RNA_POLYADENYLATION, GOBP_RNA_PROCESSING, GOCC_MRNA_CLEAVAGE_AND_POLYADENYLATION_SPECIFICITY_FACTOR_COMPLEX, GOCC_MRNA_CLEAVAGE_F…	GOBP_MRNA_3_END_PROCESSING, GOBP_MRNA_PROCESSING, GOBP_RNA_POLYADENYLATION, REACTOME_MRNA_SPLICING	NA	-0.166779313703825	0.0714285714285714	0.166779313703825	0.0714285714285714	3.43031781302289	kidney
632	ENSMUSG00000029227	5	74535449	74598800	Fip1l1	FIP1 like 1 (S. cerevisiae) [Source:MGI Symbol;Acc:MGI:1914149]	7.78184551038717	c_nonborder_mitosmooth_radial_relative_deviation_ser_saddle_mean_per_well	73604641	NA	NA	NA	NA	GOBP_MRNA_3_END_PROCESSING, GOBP_MRNA_CLEAVAGE, GOBP_MRNA_CLEAVAGE_INVOLVED_IN_MRNA_PROCESSING, GOBP_MRNA_METABOLIC_PROCESS, GOBP_MRNA_PROCESSING, GOBP_NUCLEIC_ACID_PHOSPHODIESTER_BOND_HYDROLYSIS, GOBP_RNA_3_END_PROCESSING, GOBP_RNA_PHOSPHODIESTER_BOND_HYDROLYSIS, GOBP_RNA_POLYADENYLATION, GOBP_RNA_PROCESSING, GOCC_MRNA_CLEAVAGE_AND_POLYADENYLATION_SPECIFICITY_FACTOR_COMPLEX, GOCC_MRNA_CLEAVAGE_F…	GOBP_MRNA_3_END_PROCESSING, GOBP_MRNA_PROCESSING, GOBP_RNA_POLYADENYLATION, REACTOME_MRNA_SPLICING	NA	-0.265745494774886	-0.142857142857143	0.265745494774886	0.142857142857143	0.582779378218867	liver
633	ENSMUSG00000029227	5	74535449	74598800	Fip1l1	FIP1 like 1 (S. cerevisiae) [Source:MGI Symbol;Acc:MGI:1914149]	7.78184551038717	c_nonborder_mitosmooth_radial_relative_deviation_ser_saddle_mean_per_well	73604641	NA	NA	NA	NA	GOBP_MRNA_3_END_PROCESSING, GOBP_MRNA_CLEAVAGE, GOBP_MRNA_CLEAVAGE_INVOLVED_IN_MRNA_PROCESSING, GOBP_MRNA_METABOLIC_PROCESS, GOBP_MRNA_PROCESSING, GOBP_NUCLEIC_ACID_PHOSPHODIESTER_BOND_HYDROLYSIS, GOBP_RNA_3_END_PROCESSING, GOBP_RNA_PHOSPHODIESTER_BOND_HYDROLYSIS, GOBP_RNA_POLYADENYLATION, GOBP_RNA_PROCESSING, GOCC_MRNA_CLEAVAGE_AND_POLYADENYLATION_SPECIFICITY_FACTOR_COMPLEX, GOCC_MRNA_CLEAVAGE_F…	GOBP_MRNA_3_END_PROCESSING, GOBP_MRNA_PROCESSING, GOBP_RNA_POLYADENYLATION, REACTOME_MRNA_SPLICING	NA	0.00828643255661984	-0.0714285714285714	0.00828643255661984	0.0714285714285714	4.41182926663667	mesc
634	ENSMUSG00000029228	5	74592447	74702912	Lnx1	ligand of numb-protein X 1 [Source:MGI Symbol;Acc:MGI:1278335]	7.78184551038717	c_nonborder_mitosmooth_radial_relative_deviation_ser_saddle_mean_per_well	73604641	NA	NA	NA	NA	GOBP_CELLULAR_PROTEIN_CATABOLIC_PROCESS, GOBP_MACROMOLECULE_CATABOLIC_PROCESS, GOBP_MODIFICATION_DEPENDENT_MACROMOLECULE_CATABOLIC_PROCESS, GOBP_ORGANONITROGEN_COMPOUND_CATABOLIC_PROCESS, GOBP_PROTEIN_CATABOLIC_PROCESS, GOBP_PROTEIN_MODIFICATION_BY_SMALL_PROTEIN_CONJUGATION, GOBP_PROTEIN_MODIFICATION_BY_SMALL_PROTEIN_CONJUGATION_OR_REMOVAL, GOBP_PROTEOLYSIS, GOMF_IDENTICAL_PROTEIN_BINDING, GOMF_P…	REACTOME_ANTIGEN_PROCESSING_UBIQUITINATION_PROTEASOME_DEGRADATION	3	-0.335820106884141	-0.166666666666667	0.335820106884141	0.166666666666667	3.37107826460007	bone
635	ENSMUSG00000029228	5	74592447	74702912	Lnx1	ligand of numb-protein X 1 [Source:MGI Symbol;Acc:MGI:1278335]	7.78184551038717	c_nonborder_mitosmooth_radial_relative_deviation_ser_saddle_mean_per_well	73604641	NA	NA	NA	NA	GOBP_CELLULAR_PROTEIN_CATABOLIC_PROCESS, GOBP_MACROMOLECULE_CATABOLIC_PROCESS, GOBP_MODIFICATION_DEPENDENT_MACROMOLECULE_CATABOLIC_PROCESS, GOBP_ORGANONITROGEN_COMPOUND_CATABOLIC_PROCESS, GOBP_PROTEIN_CATABOLIC_PROCESS, GOBP_PROTEIN_MODIFICATION_BY_SMALL_PROTEIN_CONJUGATION, GOBP_PROTEIN_MODIFICATION_BY_SMALL_PROTEIN_CONJUGATION_OR_REMOVAL, GOBP_PROTEOLYSIS, GOMF_IDENTICAL_PROTEIN_BINDING, GOMF_P…	REACTOME_ANTIGEN_PROCESSING_UBIQUITINATION_PROTEASOME_DEGRADATION	3	0.439668897835703	0.428571428571429	0.439668897835703	0.428571428571429	15.3855654059654	heart
636	ENSMUSG00000029228	5	74592447	74702912	Lnx1	ligand of numb-protein X 1 [Source:MGI Symbol;Acc:MGI:1278335]	7.78184551038717	c_nonborder_mitosmooth_radial_relative_deviation_ser_saddle_mean_per_well	73604641	NA	NA	NA	NA	GOBP_CELLULAR_PROTEIN_CATABOLIC_PROCESS, GOBP_MACROMOLECULE_CATABOLIC_PROCESS, GOBP_MODIFICATION_DEPENDENT_MACROMOLECULE_CATABOLIC_PROCESS, GOBP_ORGANONITROGEN_COMPOUND_CATABOLIC_PROCESS, GOBP_PROTEIN_CATABOLIC_PROCESS, GOBP_PROTEIN_MODIFICATION_BY_SMALL_PROTEIN_CONJUGATION, GOBP_PROTEIN_MODIFICATION_BY_SMALL_PROTEIN_CONJUGATION_OR_REMOVAL, GOBP_PROTEOLYSIS, GOMF_IDENTICAL_PROTEIN_BINDING, GOMF_P…	REACTOME_ANTIGEN_PROCESSING_UBIQUITINATION_PROTEASOME_DEGRADATION	3	-0.735625615510985	-0.619047619047619	0.735625615510985	0.619047619047619	6.39747456619167	islet
637	ENSMUSG00000029228	5	74592447	74702912	Lnx1	ligand of numb-protein X 1 [Source:MGI Symbol;Acc:MGI:1278335]	7.78184551038717	c_nonborder_mitosmooth_radial_relative_deviation_ser_saddle_mean_per_well	73604641	NA	NA	NA	NA	GOBP_CELLULAR_PROTEIN_CATABOLIC_PROCESS, GOBP_MACROMOLECULE_CATABOLIC_PROCESS, GOBP_MODIFICATION_DEPENDENT_MACROMOLECULE_CATABOLIC_PROCESS, GOBP_ORGANONITROGEN_COMPOUND_CATABOLIC_PROCESS, GOBP_PROTEIN_CATABOLIC_PROCESS, GOBP_PROTEIN_MODIFICATION_BY_SMALL_PROTEIN_CONJUGATION, GOBP_PROTEIN_MODIFICATION_BY_SMALL_PROTEIN_CONJUGATION_OR_REMOVAL, GOBP_PROTEOLYSIS, GOMF_IDENTICAL_PROTEIN_BINDING, GOMF_P…	REACTOME_ANTIGEN_PROCESSING_UBIQUITINATION_PROTEASOME_DEGRADATION	3	-0.131089727395545	-0.0476190476190476	0.131089727395545	0.0476190476190476	5.05180367231531	kidney
638	ENSMUSG00000029228	5	74592447	74702912	Lnx1	ligand of numb-protein X 1 [Source:MGI Symbol;Acc:MGI:1278335]	7.78184551038717	c_nonborder_mitosmooth_radial_relative_deviation_ser_saddle_mean_per_well	73604641	NA	NA	NA	NA	GOBP_CELLULAR_PROTEIN_CATABOLIC_PROCESS, GOBP_MACROMOLECULE_CATABOLIC_PROCESS, GOBP_MODIFICATION_DEPENDENT_MACROMOLECULE_CATABOLIC_PROCESS, GOBP_ORGANONITROGEN_COMPOUND_CATABOLIC_PROCESS, GOBP_PROTEIN_CATABOLIC_PROCESS, GOBP_PROTEIN_MODIFICATION_BY_SMALL_PROTEIN_CONJUGATION, GOBP_PROTEIN_MODIFICATION_BY_SMALL_PROTEIN_CONJUGATION_OR_REMOVAL, GOBP_PROTEOLYSIS, GOMF_IDENTICAL_PROTEIN_BINDING, GOMF_P…	REACTOME_ANTIGEN_PROCESSING_UBIQUITINATION_PROTEASOME_DEGRADATION	3	-0.356121944836246	-0.428571428571429	0.356121944836246	0.428571428571429	3.87252930367579	mesc
639	ENSMUSG00000105510	5	72554240	72555229	Gm43815	predicted gene 43815 [Source:MGI Symbol;Acc:MGI:5663952]	7.78184551038717	c_nonborder_mitosmooth_radial_relative_deviation_ser_saddle_mean_per_well	73604641	NA	NA	NA	NA	NA	NA	NA	-0.00127206495194732	0.0714285714285714	0.00127206495194732	0.0714285714285714	5.64072383350573	heart
640	ENSMUSG00000105510	5	72554240	72555229	Gm43815	predicted gene 43815 [Source:MGI Symbol;Acc:MGI:5663952]	7.78184551038717	c_nonborder_mitosmooth_radial_relative_deviation_ser_saddle_mean_per_well	73604641	NA	NA	NA	NA	NA	NA	NA	0.0402401134031867	0.166666666666667	0.0402401134031867	0.166666666666667	4.18327399580521	kidney
641	ENSMUSG00000072889	5	72513301	72559684	Nfxl1	nuclear transcription factor, X-box binding-like 1 [Source:MGI Symbol;Acc:MGI:1923646]	7.78184551038717	c_nonborder_mitosmooth_radial_relative_deviation_ser_saddle_mean_per_well	73604641	NA	NA	NA	NA	GOCC_CHROMATIN, GOCC_CHROMOSOME, GOMF_DNA_BINDING_TRANSCRIPTION_FACTOR_ACTIVITY, GOMF_SEQUENCE_SPECIFIC_DNA_BINDING, GOMF_TRANSCRIPTION_REGULATOR_ACTIVITY, GOMF_TRANSITION_METAL_ION_BINDING, GOMF_ZINC_ION_BINDING	NA	NA	0.0425853857718093	0.0714285714285714	0.0425853857718093	0.0714285714285714	5.07726277453178	bone
642	ENSMUSG00000072889	5	72513301	72559684	Nfxl1	nuclear transcription factor, X-box binding-like 1 [Source:MGI Symbol;Acc:MGI:1923646]	7.78184551038717	c_nonborder_mitosmooth_radial_relative_deviation_ser_saddle_mean_per_well	73604641	NA	NA	NA	NA	GOCC_CHROMATIN, GOCC_CHROMOSOME, GOMF_DNA_BINDING_TRANSCRIPTION_FACTOR_ACTIVITY, GOMF_SEQUENCE_SPECIFIC_DNA_BINDING, GOMF_TRANSCRIPTION_REGULATOR_ACTIVITY, GOMF_TRANSITION_METAL_ION_BINDING, GOMF_ZINC_ION_BINDING	NA	NA	-0.165117102583341	-0.261904761904762	0.165117102583341	0.261904761904762	2.06931051615628	heart
643	ENSMUSG00000072889	5	72513301	72559684	Nfxl1	nuclear transcription factor, X-box binding-like 1 [Source:MGI Symbol;Acc:MGI:1923646]	7.78184551038717	c_nonborder_mitosmooth_radial_relative_deviation_ser_saddle_mean_per_well	73604641	NA	NA	NA	NA	GOCC_CHROMATIN, GOCC_CHROMOSOME, GOMF_DNA_BINDING_TRANSCRIPTION_FACTOR_ACTIVITY, GOMF_SEQUENCE_SPECIFIC_DNA_BINDING, GOMF_TRANSCRIPTION_REGULATOR_ACTIVITY, GOMF_TRANSITION_METAL_ION_BINDING, GOMF_ZINC_ION_BINDING	NA	NA	0.180005290656817	0.0714285714285714	0.180005290656817	0.0714285714285714	12.3789716236485	islet
644	ENSMUSG00000072889	5	72513301	72559684	Nfxl1	nuclear transcription factor, X-box binding-like 1 [Source:MGI Symbol;Acc:MGI:1923646]	7.78184551038717	c_nonborder_mitosmooth_radial_relative_deviation_ser_saddle_mean_per_well	73604641	NA	NA	NA	NA	GOCC_CHROMATIN, GOCC_CHROMOSOME, GOMF_DNA_BINDING_TRANSCRIPTION_FACTOR_ACTIVITY, GOMF_SEQUENCE_SPECIFIC_DNA_BINDING, GOMF_TRANSCRIPTION_REGULATOR_ACTIVITY, GOMF_TRANSITION_METAL_ION_BINDING, GOMF_ZINC_ION_BINDING	NA	NA	-0.0540096394269847	0.0238095238095238	0.0540096394269847	0.0238095238095238	27.1517197677797	kidney
645	ENSMUSG00000072889	5	72513301	72559684	Nfxl1	nuclear transcription factor, X-box binding-like 1 [Source:MGI Symbol;Acc:MGI:1923646]	7.78184551038717	c_nonborder_mitosmooth_radial_relative_deviation_ser_saddle_mean_per_well	73604641	NA	NA	NA	NA	GOCC_CHROMATIN, GOCC_CHROMOSOME, GOMF_DNA_BINDING_TRANSCRIPTION_FACTOR_ACTIVITY, GOMF_SEQUENCE_SPECIFIC_DNA_BINDING, GOMF_TRANSCRIPTION_REGULATOR_ACTIVITY, GOMF_TRANSITION_METAL_ION_BINDING, GOMF_ZINC_ION_BINDING	NA	NA	0.787316501097139	0.785714285714286	0.787316501097139	0.785714285714286	2.26126873755014	liver
646	ENSMUSG00000072889	5	72513301	72559684	Nfxl1	nuclear transcription factor, X-box binding-like 1 [Source:MGI Symbol;Acc:MGI:1923646]	7.78184551038717	c_nonborder_mitosmooth_radial_relative_deviation_ser_saddle_mean_per_well	73604641	NA	NA	NA	NA	GOCC_CHROMATIN, GOCC_CHROMOSOME, GOMF_DNA_BINDING_TRANSCRIPTION_FACTOR_ACTIVITY, GOMF_SEQUENCE_SPECIFIC_DNA_BINDING, GOMF_TRANSCRIPTION_REGULATOR_ACTIVITY, GOMF_TRANSITION_METAL_ION_BINDING, GOMF_ZINC_ION_BINDING	NA	NA	-0.246429042026804	-0.142857142857143	0.246429042026804	0.142857142857143	4.66951937602495	mesc
647	ENSMUSG00000105865	5	72572174	72572432	Gm34144	predicted gene, 34144 [Source:MGI Symbol;Acc:MGI:5593303]	7.78184551038717	c_nonborder_mitosmooth_radial_relative_deviation_ser_saddle_mean_per_well	73604641	NA	NA	NA	NA	NA	NA	NA	NA	NA	NA	NA	NA	NA
648	ENSMUSG00000063935	5	72576806	72581254	Zar1	zygote arrest 1 [Source:MGI Symbol;Acc:MGI:2180337]	7.78184551038717	c_nonborder_mitosmooth_radial_relative_deviation_ser_saddle_mean_per_well	73604641	NA	NA	NA	NA	GOBP_AMIDE_BIOSYNTHETIC_PROCESS, GOBP_CELLULAR_AMIDE_METABOLIC_PROCESS, GOBP_CELLULAR_MACROMOLECULE_BIOSYNTHETIC_PROCESS, GOBP_NEGATIVE_REGULATION_OF_GENE_EXPRESSION, GOBP_ORGANONITROGEN_COMPOUND_BIOSYNTHETIC_PROCESS, GOBP_PEPTIDE_BIOSYNTHETIC_PROCESS, GOBP_PEPTIDE_METABOLIC_PROCESS, GOBP_POSTTRANSCRIPTIONAL_REGULATION_OF_GENE_EXPRESSION, GOMF_MRNA_BINDING, GOMF_RNA_BINDING, GOMF_RNA_BINDING_INVO…	GOMF_MRNA_BINDING	1	0.041271204293609	0.0714285714285714	0.041271204293609	0.0714285714285714	4.84813152093682	islet
649	ENSMUSG00000063935	5	72576806	72581254	Zar1	zygote arrest 1 [Source:MGI Symbol;Acc:MGI:2180337]	7.78184551038717	c_nonborder_mitosmooth_radial_relative_deviation_ser_saddle_mean_per_well	73604641	NA	NA	NA	NA	GOBP_AMIDE_BIOSYNTHETIC_PROCESS, GOBP_CELLULAR_AMIDE_METABOLIC_PROCESS, GOBP_CELLULAR_MACROMOLECULE_BIOSYNTHETIC_PROCESS, GOBP_NEGATIVE_REGULATION_OF_GENE_EXPRESSION, GOBP_ORGANONITROGEN_COMPOUND_BIOSYNTHETIC_PROCESS, GOBP_PEPTIDE_BIOSYNTHETIC_PROCESS, GOBP_PEPTIDE_METABOLIC_PROCESS, GOBP_POSTTRANSCRIPTIONAL_REGULATION_OF_GENE_EXPRESSION, GOMF_MRNA_BINDING, GOMF_RNA_BINDING, GOMF_RNA_BINDING_INVO…	GOMF_MRNA_BINDING	1	-0.104639640198927	-0.0476190476190476	0.104639640198927	0.0476190476190476	3.40976112666242	kidney
650	ENSMUSG00000060204	5	72581638	72587551	Slc10a4l	solute carrier family 10 (sodium/bile acid cotransporter family), member 4 like [Source:MGI Symbol;Acc:MGI:3645333]	7.78184551038717	c_nonborder_mitosmooth_radial_relative_deviation_ser_saddle_mean_per_well	73604641	NA	NA	NA	NA	NA	NA	2	0.20300344148001	0.238095238095238	0.20300344148001	0.238095238095238	64.0931280029809	islet
651	ENSMUSG00000060204	5	72581638	72587551	Slc10a4l	solute carrier family 10 (sodium/bile acid cotransporter family), member 4 like [Source:MGI Symbol;Acc:MGI:3645333]	7.78184551038717	c_nonborder_mitosmooth_radial_relative_deviation_ser_saddle_mean_per_well	73604641	NA	NA	NA	NA	NA	NA	2	0.588310681209264	0.357142857142857	0.588310681209264	0.357142857142857	3.09012714454713	kidney
652	ENSMUSG00000105124	5	72626858	72628028	Gm5297	predicted gene 5297 [Source:MGI Symbol;Acc:MGI:3646414]	7.78184551038717	c_nonborder_mitosmooth_radial_relative_deviation_ser_saddle_mean_per_well	73604641	NA	NA	NA	NA	NA	NA	NA	NA	NA	NA	NA	NA	NA
653	ENSMUSG00000067220	5	72603696	72644275	Cnga1	cyclic nucleotide gated channel alpha 1 [Source:MGI Symbol;Acc:MGI:88436]	7.78184551038717	c_nonborder_mitosmooth_radial_relative_deviation_ser_saddle_mean_per_well	73604641	NA	NA	NA	NA	GOBP_CATION_TRANSMEMBRANE_TRANSPORT, GOBP_CATION_TRANSPORT, GOBP_ION_TRANSMEMBRANE_TRANSPORT, GOBP_ION_TRANSPORT, GOBP_NERVOUS_SYSTEM_PROCESS, GOBP_SENSORY_PERCEPTION, GOBP_SENSORY_PERCEPTION_OF_LIGHT_STIMULUS, GOBP_TRANSMEMBRANE_TRANSPORT, GOCC_9PLUS0_NON_MOTILE_CILIUM, GOCC_CELL_PROJECTION_MEMBRANE, GOCC_CILIARY_MEMBRANE, GOCC_CILIUM, GOCC_INTRINSIC_COMPONENT_OF_PLASMA_MEMBRANE, GOCC_NEURON_PRO…	NA	1	0.330115911814179	0.333333333333333	0.330115911814179	0.333333333333333	22.2124439847763	bone
654	ENSMUSG00000067220	5	72603696	72644275	Cnga1	cyclic nucleotide gated channel alpha 1 [Source:MGI Symbol;Acc:MGI:88436]	7.78184551038717	c_nonborder_mitosmooth_radial_relative_deviation_ser_saddle_mean_per_well	73604641	NA	NA	NA	NA	GOBP_CATION_TRANSMEMBRANE_TRANSPORT, GOBP_CATION_TRANSPORT, GOBP_ION_TRANSMEMBRANE_TRANSPORT, GOBP_ION_TRANSPORT, GOBP_NERVOUS_SYSTEM_PROCESS, GOBP_SENSORY_PERCEPTION, GOBP_SENSORY_PERCEPTION_OF_LIGHT_STIMULUS, GOBP_TRANSMEMBRANE_TRANSPORT, GOCC_9PLUS0_NON_MOTILE_CILIUM, GOCC_CELL_PROJECTION_MEMBRANE, GOCC_CILIARY_MEMBRANE, GOCC_CILIUM, GOCC_INTRINSIC_COMPONENT_OF_PLASMA_MEMBRANE, GOCC_NEURON_PRO…	NA	1	-0.230545304193845	0.214285714285714	0.230545304193845	0.214285714285714	1.64846525958542	islet
655	ENSMUSG00000106136	5	72644410	72646552	4933408A14Rik	RIKEN cDNA 4933408A14 gene [Source:MGI Symbol;Acc:MGI:1921334]	7.78184551038717	c_nonborder_mitosmooth_radial_relative_deviation_ser_saddle_mean_per_well	73604641	NA	NA	NA	NA	NA	NA	NA	NA	NA	NA	NA	NA	NA
656	ENSMUSG00000067219	5	72647795	72671078	Nipal1	NIPA-like domain containing 1 [Source:MGI Symbol;Acc:MGI:1917951]	7.78184551038717	c_nonborder_mitosmooth_radial_relative_deviation_ser_saddle_mean_per_well	73604641	NA	NA	NA	NA	GOBP_CATION_TRANSMEMBRANE_TRANSPORT, GOBP_CATION_TRANSPORT, GOBP_INORGANIC_ION_TRANSMEMBRANE_TRANSPORT, GOBP_ION_TRANSMEMBRANE_TRANSPORT, GOBP_ION_TRANSPORT, GOBP_MAGNESIUM_ION_TRANSPORT, GOBP_METAL_ION_TRANSPORT, GOBP_TRANSMEMBRANE_TRANSPORT, GOMF_CATION_TRANSMEMBRANE_TRANSPORTER_ACTIVITY, GOMF_INORGANIC_MOLECULAR_ENTITY_TRANSMEMBRANE_TRANSPORTER_ACTIVITY, GOMF_ION_TRANSMEMBRANE_TRANSPORTER_ACTI…	NA	NA	-0.333440535089216	-0.523809523809524	0.333440535089216	0.523809523809524	7.33193881631608	bone
657	ENSMUSG00000067219	5	72647795	72671078	Nipal1	NIPA-like domain containing 1 [Source:MGI Symbol;Acc:MGI:1917951]	7.78184551038717	c_nonborder_mitosmooth_radial_relative_deviation_ser_saddle_mean_per_well	73604641	NA	NA	NA	NA	GOBP_CATION_TRANSMEMBRANE_TRANSPORT, GOBP_CATION_TRANSPORT, GOBP_INORGANIC_ION_TRANSMEMBRANE_TRANSPORT, GOBP_ION_TRANSMEMBRANE_TRANSPORT, GOBP_ION_TRANSPORT, GOBP_MAGNESIUM_ION_TRANSPORT, GOBP_METAL_ION_TRANSPORT, GOBP_TRANSMEMBRANE_TRANSPORT, GOMF_CATION_TRANSMEMBRANE_TRANSPORTER_ACTIVITY, GOMF_INORGANIC_MOLECULAR_ENTITY_TRANSMEMBRANE_TRANSPORTER_ACTIVITY, GOMF_ION_TRANSMEMBRANE_TRANSPORTER_ACTI…	NA	NA	-0.41309805941864	-0.523809523809524	0.41309805941864	0.523809523809524	2.62256517669794	heart
658	ENSMUSG00000067219	5	72647795	72671078	Nipal1	NIPA-like domain containing 1 [Source:MGI Symbol;Acc:MGI:1917951]	7.78184551038717	c_nonborder_mitosmooth_radial_relative_deviation_ser_saddle_mean_per_well	73604641	NA	NA	NA	NA	GOBP_CATION_TRANSMEMBRANE_TRANSPORT, GOBP_CATION_TRANSPORT, GOBP_INORGANIC_ION_TRANSMEMBRANE_TRANSPORT, GOBP_ION_TRANSMEMBRANE_TRANSPORT, GOBP_ION_TRANSPORT, GOBP_MAGNESIUM_ION_TRANSPORT, GOBP_METAL_ION_TRANSPORT, GOBP_TRANSMEMBRANE_TRANSPORT, GOMF_CATION_TRANSMEMBRANE_TRANSPORTER_ACTIVITY, GOMF_INORGANIC_MOLECULAR_ENTITY_TRANSMEMBRANE_TRANSPORTER_ACTIVITY, GOMF_ION_TRANSMEMBRANE_TRANSPORTER_ACTI…	NA	NA	-0.603437054373495	-0.357142857142857	0.603437054373495	0.357142857142857	35.7145244171905	islet
659	ENSMUSG00000067219	5	72647795	72671078	Nipal1	NIPA-like domain containing 1 [Source:MGI Symbol;Acc:MGI:1917951]	7.78184551038717	c_nonborder_mitosmooth_radial_relative_deviation_ser_saddle_mean_per_well	73604641	NA	NA	NA	NA	GOBP_CATION_TRANSMEMBRANE_TRANSPORT, GOBP_CATION_TRANSPORT, GOBP_INORGANIC_ION_TRANSMEMBRANE_TRANSPORT, GOBP_ION_TRANSMEMBRANE_TRANSPORT, GOBP_ION_TRANSPORT, GOBP_MAGNESIUM_ION_TRANSPORT, GOBP_METAL_ION_TRANSPORT, GOBP_TRANSMEMBRANE_TRANSPORT, GOMF_CATION_TRANSMEMBRANE_TRANSPORTER_ACTIVITY, GOMF_INORGANIC_MOLECULAR_ENTITY_TRANSMEMBRANE_TRANSPORTER_ACTIVITY, GOMF_ION_TRANSMEMBRANE_TRANSPORTER_ACTI…	NA	NA	0.295444790076351	0.19047619047619	0.295444790076351	0.19047619047619	2.23169068244581	kidney
660	ENSMUSG00000067219	5	72647795	72671078	Nipal1	NIPA-like domain containing 1 [Source:MGI Symbol;Acc:MGI:1917951]	7.78184551038717	c_nonborder_mitosmooth_radial_relative_deviation_ser_saddle_mean_per_well	73604641	NA	NA	NA	NA	GOBP_CATION_TRANSMEMBRANE_TRANSPORT, GOBP_CATION_TRANSPORT, GOBP_INORGANIC_ION_TRANSMEMBRANE_TRANSPORT, GOBP_ION_TRANSMEMBRANE_TRANSPORT, GOBP_ION_TRANSPORT, GOBP_MAGNESIUM_ION_TRANSPORT, GOBP_METAL_ION_TRANSPORT, GOBP_TRANSMEMBRANE_TRANSPORT, GOMF_CATION_TRANSMEMBRANE_TRANSPORTER_ACTIVITY, GOMF_INORGANIC_MOLECULAR_ENTITY_TRANSMEMBRANE_TRANSPORTER_ACTIVITY, GOMF_ION_TRANSMEMBRANE_TRANSPORTER_ACTI…	NA	NA	0.410763984626472	0.214285714285714	0.410763984626472	0.214285714285714	0.425289008344699	liver
661	ENSMUSG00000054892	5	72695978	72752777	Txk	TXK tyrosine kinase [Source:MGI Symbol;Acc:MGI:102960]	7.78184551038717	c_nonborder_mitosmooth_radial_relative_deviation_ser_saddle_mean_per_well	73604641	NA	NA	NA	NA	GOBP_ACTIVATION_OF_IMMUNE_RESPONSE, GOBP_ACTIVATION_OF_PHOSPHOLIPASE_C_ACTIVITY, GOBP_ADAPTIVE_IMMUNE_RESPONSE, GOBP_ANTIGEN_RECEPTOR_MEDIATED_SIGNALING_PATHWAY, GOBP_BIOLOGICAL_PROCESS_INVOLVED_IN_INTERSPECIES_INTERACTION_BETWEEN_ORGANISMS, GOBP_CELL_ACTIVATION, GOBP_CELLULAR_RESPONSE_TO_INTERFERON_GAMMA, GOBP_CYTOKINE_MEDIATED_SIGNALING_PATHWAY, GOBP_CYTOKINE_PRODUCTION, GOBP_DEFENSE_RESPONSE, …	GOBP_ADAPTIVE_IMMUNE_RESPONSE, GOBP_IMMUNE_RESPONSE_REGULATING_SIGNALING_PATHWAY, GOBP_POSITIVE_REGULATION_OF_IMMUNE_RESPONSE, REACTOME_FC_EPSILON_RECEPTOR_FCERI_SIGNALING	4	0.485584699922414	0.357142857142857	0.485584699922414	0.357142857142857	2.88203822774172	bone
662	ENSMUSG00000054892	5	72695978	72752777	Txk	TXK tyrosine kinase [Source:MGI Symbol;Acc:MGI:102960]	7.78184551038717	c_nonborder_mitosmooth_radial_relative_deviation_ser_saddle_mean_per_well	73604641	NA	NA	NA	NA	GOBP_ACTIVATION_OF_IMMUNE_RESPONSE, GOBP_ACTIVATION_OF_PHOSPHOLIPASE_C_ACTIVITY, GOBP_ADAPTIVE_IMMUNE_RESPONSE, GOBP_ANTIGEN_RECEPTOR_MEDIATED_SIGNALING_PATHWAY, GOBP_BIOLOGICAL_PROCESS_INVOLVED_IN_INTERSPECIES_INTERACTION_BETWEEN_ORGANISMS, GOBP_CELL_ACTIVATION, GOBP_CELLULAR_RESPONSE_TO_INTERFERON_GAMMA, GOBP_CYTOKINE_MEDIATED_SIGNALING_PATHWAY, GOBP_CYTOKINE_PRODUCTION, GOBP_DEFENSE_RESPONSE, …	GOBP_ADAPTIVE_IMMUNE_RESPONSE, GOBP_IMMUNE_RESPONSE_REGULATING_SIGNALING_PATHWAY, GOBP_POSITIVE_REGULATION_OF_IMMUNE_RESPONSE, REACTOME_FC_EPSILON_RECEPTOR_FCERI_SIGNALING	4	0.632986150789194	0.452380952380952	0.632986150789194	0.452380952380952	3.28245173366921	heart
663	ENSMUSG00000054892	5	72695978	72752777	Txk	TXK tyrosine kinase [Source:MGI Symbol;Acc:MGI:102960]	7.78184551038717	c_nonborder_mitosmooth_radial_relative_deviation_ser_saddle_mean_per_well	73604641	NA	NA	NA	NA	GOBP_ACTIVATION_OF_IMMUNE_RESPONSE, GOBP_ACTIVATION_OF_PHOSPHOLIPASE_C_ACTIVITY, GOBP_ADAPTIVE_IMMUNE_RESPONSE, GOBP_ANTIGEN_RECEPTOR_MEDIATED_SIGNALING_PATHWAY, GOBP_BIOLOGICAL_PROCESS_INVOLVED_IN_INTERSPECIES_INTERACTION_BETWEEN_ORGANISMS, GOBP_CELL_ACTIVATION, GOBP_CELLULAR_RESPONSE_TO_INTERFERON_GAMMA, GOBP_CYTOKINE_MEDIATED_SIGNALING_PATHWAY, GOBP_CYTOKINE_PRODUCTION, GOBP_DEFENSE_RESPONSE, …	GOBP_ADAPTIVE_IMMUNE_RESPONSE, GOBP_IMMUNE_RESPONSE_REGULATING_SIGNALING_PATHWAY, GOBP_POSITIVE_REGULATION_OF_IMMUNE_RESPONSE, REACTOME_FC_EPSILON_RECEPTOR_FCERI_SIGNALING	4	-0.561905472801382	-0.476190476190476	0.561905472801382	0.476190476190476	5.07627176934467	islet
664	ENSMUSG00000054892	5	72695978	72752777	Txk	TXK tyrosine kinase [Source:MGI Symbol;Acc:MGI:102960]	7.78184551038717	c_nonborder_mitosmooth_radial_relative_deviation_ser_saddle_mean_per_well	73604641	NA	NA	NA	NA	GOBP_ACTIVATION_OF_IMMUNE_RESPONSE, GOBP_ACTIVATION_OF_PHOSPHOLIPASE_C_ACTIVITY, GOBP_ADAPTIVE_IMMUNE_RESPONSE, GOBP_ANTIGEN_RECEPTOR_MEDIATED_SIGNALING_PATHWAY, GOBP_BIOLOGICAL_PROCESS_INVOLVED_IN_INTERSPECIES_INTERACTION_BETWEEN_ORGANISMS, GOBP_CELL_ACTIVATION, GOBP_CELLULAR_RESPONSE_TO_INTERFERON_GAMMA, GOBP_CYTOKINE_MEDIATED_SIGNALING_PATHWAY, GOBP_CYTOKINE_PRODUCTION, GOBP_DEFENSE_RESPONSE, …	GOBP_ADAPTIVE_IMMUNE_RESPONSE, GOBP_IMMUNE_RESPONSE_REGULATING_SIGNALING_PATHWAY, GOBP_POSITIVE_REGULATION_OF_IMMUNE_RESPONSE, REACTOME_FC_EPSILON_RECEPTOR_FCERI_SIGNALING	4	-0.101935810931596	-0.214285714285714	0.101935810931596	0.214285714285714	12.8773154207169	kidney
665	ENSMUSG00000105089	5	72726062	72726371	Gm43717	predicted gene 43717 [Source:MGI Symbol;Acc:MGI:5663854]	7.78184551038717	c_nonborder_mitosmooth_radial_relative_deviation_ser_saddle_mean_per_well	73604641	NA	NA	NA	NA	NA	NA	NA	NA	NA	NA	NA	NA	NA
666	ENSMUSG00000029217	5	72755716	72868483	Tec	tec protein tyrosine kinase [Source:MGI Symbol;Acc:MGI:98662]	7.78184551038717	c_nonborder_mitosmooth_radial_relative_deviation_ser_saddle_mean_per_well	73604641	NA	NA	NA	NA	GOBP_ACTIVATION_OF_IMMUNE_RESPONSE, GOBP_ADAPTIVE_IMMUNE_RESPONSE, GOBP_ANTIGEN_RECEPTOR_MEDIATED_SIGNALING_PATHWAY, GOBP_B_CELL_RECEPTOR_SIGNALING_PATHWAY, GOBP_CELL_ACTIVATION, GOBP_DEVELOPMENTAL_GROWTH, GOBP_GROWTH, GOBP_HEMOSTASIS, GOBP_IMMUNE_RESPONSE, GOBP_IMMUNE_RESPONSE_REGULATING_CELL_SURFACE_RECEPTOR_SIGNALING_PATHWAY, GOBP_IMMUNE_RESPONSE_REGULATING_SIGNALING_PATHWAY, GOBP_INTEGRIN_MED…	GOBP_ADAPTIVE_IMMUNE_RESPONSE, GOBP_IMMUNE_RESPONSE_REGULATING_SIGNALING_PATHWAY, GOBP_POSITIVE_REGULATION_OF_IMMUNE_RESPONSE, GOMF_PHOSPHOLIPID_BINDING, REACTOME_FC_EPSILON_RECEPTOR_FCERI_SIGNALING, REACTOME_SIGNALING_BY_INTERLEUKINS	NA	-0.0561669106923733	-0.0476190476190476	0.0561669106923733	0.0476190476190476	6.13484331647682	bone
667	ENSMUSG00000029217	5	72755716	72868483	Tec	tec protein tyrosine kinase [Source:MGI Symbol;Acc:MGI:98662]	7.78184551038717	c_nonborder_mitosmooth_radial_relative_deviation_ser_saddle_mean_per_well	73604641	NA	NA	NA	NA	GOBP_ACTIVATION_OF_IMMUNE_RESPONSE, GOBP_ADAPTIVE_IMMUNE_RESPONSE, GOBP_ANTIGEN_RECEPTOR_MEDIATED_SIGNALING_PATHWAY, GOBP_B_CELL_RECEPTOR_SIGNALING_PATHWAY, GOBP_CELL_ACTIVATION, GOBP_DEVELOPMENTAL_GROWTH, GOBP_GROWTH, GOBP_HEMOSTASIS, GOBP_IMMUNE_RESPONSE, GOBP_IMMUNE_RESPONSE_REGULATING_CELL_SURFACE_RECEPTOR_SIGNALING_PATHWAY, GOBP_IMMUNE_RESPONSE_REGULATING_SIGNALING_PATHWAY, GOBP_INTEGRIN_MED…	GOBP_ADAPTIVE_IMMUNE_RESPONSE, GOBP_IMMUNE_RESPONSE_REGULATING_SIGNALING_PATHWAY, GOBP_POSITIVE_REGULATION_OF_IMMUNE_RESPONSE, GOMF_PHOSPHOLIPID_BINDING, REACTOME_FC_EPSILON_RECEPTOR_FCERI_SIGNALING, REACTOME_SIGNALING_BY_INTERLEUKINS	NA	0.256515245403245	0.142857142857143	0.256515245403245	0.142857142857143	10.6204651785637	heart
668	ENSMUSG00000029217	5	72755716	72868483	Tec	tec protein tyrosine kinase [Source:MGI Symbol;Acc:MGI:98662]	7.78184551038717	c_nonborder_mitosmooth_radial_relative_deviation_ser_saddle_mean_per_well	73604641	NA	NA	NA	NA	GOBP_ACTIVATION_OF_IMMUNE_RESPONSE, GOBP_ADAPTIVE_IMMUNE_RESPONSE, GOBP_ANTIGEN_RECEPTOR_MEDIATED_SIGNALING_PATHWAY, GOBP_B_CELL_RECEPTOR_SIGNALING_PATHWAY, GOBP_CELL_ACTIVATION, GOBP_DEVELOPMENTAL_GROWTH, GOBP_GROWTH, GOBP_HEMOSTASIS, GOBP_IMMUNE_RESPONSE, GOBP_IMMUNE_RESPONSE_REGULATING_CELL_SURFACE_RECEPTOR_SIGNALING_PATHWAY, GOBP_IMMUNE_RESPONSE_REGULATING_SIGNALING_PATHWAY, GOBP_INTEGRIN_MED…	GOBP_ADAPTIVE_IMMUNE_RESPONSE, GOBP_IMMUNE_RESPONSE_REGULATING_SIGNALING_PATHWAY, GOBP_POSITIVE_REGULATION_OF_IMMUNE_RESPONSE, GOMF_PHOSPHOLIPID_BINDING, REACTOME_FC_EPSILON_RECEPTOR_FCERI_SIGNALING, REACTOME_SIGNALING_BY_INTERLEUKINS	NA	0.0483896651910463	-0.142857142857143	0.0483896651910463	0.142857142857143	7.89410835125741	islet
669	ENSMUSG00000029217	5	72755716	72868483	Tec	tec protein tyrosine kinase [Source:MGI Symbol;Acc:MGI:98662]	7.78184551038717	c_nonborder_mitosmooth_radial_relative_deviation_ser_saddle_mean_per_well	73604641	NA	NA	NA	NA	GOBP_ACTIVATION_OF_IMMUNE_RESPONSE, GOBP_ADAPTIVE_IMMUNE_RESPONSE, GOBP_ANTIGEN_RECEPTOR_MEDIATED_SIGNALING_PATHWAY, GOBP_B_CELL_RECEPTOR_SIGNALING_PATHWAY, GOBP_CELL_ACTIVATION, GOBP_DEVELOPMENTAL_GROWTH, GOBP_GROWTH, GOBP_HEMOSTASIS, GOBP_IMMUNE_RESPONSE, GOBP_IMMUNE_RESPONSE_REGULATING_CELL_SURFACE_RECEPTOR_SIGNALING_PATHWAY, GOBP_IMMUNE_RESPONSE_REGULATING_SIGNALING_PATHWAY, GOBP_INTEGRIN_MED…	GOBP_ADAPTIVE_IMMUNE_RESPONSE, GOBP_IMMUNE_RESPONSE_REGULATING_SIGNALING_PATHWAY, GOBP_POSITIVE_REGULATION_OF_IMMUNE_RESPONSE, GOMF_PHOSPHOLIPID_BINDING, REACTOME_FC_EPSILON_RECEPTOR_FCERI_SIGNALING, REACTOME_SIGNALING_BY_INTERLEUKINS	NA	-0.0785394333966692	-0.0952380952380952	0.0785394333966692	0.0952380952380952	40.3445436010814	kidney
670	ENSMUSG00000029217	5	72755716	72868483	Tec	tec protein tyrosine kinase [Source:MGI Symbol;Acc:MGI:98662]	7.78184551038717	c_nonborder_mitosmooth_radial_relative_deviation_ser_saddle_mean_per_well	73604641	NA	NA	NA	NA	GOBP_ACTIVATION_OF_IMMUNE_RESPONSE, GOBP_ADAPTIVE_IMMUNE_RESPONSE, GOBP_ANTIGEN_RECEPTOR_MEDIATED_SIGNALING_PATHWAY, GOBP_B_CELL_RECEPTOR_SIGNALING_PATHWAY, GOBP_CELL_ACTIVATION, GOBP_DEVELOPMENTAL_GROWTH, GOBP_GROWTH, GOBP_HEMOSTASIS, GOBP_IMMUNE_RESPONSE, GOBP_IMMUNE_RESPONSE_REGULATING_CELL_SURFACE_RECEPTOR_SIGNALING_PATHWAY, GOBP_IMMUNE_RESPONSE_REGULATING_SIGNALING_PATHWAY, GOBP_INTEGRIN_MED…	GOBP_ADAPTIVE_IMMUNE_RESPONSE, GOBP_IMMUNE_RESPONSE_REGULATING_SIGNALING_PATHWAY, GOBP_POSITIVE_REGULATION_OF_IMMUNE_RESPONSE, GOMF_PHOSPHOLIPID_BINDING, REACTOME_FC_EPSILON_RECEPTOR_FCERI_SIGNALING, REACTOME_SIGNALING_BY_INTERLEUKINS	NA	0.588811955924096	0.595238095238095	0.588811955924096	0.595238095238095	3.98377615079381	liver
671	ENSMUSG00000029217	5	72755716	72868483	Tec	tec protein tyrosine kinase [Source:MGI Symbol;Acc:MGI:98662]	7.78184551038717	c_nonborder_mitosmooth_radial_relative_deviation_ser_saddle_mean_per_well	73604641	NA	NA	NA	NA	GOBP_ACTIVATION_OF_IMMUNE_RESPONSE, GOBP_ADAPTIVE_IMMUNE_RESPONSE, GOBP_ANTIGEN_RECEPTOR_MEDIATED_SIGNALING_PATHWAY, GOBP_B_CELL_RECEPTOR_SIGNALING_PATHWAY, GOBP_CELL_ACTIVATION, GOBP_DEVELOPMENTAL_GROWTH, GOBP_GROWTH, GOBP_HEMOSTASIS, GOBP_IMMUNE_RESPONSE, GOBP_IMMUNE_RESPONSE_REGULATING_CELL_SURFACE_RECEPTOR_SIGNALING_PATHWAY, GOBP_IMMUNE_RESPONSE_REGULATING_SIGNALING_PATHWAY, GOBP_INTEGRIN_MED…	GOBP_ADAPTIVE_IMMUNE_RESPONSE, GOBP_IMMUNE_RESPONSE_REGULATING_SIGNALING_PATHWAY, GOBP_POSITIVE_REGULATION_OF_IMMUNE_RESPONSE, GOMF_PHOSPHOLIPID_BINDING, REACTOME_FC_EPSILON_RECEPTOR_FCERI_SIGNALING, REACTOME_SIGNALING_BY_INTERLEUKINS	NA	0.0285257671455929	0.19047619047619	0.0285257671455929	0.19047619047619	7.39380784902219	mesc
672	ENSMUSG00000106739	5	72809968	72812074	Gm43499	predicted gene 43499 [Source:MGI Symbol;Acc:MGI:5663636]	7.78184551038717	c_nonborder_mitosmooth_radial_relative_deviation_ser_saddle_mean_per_well	73604641	NA	NA	NA	NA	NA	NA	NA	NA	NA	NA	NA	NA	NA
673	ENSMUSG00000036087	5	72914304	72978829	Slain2	SLAIN motif family, member 2 [Source:MGI Symbol;Acc:MGI:1923241]	7.78184551038717	c_nonborder_mitosmooth_radial_relative_deviation_ser_saddle_mean_per_well	73604641	NA	NA	NA	NA	GOBP_CYTOPLASMIC_MICROTUBULE_ORGANIZATION, GOBP_CYTOSKELETON_ORGANIZATION, GOBP_MICROTUBULE_BASED_PROCESS, GOBP_MICROTUBULE_CYTOSKELETON_ORGANIZATION, GOBP_MICROTUBULE_NUCLEATION, GOBP_MICROTUBULE_POLYMERIZATION, GOBP_MICROTUBULE_POLYMERIZATION_OR_DEPOLYMERIZATION, GOBP_POSITIVE_REGULATION_OF_CELLULAR_COMPONENT_BIOGENESIS, GOBP_POSITIVE_REGULATION_OF_CELLULAR_COMPONENT_ORGANIZATION, GOBP_POSITIVE…	GOBP_POSITIVE_REGULATION_OF_MICROTUBULE_POLYMERIZATION_OR_DEPOLYMERIZATION	NA	-0.104362029679108	-0.142857142857143	0.104362029679108	0.142857142857143	6.76163320073087	bone
674	ENSMUSG00000036087	5	72914304	72978829	Slain2	SLAIN motif family, member 2 [Source:MGI Symbol;Acc:MGI:1923241]	7.78184551038717	c_nonborder_mitosmooth_radial_relative_deviation_ser_saddle_mean_per_well	73604641	NA	NA	NA	NA	GOBP_CYTOPLASMIC_MICROTUBULE_ORGANIZATION, GOBP_CYTOSKELETON_ORGANIZATION, GOBP_MICROTUBULE_BASED_PROCESS, GOBP_MICROTUBULE_CYTOSKELETON_ORGANIZATION, GOBP_MICROTUBULE_NUCLEATION, GOBP_MICROTUBULE_POLYMERIZATION, GOBP_MICROTUBULE_POLYMERIZATION_OR_DEPOLYMERIZATION, GOBP_POSITIVE_REGULATION_OF_CELLULAR_COMPONENT_BIOGENESIS, GOBP_POSITIVE_REGULATION_OF_CELLULAR_COMPONENT_ORGANIZATION, GOBP_POSITIVE…	GOBP_POSITIVE_REGULATION_OF_MICROTUBULE_POLYMERIZATION_OR_DEPOLYMERIZATION	NA	0.338794914594977	0.238095238095238	0.338794914594977	0.238095238095238	7.99339465496507	heart
675	ENSMUSG00000036087	5	72914304	72978829	Slain2	SLAIN motif family, member 2 [Source:MGI Symbol;Acc:MGI:1923241]	7.78184551038717	c_nonborder_mitosmooth_radial_relative_deviation_ser_saddle_mean_per_well	73604641	NA	NA	NA	NA	GOBP_CYTOPLASMIC_MICROTUBULE_ORGANIZATION, GOBP_CYTOSKELETON_ORGANIZATION, GOBP_MICROTUBULE_BASED_PROCESS, GOBP_MICROTUBULE_CYTOSKELETON_ORGANIZATION, GOBP_MICROTUBULE_NUCLEATION, GOBP_MICROTUBULE_POLYMERIZATION, GOBP_MICROTUBULE_POLYMERIZATION_OR_DEPOLYMERIZATION, GOBP_POSITIVE_REGULATION_OF_CELLULAR_COMPONENT_BIOGENESIS, GOBP_POSITIVE_REGULATION_OF_CELLULAR_COMPONENT_ORGANIZATION, GOBP_POSITIVE…	GOBP_POSITIVE_REGULATION_OF_MICROTUBULE_POLYMERIZATION_OR_DEPOLYMERIZATION	NA	0.122381111323975	0.214285714285714	0.122381111323975	0.214285714285714	11.2574707422357	islet
676	ENSMUSG00000036087	5	72914304	72978829	Slain2	SLAIN motif family, member 2 [Source:MGI Symbol;Acc:MGI:1923241]	7.78184551038717	c_nonborder_mitosmooth_radial_relative_deviation_ser_saddle_mean_per_well	73604641	NA	NA	NA	NA	GOBP_CYTOPLASMIC_MICROTUBULE_ORGANIZATION, GOBP_CYTOSKELETON_ORGANIZATION, GOBP_MICROTUBULE_BASED_PROCESS, GOBP_MICROTUBULE_CYTOSKELETON_ORGANIZATION, GOBP_MICROTUBULE_NUCLEATION, GOBP_MICROTUBULE_POLYMERIZATION, GOBP_MICROTUBULE_POLYMERIZATION_OR_DEPOLYMERIZATION, GOBP_POSITIVE_REGULATION_OF_CELLULAR_COMPONENT_BIOGENESIS, GOBP_POSITIVE_REGULATION_OF_CELLULAR_COMPONENT_ORGANIZATION, GOBP_POSITIVE…	GOBP_POSITIVE_REGULATION_OF_MICROTUBULE_POLYMERIZATION_OR_DEPOLYMERIZATION	NA	-0.106532037100034	-0.142857142857143	0.106532037100034	0.142857142857143	9.05031974975771	kidney
677	ENSMUSG00000036087	5	72914304	72978829	Slain2	SLAIN motif family, member 2 [Source:MGI Symbol;Acc:MGI:1923241]	7.78184551038717	c_nonborder_mitosmooth_radial_relative_deviation_ser_saddle_mean_per_well	73604641	NA	NA	NA	NA	GOBP_CYTOPLASMIC_MICROTUBULE_ORGANIZATION, GOBP_CYTOSKELETON_ORGANIZATION, GOBP_MICROTUBULE_BASED_PROCESS, GOBP_MICROTUBULE_CYTOSKELETON_ORGANIZATION, GOBP_MICROTUBULE_NUCLEATION, GOBP_MICROTUBULE_POLYMERIZATION, GOBP_MICROTUBULE_POLYMERIZATION_OR_DEPOLYMERIZATION, GOBP_POSITIVE_REGULATION_OF_CELLULAR_COMPONENT_BIOGENESIS, GOBP_POSITIVE_REGULATION_OF_CELLULAR_COMPONENT_ORGANIZATION, GOBP_POSITIVE…	GOBP_POSITIVE_REGULATION_OF_MICROTUBULE_POLYMERIZATION_OR_DEPOLYMERIZATION	NA	-0.226020622800859	-0.0238095238095238	0.226020622800859	0.0238095238095238	1.38839129928081	liver
678	ENSMUSG00000036087	5	72914304	72978829	Slain2	SLAIN motif family, member 2 [Source:MGI Symbol;Acc:MGI:1923241]	7.78184551038717	c_nonborder_mitosmooth_radial_relative_deviation_ser_saddle_mean_per_well	73604641	NA	NA	NA	NA	GOBP_CYTOPLASMIC_MICROTUBULE_ORGANIZATION, GOBP_CYTOSKELETON_ORGANIZATION, GOBP_MICROTUBULE_BASED_PROCESS, GOBP_MICROTUBULE_CYTOSKELETON_ORGANIZATION, GOBP_MICROTUBULE_NUCLEATION, GOBP_MICROTUBULE_POLYMERIZATION, GOBP_MICROTUBULE_POLYMERIZATION_OR_DEPOLYMERIZATION, GOBP_POSITIVE_REGULATION_OF_CELLULAR_COMPONENT_BIOGENESIS, GOBP_POSITIVE_REGULATION_OF_CELLULAR_COMPONENT_ORGANIZATION, GOBP_POSITIVE…	GOBP_POSITIVE_REGULATION_OF_MICROTUBULE_POLYMERIZATION_OR_DEPOLYMERIZATION	NA	-0.11867138605956	0.404761904761905	0.11867138605956	0.404761904761905	16.8752687798677	mesc
679	ENSMUSG00000052154	5	72912587	72914942	Gm9870	predicted gene 9870 [Source:MGI Symbol;Acc:MGI:3708720]	7.78184551038717	c_nonborder_mitosmooth_radial_relative_deviation_ser_saddle_mean_per_well	73604641	NA	NA	NA	NA	NA	NA	NA	0.309649147676999	0.214285714285714	0.309649147676999	0.214285714285714	5.50095254306774	bone
680	ENSMUSG00000052154	5	72912587	72914942	Gm9870	predicted gene 9870 [Source:MGI Symbol;Acc:MGI:3708720]	7.78184551038717	c_nonborder_mitosmooth_radial_relative_deviation_ser_saddle_mean_per_well	73604641	NA	NA	NA	NA	NA	NA	NA	-0.224344661087521	-0.214285714285714	0.224344661087521	0.214285714285714	5.62226218205963	heart
681	ENSMUSG00000052154	5	72912587	72914942	Gm9870	predicted gene 9870 [Source:MGI Symbol;Acc:MGI:3708720]	7.78184551038717	c_nonborder_mitosmooth_radial_relative_deviation_ser_saddle_mean_per_well	73604641	NA	NA	NA	NA	NA	NA	NA	0.0609724489160203	0.0476190476190476	0.0609724489160203	0.0476190476190476	2.05732611725068	islet
682	ENSMUSG00000052154	5	72912587	72914942	Gm9870	predicted gene 9870 [Source:MGI Symbol;Acc:MGI:3708720]	7.78184551038717	c_nonborder_mitosmooth_radial_relative_deviation_ser_saddle_mean_per_well	73604641	NA	NA	NA	NA	NA	NA	NA	-0.517114936167125	-0.523809523809524	0.517114936167125	0.523809523809524	1.53989918313882	kidney
683	ENSMUSG00000106943	5	74093060	74095406	Dancr	differentiation antagonizing non-protein coding RNA [Source:MGI Symbol;Acc:MGI:1917286]	7.78184551038717	c_nonborder_mitosmooth_radial_relative_deviation_ser_saddle_mean_per_well	73604641	NA	NA	NA	NA	NA	NA	NA	0.327314217578041	0.261904761904762	0.327314217578041	0.261904761904762	0.560692061776265	kidney
684	ENSMUSG00000106943	5	74093060	74095406	Dancr	differentiation antagonizing non-protein coding RNA [Source:MGI Symbol;Acc:MGI:1917286]	7.78184551038717	c_nonborder_mitosmooth_radial_relative_deviation_ser_saddle_mean_per_well	73604641	NA	NA	NA	NA	NA	NA	NA	-0.206180320586935	-0.238095238095238	0.206180320586935	0.238095238095238	4.73223422920486	mesc
685	ENSMUSG00000107255	5	74092137	74093151	Gm43416	predicted gene 43416 [Source:MGI Symbol;Acc:MGI:5663553]	7.78184551038717	c_nonborder_mitosmooth_radial_relative_deviation_ser_saddle_mean_per_well	73604641	NA	NA	NA	NA	NA	NA	NA	NA	NA	NA	NA	NA	NA
686	ENSMUSG00000106735	5	74172161	74176050	A330058E17Rik	RIKEN cDNA A330058E17 gene [Source:MGI Symbol;Acc:MGI:2442263]	7.78184551038717	c_nonborder_mitosmooth_radial_relative_deviation_ser_saddle_mean_per_well	73604641	NA	NA	NA	NA	NA	NA	NA	-0.284140348641952	-0.166666666666667	0.284140348641952	0.166666666666667	4.76870121943783	heart
687	ENSMUSG00000106735	5	74172161	74176050	A330058E17Rik	RIKEN cDNA A330058E17 gene [Source:MGI Symbol;Acc:MGI:2442263]	7.78184551038717	c_nonborder_mitosmooth_radial_relative_deviation_ser_saddle_mean_per_well	73604641	NA	NA	NA	NA	NA	NA	NA	0.345597455113849	0.238095238095238	0.345597455113849	0.238095238095238	1.01715245399575	kidney
688	ENSMUSG00000049907	5	74195286	74199481	Rasl11b	RAS-like, family 11, member B [Source:MGI Symbol;Acc:MGI:1916189]	7.78184551038717	c_nonborder_mitosmooth_radial_relative_deviation_ser_saddle_mean_per_well	73604641	NA	NA	NA	NA	GOBP_CELLULAR_RESPONSE_TO_ENDOGENOUS_STIMULUS, GOBP_ENZYME_LINKED_RECEPTOR_PROTEIN_SIGNALING_PATHWAY, GOBP_NEGATIVE_REGULATION_OF_RESPONSE_TO_STIMULUS, GOBP_NEGATIVE_REGULATION_OF_SIGNALING, GOBP_NEGATIVE_REGULATION_OF_TRANSFORMING_GROWTH_FACTOR_BETA_RECEPTOR_SIGNALING_PATHWAY, GOBP_NEGATIVE_REGULATION_OF_TRANSMEMBRANE_RECEPTOR_PROTEIN_SERINE_THREONINE_KINASE_SIGNALING_PATHWAY, GOBP_REGULATION_OF…	NA	2	0.330908266493812	0.30952380952381	0.330908266493812	0.30952380952381	9.06499108254688	bone
689	ENSMUSG00000049907	5	74195286	74199481	Rasl11b	RAS-like, family 11, member B [Source:MGI Symbol;Acc:MGI:1916189]	7.78184551038717	c_nonborder_mitosmooth_radial_relative_deviation_ser_saddle_mean_per_well	73604641	NA	NA	NA	NA	GOBP_CELLULAR_RESPONSE_TO_ENDOGENOUS_STIMULUS, GOBP_ENZYME_LINKED_RECEPTOR_PROTEIN_SIGNALING_PATHWAY, GOBP_NEGATIVE_REGULATION_OF_RESPONSE_TO_STIMULUS, GOBP_NEGATIVE_REGULATION_OF_SIGNALING, GOBP_NEGATIVE_REGULATION_OF_TRANSFORMING_GROWTH_FACTOR_BETA_RECEPTOR_SIGNALING_PATHWAY, GOBP_NEGATIVE_REGULATION_OF_TRANSMEMBRANE_RECEPTOR_PROTEIN_SERINE_THREONINE_KINASE_SIGNALING_PATHWAY, GOBP_REGULATION_OF…	NA	2	-0.749488944591997	-0.80952380952381	0.749488944591997	0.80952380952381	2.33710295738365	heart
690	ENSMUSG00000049907	5	74195286	74199481	Rasl11b	RAS-like, family 11, member B [Source:MGI Symbol;Acc:MGI:1916189]	7.78184551038717	c_nonborder_mitosmooth_radial_relative_deviation_ser_saddle_mean_per_well	73604641	NA	NA	NA	NA	GOBP_CELLULAR_RESPONSE_TO_ENDOGENOUS_STIMULUS, GOBP_ENZYME_LINKED_RECEPTOR_PROTEIN_SIGNALING_PATHWAY, GOBP_NEGATIVE_REGULATION_OF_RESPONSE_TO_STIMULUS, GOBP_NEGATIVE_REGULATION_OF_SIGNALING, GOBP_NEGATIVE_REGULATION_OF_TRANSFORMING_GROWTH_FACTOR_BETA_RECEPTOR_SIGNALING_PATHWAY, GOBP_NEGATIVE_REGULATION_OF_TRANSMEMBRANE_RECEPTOR_PROTEIN_SERINE_THREONINE_KINASE_SIGNALING_PATHWAY, GOBP_REGULATION_OF…	NA	2	-0.484974336102895	-0.285714285714286	0.484974336102895	0.285714285714286	25.0398818813719	islet
691	ENSMUSG00000049907	5	74195286	74199481	Rasl11b	RAS-like, family 11, member B [Source:MGI Symbol;Acc:MGI:1916189]	7.78184551038717	c_nonborder_mitosmooth_radial_relative_deviation_ser_saddle_mean_per_well	73604641	NA	NA	NA	NA	GOBP_CELLULAR_RESPONSE_TO_ENDOGENOUS_STIMULUS, GOBP_ENZYME_LINKED_RECEPTOR_PROTEIN_SIGNALING_PATHWAY, GOBP_NEGATIVE_REGULATION_OF_RESPONSE_TO_STIMULUS, GOBP_NEGATIVE_REGULATION_OF_SIGNALING, GOBP_NEGATIVE_REGULATION_OF_TRANSFORMING_GROWTH_FACTOR_BETA_RECEPTOR_SIGNALING_PATHWAY, GOBP_NEGATIVE_REGULATION_OF_TRANSMEMBRANE_RECEPTOR_PROTEIN_SERINE_THREONINE_KINASE_SIGNALING_PATHWAY, GOBP_REGULATION_OF…	NA	2	-0.236120430265656	-0.380952380952381	0.236120430265656	0.380952380952381	14.7472980406398	kidney
692	ENSMUSG00000049907	5	74195286	74199481	Rasl11b	RAS-like, family 11, member B [Source:MGI Symbol;Acc:MGI:1916189]	7.78184551038717	c_nonborder_mitosmooth_radial_relative_deviation_ser_saddle_mean_per_well	73604641	NA	NA	NA	NA	GOBP_CELLULAR_RESPONSE_TO_ENDOGENOUS_STIMULUS, GOBP_ENZYME_LINKED_RECEPTOR_PROTEIN_SIGNALING_PATHWAY, GOBP_NEGATIVE_REGULATION_OF_RESPONSE_TO_STIMULUS, GOBP_NEGATIVE_REGULATION_OF_SIGNALING, GOBP_NEGATIVE_REGULATION_OF_TRANSFORMING_GROWTH_FACTOR_BETA_RECEPTOR_SIGNALING_PATHWAY, GOBP_NEGATIVE_REGULATION_OF_TRANSMEMBRANE_RECEPTOR_PROTEIN_SERINE_THREONINE_KINASE_SIGNALING_PATHWAY, GOBP_REGULATION_OF…	NA	2	-0.0230103457555069	-0.0476190476190476	0.0230103457555069	0.0476190476190476	2.42372372910298	liver
693	ENSMUSG00000049907	5	74195286	74199481	Rasl11b	RAS-like, family 11, member B [Source:MGI Symbol;Acc:MGI:1916189]	7.78184551038717	c_nonborder_mitosmooth_radial_relative_deviation_ser_saddle_mean_per_well	73604641	NA	NA	NA	NA	GOBP_CELLULAR_RESPONSE_TO_ENDOGENOUS_STIMULUS, GOBP_ENZYME_LINKED_RECEPTOR_PROTEIN_SIGNALING_PATHWAY, GOBP_NEGATIVE_REGULATION_OF_RESPONSE_TO_STIMULUS, GOBP_NEGATIVE_REGULATION_OF_SIGNALING, GOBP_NEGATIVE_REGULATION_OF_TRANSFORMING_GROWTH_FACTOR_BETA_RECEPTOR_SIGNALING_PATHWAY, GOBP_NEGATIVE_REGULATION_OF_TRANSMEMBRANE_RECEPTOR_PROTEIN_SERINE_THREONINE_KINASE_SIGNALING_PATHWAY, GOBP_REGULATION_OF…	NA	2	-0.664852744530782	-0.619047619047619	0.664852744530782	0.619047619047619	4.11801959377709	mesc
694	ENSMUSG00000106992	5	74429500	74431105	Gm43167	predicted gene 43167 [Source:MGI Symbol;Acc:MGI:5663304]	7.78184551038717	c_nonborder_mitosmooth_radial_relative_deviation_ser_saddle_mean_per_well	73604641	NA	NA	NA	NA	NA	NA	NA	-0.663509481176986	-0.547619047619048	0.663509481176986	0.547619047619048	7.04833107843917	heart
695	ENSMUSG00000106992	5	74429500	74431105	Gm43167	predicted gene 43167 [Source:MGI Symbol;Acc:MGI:5663304]	7.78184551038717	c_nonborder_mitosmooth_radial_relative_deviation_ser_saddle_mean_per_well	73604641	NA	NA	NA	NA	NA	NA	NA	-0.653502678124151	-0.5	0.653502678124151	0.5	8.69550744971592	kidney
696	ENSMUSG00000107009	5	74367163	74369915	6720475M21Rik	RIKEN cDNA 6720475M21 gene [Source:MGI Symbol;Acc:MGI:1925146]	7.78184551038717	c_nonborder_mitosmooth_radial_relative_deviation_ser_saddle_mean_per_well	73604641	NA	NA	NA	NA	NA	NA	NA	NA	NA	NA	NA	NA	NA
697	ENSMUSG00000062110	5	74204816	74531759	Scfd2	Sec1 family domain containing 2 [Source:MGI Symbol;Acc:MGI:2443446]	7.78184551038717	c_nonborder_mitosmooth_radial_relative_deviation_ser_saddle_mean_per_well	73604641	NA	NA	NA	NA	GOBP_CELLULAR_MACROMOLECULE_LOCALIZATION, GOBP_ESTABLISHMENT_OF_PROTEIN_LOCALIZATION, GOBP_EXOCYTIC_PROCESS, GOBP_EXOCYTOSIS, GOBP_EXPORT_FROM_CELL, GOBP_INTRACELLULAR_PROTEIN_TRANSPORT, GOBP_INTRACELLULAR_TRANSPORT, GOBP_MEMBRANE_DOCKING, GOBP_NITROGEN_COMPOUND_TRANSPORT, GOBP_ORGANELLE_LOCALIZATION, GOBP_SECRETION, GOBP_VESICLE_DOCKING, GOBP_VESICLE_DOCKING_INVOLVED_IN_EXOCYTOSIS, GOBP_VESICLE_…	NA	2	0.325428364827903	0.261904761904762	0.325428364827903	0.261904761904762	3.11281121539674	bone
698	ENSMUSG00000062110	5	74204816	74531759	Scfd2	Sec1 family domain containing 2 [Source:MGI Symbol;Acc:MGI:2443446]	7.78184551038717	c_nonborder_mitosmooth_radial_relative_deviation_ser_saddle_mean_per_well	73604641	NA	NA	NA	NA	GOBP_CELLULAR_MACROMOLECULE_LOCALIZATION, GOBP_ESTABLISHMENT_OF_PROTEIN_LOCALIZATION, GOBP_EXOCYTIC_PROCESS, GOBP_EXOCYTOSIS, GOBP_EXPORT_FROM_CELL, GOBP_INTRACELLULAR_PROTEIN_TRANSPORT, GOBP_INTRACELLULAR_TRANSPORT, GOBP_MEMBRANE_DOCKING, GOBP_NITROGEN_COMPOUND_TRANSPORT, GOBP_ORGANELLE_LOCALIZATION, GOBP_SECRETION, GOBP_VESICLE_DOCKING, GOBP_VESICLE_DOCKING_INVOLVED_IN_EXOCYTOSIS, GOBP_VESICLE_…	NA	2	-0.800703943638357	-0.761904761904762	0.800703943638357	0.761904761904762	14.225344090276	heart
699	ENSMUSG00000062110	5	74204816	74531759	Scfd2	Sec1 family domain containing 2 [Source:MGI Symbol;Acc:MGI:2443446]	7.78184551038717	c_nonborder_mitosmooth_radial_relative_deviation_ser_saddle_mean_per_well	73604641	NA	NA	NA	NA	GOBP_CELLULAR_MACROMOLECULE_LOCALIZATION, GOBP_ESTABLISHMENT_OF_PROTEIN_LOCALIZATION, GOBP_EXOCYTIC_PROCESS, GOBP_EXOCYTOSIS, GOBP_EXPORT_FROM_CELL, GOBP_INTRACELLULAR_PROTEIN_TRANSPORT, GOBP_INTRACELLULAR_TRANSPORT, GOBP_MEMBRANE_DOCKING, GOBP_NITROGEN_COMPOUND_TRANSPORT, GOBP_ORGANELLE_LOCALIZATION, GOBP_SECRETION, GOBP_VESICLE_DOCKING, GOBP_VESICLE_DOCKING_INVOLVED_IN_EXOCYTOSIS, GOBP_VESICLE_…	NA	2	0.638918248998414	0.333333333333333	0.638918248998414	0.333333333333333	16.3120166525889	islet
700	ENSMUSG00000062110	5	74204816	74531759	Scfd2	Sec1 family domain containing 2 [Source:MGI Symbol;Acc:MGI:2443446]	7.78184551038717	c_nonborder_mitosmooth_radial_relative_deviation_ser_saddle_mean_per_well	73604641	NA	NA	NA	NA	GOBP_CELLULAR_MACROMOLECULE_LOCALIZATION, GOBP_ESTABLISHMENT_OF_PROTEIN_LOCALIZATION, GOBP_EXOCYTIC_PROCESS, GOBP_EXOCYTOSIS, GOBP_EXPORT_FROM_CELL, GOBP_INTRACELLULAR_PROTEIN_TRANSPORT, GOBP_INTRACELLULAR_TRANSPORT, GOBP_MEMBRANE_DOCKING, GOBP_NITROGEN_COMPOUND_TRANSPORT, GOBP_ORGANELLE_LOCALIZATION, GOBP_SECRETION, GOBP_VESICLE_DOCKING, GOBP_VESICLE_DOCKING_INVOLVED_IN_EXOCYTOSIS, GOBP_VESICLE_…	NA	2	-0.754225970339601	-0.714285714285714	0.754225970339601	0.714285714285714	8.29896643515803	kidney
701	ENSMUSG00000062110	5	74204816	74531759	Scfd2	Sec1 family domain containing 2 [Source:MGI Symbol;Acc:MGI:2443446]	7.78184551038717	c_nonborder_mitosmooth_radial_relative_deviation_ser_saddle_mean_per_well	73604641	NA	NA	NA	NA	GOBP_CELLULAR_MACROMOLECULE_LOCALIZATION, GOBP_ESTABLISHMENT_OF_PROTEIN_LOCALIZATION, GOBP_EXOCYTIC_PROCESS, GOBP_EXOCYTOSIS, GOBP_EXPORT_FROM_CELL, GOBP_INTRACELLULAR_PROTEIN_TRANSPORT, GOBP_INTRACELLULAR_TRANSPORT, GOBP_MEMBRANE_DOCKING, GOBP_NITROGEN_COMPOUND_TRANSPORT, GOBP_ORGANELLE_LOCALIZATION, GOBP_SECRETION, GOBP_VESICLE_DOCKING, GOBP_VESICLE_DOCKING_INVOLVED_IN_EXOCYTOSIS, GOBP_VESICLE_…	NA	2	-0.32067410867294	-0.214285714285714	0.32067410867294	0.214285714285714	0.930681241507672	liver
702	ENSMUSG00000062110	5	74204816	74531759	Scfd2	Sec1 family domain containing 2 [Source:MGI Symbol;Acc:MGI:2443446]	7.78184551038717	c_nonborder_mitosmooth_radial_relative_deviation_ser_saddle_mean_per_well	73604641	NA	NA	NA	NA	GOBP_CELLULAR_MACROMOLECULE_LOCALIZATION, GOBP_ESTABLISHMENT_OF_PROTEIN_LOCALIZATION, GOBP_EXOCYTIC_PROCESS, GOBP_EXOCYTOSIS, GOBP_EXPORT_FROM_CELL, GOBP_INTRACELLULAR_PROTEIN_TRANSPORT, GOBP_INTRACELLULAR_TRANSPORT, GOBP_MEMBRANE_DOCKING, GOBP_NITROGEN_COMPOUND_TRANSPORT, GOBP_ORGANELLE_LOCALIZATION, GOBP_SECRETION, GOBP_VESICLE_DOCKING, GOBP_VESICLE_DOCKING_INVOLVED_IN_EXOCYTOSIS, GOBP_VESICLE_…	NA	2	-0.0483509951306055	-0.166666666666667	0.0483509951306055	0.166666666666667	2.79156620218383	mesc
703	ENSMUSG00000084132	5	74356583	74358419	Gm15982	predicted gene 15982 [Source:MGI Symbol;Acc:MGI:3801722]	7.78184551038717	c_nonborder_mitosmooth_radial_relative_deviation_ser_saddle_mean_per_well	73604641	NA	NA	NA	NA	NA	NA	NA	0.140703333475053	0.166666666666667	0.140703333475053	0.166666666666667	4.3758245106265	liver
704	ENSMUSG00000080700	5	74316578	74317034	Gm15981	predicted gene 15981 [Source:MGI Symbol;Acc:MGI:3801723]	7.78184551038717	c_nonborder_mitosmooth_radial_relative_deviation_ser_saddle_mean_per_well	73604641	NA	NA	NA	NA	NA	NA	NA	0.749555037207819	0.714285714285714	0.749555037207819	0.714285714285714	3.20286131545049	bone
705	ENSMUSG00000080700	5	74316578	74317034	Gm15981	predicted gene 15981 [Source:MGI Symbol;Acc:MGI:3801723]	7.78184551038717	c_nonborder_mitosmooth_radial_relative_deviation_ser_saddle_mean_per_well	73604641	NA	NA	NA	NA	NA	NA	NA	-0.0957421525559642	0.0952380952380952	0.0957421525559642	0.0952380952380952	1.46771627882729	islet
706	ENSMUSG00000107209	5	74249148	74249616	Gm42599	predicted gene 42599 [Source:MGI Symbol;Acc:MGI:5662736]	7.78184551038717	c_nonborder_mitosmooth_radial_relative_deviation_ser_saddle_mean_per_well	73604641	NA	NA	NA	NA	NA	NA	NA	NA	NA	NA	NA	NA	NA
707	ENSMUSG00000029219	5	73006883	73012955	Slc10a4	solute carrier family 10 (sodium/bile acid cotransporter family), member 4 [Source:MGI Symbol;Acc:MGI:3606480]	7.78184551038717	c_nonborder_mitosmooth_radial_relative_deviation_ser_saddle_mean_per_well	73604641	NA	NA	NA	NA	GOBP_ANION_TRANSPORT, GOBP_BILE_ACID_AND_BILE_SALT_TRANSPORT, GOBP_CARBOXYLIC_ACID_TRANSPORT, GOBP_CATION_TRANSPORT, GOBP_ION_TRANSPORT, GOBP_LIPID_LOCALIZATION, GOBP_METAL_ION_TRANSPORT, GOBP_MONOCARBOXYLIC_ACID_TRANSPORT, GOBP_ORGANIC_ACID_TRANSPORT, GOBP_ORGANIC_ANION_TRANSPORT, GOBP_ORGANIC_HYDROXY_COMPOUND_TRANSPORT, GOBP_SODIUM_ION_TRANSPORT, GOBP_TRANSMEMBRANE_TRANSPORT, GOMF_ACTIVE_ION_TR…	GOBP_LIPID_LOCALIZATION	2	0.345367548867233	0.5	0.345367548867233	0.5	1.26509559483661	bone
708	ENSMUSG00000029219	5	73006883	73012955	Slc10a4	solute carrier family 10 (sodium/bile acid cotransporter family), member 4 [Source:MGI Symbol;Acc:MGI:3606480]	7.78184551038717	c_nonborder_mitosmooth_radial_relative_deviation_ser_saddle_mean_per_well	73604641	NA	NA	NA	NA	GOBP_ANION_TRANSPORT, GOBP_BILE_ACID_AND_BILE_SALT_TRANSPORT, GOBP_CARBOXYLIC_ACID_TRANSPORT, GOBP_CATION_TRANSPORT, GOBP_ION_TRANSPORT, GOBP_LIPID_LOCALIZATION, GOBP_METAL_ION_TRANSPORT, GOBP_MONOCARBOXYLIC_ACID_TRANSPORT, GOBP_ORGANIC_ACID_TRANSPORT, GOBP_ORGANIC_ANION_TRANSPORT, GOBP_ORGANIC_HYDROXY_COMPOUND_TRANSPORT, GOBP_SODIUM_ION_TRANSPORT, GOBP_TRANSMEMBRANE_TRANSPORT, GOMF_ACTIVE_ION_TR…	GOBP_LIPID_LOCALIZATION	2	-0.265027534268145	-0.19047619047619	0.265027534268145	0.19047619047619	3.49792541152979	heart
709	ENSMUSG00000029219	5	73006883	73012955	Slc10a4	solute carrier family 10 (sodium/bile acid cotransporter family), member 4 [Source:MGI Symbol;Acc:MGI:3606480]	7.78184551038717	c_nonborder_mitosmooth_radial_relative_deviation_ser_saddle_mean_per_well	73604641	NA	NA	NA	NA	GOBP_ANION_TRANSPORT, GOBP_BILE_ACID_AND_BILE_SALT_TRANSPORT, GOBP_CARBOXYLIC_ACID_TRANSPORT, GOBP_CATION_TRANSPORT, GOBP_ION_TRANSPORT, GOBP_LIPID_LOCALIZATION, GOBP_METAL_ION_TRANSPORT, GOBP_MONOCARBOXYLIC_ACID_TRANSPORT, GOBP_ORGANIC_ACID_TRANSPORT, GOBP_ORGANIC_ANION_TRANSPORT, GOBP_ORGANIC_HYDROXY_COMPOUND_TRANSPORT, GOBP_SODIUM_ION_TRANSPORT, GOBP_TRANSMEMBRANE_TRANSPORT, GOMF_ACTIVE_ION_TR…	GOBP_LIPID_LOCALIZATION	2	-0.0997107114113625	0.214285714285714	0.0997107114113625	0.214285714285714	9.3212538070099	islet
710	ENSMUSG00000029219	5	73006883	73012955	Slc10a4	solute carrier family 10 (sodium/bile acid cotransporter family), member 4 [Source:MGI Symbol;Acc:MGI:3606480]	7.78184551038717	c_nonborder_mitosmooth_radial_relative_deviation_ser_saddle_mean_per_well	73604641	NA	NA	NA	NA	GOBP_ANION_TRANSPORT, GOBP_BILE_ACID_AND_BILE_SALT_TRANSPORT, GOBP_CARBOXYLIC_ACID_TRANSPORT, GOBP_CATION_TRANSPORT, GOBP_ION_TRANSPORT, GOBP_LIPID_LOCALIZATION, GOBP_METAL_ION_TRANSPORT, GOBP_MONOCARBOXYLIC_ACID_TRANSPORT, GOBP_ORGANIC_ACID_TRANSPORT, GOBP_ORGANIC_ANION_TRANSPORT, GOBP_ORGANIC_HYDROXY_COMPOUND_TRANSPORT, GOBP_SODIUM_ION_TRANSPORT, GOBP_TRANSMEMBRANE_TRANSPORT, GOMF_ACTIVE_ION_TR…	GOBP_LIPID_LOCALIZATION	2	-0.030493128434954	0.0952380952380952	0.030493128434954	0.0952380952380952	6.22722243367764	kidney
711	ENSMUSG00000107373	5	73015199	73017685	Gm42668	predicted gene 42668 [Source:MGI Symbol;Acc:MGI:5662805]	7.78184551038717	c_nonborder_mitosmooth_radial_relative_deviation_ser_saddle_mean_per_well	73604641	NA	NA	NA	NA	NA	NA	NA	-0.606810989985451	-0.476190476190476	0.606810989985451	0.476190476190476	6.20037251894347	heart
712	ENSMUSG00000107373	5	73015199	73017685	Gm42668	predicted gene 42668 [Source:MGI Symbol;Acc:MGI:5662805]	7.78184551038717	c_nonborder_mitosmooth_radial_relative_deviation_ser_saddle_mean_per_well	73604641	NA	NA	NA	NA	NA	NA	NA	-0.597746035425899	-0.666666666666667	0.597746035425899	0.666666666666667	7.70309485698735	kidney
713	ENSMUSG00000081849	5	73013528	73017236	Gm15847	predicted gene 15847 [Source:MGI Symbol;Acc:MGI:3783237]	7.78184551038717	c_nonborder_mitosmooth_radial_relative_deviation_ser_saddle_mean_per_well	73604641	NA	NA	NA	NA	NA	NA	NA	NA	NA	NA	NA	NA	NA
714	ENSMUSG00000107171	5	73041777	73045154	Gm42572	predicted gene 42572 [Source:MGI Symbol;Acc:MGI:5662709]	7.78184551038717	c_nonborder_mitosmooth_radial_relative_deviation_ser_saddle_mean_per_well	73604641	NA	NA	NA	NA	NA	NA	NA	0.564652392999528	0.738095238095238	0.564652392999528	0.738095238095238	4.5971479476679	heart
715	ENSMUSG00000107171	5	73041777	73045154	Gm42572	predicted gene 42572 [Source:MGI Symbol;Acc:MGI:5662709]	7.78184551038717	c_nonborder_mitosmooth_radial_relative_deviation_ser_saddle_mean_per_well	73604641	NA	NA	NA	NA	NA	NA	NA	-0.329369732754327	0.166666666666667	0.329369732754327	0.166666666666667	2.75043190140356	kidney
716	ENSMUSG00000090561	5	73210156	73212643	Gm17207	predicted gene 17207 [Source:MGI Symbol;Acc:MGI:4938034]	7.78184551038717	c_nonborder_mitosmooth_radial_relative_deviation_ser_saddle_mean_per_well	73604641	NA	NA	NA	NA	NA	NA	NA	NA	NA	NA	NA	NA	NA
717	ENSMUSG00000086376	5	73157014	73157884	1700071G01Rik	RIKEN cDNA 1700071G01 gene [Source:MGI Symbol;Acc:MGI:1920735]	7.78184551038717	c_nonborder_mitosmooth_radial_relative_deviation_ser_saddle_mean_per_well	73604641	NA	NA	NA	NA	NA	NA	NA	NA	NA	NA	NA	NA	NA
718	ENSMUSG00000107109	5	73187954	73190417	Gm42571	predicted gene 42571 [Source:MGI Symbol;Acc:MGI:5662708]	7.78184551038717	c_nonborder_mitosmooth_radial_relative_deviation_ser_saddle_mean_per_well	73604641	NA	NA	NA	NA	NA	NA	NA	NA	NA	NA	NA	NA	NA
719	ENSMUSG00000070733	5	73019987	73256619	Fryl	FRY like transcription coactivator [Source:MGI Symbol;Acc:MGI:1919563]	7.78184551038717	c_nonborder_mitosmooth_radial_relative_deviation_ser_saddle_mean_per_well	73604641	NA	NA	NA	NA	GOBP_CELL_MORPHOGENESIS, GOBP_CELL_PROJECTION_ORGANIZATION, GOBP_NEUROGENESIS, GOBP_NEURON_DEVELOPMENT, GOBP_NEURON_DIFFERENTIATION, GOCC_CELL_CORTEX, GOCC_SITE_OF_POLARIZED_GROWTH	NA	1	0.714412763681811	0.428571428571429	0.714412763681811	0.428571428571429	3.58189820673825	bone
720	ENSMUSG00000070733	5	73019987	73256619	Fryl	FRY like transcription coactivator [Source:MGI Symbol;Acc:MGI:1919563]	7.78184551038717	c_nonborder_mitosmooth_radial_relative_deviation_ser_saddle_mean_per_well	73604641	NA	NA	NA	NA	GOBP_CELL_MORPHOGENESIS, GOBP_CELL_PROJECTION_ORGANIZATION, GOBP_NEUROGENESIS, GOBP_NEURON_DEVELOPMENT, GOBP_NEURON_DIFFERENTIATION, GOCC_CELL_CORTEX, GOCC_SITE_OF_POLARIZED_GROWTH	NA	1	0.309211297801887	0.333333333333333	0.309211297801887	0.333333333333333	4.79685131515063	heart
721	ENSMUSG00000070733	5	73019987	73256619	Fryl	FRY like transcription coactivator [Source:MGI Symbol;Acc:MGI:1919563]	7.78184551038717	c_nonborder_mitosmooth_radial_relative_deviation_ser_saddle_mean_per_well	73604641	NA	NA	NA	NA	GOBP_CELL_MORPHOGENESIS, GOBP_CELL_PROJECTION_ORGANIZATION, GOBP_NEUROGENESIS, GOBP_NEURON_DEVELOPMENT, GOBP_NEURON_DIFFERENTIATION, GOCC_CELL_CORTEX, GOCC_SITE_OF_POLARIZED_GROWTH	NA	1	-0.230203830391668	0.0952380952380952	0.230203830391668	0.0952380952380952	30.3284327214431	islet
722	ENSMUSG00000070733	5	73019987	73256619	Fryl	FRY like transcription coactivator [Source:MGI Symbol;Acc:MGI:1919563]	7.78184551038717	c_nonborder_mitosmooth_radial_relative_deviation_ser_saddle_mean_per_well	73604641	NA	NA	NA	NA	GOBP_CELL_MORPHOGENESIS, GOBP_CELL_PROJECTION_ORGANIZATION, GOBP_NEUROGENESIS, GOBP_NEURON_DEVELOPMENT, GOBP_NEURON_DIFFERENTIATION, GOCC_CELL_CORTEX, GOCC_SITE_OF_POLARIZED_GROWTH	NA	1	0.0580555982565419	0.166666666666667	0.0580555982565419	0.166666666666667	9.67500948951586	kidney
723	ENSMUSG00000070733	5	73019987	73256619	Fryl	FRY like transcription coactivator [Source:MGI Symbol;Acc:MGI:1919563]	7.78184551038717	c_nonborder_mitosmooth_radial_relative_deviation_ser_saddle_mean_per_well	73604641	NA	NA	NA	NA	GOBP_CELL_MORPHOGENESIS, GOBP_CELL_PROJECTION_ORGANIZATION, GOBP_NEUROGENESIS, GOBP_NEURON_DEVELOPMENT, GOBP_NEURON_DIFFERENTIATION, GOCC_CELL_CORTEX, GOCC_SITE_OF_POLARIZED_GROWTH	NA	1	-0.642510577066691	-0.476190476190476	0.642510577066691	0.476190476190476	0.697302553751244	liver
724	ENSMUSG00000070733	5	73019987	73256619	Fryl	FRY like transcription coactivator [Source:MGI Symbol;Acc:MGI:1919563]	7.78184551038717	c_nonborder_mitosmooth_radial_relative_deviation_ser_saddle_mean_per_well	73604641	NA	NA	NA	NA	GOBP_CELL_MORPHOGENESIS, GOBP_CELL_PROJECTION_ORGANIZATION, GOBP_NEUROGENESIS, GOBP_NEURON_DEVELOPMENT, GOBP_NEURON_DIFFERENTIATION, GOCC_CELL_CORTEX, GOCC_SITE_OF_POLARIZED_GROWTH	NA	1	0.12949777960953	0.0714285714285714	0.12949777960953	0.0714285714285714	4.77461943756454	mesc
725	ENSMUSG00000089078	5	75561046	75561150	Gm24502	predicted gene, 24502 [Source:MGI Symbol;Acc:MGI:5454279]	8.42986785150072	c_nonborder_mitosmooth_radial_relative_deviation_ser_valley_mean_per_well	73885829	NA	NA	NA	NA	NA	NA	NA	NA	NA	NA	NA	NA	NA
726	ENSMUSG00000088210	5	75372041	75372145	Gm22084	predicted gene, 22084 [Source:MGI Symbol;Acc:MGI:5451861]	8.42986785150072	c_nonborder_mitosmooth_radial_relative_deviation_ser_valley_mean_per_well	73885829	NA	NA	NA	NA	NA	NA	NA	NA	NA	NA	NA	NA	NA
727	ENSMUSG00000088268	5	72971179	72971264	Gm24776	predicted gene, 24776 [Source:MGI Symbol;Acc:MGI:5454553]	8.42986785150072	c_nonborder_mitosmooth_radial_relative_deviation_ser_valley_mean_per_well	73885829	NA	NA	NA	NA	NA	NA	NA	NA	NA	NA	NA	NA	NA
728	ENSMUSG00000099060	5	75176831	75176904	Mir7025	microRNA 7025 [Source:MGI Symbol;Acc:MGI:5531242]	8.42986785150072	c_nonborder_mitosmooth_radial_relative_deviation_ser_valley_mean_per_well	73885829	NA	NA	NA	NA	NA	NA	NA	NA	NA	NA	NA	NA	NA
729	ENSMUSG00000093355	5	74093530	74093650	Snora26	small nucleolar RNA, H/ACA box 26 [Source:MGI Symbol;Acc:MGI:3819495]	8.42986785150072	c_nonborder_mitosmooth_radial_relative_deviation_ser_valley_mean_per_well	73885829	NA	NA	NA	NA	NA	NA	NA	-0.288090594576381	-0.380952380952381	0.288090594576381	0.380952380952381	0.59058350878516	bone
730	ENSMUSG00000093355	5	74093530	74093650	Snora26	small nucleolar RNA, H/ACA box 26 [Source:MGI Symbol;Acc:MGI:3819495]	8.42986785150072	c_nonborder_mitosmooth_radial_relative_deviation_ser_valley_mean_per_well	73885829	NA	NA	NA	NA	NA	NA	NA	-0.600211557571063	-0.738095238095238	0.600211557571063	0.738095238095238	2.04105282042087	mesc
731	ENSMUSG00000063656	5	72965808	72974702	Gm10135	predicted gene 10135 [Source:MGI Symbol;Acc:MGI:3710643]	8.42986785150072	c_nonborder_mitosmooth_radial_relative_deviation_ser_valley_mean_per_well	73885829	NA	NA	NA	NA	NA	NA	NA	0.3723889066032	0.333333333333333	0.3723889066032	0.333333333333333	2.19005034541353	bone
732	ENSMUSG00000063656	5	72965808	72974702	Gm10135	predicted gene 10135 [Source:MGI Symbol;Acc:MGI:3710643]	8.42986785150072	c_nonborder_mitosmooth_radial_relative_deviation_ser_valley_mean_per_well	73885829	NA	NA	NA	NA	NA	NA	NA	-0.385814809386459	0	0.385814809386459	0	3.19564734109739	islet
733	ENSMUSG00000085497	5	74731516	74734451	Gm15985	predicted gene 15985 [Source:MGI Symbol;Acc:MGI:3801786]	8.42986785150072	c_nonborder_mitosmooth_radial_relative_deviation_ser_valley_mean_per_well	73885829	NA	NA	NA	NA	NA	NA	NA	NA	NA	NA	NA	NA	NA
734	ENSMUSG00000106987	5	74749882	74754438	Gm42575	predicted gene 42575 [Source:MGI Symbol;Acc:MGI:5662712]	8.42986785150072	c_nonborder_mitosmooth_radial_relative_deviation_ser_valley_mean_per_well	73885829	NA	NA	NA	NA	NA	NA	NA	NA	NA	NA	NA	NA	NA
735	ENSMUSG00000106806	5	74883335	74884235	Gm17906	predicted gene, 17906 [Source:MGI Symbol;Acc:MGI:5010091]	8.42986785150072	c_nonborder_mitosmooth_radial_relative_deviation_ser_valley_mean_per_well	73885829	NA	NA	NA	NA	NA	NA	NA	NA	NA	NA	NA	NA	NA
736	ENSMUSG00000072874	5	74949190	74966368	Gm6116	predicted gene 6116 [Source:MGI Symbol;Acc:MGI:3644088]	8.42986785150072	c_nonborder_mitosmooth_radial_relative_deviation_ser_valley_mean_per_well	73885829	NA	NA	NA	NA	NA	NA	NA	NA	NA	NA	NA	NA	NA
737	ENSMUSG00000107306	5	74985856	74989066	Gm42577	predicted gene 42577 [Source:MGI Symbol;Acc:MGI:5662714]	8.42986785150072	c_nonborder_mitosmooth_radial_relative_deviation_ser_valley_mean_per_well	73885829	NA	NA	NA	NA	NA	NA	NA	0.124879140952304	0.380952380952381	0.124879140952304	0.380952380952381	4.02636611928326	heart
738	ENSMUSG00000107306	5	74985856	74989066	Gm42577	predicted gene 42577 [Source:MGI Symbol;Acc:MGI:5662714]	8.42986785150072	c_nonborder_mitosmooth_radial_relative_deviation_ser_valley_mean_per_well	73885829	NA	NA	NA	NA	NA	NA	NA	-0.175486382370625	-0.238095238095238	0.175486382370625	0.238095238095238	3.55727454230569	kidney
739	ENSMUSG00000107306	5	74985856	74989066	Gm42577	predicted gene 42577 [Source:MGI Symbol;Acc:MGI:5662714]	8.42986785150072	c_nonborder_mitosmooth_radial_relative_deviation_ser_valley_mean_per_well	73885829	NA	NA	NA	NA	NA	NA	NA	-0.605603836740093	-0.452380952380952	0.605603836740093	0.452380952380952	1.47020734434763	liver
740	ENSMUSG00000107306	5	74985856	74989066	Gm42577	predicted gene 42577 [Source:MGI Symbol;Acc:MGI:5662714]	8.42986785150072	c_nonborder_mitosmooth_radial_relative_deviation_ser_valley_mean_per_well	73885829	NA	NA	NA	NA	NA	NA	NA	-0.310138486501863	-0.214285714285714	0.310138486501863	0.214285714285714	1.82953146790707	mesc
741	ENSMUSG00000029229	5	74997988	75044774	Chic2	cysteine-rich hydrophobic domain 2 [Source:MGI Symbol;Acc:MGI:1921527]	8.42986785150072	c_nonborder_mitosmooth_radial_relative_deviation_ser_valley_mean_per_well	73885829	NA	NA	NA	NA	GOCC_GOLGI_APPARATUS, GOCC_GOLGI_ASSOCIATED_VESICLE	NA	NA	0.206460605253245	-0.0476190476190476	0.206460605253245	0.0476190476190476	3.82279179989233	bone
742	ENSMUSG00000029229	5	74997988	75044774	Chic2	cysteine-rich hydrophobic domain 2 [Source:MGI Symbol;Acc:MGI:1921527]	8.42986785150072	c_nonborder_mitosmooth_radial_relative_deviation_ser_valley_mean_per_well	73885829	NA	NA	NA	NA	GOCC_GOLGI_APPARATUS, GOCC_GOLGI_ASSOCIATED_VESICLE	NA	NA	0.0593515720132335	0.19047619047619	0.0593515720132335	0.19047619047619	1.91180436445058	heart
743	ENSMUSG00000029229	5	74997988	75044774	Chic2	cysteine-rich hydrophobic domain 2 [Source:MGI Symbol;Acc:MGI:1921527]	8.42986785150072	c_nonborder_mitosmooth_radial_relative_deviation_ser_valley_mean_per_well	73885829	NA	NA	NA	NA	GOCC_GOLGI_APPARATUS, GOCC_GOLGI_ASSOCIATED_VESICLE	NA	NA	-0.0828606105950549	-0.0952380952380952	0.0828606105950549	0.0952380952380952	4.70448290563874	islet
744	ENSMUSG00000029229	5	74997988	75044774	Chic2	cysteine-rich hydrophobic domain 2 [Source:MGI Symbol;Acc:MGI:1921527]	8.42986785150072	c_nonborder_mitosmooth_radial_relative_deviation_ser_valley_mean_per_well	73885829	NA	NA	NA	NA	GOCC_GOLGI_APPARATUS, GOCC_GOLGI_ASSOCIATED_VESICLE	NA	NA	-0.273385015832895	-0.285714285714286	0.273385015832895	0.285714285714286	2.61124927416205	kidney
745	ENSMUSG00000029229	5	74997988	75044774	Chic2	cysteine-rich hydrophobic domain 2 [Source:MGI Symbol;Acc:MGI:1921527]	8.42986785150072	c_nonborder_mitosmooth_radial_relative_deviation_ser_valley_mean_per_well	73885829	NA	NA	NA	NA	GOCC_GOLGI_APPARATUS, GOCC_GOLGI_ASSOCIATED_VESICLE	NA	NA	0.219796482615372	0.19047619047619	0.219796482615372	0.19047619047619	0.455934106574825	liver
746	ENSMUSG00000029229	5	74997988	75044774	Chic2	cysteine-rich hydrophobic domain 2 [Source:MGI Symbol;Acc:MGI:1921527]	8.42986785150072	c_nonborder_mitosmooth_radial_relative_deviation_ser_valley_mean_per_well	73885829	NA	NA	NA	NA	GOCC_GOLGI_APPARATUS, GOCC_GOLGI_ASSOCIATED_VESICLE	NA	NA	0.0753246542996713	-0.238095238095238	0.0753246542996713	0.238095238095238	4.24626536398922	mesc
747	ENSMUSG00000107205	5	75020236	75023081	Gm42576	predicted gene 42576 [Source:MGI Symbol;Acc:MGI:5662713]	8.42986785150072	c_nonborder_mitosmooth_radial_relative_deviation_ser_valley_mean_per_well	73885829	NA	NA	NA	NA	NA	NA	NA	-0.182943300438613	-0.30952380952381	0.182943300438613	0.30952380952381	4.39351853209067	heart
748	ENSMUSG00000107205	5	75020236	75023081	Gm42576	predicted gene 42576 [Source:MGI Symbol;Acc:MGI:5662713]	8.42986785150072	c_nonborder_mitosmooth_radial_relative_deviation_ser_valley_mean_per_well	73885829	NA	NA	NA	NA	NA	NA	NA	-0.0501791449471295	0.19047619047619	0.0501791449471295	0.19047619047619	1.87515472541283	kidney
749	ENSMUSG00000107162	5	75048479	75050036	Gm18593	predicted gene, 18593 [Source:MGI Symbol;Acc:MGI:5010778]	8.42986785150072	c_nonborder_mitosmooth_radial_relative_deviation_ser_valley_mean_per_well	73885829	NA	NA	NA	NA	NA	NA	NA	NA	NA	NA	NA	NA	NA
750	ENSMUSG00000051674	5	73481000	73560794	Dcun1d4	DCN1, defective in cullin neddylation 1, domain containing 4 (S. cerevisiae) [Source:MGI Symbol;Acc:MGI:2140972]	8.42986785150072	c_nonborder_mitosmooth_radial_relative_deviation_ser_valley_mean_per_well	73885829	NA	NA	NA	NA	GOBP_POSITIVE_REGULATION_OF_CATALYTIC_ACTIVITY, GOBP_POSITIVE_REGULATION_OF_MOLECULAR_FUNCTION, GOBP_POSITIVE_REGULATION_OF_PROTEIN_METABOLIC_PROCESS, GOBP_POSITIVE_REGULATION_OF_PROTEIN_MODIFICATION_BY_SMALL_PROTEIN_CONJUGATION_OR_REMOVAL, GOBP_POSITIVE_REGULATION_OF_PROTEIN_MODIFICATION_PROCESS, GOBP_POSITIVE_REGULATION_OF_PROTEIN_NEDDYLATION, GOBP_POSITIVE_REGULATION_OF_TRANSFERASE_ACTIVITY, G…	NA	1	0.161702348576675	0.238095238095238	0.161702348576675	0.238095238095238	3.6831462711151	bone
751	ENSMUSG00000051674	5	73481000	73560794	Dcun1d4	DCN1, defective in cullin neddylation 1, domain containing 4 (S. cerevisiae) [Source:MGI Symbol;Acc:MGI:2140972]	8.42986785150072	c_nonborder_mitosmooth_radial_relative_deviation_ser_valley_mean_per_well	73885829	NA	NA	NA	NA	GOBP_POSITIVE_REGULATION_OF_CATALYTIC_ACTIVITY, GOBP_POSITIVE_REGULATION_OF_MOLECULAR_FUNCTION, GOBP_POSITIVE_REGULATION_OF_PROTEIN_METABOLIC_PROCESS, GOBP_POSITIVE_REGULATION_OF_PROTEIN_MODIFICATION_BY_SMALL_PROTEIN_CONJUGATION_OR_REMOVAL, GOBP_POSITIVE_REGULATION_OF_PROTEIN_MODIFICATION_PROCESS, GOBP_POSITIVE_REGULATION_OF_PROTEIN_NEDDYLATION, GOBP_POSITIVE_REGULATION_OF_TRANSFERASE_ACTIVITY, G…	NA	1	-0.142385479955347	-0.142857142857143	0.142385479955347	0.142857142857143	25.7157642277643	heart
752	ENSMUSG00000051674	5	73481000	73560794	Dcun1d4	DCN1, defective in cullin neddylation 1, domain containing 4 (S. cerevisiae) [Source:MGI Symbol;Acc:MGI:2140972]	8.42986785150072	c_nonborder_mitosmooth_radial_relative_deviation_ser_valley_mean_per_well	73885829	NA	NA	NA	NA	GOBP_POSITIVE_REGULATION_OF_CATALYTIC_ACTIVITY, GOBP_POSITIVE_REGULATION_OF_MOLECULAR_FUNCTION, GOBP_POSITIVE_REGULATION_OF_PROTEIN_METABOLIC_PROCESS, GOBP_POSITIVE_REGULATION_OF_PROTEIN_MODIFICATION_BY_SMALL_PROTEIN_CONJUGATION_OR_REMOVAL, GOBP_POSITIVE_REGULATION_OF_PROTEIN_MODIFICATION_PROCESS, GOBP_POSITIVE_REGULATION_OF_PROTEIN_NEDDYLATION, GOBP_POSITIVE_REGULATION_OF_TRANSFERASE_ACTIVITY, G…	NA	1	0.535689356021818	0.19047619047619	0.535689356021818	0.19047619047619	52.4382449804379	islet
753	ENSMUSG00000051674	5	73481000	73560794	Dcun1d4	DCN1, defective in cullin neddylation 1, domain containing 4 (S. cerevisiae) [Source:MGI Symbol;Acc:MGI:2140972]	8.42986785150072	c_nonborder_mitosmooth_radial_relative_deviation_ser_valley_mean_per_well	73885829	NA	NA	NA	NA	GOBP_POSITIVE_REGULATION_OF_CATALYTIC_ACTIVITY, GOBP_POSITIVE_REGULATION_OF_MOLECULAR_FUNCTION, GOBP_POSITIVE_REGULATION_OF_PROTEIN_METABOLIC_PROCESS, GOBP_POSITIVE_REGULATION_OF_PROTEIN_MODIFICATION_BY_SMALL_PROTEIN_CONJUGATION_OR_REMOVAL, GOBP_POSITIVE_REGULATION_OF_PROTEIN_MODIFICATION_PROCESS, GOBP_POSITIVE_REGULATION_OF_PROTEIN_NEDDYLATION, GOBP_POSITIVE_REGULATION_OF_TRANSFERASE_ACTIVITY, G…	NA	1	0.244135125575756	0.404761904761905	0.244135125575756	0.404761904761905	15.2793773032603	kidney
754	ENSMUSG00000051674	5	73481000	73560794	Dcun1d4	DCN1, defective in cullin neddylation 1, domain containing 4 (S. cerevisiae) [Source:MGI Symbol;Acc:MGI:2140972]	8.42986785150072	c_nonborder_mitosmooth_radial_relative_deviation_ser_valley_mean_per_well	73885829	NA	NA	NA	NA	GOBP_POSITIVE_REGULATION_OF_CATALYTIC_ACTIVITY, GOBP_POSITIVE_REGULATION_OF_MOLECULAR_FUNCTION, GOBP_POSITIVE_REGULATION_OF_PROTEIN_METABOLIC_PROCESS, GOBP_POSITIVE_REGULATION_OF_PROTEIN_MODIFICATION_BY_SMALL_PROTEIN_CONJUGATION_OR_REMOVAL, GOBP_POSITIVE_REGULATION_OF_PROTEIN_MODIFICATION_PROCESS, GOBP_POSITIVE_REGULATION_OF_PROTEIN_NEDDYLATION, GOBP_POSITIVE_REGULATION_OF_TRANSFERASE_ACTIVITY, G…	NA	1	0.481203192517102	0.714285714285714	0.481203192517102	0.714285714285714	0.484623512422038	liver
755	ENSMUSG00000051674	5	73481000	73560794	Dcun1d4	DCN1, defective in cullin neddylation 1, domain containing 4 (S. cerevisiae) [Source:MGI Symbol;Acc:MGI:2140972]	8.42986785150072	c_nonborder_mitosmooth_radial_relative_deviation_ser_valley_mean_per_well	73885829	NA	NA	NA	NA	GOBP_POSITIVE_REGULATION_OF_CATALYTIC_ACTIVITY, GOBP_POSITIVE_REGULATION_OF_MOLECULAR_FUNCTION, GOBP_POSITIVE_REGULATION_OF_PROTEIN_METABOLIC_PROCESS, GOBP_POSITIVE_REGULATION_OF_PROTEIN_MODIFICATION_BY_SMALL_PROTEIN_CONJUGATION_OR_REMOVAL, GOBP_POSITIVE_REGULATION_OF_PROTEIN_MODIFICATION_PROCESS, GOBP_POSITIVE_REGULATION_OF_PROTEIN_NEDDYLATION, GOBP_POSITIVE_REGULATION_OF_TRANSFERASE_ACTIVITY, G…	NA	1	0.292746224318841	0.238095238095238	0.292746224318841	0.238095238095238	13.4073242940883	mesc
756	ENSMUSG00000035946	5	75075601	75077893	Gsx2	GS homeobox 2 [Source:MGI Symbol;Acc:MGI:95843]	8.42986785150072	c_nonborder_mitosmooth_radial_relative_deviation_ser_valley_mean_per_well	73885829	NA	NA	NA	NA	GOBP_ANIMAL_ORGAN_MORPHOGENESIS, GOBP_BRAIN_MORPHOGENESIS, GOBP_CELL_DIFFERENTIATION_IN_SPINAL_CORD, GOBP_CELL_FATE_COMMITMENT, GOBP_CELL_FATE_SPECIFICATION, GOBP_CELL_MIGRATION, GOBP_CENTRAL_NERVOUS_SYSTEM_DEVELOPMENT, GOBP_CENTRAL_NERVOUS_SYSTEM_NEURON_DIFFERENTIATION, GOBP_DORSAL_SPINAL_CORD_DEVELOPMENT, GOBP_DORSAL_VENTRAL_PATTERN_FORMATION, GOBP_FOREBRAIN_DEVELOPMENT, GOBP_FOREBRAIN_DORSAL_V…	NA	NA	NA	NA	NA	NA	NA	NA
757	ENSMUSG00000106900	5	75108635	75108923	Gm2040	predicted gene 2040 [Source:MGI Symbol;Acc:MGI:3780209]	8.42986785150072	c_nonborder_mitosmooth_radial_relative_deviation_ser_valley_mean_per_well	73885829	NA	NA	NA	NA	NA	NA	NA	NA	NA	NA	NA	NA	NA
758	ENSMUSG00000107258	5	75141348	75141558	Olfr1401-ps1	olfactory receptor 1401, pseudogene 1 [Source:MGI Symbol;Acc:MGI:3031235]	8.42986785150072	c_nonborder_mitosmooth_radial_relative_deviation_ser_valley_mean_per_well	73885829	NA	NA	NA	NA	NA	NA	NA	NA	NA	NA	NA	NA	NA
759	ENSMUSG00000107192	5	75110321	75147107	Gm19583	predicted gene, 19583 [Source:MGI Symbol;Acc:MGI:5011768]	8.42986785150072	c_nonborder_mitosmooth_radial_relative_deviation_ser_valley_mean_per_well	73885829	NA	NA	NA	NA	NA	NA	NA	NA	NA	NA	NA	NA	NA
760	ENSMUSG00000067206	5	73606642	73632526	Lrrc66	leucine rich repeat containing 66 [Source:MGI Symbol;Acc:MGI:2387634]	8.42986785150072	c_nonborder_mitosmooth_radial_relative_deviation_ser_valley_mean_per_well	73885829	NA	NA	NA	NA	NA	NA	NA	0.594983590426281	0.714285714285714	0.594983590426281	0.714285714285714	10.2345636330291	bone
761	ENSMUSG00000067206	5	73606642	73632526	Lrrc66	leucine rich repeat containing 66 [Source:MGI Symbol;Acc:MGI:2387634]	8.42986785150072	c_nonborder_mitosmooth_radial_relative_deviation_ser_valley_mean_per_well	73885829	NA	NA	NA	NA	NA	NA	NA	0.350023661073776	0.238095238095238	0.350023661073776	0.238095238095238	6.32447050561919	heart
762	ENSMUSG00000067206	5	73606642	73632526	Lrrc66	leucine rich repeat containing 66 [Source:MGI Symbol;Acc:MGI:2387634]	8.42986785150072	c_nonborder_mitosmooth_radial_relative_deviation_ser_valley_mean_per_well	73885829	NA	NA	NA	NA	NA	NA	NA	0.281287897253273	0.261904761904762	0.281287897253273	0.261904761904762	14.5137097029435	islet
763	ENSMUSG00000067206	5	73606642	73632526	Lrrc66	leucine rich repeat containing 66 [Source:MGI Symbol;Acc:MGI:2387634]	8.42986785150072	c_nonborder_mitosmooth_radial_relative_deviation_ser_valley_mean_per_well	73885829	NA	NA	NA	NA	NA	NA	NA	-0.191401306945856	-0.261904761904762	0.191401306945856	0.261904761904762	12.298369824982	kidney
764	ENSMUSG00000106773	5	73647013	73647591	Gm43799	predicted gene 43799 [Source:MGI Symbol;Acc:MGI:5663936]	8.42986785150072	c_nonborder_mitosmooth_radial_relative_deviation_ser_valley_mean_per_well	73885829	NA	NA	NA	NA	NA	NA	NA	NA	NA	NA	NA	NA	NA
765	ENSMUSG00000029156	5	73632749	73647790	Sgcb	sarcoglycan, beta (dystrophin-associated glycoprotein) [Source:MGI Symbol;Acc:MGI:1346523]	8.42986785150072	c_nonborder_mitosmooth_radial_relative_deviation_ser_valley_mean_per_well	73885829	NA	NA	NA	NA	GOBP_CARDIAC_CELL_DEVELOPMENT, GOBP_CARDIAC_MUSCLE_CELL_DIFFERENTIATION, GOBP_CARDIAC_MUSCLE_TISSUE_DEVELOPMENT, GOBP_CARDIOCYTE_DIFFERENTIATION, GOBP_CIRCULATORY_SYSTEM_DEVELOPMENT, GOBP_HEART_DEVELOPMENT, GOBP_MUSCLE_CELL_DEVELOPMENT, GOBP_MUSCLE_CELL_DIFFERENTIATION, GOBP_MUSCLE_ORGAN_DEVELOPMENT, GOBP_MUSCLE_STRUCTURE_DEVELOPMENT, GOBP_MUSCLE_TISSUE_DEVELOPMENT, GOBP_SMOOTH_MUSCLE_CELL_DIFFER…	NA	2	-0.298877754328119	0.0238095238095238	0.298877754328119	0.0238095238095238	5.82638557331716	bone
766	ENSMUSG00000029156	5	73632749	73647790	Sgcb	sarcoglycan, beta (dystrophin-associated glycoprotein) [Source:MGI Symbol;Acc:MGI:1346523]	8.42986785150072	c_nonborder_mitosmooth_radial_relative_deviation_ser_valley_mean_per_well	73885829	NA	NA	NA	NA	GOBP_CARDIAC_CELL_DEVELOPMENT, GOBP_CARDIAC_MUSCLE_CELL_DIFFERENTIATION, GOBP_CARDIAC_MUSCLE_TISSUE_DEVELOPMENT, GOBP_CARDIOCYTE_DIFFERENTIATION, GOBP_CIRCULATORY_SYSTEM_DEVELOPMENT, GOBP_HEART_DEVELOPMENT, GOBP_MUSCLE_CELL_DEVELOPMENT, GOBP_MUSCLE_CELL_DIFFERENTIATION, GOBP_MUSCLE_ORGAN_DEVELOPMENT, GOBP_MUSCLE_STRUCTURE_DEVELOPMENT, GOBP_MUSCLE_TISSUE_DEVELOPMENT, GOBP_SMOOTH_MUSCLE_CELL_DIFFER…	NA	2	0.00515229802282691	0.119047619047619	0.00515229802282691	0.119047619047619	41.0268104384115	heart
767	ENSMUSG00000029156	5	73632749	73647790	Sgcb	sarcoglycan, beta (dystrophin-associated glycoprotein) [Source:MGI Symbol;Acc:MGI:1346523]	8.42986785150072	c_nonborder_mitosmooth_radial_relative_deviation_ser_valley_mean_per_well	73885829	NA	NA	NA	NA	GOBP_CARDIAC_CELL_DEVELOPMENT, GOBP_CARDIAC_MUSCLE_CELL_DIFFERENTIATION, GOBP_CARDIAC_MUSCLE_TISSUE_DEVELOPMENT, GOBP_CARDIOCYTE_DIFFERENTIATION, GOBP_CIRCULATORY_SYSTEM_DEVELOPMENT, GOBP_HEART_DEVELOPMENT, GOBP_MUSCLE_CELL_DEVELOPMENT, GOBP_MUSCLE_CELL_DIFFERENTIATION, GOBP_MUSCLE_ORGAN_DEVELOPMENT, GOBP_MUSCLE_STRUCTURE_DEVELOPMENT, GOBP_MUSCLE_TISSUE_DEVELOPMENT, GOBP_SMOOTH_MUSCLE_CELL_DIFFER…	NA	2	0.215210618900924	0.285714285714286	0.215210618900924	0.285714285714286	18.3306493500358	islet
768	ENSMUSG00000029156	5	73632749	73647790	Sgcb	sarcoglycan, beta (dystrophin-associated glycoprotein) [Source:MGI Symbol;Acc:MGI:1346523]	8.42986785150072	c_nonborder_mitosmooth_radial_relative_deviation_ser_valley_mean_per_well	73885829	NA	NA	NA	NA	GOBP_CARDIAC_CELL_DEVELOPMENT, GOBP_CARDIAC_MUSCLE_CELL_DIFFERENTIATION, GOBP_CARDIAC_MUSCLE_TISSUE_DEVELOPMENT, GOBP_CARDIOCYTE_DIFFERENTIATION, GOBP_CIRCULATORY_SYSTEM_DEVELOPMENT, GOBP_HEART_DEVELOPMENT, GOBP_MUSCLE_CELL_DEVELOPMENT, GOBP_MUSCLE_CELL_DIFFERENTIATION, GOBP_MUSCLE_ORGAN_DEVELOPMENT, GOBP_MUSCLE_STRUCTURE_DEVELOPMENT, GOBP_MUSCLE_TISSUE_DEVELOPMENT, GOBP_SMOOTH_MUSCLE_CELL_DIFFER…	NA	2	0.425057519947135	0.333333333333333	0.425057519947135	0.333333333333333	52.5632243327568	kidney
769	ENSMUSG00000029156	5	73632749	73647790	Sgcb	sarcoglycan, beta (dystrophin-associated glycoprotein) [Source:MGI Symbol;Acc:MGI:1346523]	8.42986785150072	c_nonborder_mitosmooth_radial_relative_deviation_ser_valley_mean_per_well	73885829	NA	NA	NA	NA	GOBP_CARDIAC_CELL_DEVELOPMENT, GOBP_CARDIAC_MUSCLE_CELL_DIFFERENTIATION, GOBP_CARDIAC_MUSCLE_TISSUE_DEVELOPMENT, GOBP_CARDIOCYTE_DIFFERENTIATION, GOBP_CIRCULATORY_SYSTEM_DEVELOPMENT, GOBP_HEART_DEVELOPMENT, GOBP_MUSCLE_CELL_DEVELOPMENT, GOBP_MUSCLE_CELL_DIFFERENTIATION, GOBP_MUSCLE_ORGAN_DEVELOPMENT, GOBP_MUSCLE_STRUCTURE_DEVELOPMENT, GOBP_MUSCLE_TISSUE_DEVELOPMENT, GOBP_SMOOTH_MUSCLE_CELL_DIFFER…	NA	2	0.32087750868696	-0.119047619047619	0.32087750868696	0.119047619047619	16.0617198644642	mesc
770	ENSMUSG00000029231	5	75152292	75198215	Pdgfra	platelet derived growth factor receptor, alpha polypeptide [Source:MGI Symbol;Acc:MGI:97530]	8.42986785150072	c_nonborder_mitosmooth_radial_relative_deviation_ser_valley_mean_per_well	73885829	NA	NA	NA	NA	BIOCARTA_CBL_PATHWAY, BIOCARTA_CDC42RAC_PATHWAY, BIOCARTA_EDG1_PATHWAY, BIOCARTA_ERK_PATHWAY, BIOCARTA_PDGF_PATHWAY, BIOCARTA_RAC1_PATHWAY, GOBP_ACTIN_CYTOSKELETON_REORGANIZATION, GOBP_ACTIN_FILAMENT_BASED_PROCESS, GOBP_ACTOMYOSIN_STRUCTURE_ORGANIZATION, GOBP_ADRENAL_GLAND_DEVELOPMENT, GOBP_ANATOMICAL_STRUCTURE_FORMATION_INVOLVED_IN_MORPHOGENESIS, GOBP_ANIMAL_ORGAN_MORPHOGENESIS, GOBP_BIOLOGICAL_…	GOBP_CELLULAR_HORMONE_METABOLIC_PROCESS, GOBP_EXTERNAL_ENCAPSULATING_STRUCTURE_ORGANIZATION, GOBP_RESPONSE_TO_OXIDATIVE_STRESS, GOBP_SKELETAL_SYSTEM_DEVELOPMENT, GOMF_TRANSMEMBRANE_RECEPTOR_PROTEIN_KINASE_ACTIVITY	4	-0.0844214041371702	0.166666666666667	0.0844214041371702	0.166666666666667	1.47185516251779	bone
771	ENSMUSG00000029231	5	75152292	75198215	Pdgfra	platelet derived growth factor receptor, alpha polypeptide [Source:MGI Symbol;Acc:MGI:97530]	8.42986785150072	c_nonborder_mitosmooth_radial_relative_deviation_ser_valley_mean_per_well	73885829	NA	NA	NA	NA	BIOCARTA_CBL_PATHWAY, BIOCARTA_CDC42RAC_PATHWAY, BIOCARTA_EDG1_PATHWAY, BIOCARTA_ERK_PATHWAY, BIOCARTA_PDGF_PATHWAY, BIOCARTA_RAC1_PATHWAY, GOBP_ACTIN_CYTOSKELETON_REORGANIZATION, GOBP_ACTIN_FILAMENT_BASED_PROCESS, GOBP_ACTOMYOSIN_STRUCTURE_ORGANIZATION, GOBP_ADRENAL_GLAND_DEVELOPMENT, GOBP_ANATOMICAL_STRUCTURE_FORMATION_INVOLVED_IN_MORPHOGENESIS, GOBP_ANIMAL_ORGAN_MORPHOGENESIS, GOBP_BIOLOGICAL_…	GOBP_CELLULAR_HORMONE_METABOLIC_PROCESS, GOBP_EXTERNAL_ENCAPSULATING_STRUCTURE_ORGANIZATION, GOBP_RESPONSE_TO_OXIDATIVE_STRESS, GOBP_SKELETAL_SYSTEM_DEVELOPMENT, GOMF_TRANSMEMBRANE_RECEPTOR_PROTEIN_KINASE_ACTIVITY	4	-0.545161520859225	-0.428571428571429	0.545161520859225	0.428571428571429	3.59655202194796	heart
772	ENSMUSG00000029231	5	75152292	75198215	Pdgfra	platelet derived growth factor receptor, alpha polypeptide [Source:MGI Symbol;Acc:MGI:97530]	8.42986785150072	c_nonborder_mitosmooth_radial_relative_deviation_ser_valley_mean_per_well	73885829	NA	NA	NA	NA	BIOCARTA_CBL_PATHWAY, BIOCARTA_CDC42RAC_PATHWAY, BIOCARTA_EDG1_PATHWAY, BIOCARTA_ERK_PATHWAY, BIOCARTA_PDGF_PATHWAY, BIOCARTA_RAC1_PATHWAY, GOBP_ACTIN_CYTOSKELETON_REORGANIZATION, GOBP_ACTIN_FILAMENT_BASED_PROCESS, GOBP_ACTOMYOSIN_STRUCTURE_ORGANIZATION, GOBP_ADRENAL_GLAND_DEVELOPMENT, GOBP_ANATOMICAL_STRUCTURE_FORMATION_INVOLVED_IN_MORPHOGENESIS, GOBP_ANIMAL_ORGAN_MORPHOGENESIS, GOBP_BIOLOGICAL_…	GOBP_CELLULAR_HORMONE_METABOLIC_PROCESS, GOBP_EXTERNAL_ENCAPSULATING_STRUCTURE_ORGANIZATION, GOBP_RESPONSE_TO_OXIDATIVE_STRESS, GOBP_SKELETAL_SYSTEM_DEVELOPMENT, GOMF_TRANSMEMBRANE_RECEPTOR_PROTEIN_KINASE_ACTIVITY	4	-0.566138405823478	-0.523809523809524	0.566138405823478	0.523809523809524	2.62379886757652	islet
773	ENSMUSG00000029231	5	75152292	75198215	Pdgfra	platelet derived growth factor receptor, alpha polypeptide [Source:MGI Symbol;Acc:MGI:97530]	8.42986785150072	c_nonborder_mitosmooth_radial_relative_deviation_ser_valley_mean_per_well	73885829	NA	NA	NA	NA	BIOCARTA_CBL_PATHWAY, BIOCARTA_CDC42RAC_PATHWAY, BIOCARTA_EDG1_PATHWAY, BIOCARTA_ERK_PATHWAY, BIOCARTA_PDGF_PATHWAY, BIOCARTA_RAC1_PATHWAY, GOBP_ACTIN_CYTOSKELETON_REORGANIZATION, GOBP_ACTIN_FILAMENT_BASED_PROCESS, GOBP_ACTOMYOSIN_STRUCTURE_ORGANIZATION, GOBP_ADRENAL_GLAND_DEVELOPMENT, GOBP_ANATOMICAL_STRUCTURE_FORMATION_INVOLVED_IN_MORPHOGENESIS, GOBP_ANIMAL_ORGAN_MORPHOGENESIS, GOBP_BIOLOGICAL_…	GOBP_CELLULAR_HORMONE_METABOLIC_PROCESS, GOBP_EXTERNAL_ENCAPSULATING_STRUCTURE_ORGANIZATION, GOBP_RESPONSE_TO_OXIDATIVE_STRESS, GOBP_SKELETAL_SYSTEM_DEVELOPMENT, GOMF_TRANSMEMBRANE_RECEPTOR_PROTEIN_KINASE_ACTIVITY	4	-0.221135320590932	-0.142857142857143	0.221135320590932	0.142857142857143	1.3879708145479	kidney
774	ENSMUSG00000029231	5	75152292	75198215	Pdgfra	platelet derived growth factor receptor, alpha polypeptide [Source:MGI Symbol;Acc:MGI:97530]	8.42986785150072	c_nonborder_mitosmooth_radial_relative_deviation_ser_valley_mean_per_well	73885829	NA	NA	NA	NA	BIOCARTA_CBL_PATHWAY, BIOCARTA_CDC42RAC_PATHWAY, BIOCARTA_EDG1_PATHWAY, BIOCARTA_ERK_PATHWAY, BIOCARTA_PDGF_PATHWAY, BIOCARTA_RAC1_PATHWAY, GOBP_ACTIN_CYTOSKELETON_REORGANIZATION, GOBP_ACTIN_FILAMENT_BASED_PROCESS, GOBP_ACTOMYOSIN_STRUCTURE_ORGANIZATION, GOBP_ADRENAL_GLAND_DEVELOPMENT, GOBP_ANATOMICAL_STRUCTURE_FORMATION_INVOLVED_IN_MORPHOGENESIS, GOBP_ANIMAL_ORGAN_MORPHOGENESIS, GOBP_BIOLOGICAL_…	GOBP_CELLULAR_HORMONE_METABOLIC_PROCESS, GOBP_EXTERNAL_ENCAPSULATING_STRUCTURE_ORGANIZATION, GOBP_RESPONSE_TO_OXIDATIVE_STRESS, GOBP_SKELETAL_SYSTEM_DEVELOPMENT, GOMF_TRANSMEMBRANE_RECEPTOR_PROTEIN_KINASE_ACTIVITY	4	0.455455447393653	0.166666666666667	0.455455447393653	0.166666666666667	1.39920990840318	liver
775	ENSMUSG00000029155	5	73651379	73679512	Spata18	spermatogenesis associated 18 [Source:MGI Symbol;Acc:MGI:1920722]	8.42986785150072	c_nonborder_mitosmooth_radial_relative_deviation_ser_valley_mean_per_well	73885829	NA	NA	NA	NA	GOBP_AUTOPHAGY_OF_MITOCHONDRION, GOBP_CELLULAR_COMPONENT_DISASSEMBLY, GOBP_CELLULAR_PROTEIN_CATABOLIC_PROCESS, GOBP_CELLULAR_RESPONSE_TO_DNA_DAMAGE_STIMULUS, GOBP_CELLULAR_RESPONSE_TO_STRESS, GOBP_MACROMOLECULE_CATABOLIC_PROCESS, GOBP_MITOCHONDRIAL_PROTEIN_CATABOLIC_PROCESS, GOBP_MITOCHONDRION_ORGANIZATION, GOBP_ORGANELLE_DISASSEMBLY, GOBP_ORGANONITROGEN_COMPOUND_CATABOLIC_PROCESS, GOBP_PROCESS_U…	GOBP_MITOCHONDRION_ORGANIZATION, GOBP_PROCESS_UTILIZING_AUTOPHAGIC_MECHANISM, GOCC_OUTER_MEMBRANE	2	0.200076247024904	-0.0714285714285714	0.200076247024904	0.0714285714285714	2.79800949763565	bone
776	ENSMUSG00000029155	5	73651379	73679512	Spata18	spermatogenesis associated 18 [Source:MGI Symbol;Acc:MGI:1920722]	8.42986785150072	c_nonborder_mitosmooth_radial_relative_deviation_ser_valley_mean_per_well	73885829	NA	NA	NA	NA	GOBP_AUTOPHAGY_OF_MITOCHONDRION, GOBP_CELLULAR_COMPONENT_DISASSEMBLY, GOBP_CELLULAR_PROTEIN_CATABOLIC_PROCESS, GOBP_CELLULAR_RESPONSE_TO_DNA_DAMAGE_STIMULUS, GOBP_CELLULAR_RESPONSE_TO_STRESS, GOBP_MACROMOLECULE_CATABOLIC_PROCESS, GOBP_MITOCHONDRIAL_PROTEIN_CATABOLIC_PROCESS, GOBP_MITOCHONDRION_ORGANIZATION, GOBP_ORGANELLE_DISASSEMBLY, GOBP_ORGANONITROGEN_COMPOUND_CATABOLIC_PROCESS, GOBP_PROCESS_U…	GOBP_MITOCHONDRION_ORGANIZATION, GOBP_PROCESS_UTILIZING_AUTOPHAGIC_MECHANISM, GOCC_OUTER_MEMBRANE	2	0.246993504228004	0.119047619047619	0.246993504228004	0.119047619047619	2.03270880598413	heart
777	ENSMUSG00000029155	5	73651379	73679512	Spata18	spermatogenesis associated 18 [Source:MGI Symbol;Acc:MGI:1920722]	8.42986785150072	c_nonborder_mitosmooth_radial_relative_deviation_ser_valley_mean_per_well	73885829	NA	NA	NA	NA	GOBP_AUTOPHAGY_OF_MITOCHONDRION, GOBP_CELLULAR_COMPONENT_DISASSEMBLY, GOBP_CELLULAR_PROTEIN_CATABOLIC_PROCESS, GOBP_CELLULAR_RESPONSE_TO_DNA_DAMAGE_STIMULUS, GOBP_CELLULAR_RESPONSE_TO_STRESS, GOBP_MACROMOLECULE_CATABOLIC_PROCESS, GOBP_MITOCHONDRIAL_PROTEIN_CATABOLIC_PROCESS, GOBP_MITOCHONDRION_ORGANIZATION, GOBP_ORGANELLE_DISASSEMBLY, GOBP_ORGANONITROGEN_COMPOUND_CATABOLIC_PROCESS, GOBP_PROCESS_U…	GOBP_MITOCHONDRION_ORGANIZATION, GOBP_PROCESS_UTILIZING_AUTOPHAGIC_MECHANISM, GOCC_OUTER_MEMBRANE	2	0.687339847140786	0.5	0.687339847140786	0.5	50.4670209383016	kidney
778	ENSMUSG00000107027	5	73912896	73920421	1700019F05Rik	RIKEN cDNA 1700019F05 gene [Source:MGI Symbol;Acc:MGI:1916652]	8.42986785150072	c_nonborder_mitosmooth_radial_relative_deviation_ser_valley_mean_per_well	73885829	NA	NA	NA	NA	NA	NA	NA	NA	NA	NA	NA	NA	NA
779	ENSMUSG00000106968	5	73946381	73948376	C78283	expressed sequence C78283 [Source:MGI Symbol;Acc:MGI:2141303]	8.42986785150072	c_nonborder_mitosmooth_radial_relative_deviation_ser_valley_mean_per_well	73885829	NA	NA	NA	NA	NA	NA	NA	-0.369753535815596	-0.0952380952380952	0.369753535815596	0.0952380952380952	6.57640380633932	heart
780	ENSMUSG00000106968	5	73946381	73948376	C78283	expressed sequence C78283 [Source:MGI Symbol;Acc:MGI:2141303]	8.42986785150072	c_nonborder_mitosmooth_radial_relative_deviation_ser_valley_mean_per_well	73885829	NA	NA	NA	NA	NA	NA	NA	-0.134203492787081	0.285714285714286	0.134203492787081	0.285714285714286	12.2706718879285	mesc
781	ENSMUSG00000087250	5	74014215	74029680	Usp46os1	ubiquitin specific peptidase 46, opposite strand 1 [Source:MGI Symbol;Acc:MGI:1921549]	8.42986785150072	c_nonborder_mitosmooth_radial_relative_deviation_ser_valley_mean_per_well	73885829	NA	NA	NA	NA	NA	NA	NA	NA	NA	NA	NA	NA	NA
782	ENSMUSG00000106993	5	74048299	74053505	Gm43417	predicted gene 43417 [Source:MGI Symbol;Acc:MGI:5663554]	8.42986785150072	c_nonborder_mitosmooth_radial_relative_deviation_ser_valley_mean_per_well	73885829	NA	NA	NA	NA	NA	NA	NA	0.0241183978608244	0.19047619047619	0.0241183978608244	0.19047619047619	2.04613831935839	kidney
783	ENSMUSG00000086234	5	74032268	74040003	Usp46os2	ubiquitin specific peptidase 46, opposite strand 2 [Source:MGI Symbol;Acc:MGI:1924246]	8.42986785150072	c_nonborder_mitosmooth_radial_relative_deviation_ser_valley_mean_per_well	73885829	NA	NA	NA	NA	NA	NA	NA	0.525690735228322	0.214285714285714	0.525690735228322	0.214285714285714	0.836246426017599	bone
784	ENSMUSG00000086234	5	74032268	74040003	Usp46os2	ubiquitin specific peptidase 46, opposite strand 2 [Source:MGI Symbol;Acc:MGI:1924246]	8.42986785150072	c_nonborder_mitosmooth_radial_relative_deviation_ser_valley_mean_per_well	73885829	NA	NA	NA	NA	NA	NA	NA	-0.188263754015435	-0.428571428571429	0.188263754015435	0.428571428571429	1.79404283136084	islet
785	ENSMUSG00000054814	5	73998453	74068431	Usp46	ubiquitin specific peptidase 46 [Source:MGI Symbol;Acc:MGI:1916977]	8.42986785150072	c_nonborder_mitosmooth_radial_relative_deviation_ser_valley_mean_per_well	73885829	NA	NA	NA	NA	GOBP_ADULT_BEHAVIOR, GOBP_ADULT_FEEDING_BEHAVIOR, GOBP_BEHAVIOR, GOBP_BEHAVIORAL_RESPONSE_TO_ETHANOL, GOBP_CELL_CELL_SIGNALING, GOBP_CELLULAR_PROTEIN_CATABOLIC_PROCESS, GOBP_DEFENSE_RESPONSE, GOBP_FEAR_RESPONSE, GOBP_FEEDING_BEHAVIOR, GOBP_MACROMOLECULE_CATABOLIC_PROCESS, GOBP_MODIFICATION_DEPENDENT_MACROMOLECULE_CATABOLIC_PROCESS, GOBP_MULTICELLULAR_ORGANISMAL_RESPONSE_TO_STRESS, GOBP_ORGANONITR…	NA	NA	0.239936815155905	0.285714285714286	0.239936815155905	0.285714285714286	5.82319514095914	bone
786	ENSMUSG00000054814	5	73998453	74068431	Usp46	ubiquitin specific peptidase 46 [Source:MGI Symbol;Acc:MGI:1916977]	8.42986785150072	c_nonborder_mitosmooth_radial_relative_deviation_ser_valley_mean_per_well	73885829	NA	NA	NA	NA	GOBP_ADULT_BEHAVIOR, GOBP_ADULT_FEEDING_BEHAVIOR, GOBP_BEHAVIOR, GOBP_BEHAVIORAL_RESPONSE_TO_ETHANOL, GOBP_CELL_CELL_SIGNALING, GOBP_CELLULAR_PROTEIN_CATABOLIC_PROCESS, GOBP_DEFENSE_RESPONSE, GOBP_FEAR_RESPONSE, GOBP_FEEDING_BEHAVIOR, GOBP_MACROMOLECULE_CATABOLIC_PROCESS, GOBP_MODIFICATION_DEPENDENT_MACROMOLECULE_CATABOLIC_PROCESS, GOBP_MULTICELLULAR_ORGANISMAL_RESPONSE_TO_STRESS, GOBP_ORGANONITR…	NA	NA	0.528704873858939	0.571428571428572	0.528704873858939	0.571428571428572	4.59515347364562	heart
787	ENSMUSG00000054814	5	73998453	74068431	Usp46	ubiquitin specific peptidase 46 [Source:MGI Symbol;Acc:MGI:1916977]	8.42986785150072	c_nonborder_mitosmooth_radial_relative_deviation_ser_valley_mean_per_well	73885829	NA	NA	NA	NA	GOBP_ADULT_BEHAVIOR, GOBP_ADULT_FEEDING_BEHAVIOR, GOBP_BEHAVIOR, GOBP_BEHAVIORAL_RESPONSE_TO_ETHANOL, GOBP_CELL_CELL_SIGNALING, GOBP_CELLULAR_PROTEIN_CATABOLIC_PROCESS, GOBP_DEFENSE_RESPONSE, GOBP_FEAR_RESPONSE, GOBP_FEEDING_BEHAVIOR, GOBP_MACROMOLECULE_CATABOLIC_PROCESS, GOBP_MODIFICATION_DEPENDENT_MACROMOLECULE_CATABOLIC_PROCESS, GOBP_MULTICELLULAR_ORGANISMAL_RESPONSE_TO_STRESS, GOBP_ORGANONITR…	NA	NA	-0.0212488217567759	-0.0476190476190476	0.0212488217567759	0.0476190476190476	33.9437305424827	islet
788	ENSMUSG00000054814	5	73998453	74068431	Usp46	ubiquitin specific peptidase 46 [Source:MGI Symbol;Acc:MGI:1916977]	8.42986785150072	c_nonborder_mitosmooth_radial_relative_deviation_ser_valley_mean_per_well	73885829	NA	NA	NA	NA	GOBP_ADULT_BEHAVIOR, GOBP_ADULT_FEEDING_BEHAVIOR, GOBP_BEHAVIOR, GOBP_BEHAVIORAL_RESPONSE_TO_ETHANOL, GOBP_CELL_CELL_SIGNALING, GOBP_CELLULAR_PROTEIN_CATABOLIC_PROCESS, GOBP_DEFENSE_RESPONSE, GOBP_FEAR_RESPONSE, GOBP_FEEDING_BEHAVIOR, GOBP_MACROMOLECULE_CATABOLIC_PROCESS, GOBP_MODIFICATION_DEPENDENT_MACROMOLECULE_CATABOLIC_PROCESS, GOBP_MULTICELLULAR_ORGANISMAL_RESPONSE_TO_STRESS, GOBP_ORGANONITR…	NA	NA	0.122701711168493	0.238095238095238	0.122701711168493	0.238095238095238	7.11326572264968	kidney
789	ENSMUSG00000054814	5	73998453	74068431	Usp46	ubiquitin specific peptidase 46 [Source:MGI Symbol;Acc:MGI:1916977]	8.42986785150072	c_nonborder_mitosmooth_radial_relative_deviation_ser_valley_mean_per_well	73885829	NA	NA	NA	NA	GOBP_ADULT_BEHAVIOR, GOBP_ADULT_FEEDING_BEHAVIOR, GOBP_BEHAVIOR, GOBP_BEHAVIORAL_RESPONSE_TO_ETHANOL, GOBP_CELL_CELL_SIGNALING, GOBP_CELLULAR_PROTEIN_CATABOLIC_PROCESS, GOBP_DEFENSE_RESPONSE, GOBP_FEAR_RESPONSE, GOBP_FEEDING_BEHAVIOR, GOBP_MACROMOLECULE_CATABOLIC_PROCESS, GOBP_MODIFICATION_DEPENDENT_MACROMOLECULE_CATABOLIC_PROCESS, GOBP_MULTICELLULAR_ORGANISMAL_RESPONSE_TO_STRESS, GOBP_ORGANONITR…	NA	NA	0.236254515762409	0.452380952380952	0.236254515762409	0.452380952380952	1.35537207354407	liver
790	ENSMUSG00000054814	5	73998453	74068431	Usp46	ubiquitin specific peptidase 46 [Source:MGI Symbol;Acc:MGI:1916977]	8.42986785150072	c_nonborder_mitosmooth_radial_relative_deviation_ser_valley_mean_per_well	73885829	NA	NA	NA	NA	GOBP_ADULT_BEHAVIOR, GOBP_ADULT_FEEDING_BEHAVIOR, GOBP_BEHAVIOR, GOBP_BEHAVIORAL_RESPONSE_TO_ETHANOL, GOBP_CELL_CELL_SIGNALING, GOBP_CELLULAR_PROTEIN_CATABOLIC_PROCESS, GOBP_DEFENSE_RESPONSE, GOBP_FEAR_RESPONSE, GOBP_FEEDING_BEHAVIOR, GOBP_MACROMOLECULE_CATABOLIC_PROCESS, GOBP_MODIFICATION_DEPENDENT_MACROMOLECULE_CATABOLIC_PROCESS, GOBP_MULTICELLULAR_ORGANISMAL_RESPONSE_TO_STRESS, GOBP_ORGANONITR…	NA	NA	-0.0597952234487823	0.119047619047619	0.0597952234487823	0.119047619047619	5.82740025771918	mesc
791	ENSMUSG00000106973	5	74060038	74060787	Gm43415	predicted gene 43415 [Source:MGI Symbol;Acc:MGI:5663552]	8.42986785150072	c_nonborder_mitosmooth_radial_relative_deviation_ser_valley_mean_per_well	73885829	NA	NA	NA	NA	NA	NA	NA	NA	NA	NA	NA	NA	NA
792	ENSMUSG00000107245	5	75154885	75155335	Gm42803	predicted gene 42803 [Source:MGI Symbol;Acc:MGI:5662940]	8.42986785150072	c_nonborder_mitosmooth_radial_relative_deviation_ser_valley_mean_per_well	73885829	NA	NA	NA	NA	NA	NA	NA	NA	NA	NA	NA	NA	NA
793	ENSMUSG00000106760	5	75153055	75153653	Gm42802	predicted gene 42802 [Source:MGI Symbol;Acc:MGI:5662939]	8.42986785150072	c_nonborder_mitosmooth_radial_relative_deviation_ser_valley_mean_per_well	73885829	NA	NA	NA	NA	NA	NA	NA	NA	NA	NA	NA	NA	NA
794	ENSMUSG00000106704	5	75246443	75246770	Gm42799	predicted gene 42799 [Source:MGI Symbol;Acc:MGI:5662936]	8.42986785150072	c_nonborder_mitosmooth_radial_relative_deviation_ser_valley_mean_per_well	73885829	NA	NA	NA	NA	NA	NA	NA	NA	NA	NA	NA	NA	NA
795	ENSMUSG00000106689	5	75342443	75343832	Gm18345	predicted gene, 18345 [Source:MGI Symbol;Acc:MGI:5010530]	8.42986785150072	c_nonborder_mitosmooth_radial_relative_deviation_ser_valley_mean_per_well	73885829	NA	NA	NA	NA	NA	NA	NA	NA	NA	NA	NA	NA	NA
796	ENSMUSG00000107386	5	75387775	75399372	Gm42800	predicted gene 42800 [Source:MGI Symbol;Acc:MGI:5662937]	8.42986785150072	c_nonborder_mitosmooth_radial_relative_deviation_ser_valley_mean_per_well	73885829	NA	NA	NA	NA	NA	NA	NA	NA	NA	NA	NA	NA	NA
797	ENSMUSG00000005672	5	75574916	75656722	Kit	KIT proto-oncogene receptor tyrosine kinase [Source:MGI Symbol;Acc:MGI:96677]	8.42986785150072	c_nonborder_mitosmooth_radial_relative_deviation_ser_valley_mean_per_well	73885829	NA	NA	NA	NA	BIOCARTA_BAD_PATHWAY, BIOCARTA_MELANOCYTE_PATHWAY, GOBP_ACTIN_CYTOSKELETON_REORGANIZATION, GOBP_ACTIN_FILAMENT_BASED_PROCESS, GOBP_AMEBOIDAL_TYPE_CELL_MIGRATION, GOBP_ASSOCIATIVE_LEARNING, GOBP_B_CELL_ACTIVATION, GOBP_B_CELL_DIFFERENTIATION, GOBP_BEHAVIOR, GOBP_BILE_ACID_METABOLIC_PROCESS, GOBP_BIOLOGICAL_ADHESION, GOBP_BONE_CELL_DEVELOPMENT, GOBP_BONE_DEVELOPMENT, GOBP_CARBOHYDRATE_DERIVATIVE_ME…	GOBP_IMMUNE_RESPONSE_REGULATING_SIGNALING_PATHWAY, GOBP_REGULATED_EXOCYTOSIS, GOBP_RESPONSE_TO_CADMIUM_ION, GOBP_RESPONSE_TO_METAL_ION, GOBP_SKELETAL_SYSTEM_DEVELOPMENT, GOMF_TRANSMEMBRANE_RECEPTOR_PROTEIN_KINASE_ACTIVITY, REACTOME_REGULATION_OF_KIT_SIGNALING	12	0.657481039608157	0.452380952380952	0.657481039608157	0.452380952380952	5.80328601855304	bone
798	ENSMUSG00000005672	5	75574916	75656722	Kit	KIT proto-oncogene receptor tyrosine kinase [Source:MGI Symbol;Acc:MGI:96677]	8.42986785150072	c_nonborder_mitosmooth_radial_relative_deviation_ser_valley_mean_per_well	73885829	NA	NA	NA	NA	BIOCARTA_BAD_PATHWAY, BIOCARTA_MELANOCYTE_PATHWAY, GOBP_ACTIN_CYTOSKELETON_REORGANIZATION, GOBP_ACTIN_FILAMENT_BASED_PROCESS, GOBP_AMEBOIDAL_TYPE_CELL_MIGRATION, GOBP_ASSOCIATIVE_LEARNING, GOBP_B_CELL_ACTIVATION, GOBP_B_CELL_DIFFERENTIATION, GOBP_BEHAVIOR, GOBP_BILE_ACID_METABOLIC_PROCESS, GOBP_BIOLOGICAL_ADHESION, GOBP_BONE_CELL_DEVELOPMENT, GOBP_BONE_DEVELOPMENT, GOBP_CARBOHYDRATE_DERIVATIVE_ME…	GOBP_IMMUNE_RESPONSE_REGULATING_SIGNALING_PATHWAY, GOBP_REGULATED_EXOCYTOSIS, GOBP_RESPONSE_TO_CADMIUM_ION, GOBP_RESPONSE_TO_METAL_ION, GOBP_SKELETAL_SYSTEM_DEVELOPMENT, GOMF_TRANSMEMBRANE_RECEPTOR_PROTEIN_KINASE_ACTIVITY, REACTOME_REGULATION_OF_KIT_SIGNALING	12	0.0107900611904037	-0.166666666666667	0.0107900611904037	0.166666666666667	2.05382713599681	heart
799	ENSMUSG00000005672	5	75574916	75656722	Kit	KIT proto-oncogene receptor tyrosine kinase [Source:MGI Symbol;Acc:MGI:96677]	8.42986785150072	c_nonborder_mitosmooth_radial_relative_deviation_ser_valley_mean_per_well	73885829	NA	NA	NA	NA	BIOCARTA_BAD_PATHWAY, BIOCARTA_MELANOCYTE_PATHWAY, GOBP_ACTIN_CYTOSKELETON_REORGANIZATION, GOBP_ACTIN_FILAMENT_BASED_PROCESS, GOBP_AMEBOIDAL_TYPE_CELL_MIGRATION, GOBP_ASSOCIATIVE_LEARNING, GOBP_B_CELL_ACTIVATION, GOBP_B_CELL_DIFFERENTIATION, GOBP_BEHAVIOR, GOBP_BILE_ACID_METABOLIC_PROCESS, GOBP_BIOLOGICAL_ADHESION, GOBP_BONE_CELL_DEVELOPMENT, GOBP_BONE_DEVELOPMENT, GOBP_CARBOHYDRATE_DERIVATIVE_ME…	GOBP_IMMUNE_RESPONSE_REGULATING_SIGNALING_PATHWAY, GOBP_REGULATED_EXOCYTOSIS, GOBP_RESPONSE_TO_CADMIUM_ION, GOBP_RESPONSE_TO_METAL_ION, GOBP_SKELETAL_SYSTEM_DEVELOPMENT, GOMF_TRANSMEMBRANE_RECEPTOR_PROTEIN_KINASE_ACTIVITY, REACTOME_REGULATION_OF_KIT_SIGNALING	12	-0.472737361196179	-0.428571428571429	0.472737361196179	0.428571428571429	9.53365279821394	islet
800	ENSMUSG00000005672	5	75574916	75656722	Kit	KIT proto-oncogene receptor tyrosine kinase [Source:MGI Symbol;Acc:MGI:96677]	8.42986785150072	c_nonborder_mitosmooth_radial_relative_deviation_ser_valley_mean_per_well	73885829	NA	NA	NA	NA	BIOCARTA_BAD_PATHWAY, BIOCARTA_MELANOCYTE_PATHWAY, GOBP_ACTIN_CYTOSKELETON_REORGANIZATION, GOBP_ACTIN_FILAMENT_BASED_PROCESS, GOBP_AMEBOIDAL_TYPE_CELL_MIGRATION, GOBP_ASSOCIATIVE_LEARNING, GOBP_B_CELL_ACTIVATION, GOBP_B_CELL_DIFFERENTIATION, GOBP_BEHAVIOR, GOBP_BILE_ACID_METABOLIC_PROCESS, GOBP_BIOLOGICAL_ADHESION, GOBP_BONE_CELL_DEVELOPMENT, GOBP_BONE_DEVELOPMENT, GOBP_CARBOHYDRATE_DERIVATIVE_ME…	GOBP_IMMUNE_RESPONSE_REGULATING_SIGNALING_PATHWAY, GOBP_REGULATED_EXOCYTOSIS, GOBP_RESPONSE_TO_CADMIUM_ION, GOBP_RESPONSE_TO_METAL_ION, GOBP_SKELETAL_SYSTEM_DEVELOPMENT, GOMF_TRANSMEMBRANE_RECEPTOR_PROTEIN_KINASE_ACTIVITY, REACTOME_REGULATION_OF_KIT_SIGNALING	12	0.201093624799855	0.357142857142857	0.201093624799855	0.357142857142857	7.28917851573127	kidney
801	ENSMUSG00000005672	5	75574916	75656722	Kit	KIT proto-oncogene receptor tyrosine kinase [Source:MGI Symbol;Acc:MGI:96677]	8.42986785150072	c_nonborder_mitosmooth_radial_relative_deviation_ser_valley_mean_per_well	73885829	NA	NA	NA	NA	BIOCARTA_BAD_PATHWAY, BIOCARTA_MELANOCYTE_PATHWAY, GOBP_ACTIN_CYTOSKELETON_REORGANIZATION, GOBP_ACTIN_FILAMENT_BASED_PROCESS, GOBP_AMEBOIDAL_TYPE_CELL_MIGRATION, GOBP_ASSOCIATIVE_LEARNING, GOBP_B_CELL_ACTIVATION, GOBP_B_CELL_DIFFERENTIATION, GOBP_BEHAVIOR, GOBP_BILE_ACID_METABOLIC_PROCESS, GOBP_BIOLOGICAL_ADHESION, GOBP_BONE_CELL_DEVELOPMENT, GOBP_BONE_DEVELOPMENT, GOBP_CARBOHYDRATE_DERIVATIVE_ME…	GOBP_IMMUNE_RESPONSE_REGULATING_SIGNALING_PATHWAY, GOBP_REGULATED_EXOCYTOSIS, GOBP_RESPONSE_TO_CADMIUM_ION, GOBP_RESPONSE_TO_METAL_ION, GOBP_SKELETAL_SYSTEM_DEVELOPMENT, GOMF_TRANSMEMBRANE_RECEPTOR_PROTEIN_KINASE_ACTIVITY, REACTOME_REGULATION_OF_KIT_SIGNALING	12	0.51010286558268	0.547619047619048	0.51010286558268	0.547619047619048	1.11034804697633	liver
802	ENSMUSG00000005672	5	75574916	75656722	Kit	KIT proto-oncogene receptor tyrosine kinase [Source:MGI Symbol;Acc:MGI:96677]	8.42986785150072	c_nonborder_mitosmooth_radial_relative_deviation_ser_valley_mean_per_well	73885829	NA	NA	NA	NA	BIOCARTA_BAD_PATHWAY, BIOCARTA_MELANOCYTE_PATHWAY, GOBP_ACTIN_CYTOSKELETON_REORGANIZATION, GOBP_ACTIN_FILAMENT_BASED_PROCESS, GOBP_AMEBOIDAL_TYPE_CELL_MIGRATION, GOBP_ASSOCIATIVE_LEARNING, GOBP_B_CELL_ACTIVATION, GOBP_B_CELL_DIFFERENTIATION, GOBP_BEHAVIOR, GOBP_BILE_ACID_METABOLIC_PROCESS, GOBP_BIOLOGICAL_ADHESION, GOBP_BONE_CELL_DEVELOPMENT, GOBP_BONE_DEVELOPMENT, GOBP_CARBOHYDRATE_DERIVATIVE_ME…	GOBP_IMMUNE_RESPONSE_REGULATING_SIGNALING_PATHWAY, GOBP_REGULATED_EXOCYTOSIS, GOBP_RESPONSE_TO_CADMIUM_ION, GOBP_RESPONSE_TO_METAL_ION, GOBP_SKELETAL_SYSTEM_DEVELOPMENT, GOMF_TRANSMEMBRANE_RECEPTOR_PROTEIN_KINASE_ACTIVITY, REACTOME_REGULATION_OF_KIT_SIGNALING	12	-0.182240871877923	-0.285714285714286	0.182240871877923	0.285714285714286	2.4038109666282	mesc
803	ENSMUSG00000029153	5	73322199	73341028	Ociad2	OCIA domain containing 2 [Source:MGI Symbol;Acc:MGI:1916377]	8.42986785150072	c_nonborder_mitosmooth_radial_relative_deviation_ser_valley_mean_per_well	73885829	NA	NA	NA	NA	GOBP_BIOLOGICAL_PROCESS_INVOLVED_IN_INTERSPECIES_INTERACTION_BETWEEN_ORGANISMS, GOBP_ENDOCYTOSIS, GOBP_HEMATOPOIETIC_STEM_CELL_HOMEOSTASIS, GOBP_HOMEOSTASIS_OF_NUMBER_OF_CELLS, GOBP_HOMEOSTATIC_PROCESS, GOBP_POSITIVE_REGULATION_OF_RECEPTOR_SIGNALING_PATHWAY_VIA_STAT, GOBP_POSITIVE_REGULATION_OF_SIGNALING, GOBP_RECEPTOR_SIGNALING_PATHWAY_VIA_STAT, GOBP_REGULATION_OF_RECEPTOR_SIGNALING_PATHWAY_VIA_…	GOBP_RESPONSE_TO_BACTERIUM	1	0.139846626013325	0.0952380952380952	0.139846626013325	0.0952380952380952	7.34276064866125	bone
804	ENSMUSG00000029153	5	73322199	73341028	Ociad2	OCIA domain containing 2 [Source:MGI Symbol;Acc:MGI:1916377]	8.42986785150072	c_nonborder_mitosmooth_radial_relative_deviation_ser_valley_mean_per_well	73885829	NA	NA	NA	NA	GOBP_BIOLOGICAL_PROCESS_INVOLVED_IN_INTERSPECIES_INTERACTION_BETWEEN_ORGANISMS, GOBP_ENDOCYTOSIS, GOBP_HEMATOPOIETIC_STEM_CELL_HOMEOSTASIS, GOBP_HOMEOSTASIS_OF_NUMBER_OF_CELLS, GOBP_HOMEOSTATIC_PROCESS, GOBP_POSITIVE_REGULATION_OF_RECEPTOR_SIGNALING_PATHWAY_VIA_STAT, GOBP_POSITIVE_REGULATION_OF_SIGNALING, GOBP_RECEPTOR_SIGNALING_PATHWAY_VIA_STAT, GOBP_REGULATION_OF_RECEPTOR_SIGNALING_PATHWAY_VIA_…	GOBP_RESPONSE_TO_BACTERIUM	1	0.313542288255279	0.166666666666667	0.313542288255279	0.166666666666667	43.0639978815522	heart
805	ENSMUSG00000029153	5	73322199	73341028	Ociad2	OCIA domain containing 2 [Source:MGI Symbol;Acc:MGI:1916377]	8.42986785150072	c_nonborder_mitosmooth_radial_relative_deviation_ser_valley_mean_per_well	73885829	NA	NA	NA	NA	GOBP_BIOLOGICAL_PROCESS_INVOLVED_IN_INTERSPECIES_INTERACTION_BETWEEN_ORGANISMS, GOBP_ENDOCYTOSIS, GOBP_HEMATOPOIETIC_STEM_CELL_HOMEOSTASIS, GOBP_HOMEOSTASIS_OF_NUMBER_OF_CELLS, GOBP_HOMEOSTATIC_PROCESS, GOBP_POSITIVE_REGULATION_OF_RECEPTOR_SIGNALING_PATHWAY_VIA_STAT, GOBP_POSITIVE_REGULATION_OF_SIGNALING, GOBP_RECEPTOR_SIGNALING_PATHWAY_VIA_STAT, GOBP_REGULATION_OF_RECEPTOR_SIGNALING_PATHWAY_VIA_…	GOBP_RESPONSE_TO_BACTERIUM	1	0.403287178388999	0.380952380952381	0.403287178388999	0.380952380952381	18.7045425271678	islet
806	ENSMUSG00000029153	5	73322199	73341028	Ociad2	OCIA domain containing 2 [Source:MGI Symbol;Acc:MGI:1916377]	8.42986785150072	c_nonborder_mitosmooth_radial_relative_deviation_ser_valley_mean_per_well	73885829	NA	NA	NA	NA	GOBP_BIOLOGICAL_PROCESS_INVOLVED_IN_INTERSPECIES_INTERACTION_BETWEEN_ORGANISMS, GOBP_ENDOCYTOSIS, GOBP_HEMATOPOIETIC_STEM_CELL_HOMEOSTASIS, GOBP_HOMEOSTASIS_OF_NUMBER_OF_CELLS, GOBP_HOMEOSTATIC_PROCESS, GOBP_POSITIVE_REGULATION_OF_RECEPTOR_SIGNALING_PATHWAY_VIA_STAT, GOBP_POSITIVE_REGULATION_OF_SIGNALING, GOBP_RECEPTOR_SIGNALING_PATHWAY_VIA_STAT, GOBP_REGULATION_OF_RECEPTOR_SIGNALING_PATHWAY_VIA_…	GOBP_RESPONSE_TO_BACTERIUM	1	0.531249675272728	0.547619047619048	0.531249675272728	0.547619047619048	20.9604286864189	kidney
807	ENSMUSG00000029153	5	73322199	73341028	Ociad2	OCIA domain containing 2 [Source:MGI Symbol;Acc:MGI:1916377]	8.42986785150072	c_nonborder_mitosmooth_radial_relative_deviation_ser_valley_mean_per_well	73885829	NA	NA	NA	NA	GOBP_BIOLOGICAL_PROCESS_INVOLVED_IN_INTERSPECIES_INTERACTION_BETWEEN_ORGANISMS, GOBP_ENDOCYTOSIS, GOBP_HEMATOPOIETIC_STEM_CELL_HOMEOSTASIS, GOBP_HOMEOSTASIS_OF_NUMBER_OF_CELLS, GOBP_HOMEOSTATIC_PROCESS, GOBP_POSITIVE_REGULATION_OF_RECEPTOR_SIGNALING_PATHWAY_VIA_STAT, GOBP_POSITIVE_REGULATION_OF_SIGNALING, GOBP_RECEPTOR_SIGNALING_PATHWAY_VIA_STAT, GOBP_REGULATION_OF_RECEPTOR_SIGNALING_PATHWAY_VIA_…	GOBP_RESPONSE_TO_BACTERIUM	1	0.483433855092454	0.19047619047619	0.483433855092454	0.19047619047619	1.60473479685977	liver
808	ENSMUSG00000029153	5	73322199	73341028	Ociad2	OCIA domain containing 2 [Source:MGI Symbol;Acc:MGI:1916377]	8.42986785150072	c_nonborder_mitosmooth_radial_relative_deviation_ser_valley_mean_per_well	73885829	NA	NA	NA	NA	GOBP_BIOLOGICAL_PROCESS_INVOLVED_IN_INTERSPECIES_INTERACTION_BETWEEN_ORGANISMS, GOBP_ENDOCYTOSIS, GOBP_HEMATOPOIETIC_STEM_CELL_HOMEOSTASIS, GOBP_HOMEOSTASIS_OF_NUMBER_OF_CELLS, GOBP_HOMEOSTATIC_PROCESS, GOBP_POSITIVE_REGULATION_OF_RECEPTOR_SIGNALING_PATHWAY_VIA_STAT, GOBP_POSITIVE_REGULATION_OF_SIGNALING, GOBP_RECEPTOR_SIGNALING_PATHWAY_VIA_STAT, GOBP_REGULATION_OF_RECEPTOR_SIGNALING_PATHWAY_VIA_…	GOBP_RESPONSE_TO_BACTERIUM	1	0.468898245199478	-0.0714285714285714	0.468898245199478	0.0714285714285714	3.90603590085924	mesc
809	ENSMUSG00000107272	5	73380560	73391102	Gm34583	predicted gene, 34583 [Source:MGI Symbol;Acc:MGI:5593742]	8.42986785150072	c_nonborder_mitosmooth_radial_relative_deviation_ser_valley_mean_per_well	73885829	NA	NA	NA	NA	NA	NA	NA	NA	NA	NA	NA	NA	NA
810	ENSMUSG00000106958	5	73396799	73397813	Gm35960	predicted gene, 35960 [Source:MGI Symbol;Acc:MGI:5595119]	8.42986785150072	c_nonborder_mitosmooth_radial_relative_deviation_ser_valley_mean_per_well	73885829	NA	NA	NA	NA	NA	NA	NA	NA	NA	NA	NA	NA	NA
811	ENSMUSG00000029154	5	73406075	73453435	Cwh43	cell wall biogenesis 43 C-terminal homolog [Source:MGI Symbol;Acc:MGI:2444131]	8.42986785150072	c_nonborder_mitosmooth_radial_relative_deviation_ser_valley_mean_per_well	73885829	NA	NA	NA	NA	GOBP_CARBOHYDRATE_DERIVATIVE_BIOSYNTHETIC_PROCESS, GOBP_CARBOHYDRATE_DERIVATIVE_METABOLIC_PROCESS, GOBP_CELLULAR_LIPID_METABOLIC_PROCESS, GOBP_CELLULAR_MACROMOLECULE_BIOSYNTHETIC_PROCESS, GOBP_GLYCEROLIPID_BIOSYNTHETIC_PROCESS, GOBP_GLYCEROLIPID_METABOLIC_PROCESS, GOBP_GLYCEROPHOSPHOLIPID_BIOSYNTHETIC_PROCESS, GOBP_GLYCEROPHOSPHOLIPID_METABOLIC_PROCESS, GOBP_GLYCOLIPID_BIOSYNTHETIC_PROCESS, GOBP_…	NA	2	0.473402377701578	0.523809523809524	0.473402377701578	0.523809523809524	1.9531309975271	bone
812	ENSMUSG00000029154	5	73406075	73453435	Cwh43	cell wall biogenesis 43 C-terminal homolog [Source:MGI Symbol;Acc:MGI:2444131]	8.42986785150072	c_nonborder_mitosmooth_radial_relative_deviation_ser_valley_mean_per_well	73885829	NA	NA	NA	NA	GOBP_CARBOHYDRATE_DERIVATIVE_BIOSYNTHETIC_PROCESS, GOBP_CARBOHYDRATE_DERIVATIVE_METABOLIC_PROCESS, GOBP_CELLULAR_LIPID_METABOLIC_PROCESS, GOBP_CELLULAR_MACROMOLECULE_BIOSYNTHETIC_PROCESS, GOBP_GLYCEROLIPID_BIOSYNTHETIC_PROCESS, GOBP_GLYCEROLIPID_METABOLIC_PROCESS, GOBP_GLYCEROPHOSPHOLIPID_BIOSYNTHETIC_PROCESS, GOBP_GLYCEROPHOSPHOLIPID_METABOLIC_PROCESS, GOBP_GLYCOLIPID_BIOSYNTHETIC_PROCESS, GOBP_…	NA	2	-0.249248796541572	-0.19047619047619	0.249248796541572	0.19047619047619	50.63494521016	kidney
813	ENSMUSG00000106675	5	73459329	73459722	Gm43798	predicted gene 43798 [Source:MGI Symbol;Acc:MGI:5663935]	8.42986785150072	c_nonborder_mitosmooth_radial_relative_deviation_ser_valley_mean_per_well	73885829	NA	NA	NA	NA	NA	NA	NA	-0.640604072756365	-0.642857142857143	0.640604072756365	0.642857142857143	6.19510605549514	liver
814	ENSMUSG00000082039	5	73476447	73477353	Gm15653	predicted gene 15653 [Source:MGI Symbol;Acc:MGI:3783097]	8.42986785150072	c_nonborder_mitosmooth_radial_relative_deviation_ser_valley_mean_per_well	73885829	NA	NA	NA	NA	NA	NA	NA	NA	NA	NA	NA	NA	NA
815	ENSMUSG00000107292	5	73308059	73308577	Gm42733	predicted gene 42733 [Source:MGI Symbol;Acc:MGI:5662870]	8.42986785150072	c_nonborder_mitosmooth_radial_relative_deviation_ser_valley_mean_per_well	73885829	NA	NA	NA	NA	NA	NA	NA	NA	NA	NA	NA	NA	NA
816	ENSMUSG00000107331	5	73311364	73312560	Gm42732	predicted gene 42732 [Source:MGI Symbol;Acc:MGI:5662869]	8.42986785150072	c_nonborder_mitosmooth_radial_relative_deviation_ser_valley_mean_per_well	73885829	NA	NA	NA	NA	NA	NA	NA	0.657859909196715	0.285714285714286	0.657859909196715	0.285714285714286	10.1624702623661	heart
817	ENSMUSG00000107331	5	73311364	73312560	Gm42732	predicted gene 42732 [Source:MGI Symbol;Acc:MGI:5662869]	8.42986785150072	c_nonborder_mitosmooth_radial_relative_deviation_ser_valley_mean_per_well	73885829	NA	NA	NA	NA	NA	NA	NA	0.633542267821531	0.5	0.633542267821531	0.5	6.02413491968911	kidney
818	ENSMUSG00000107331	5	73311364	73312560	Gm42732	predicted gene 42732 [Source:MGI Symbol;Acc:MGI:5662869]	8.42986785150072	c_nonborder_mitosmooth_radial_relative_deviation_ser_valley_mean_per_well	73885829	NA	NA	NA	NA	NA	NA	NA	0.108586731772032	-0.0952380952380952	0.108586731772032	0.0952380952380952	1.04923586460393	liver
819	ENSMUSG00000107331	5	73311364	73312560	Gm42732	predicted gene 42732 [Source:MGI Symbol;Acc:MGI:5662869]	8.42986785150072	c_nonborder_mitosmooth_radial_relative_deviation_ser_valley_mean_per_well	73885829	NA	NA	NA	NA	NA	NA	NA	0.377892295251821	0.30952380952381	0.377892295251821	0.30952380952381	2.84400066688224	mesc
820	ENSMUSG00000029152	5	73292784	73314069	Ociad1	OCIA domain containing 1 [Source:MGI Symbol;Acc:MGI:1915345]	8.42986785150072	c_nonborder_mitosmooth_radial_relative_deviation_ser_valley_mean_per_well	73885829	NA	NA	NA	NA	GOBP_ENDOCYTOSIS, GOBP_HEMATOPOIETIC_STEM_CELL_HOMEOSTASIS, GOBP_HOMEOSTASIS_OF_NUMBER_OF_CELLS, GOBP_HOMEOSTATIC_PROCESS, GOBP_POSITIVE_REGULATION_OF_RECEPTOR_SIGNALING_PATHWAY_VIA_STAT, GOBP_POSITIVE_REGULATION_OF_SIGNALING, GOBP_RECEPTOR_SIGNALING_PATHWAY_VIA_STAT, GOBP_REGULATION_OF_CELL_DIFFERENTIATION, GOBP_REGULATION_OF_RECEPTOR_SIGNALING_PATHWAY_VIA_STAT, GOBP_REGULATION_OF_STEM_CELL_DIFF…	NA	1	-0.410838497072764	-0.452380952380952	0.410838497072764	0.452380952380952	5.34740996007451	bone
821	ENSMUSG00000029152	5	73292784	73314069	Ociad1	OCIA domain containing 1 [Source:MGI Symbol;Acc:MGI:1915345]	8.42986785150072	c_nonborder_mitosmooth_radial_relative_deviation_ser_valley_mean_per_well	73885829	NA	NA	NA	NA	GOBP_ENDOCYTOSIS, GOBP_HEMATOPOIETIC_STEM_CELL_HOMEOSTASIS, GOBP_HOMEOSTASIS_OF_NUMBER_OF_CELLS, GOBP_HOMEOSTATIC_PROCESS, GOBP_POSITIVE_REGULATION_OF_RECEPTOR_SIGNALING_PATHWAY_VIA_STAT, GOBP_POSITIVE_REGULATION_OF_SIGNALING, GOBP_RECEPTOR_SIGNALING_PATHWAY_VIA_STAT, GOBP_REGULATION_OF_CELL_DIFFERENTIATION, GOBP_REGULATION_OF_RECEPTOR_SIGNALING_PATHWAY_VIA_STAT, GOBP_REGULATION_OF_STEM_CELL_DIFF…	NA	1	0.0310946393396123	-0.142857142857143	0.0310946393396123	0.142857142857143	25.8718525991953	heart
822	ENSMUSG00000029152	5	73292784	73314069	Ociad1	OCIA domain containing 1 [Source:MGI Symbol;Acc:MGI:1915345]	8.42986785150072	c_nonborder_mitosmooth_radial_relative_deviation_ser_valley_mean_per_well	73885829	NA	NA	NA	NA	GOBP_ENDOCYTOSIS, GOBP_HEMATOPOIETIC_STEM_CELL_HOMEOSTASIS, GOBP_HOMEOSTASIS_OF_NUMBER_OF_CELLS, GOBP_HOMEOSTATIC_PROCESS, GOBP_POSITIVE_REGULATION_OF_RECEPTOR_SIGNALING_PATHWAY_VIA_STAT, GOBP_POSITIVE_REGULATION_OF_SIGNALING, GOBP_RECEPTOR_SIGNALING_PATHWAY_VIA_STAT, GOBP_REGULATION_OF_CELL_DIFFERENTIATION, GOBP_REGULATION_OF_RECEPTOR_SIGNALING_PATHWAY_VIA_STAT, GOBP_REGULATION_OF_STEM_CELL_DIFF…	NA	1	0.518656363172443	0.380952380952381	0.518656363172443	0.380952380952381	6.8575840125198	islet
823	ENSMUSG00000029152	5	73292784	73314069	Ociad1	OCIA domain containing 1 [Source:MGI Symbol;Acc:MGI:1915345]	8.42986785150072	c_nonborder_mitosmooth_radial_relative_deviation_ser_valley_mean_per_well	73885829	NA	NA	NA	NA	GOBP_ENDOCYTOSIS, GOBP_HEMATOPOIETIC_STEM_CELL_HOMEOSTASIS, GOBP_HOMEOSTASIS_OF_NUMBER_OF_CELLS, GOBP_HOMEOSTATIC_PROCESS, GOBP_POSITIVE_REGULATION_OF_RECEPTOR_SIGNALING_PATHWAY_VIA_STAT, GOBP_POSITIVE_REGULATION_OF_SIGNALING, GOBP_RECEPTOR_SIGNALING_PATHWAY_VIA_STAT, GOBP_REGULATION_OF_CELL_DIFFERENTIATION, GOBP_REGULATION_OF_RECEPTOR_SIGNALING_PATHWAY_VIA_STAT, GOBP_REGULATION_OF_STEM_CELL_DIFF…	NA	1	0.0777686089469956	0.0238095238095238	0.0777686089469956	0.0238095238095238	5.57023371305978	kidney
824	ENSMUSG00000029152	5	73292784	73314069	Ociad1	OCIA domain containing 1 [Source:MGI Symbol;Acc:MGI:1915345]	8.42986785150072	c_nonborder_mitosmooth_radial_relative_deviation_ser_valley_mean_per_well	73885829	NA	NA	NA	NA	GOBP_ENDOCYTOSIS, GOBP_HEMATOPOIETIC_STEM_CELL_HOMEOSTASIS, GOBP_HOMEOSTASIS_OF_NUMBER_OF_CELLS, GOBP_HOMEOSTATIC_PROCESS, GOBP_POSITIVE_REGULATION_OF_RECEPTOR_SIGNALING_PATHWAY_VIA_STAT, GOBP_POSITIVE_REGULATION_OF_SIGNALING, GOBP_RECEPTOR_SIGNALING_PATHWAY_VIA_STAT, GOBP_REGULATION_OF_CELL_DIFFERENTIATION, GOBP_REGULATION_OF_RECEPTOR_SIGNALING_PATHWAY_VIA_STAT, GOBP_REGULATION_OF_STEM_CELL_DIFF…	NA	1	-0.316883149183182	-0.333333333333333	0.316883149183182	0.333333333333333	1.36079942210989	liver
825	ENSMUSG00000029152	5	73292784	73314069	Ociad1	OCIA domain containing 1 [Source:MGI Symbol;Acc:MGI:1915345]	8.42986785150072	c_nonborder_mitosmooth_radial_relative_deviation_ser_valley_mean_per_well	73885829	NA	NA	NA	NA	GOBP_ENDOCYTOSIS, GOBP_HEMATOPOIETIC_STEM_CELL_HOMEOSTASIS, GOBP_HOMEOSTASIS_OF_NUMBER_OF_CELLS, GOBP_HOMEOSTATIC_PROCESS, GOBP_POSITIVE_REGULATION_OF_RECEPTOR_SIGNALING_PATHWAY_VIA_STAT, GOBP_POSITIVE_REGULATION_OF_SIGNALING, GOBP_RECEPTOR_SIGNALING_PATHWAY_VIA_STAT, GOBP_REGULATION_OF_CELL_DIFFERENTIATION, GOBP_REGULATION_OF_RECEPTOR_SIGNALING_PATHWAY_VIA_STAT, GOBP_REGULATION_OF_STEM_CELL_DIFF…	NA	1	0.244464414678056	0.333333333333333	0.244464414678056	0.333333333333333	1.17256850334129	mesc
826	ENSMUSG00000107087	5	73263429	73268986	Gm34411	predicted gene, 34411 [Source:MGI Symbol;Acc:MGI:5593570]	8.42986785150072	c_nonborder_mitosmooth_radial_relative_deviation_ser_valley_mean_per_well	73885829	NA	NA	NA	NA	NA	NA	NA	NA	NA	NA	NA	NA	NA
827	ENSMUSG00000106999	5	73272872	73273749	Gm42734	predicted gene 42734 [Source:MGI Symbol;Acc:MGI:5662871]	8.42986785150072	c_nonborder_mitosmooth_radial_relative_deviation_ser_valley_mean_per_well	73885829	NA	NA	NA	NA	NA	NA	NA	0.00812058751307063	0.142857142857143	0.00812058751307063	0.142857142857143	19.4208272106614	heart
828	ENSMUSG00000100175	5	73268581	73284187	1700025M24Rik	RIKEN cDNA 1700025M24 gene [Source:MGI Symbol;Acc:MGI:1919526]	8.42986785150072	c_nonborder_mitosmooth_radial_relative_deviation_ser_valley_mean_per_well	73885829	NA	NA	NA	NA	NA	NA	NA	NA	NA	NA	NA	NA	NA
829	ENSMUSG00000107165	5	74575947	74577276	Gm43747	predicted gene 43747 [Source:MGI Symbol;Acc:MGI:5663884]	8.42986785150072	c_nonborder_mitosmooth_radial_relative_deviation_ser_valley_mean_per_well	73885829	NA	NA	NA	NA	NA	NA	NA	0.691173160170422	0.571428571428572	0.691173160170422	0.571428571428572	5.38621579751311	heart
830	ENSMUSG00000107165	5	74575947	74577276	Gm43747	predicted gene 43747 [Source:MGI Symbol;Acc:MGI:5663884]	8.42986785150072	c_nonborder_mitosmooth_radial_relative_deviation_ser_valley_mean_per_well	73885829	NA	NA	NA	NA	NA	NA	NA	0.184235057228858	0.142857142857143	0.184235057228858	0.142857142857143	4.18703637034648	kidney
831	ENSMUSG00000085657	5	74702598	74728605	Gm15984	predicted gene 15984 [Source:MGI Symbol;Acc:MGI:3802050]	8.42986785150072	c_nonborder_mitosmooth_radial_relative_deviation_ser_valley_mean_per_well	73885829	NA	NA	NA	NA	NA	NA	NA	-0.149320172068461	0.119047619047619	0.149320172068461	0.119047619047619	3.64036072668263	bone
832	ENSMUSG00000085657	5	74702598	74728605	Gm15984	predicted gene 15984 [Source:MGI Symbol;Acc:MGI:3802050]	8.42986785150072	c_nonborder_mitosmooth_radial_relative_deviation_ser_valley_mean_per_well	73885829	NA	NA	NA	NA	NA	NA	NA	0.340099407927935	0.523809523809524	0.340099407927935	0.523809523809524	25.2146621440929	heart
833	ENSMUSG00000085657	5	74702598	74728605	Gm15984	predicted gene 15984 [Source:MGI Symbol;Acc:MGI:3802050]	8.42986785150072	c_nonborder_mitosmooth_radial_relative_deviation_ser_valley_mean_per_well	73885829	NA	NA	NA	NA	NA	NA	NA	0.173521353742487	0.261904761904762	0.173521353742487	0.261904761904762	4.57523980649693	kidney
834	ENSMUSG00000029227	5	74535449	74598800	Fip1l1	FIP1 like 1 (S. cerevisiae) [Source:MGI Symbol;Acc:MGI:1914149]	8.42986785150072	c_nonborder_mitosmooth_radial_relative_deviation_ser_valley_mean_per_well	73885829	NA	NA	NA	NA	GOBP_MRNA_3_END_PROCESSING, GOBP_MRNA_CLEAVAGE, GOBP_MRNA_CLEAVAGE_INVOLVED_IN_MRNA_PROCESSING, GOBP_MRNA_METABOLIC_PROCESS, GOBP_MRNA_PROCESSING, GOBP_NUCLEIC_ACID_PHOSPHODIESTER_BOND_HYDROLYSIS, GOBP_RNA_3_END_PROCESSING, GOBP_RNA_PHOSPHODIESTER_BOND_HYDROLYSIS, GOBP_RNA_POLYADENYLATION, GOBP_RNA_PROCESSING, GOCC_MRNA_CLEAVAGE_AND_POLYADENYLATION_SPECIFICITY_FACTOR_COMPLEX, GOCC_MRNA_CLEAVAGE_F…	GOBP_MRNA_3_END_PROCESSING, GOBP_MRNA_PROCESSING, GOBP_RNA_POLYADENYLATION, REACTOME_MRNA_SPLICING	NA	0.160242236962624	-0.0476190476190476	0.160242236962624	0.0476190476190476	2.23621056275637	bone
835	ENSMUSG00000029227	5	74535449	74598800	Fip1l1	FIP1 like 1 (S. cerevisiae) [Source:MGI Symbol;Acc:MGI:1914149]	8.42986785150072	c_nonborder_mitosmooth_radial_relative_deviation_ser_valley_mean_per_well	73885829	NA	NA	NA	NA	GOBP_MRNA_3_END_PROCESSING, GOBP_MRNA_CLEAVAGE, GOBP_MRNA_CLEAVAGE_INVOLVED_IN_MRNA_PROCESSING, GOBP_MRNA_METABOLIC_PROCESS, GOBP_MRNA_PROCESSING, GOBP_NUCLEIC_ACID_PHOSPHODIESTER_BOND_HYDROLYSIS, GOBP_RNA_3_END_PROCESSING, GOBP_RNA_PHOSPHODIESTER_BOND_HYDROLYSIS, GOBP_RNA_POLYADENYLATION, GOBP_RNA_PROCESSING, GOCC_MRNA_CLEAVAGE_AND_POLYADENYLATION_SPECIFICITY_FACTOR_COMPLEX, GOCC_MRNA_CLEAVAGE_F…	GOBP_MRNA_3_END_PROCESSING, GOBP_MRNA_PROCESSING, GOBP_RNA_POLYADENYLATION, REACTOME_MRNA_SPLICING	NA	-0.580340390340398	-0.428571428571429	0.580340390340398	0.428571428571429	7.77286355732076	heart
836	ENSMUSG00000029227	5	74535449	74598800	Fip1l1	FIP1 like 1 (S. cerevisiae) [Source:MGI Symbol;Acc:MGI:1914149]	8.42986785150072	c_nonborder_mitosmooth_radial_relative_deviation_ser_valley_mean_per_well	73885829	NA	NA	NA	NA	GOBP_MRNA_3_END_PROCESSING, GOBP_MRNA_CLEAVAGE, GOBP_MRNA_CLEAVAGE_INVOLVED_IN_MRNA_PROCESSING, GOBP_MRNA_METABOLIC_PROCESS, GOBP_MRNA_PROCESSING, GOBP_NUCLEIC_ACID_PHOSPHODIESTER_BOND_HYDROLYSIS, GOBP_RNA_3_END_PROCESSING, GOBP_RNA_PHOSPHODIESTER_BOND_HYDROLYSIS, GOBP_RNA_POLYADENYLATION, GOBP_RNA_PROCESSING, GOCC_MRNA_CLEAVAGE_AND_POLYADENYLATION_SPECIFICITY_FACTOR_COMPLEX, GOCC_MRNA_CLEAVAGE_F…	GOBP_MRNA_3_END_PROCESSING, GOBP_MRNA_PROCESSING, GOBP_RNA_POLYADENYLATION, REACTOME_MRNA_SPLICING	NA	-0.730468647859616	-0.547619047619048	0.730468647859616	0.547619047619048	5.42806143680398	islet
837	ENSMUSG00000029227	5	74535449	74598800	Fip1l1	FIP1 like 1 (S. cerevisiae) [Source:MGI Symbol;Acc:MGI:1914149]	8.42986785150072	c_nonborder_mitosmooth_radial_relative_deviation_ser_valley_mean_per_well	73885829	NA	NA	NA	NA	GOBP_MRNA_3_END_PROCESSING, GOBP_MRNA_CLEAVAGE, GOBP_MRNA_CLEAVAGE_INVOLVED_IN_MRNA_PROCESSING, GOBP_MRNA_METABOLIC_PROCESS, GOBP_MRNA_PROCESSING, GOBP_NUCLEIC_ACID_PHOSPHODIESTER_BOND_HYDROLYSIS, GOBP_RNA_3_END_PROCESSING, GOBP_RNA_PHOSPHODIESTER_BOND_HYDROLYSIS, GOBP_RNA_POLYADENYLATION, GOBP_RNA_PROCESSING, GOCC_MRNA_CLEAVAGE_AND_POLYADENYLATION_SPECIFICITY_FACTOR_COMPLEX, GOCC_MRNA_CLEAVAGE_F…	GOBP_MRNA_3_END_PROCESSING, GOBP_MRNA_PROCESSING, GOBP_RNA_POLYADENYLATION, REACTOME_MRNA_SPLICING	NA	-0.257557690533599	-0.0476190476190476	0.257557690533599	0.0476190476190476	3.39648968616663	kidney
838	ENSMUSG00000029227	5	74535449	74598800	Fip1l1	FIP1 like 1 (S. cerevisiae) [Source:MGI Symbol;Acc:MGI:1914149]	8.42986785150072	c_nonborder_mitosmooth_radial_relative_deviation_ser_valley_mean_per_well	73885829	NA	NA	NA	NA	GOBP_MRNA_3_END_PROCESSING, GOBP_MRNA_CLEAVAGE, GOBP_MRNA_CLEAVAGE_INVOLVED_IN_MRNA_PROCESSING, GOBP_MRNA_METABOLIC_PROCESS, GOBP_MRNA_PROCESSING, GOBP_NUCLEIC_ACID_PHOSPHODIESTER_BOND_HYDROLYSIS, GOBP_RNA_3_END_PROCESSING, GOBP_RNA_PHOSPHODIESTER_BOND_HYDROLYSIS, GOBP_RNA_POLYADENYLATION, GOBP_RNA_PROCESSING, GOCC_MRNA_CLEAVAGE_AND_POLYADENYLATION_SPECIFICITY_FACTOR_COMPLEX, GOCC_MRNA_CLEAVAGE_F…	GOBP_MRNA_3_END_PROCESSING, GOBP_MRNA_PROCESSING, GOBP_RNA_POLYADENYLATION, REACTOME_MRNA_SPLICING	NA	-0.352288251159265	-0.19047619047619	0.352288251159265	0.19047619047619	0.582779378218867	liver
839	ENSMUSG00000029227	5	74535449	74598800	Fip1l1	FIP1 like 1 (S. cerevisiae) [Source:MGI Symbol;Acc:MGI:1914149]	8.42986785150072	c_nonborder_mitosmooth_radial_relative_deviation_ser_valley_mean_per_well	73885829	NA	NA	NA	NA	GOBP_MRNA_3_END_PROCESSING, GOBP_MRNA_CLEAVAGE, GOBP_MRNA_CLEAVAGE_INVOLVED_IN_MRNA_PROCESSING, GOBP_MRNA_METABOLIC_PROCESS, GOBP_MRNA_PROCESSING, GOBP_NUCLEIC_ACID_PHOSPHODIESTER_BOND_HYDROLYSIS, GOBP_RNA_3_END_PROCESSING, GOBP_RNA_PHOSPHODIESTER_BOND_HYDROLYSIS, GOBP_RNA_POLYADENYLATION, GOBP_RNA_PROCESSING, GOCC_MRNA_CLEAVAGE_AND_POLYADENYLATION_SPECIFICITY_FACTOR_COMPLEX, GOCC_MRNA_CLEAVAGE_F…	GOBP_MRNA_3_END_PROCESSING, GOBP_MRNA_PROCESSING, GOBP_RNA_POLYADENYLATION, REACTOME_MRNA_SPLICING	NA	-0.0204419356716775	-0.142857142857143	0.0204419356716775	0.142857142857143	4.58776334341864	mesc
840	ENSMUSG00000029228	5	74592447	74702912	Lnx1	ligand of numb-protein X 1 [Source:MGI Symbol;Acc:MGI:1278335]	8.42986785150072	c_nonborder_mitosmooth_radial_relative_deviation_ser_valley_mean_per_well	73885829	NA	NA	NA	NA	GOBP_CELLULAR_PROTEIN_CATABOLIC_PROCESS, GOBP_MACROMOLECULE_CATABOLIC_PROCESS, GOBP_MODIFICATION_DEPENDENT_MACROMOLECULE_CATABOLIC_PROCESS, GOBP_ORGANONITROGEN_COMPOUND_CATABOLIC_PROCESS, GOBP_PROTEIN_CATABOLIC_PROCESS, GOBP_PROTEIN_MODIFICATION_BY_SMALL_PROTEIN_CONJUGATION, GOBP_PROTEIN_MODIFICATION_BY_SMALL_PROTEIN_CONJUGATION_OR_REMOVAL, GOBP_PROTEOLYSIS, GOMF_IDENTICAL_PROTEIN_BINDING, GOMF_P…	REACTOME_ANTIGEN_PROCESSING_UBIQUITINATION_PROTEASOME_DEGRADATION	3	-0.339609473401216	0.0238095238095238	0.339609473401216	0.0238095238095238	3.76096259571661	bone
841	ENSMUSG00000029228	5	74592447	74702912	Lnx1	ligand of numb-protein X 1 [Source:MGI Symbol;Acc:MGI:1278335]	8.42986785150072	c_nonborder_mitosmooth_radial_relative_deviation_ser_valley_mean_per_well	73885829	NA	NA	NA	NA	GOBP_CELLULAR_PROTEIN_CATABOLIC_PROCESS, GOBP_MACROMOLECULE_CATABOLIC_PROCESS, GOBP_MODIFICATION_DEPENDENT_MACROMOLECULE_CATABOLIC_PROCESS, GOBP_ORGANONITROGEN_COMPOUND_CATABOLIC_PROCESS, GOBP_PROTEIN_CATABOLIC_PROCESS, GOBP_PROTEIN_MODIFICATION_BY_SMALL_PROTEIN_CONJUGATION, GOBP_PROTEIN_MODIFICATION_BY_SMALL_PROTEIN_CONJUGATION_OR_REMOVAL, GOBP_PROTEOLYSIS, GOMF_IDENTICAL_PROTEIN_BINDING, GOMF_P…	REACTOME_ANTIGEN_PROCESSING_UBIQUITINATION_PROTEASOME_DEGRADATION	3	0.453942211384191	0.619047619047619	0.453942211384191	0.619047619047619	22.9817717024737	heart
842	ENSMUSG00000029228	5	74592447	74702912	Lnx1	ligand of numb-protein X 1 [Source:MGI Symbol;Acc:MGI:1278335]	8.42986785150072	c_nonborder_mitosmooth_radial_relative_deviation_ser_valley_mean_per_well	73885829	NA	NA	NA	NA	GOBP_CELLULAR_PROTEIN_CATABOLIC_PROCESS, GOBP_MACROMOLECULE_CATABOLIC_PROCESS, GOBP_MODIFICATION_DEPENDENT_MACROMOLECULE_CATABOLIC_PROCESS, GOBP_ORGANONITROGEN_COMPOUND_CATABOLIC_PROCESS, GOBP_PROTEIN_CATABOLIC_PROCESS, GOBP_PROTEIN_MODIFICATION_BY_SMALL_PROTEIN_CONJUGATION, GOBP_PROTEIN_MODIFICATION_BY_SMALL_PROTEIN_CONJUGATION_OR_REMOVAL, GOBP_PROTEOLYSIS, GOMF_IDENTICAL_PROTEIN_BINDING, GOMF_P…	REACTOME_ANTIGEN_PROCESSING_UBIQUITINATION_PROTEASOME_DEGRADATION	3	-0.697791822763738	-0.714285714285714	0.697791822763738	0.714285714285714	7.96393105298	islet
843	ENSMUSG00000029228	5	74592447	74702912	Lnx1	ligand of numb-protein X 1 [Source:MGI Symbol;Acc:MGI:1278335]	8.42986785150072	c_nonborder_mitosmooth_radial_relative_deviation_ser_valley_mean_per_well	73885829	NA	NA	NA	NA	GOBP_CELLULAR_PROTEIN_CATABOLIC_PROCESS, GOBP_MACROMOLECULE_CATABOLIC_PROCESS, GOBP_MODIFICATION_DEPENDENT_MACROMOLECULE_CATABOLIC_PROCESS, GOBP_ORGANONITROGEN_COMPOUND_CATABOLIC_PROCESS, GOBP_PROTEIN_CATABOLIC_PROCESS, GOBP_PROTEIN_MODIFICATION_BY_SMALL_PROTEIN_CONJUGATION, GOBP_PROTEIN_MODIFICATION_BY_SMALL_PROTEIN_CONJUGATION_OR_REMOVAL, GOBP_PROTEOLYSIS, GOMF_IDENTICAL_PROTEIN_BINDING, GOMF_P…	REACTOME_ANTIGEN_PROCESSING_UBIQUITINATION_PROTEASOME_DEGRADATION	3	-0.0821479148013676	-0.0952380952380952	0.0821479148013676	0.0952380952380952	5.47719429566547	kidney
844	ENSMUSG00000029228	5	74592447	74702912	Lnx1	ligand of numb-protein X 1 [Source:MGI Symbol;Acc:MGI:1278335]	8.42986785150072	c_nonborder_mitosmooth_radial_relative_deviation_ser_valley_mean_per_well	73885829	NA	NA	NA	NA	GOBP_CELLULAR_PROTEIN_CATABOLIC_PROCESS, GOBP_MACROMOLECULE_CATABOLIC_PROCESS, GOBP_MODIFICATION_DEPENDENT_MACROMOLECULE_CATABOLIC_PROCESS, GOBP_ORGANONITROGEN_COMPOUND_CATABOLIC_PROCESS, GOBP_PROTEIN_CATABOLIC_PROCESS, GOBP_PROTEIN_MODIFICATION_BY_SMALL_PROTEIN_CONJUGATION, GOBP_PROTEIN_MODIFICATION_BY_SMALL_PROTEIN_CONJUGATION_OR_REMOVAL, GOBP_PROTEOLYSIS, GOMF_IDENTICAL_PROTEIN_BINDING, GOMF_P…	REACTOME_ANTIGEN_PROCESSING_UBIQUITINATION_PROTEASOME_DEGRADATION	3	-0.422841913221361	-0.476190476190476	0.422841913221361	0.476190476190476	3.88589087526972	mesc
845	ENSMUSG00000105124	5	72626858	72628028	Gm5297	predicted gene 5297 [Source:MGI Symbol;Acc:MGI:3646414]	8.42986785150072	c_nonborder_mitosmooth_radial_relative_deviation_ser_valley_mean_per_well	73885829	NA	NA	NA	NA	NA	NA	NA	NA	NA	NA	NA	NA	NA
846	ENSMUSG00000067220	5	72603696	72644275	Cnga1	cyclic nucleotide gated channel alpha 1 [Source:MGI Symbol;Acc:MGI:88436]	8.42986785150072	c_nonborder_mitosmooth_radial_relative_deviation_ser_valley_mean_per_well	73885829	NA	NA	NA	NA	GOBP_CATION_TRANSMEMBRANE_TRANSPORT, GOBP_CATION_TRANSPORT, GOBP_ION_TRANSMEMBRANE_TRANSPORT, GOBP_ION_TRANSPORT, GOBP_NERVOUS_SYSTEM_PROCESS, GOBP_SENSORY_PERCEPTION, GOBP_SENSORY_PERCEPTION_OF_LIGHT_STIMULUS, GOBP_TRANSMEMBRANE_TRANSPORT, GOCC_9PLUS0_NON_MOTILE_CILIUM, GOCC_CELL_PROJECTION_MEMBRANE, GOCC_CILIARY_MEMBRANE, GOCC_CILIUM, GOCC_INTRINSIC_COMPONENT_OF_PLASMA_MEMBRANE, GOCC_NEURON_PRO…	NA	1	0.372714007490154	0.380952380952381	0.372714007490154	0.380952380952381	21.8972547590439	bone
847	ENSMUSG00000067220	5	72603696	72644275	Cnga1	cyclic nucleotide gated channel alpha 1 [Source:MGI Symbol;Acc:MGI:88436]	8.42986785150072	c_nonborder_mitosmooth_radial_relative_deviation_ser_valley_mean_per_well	73885829	NA	NA	NA	NA	GOBP_CATION_TRANSMEMBRANE_TRANSPORT, GOBP_CATION_TRANSPORT, GOBP_ION_TRANSMEMBRANE_TRANSPORT, GOBP_ION_TRANSPORT, GOBP_NERVOUS_SYSTEM_PROCESS, GOBP_SENSORY_PERCEPTION, GOBP_SENSORY_PERCEPTION_OF_LIGHT_STIMULUS, GOBP_TRANSMEMBRANE_TRANSPORT, GOCC_9PLUS0_NON_MOTILE_CILIUM, GOCC_CELL_PROJECTION_MEMBRANE, GOCC_CILIARY_MEMBRANE, GOCC_CILIUM, GOCC_INTRINSIC_COMPONENT_OF_PLASMA_MEMBRANE, GOCC_NEURON_PRO…	NA	1	-0.0745092658320512	0.214285714285714	0.0745092658320512	0.214285714285714	1.94187373033492	islet
848	ENSMUSG00000106136	5	72644410	72646552	4933408A14Rik	RIKEN cDNA 4933408A14 gene [Source:MGI Symbol;Acc:MGI:1921334]	8.42986785150072	c_nonborder_mitosmooth_radial_relative_deviation_ser_valley_mean_per_well	73885829	NA	NA	NA	NA	NA	NA	NA	NA	NA	NA	NA	NA	NA
849	ENSMUSG00000067219	5	72647795	72671078	Nipal1	NIPA-like domain containing 1 [Source:MGI Symbol;Acc:MGI:1917951]	8.42986785150072	c_nonborder_mitosmooth_radial_relative_deviation_ser_valley_mean_per_well	73885829	NA	NA	NA	NA	GOBP_CATION_TRANSMEMBRANE_TRANSPORT, GOBP_CATION_TRANSPORT, GOBP_INORGANIC_ION_TRANSMEMBRANE_TRANSPORT, GOBP_ION_TRANSMEMBRANE_TRANSPORT, GOBP_ION_TRANSPORT, GOBP_MAGNESIUM_ION_TRANSPORT, GOBP_METAL_ION_TRANSPORT, GOBP_TRANSMEMBRANE_TRANSPORT, GOMF_CATION_TRANSMEMBRANE_TRANSPORTER_ACTIVITY, GOMF_INORGANIC_MOLECULAR_ENTITY_TRANSMEMBRANE_TRANSPORTER_ACTIVITY, GOMF_ION_TRANSMEMBRANE_TRANSPORTER_ACTI…	NA	NA	-0.275760286956394	-0.19047619047619	0.275760286956394	0.19047619047619	7.04921017505976	bone
850	ENSMUSG00000067219	5	72647795	72671078	Nipal1	NIPA-like domain containing 1 [Source:MGI Symbol;Acc:MGI:1917951]	8.42986785150072	c_nonborder_mitosmooth_radial_relative_deviation_ser_valley_mean_per_well	73885829	NA	NA	NA	NA	GOBP_CATION_TRANSMEMBRANE_TRANSPORT, GOBP_CATION_TRANSPORT, GOBP_INORGANIC_ION_TRANSMEMBRANE_TRANSPORT, GOBP_ION_TRANSMEMBRANE_TRANSPORT, GOBP_ION_TRANSPORT, GOBP_MAGNESIUM_ION_TRANSPORT, GOBP_METAL_ION_TRANSPORT, GOBP_TRANSMEMBRANE_TRANSPORT, GOMF_CATION_TRANSMEMBRANE_TRANSPORTER_ACTIVITY, GOMF_INORGANIC_MOLECULAR_ENTITY_TRANSMEMBRANE_TRANSPORTER_ACTIVITY, GOMF_ION_TRANSMEMBRANE_TRANSPORTER_ACTI…	NA	NA	-0.471638203797097	-0.714285714285714	0.471638203797097	0.714285714285714	1.91644989572653	heart
851	ENSMUSG00000067219	5	72647795	72671078	Nipal1	NIPA-like domain containing 1 [Source:MGI Symbol;Acc:MGI:1917951]	8.42986785150072	c_nonborder_mitosmooth_radial_relative_deviation_ser_valley_mean_per_well	73885829	NA	NA	NA	NA	GOBP_CATION_TRANSMEMBRANE_TRANSPORT, GOBP_CATION_TRANSPORT, GOBP_INORGANIC_ION_TRANSMEMBRANE_TRANSPORT, GOBP_ION_TRANSMEMBRANE_TRANSPORT, GOBP_ION_TRANSPORT, GOBP_MAGNESIUM_ION_TRANSPORT, GOBP_METAL_ION_TRANSPORT, GOBP_TRANSMEMBRANE_TRANSPORT, GOMF_CATION_TRANSMEMBRANE_TRANSPORTER_ACTIVITY, GOMF_INORGANIC_MOLECULAR_ENTITY_TRANSMEMBRANE_TRANSPORTER_ACTIVITY, GOMF_ION_TRANSMEMBRANE_TRANSPORTER_ACTI…	NA	NA	-0.677873852493688	-0.476190476190476	0.677873852493688	0.476190476190476	33.2626208716125	islet
852	ENSMUSG00000067219	5	72647795	72671078	Nipal1	NIPA-like domain containing 1 [Source:MGI Symbol;Acc:MGI:1917951]	8.42986785150072	c_nonborder_mitosmooth_radial_relative_deviation_ser_valley_mean_per_well	73885829	NA	NA	NA	NA	GOBP_CATION_TRANSMEMBRANE_TRANSPORT, GOBP_CATION_TRANSPORT, GOBP_INORGANIC_ION_TRANSMEMBRANE_TRANSPORT, GOBP_ION_TRANSMEMBRANE_TRANSPORT, GOBP_ION_TRANSPORT, GOBP_MAGNESIUM_ION_TRANSPORT, GOBP_METAL_ION_TRANSPORT, GOBP_TRANSMEMBRANE_TRANSPORT, GOMF_CATION_TRANSMEMBRANE_TRANSPORTER_ACTIVITY, GOMF_INORGANIC_MOLECULAR_ENTITY_TRANSMEMBRANE_TRANSPORTER_ACTIVITY, GOMF_ION_TRANSMEMBRANE_TRANSPORTER_ACTI…	NA	NA	0.391453344129022	0.0476190476190476	0.391453344129022	0.0476190476190476	2.22065884056107	kidney
853	ENSMUSG00000067219	5	72647795	72671078	Nipal1	NIPA-like domain containing 1 [Source:MGI Symbol;Acc:MGI:1917951]	8.42986785150072	c_nonborder_mitosmooth_radial_relative_deviation_ser_valley_mean_per_well	73885829	NA	NA	NA	NA	GOBP_CATION_TRANSMEMBRANE_TRANSPORT, GOBP_CATION_TRANSPORT, GOBP_INORGANIC_ION_TRANSMEMBRANE_TRANSPORT, GOBP_ION_TRANSMEMBRANE_TRANSPORT, GOBP_ION_TRANSPORT, GOBP_MAGNESIUM_ION_TRANSPORT, GOBP_METAL_ION_TRANSPORT, GOBP_TRANSMEMBRANE_TRANSPORT, GOMF_CATION_TRANSMEMBRANE_TRANSPORTER_ACTIVITY, GOMF_INORGANIC_MOLECULAR_ENTITY_TRANSMEMBRANE_TRANSPORTER_ACTIVITY, GOMF_ION_TRANSMEMBRANE_TRANSPORTER_ACTI…	NA	NA	0.375395453913403	0.166666666666667	0.375395453913403	0.166666666666667	0.425289008344699	liver
854	ENSMUSG00000054892	5	72695978	72752777	Txk	TXK tyrosine kinase [Source:MGI Symbol;Acc:MGI:102960]	8.42986785150072	c_nonborder_mitosmooth_radial_relative_deviation_ser_valley_mean_per_well	73885829	NA	NA	NA	NA	GOBP_ACTIVATION_OF_IMMUNE_RESPONSE, GOBP_ACTIVATION_OF_PHOSPHOLIPASE_C_ACTIVITY, GOBP_ADAPTIVE_IMMUNE_RESPONSE, GOBP_ANTIGEN_RECEPTOR_MEDIATED_SIGNALING_PATHWAY, GOBP_BIOLOGICAL_PROCESS_INVOLVED_IN_INTERSPECIES_INTERACTION_BETWEEN_ORGANISMS, GOBP_CELL_ACTIVATION, GOBP_CELLULAR_RESPONSE_TO_INTERFERON_GAMMA, GOBP_CYTOKINE_MEDIATED_SIGNALING_PATHWAY, GOBP_CYTOKINE_PRODUCTION, GOBP_DEFENSE_RESPONSE, …	GOBP_ADAPTIVE_IMMUNE_RESPONSE, GOBP_IMMUNE_RESPONSE_REGULATING_SIGNALING_PATHWAY, GOBP_POSITIVE_REGULATION_OF_IMMUNE_RESPONSE, REACTOME_FC_EPSILON_RECEPTOR_FCERI_SIGNALING	4	0.485272499580498	0.214285714285714	0.485272499580498	0.214285714285714	2.78978411579907	bone
855	ENSMUSG00000054892	5	72695978	72752777	Txk	TXK tyrosine kinase [Source:MGI Symbol;Acc:MGI:102960]	8.42986785150072	c_nonborder_mitosmooth_radial_relative_deviation_ser_valley_mean_per_well	73885829	NA	NA	NA	NA	GOBP_ACTIVATION_OF_IMMUNE_RESPONSE, GOBP_ACTIVATION_OF_PHOSPHOLIPASE_C_ACTIVITY, GOBP_ADAPTIVE_IMMUNE_RESPONSE, GOBP_ANTIGEN_RECEPTOR_MEDIATED_SIGNALING_PATHWAY, GOBP_BIOLOGICAL_PROCESS_INVOLVED_IN_INTERSPECIES_INTERACTION_BETWEEN_ORGANISMS, GOBP_CELL_ACTIVATION, GOBP_CELLULAR_RESPONSE_TO_INTERFERON_GAMMA, GOBP_CYTOKINE_MEDIATED_SIGNALING_PATHWAY, GOBP_CYTOKINE_PRODUCTION, GOBP_DEFENSE_RESPONSE, …	GOBP_ADAPTIVE_IMMUNE_RESPONSE, GOBP_IMMUNE_RESPONSE_REGULATING_SIGNALING_PATHWAY, GOBP_POSITIVE_REGULATION_OF_IMMUNE_RESPONSE, REACTOME_FC_EPSILON_RECEPTOR_FCERI_SIGNALING	4	0.681478996091494	0.547619047619048	0.681478996091494	0.547619047619048	2.72265551486442	heart
856	ENSMUSG00000054892	5	72695978	72752777	Txk	TXK tyrosine kinase [Source:MGI Symbol;Acc:MGI:102960]	8.42986785150072	c_nonborder_mitosmooth_radial_relative_deviation_ser_valley_mean_per_well	73885829	NA	NA	NA	NA	GOBP_ACTIVATION_OF_IMMUNE_RESPONSE, GOBP_ACTIVATION_OF_PHOSPHOLIPASE_C_ACTIVITY, GOBP_ADAPTIVE_IMMUNE_RESPONSE, GOBP_ANTIGEN_RECEPTOR_MEDIATED_SIGNALING_PATHWAY, GOBP_BIOLOGICAL_PROCESS_INVOLVED_IN_INTERSPECIES_INTERACTION_BETWEEN_ORGANISMS, GOBP_CELL_ACTIVATION, GOBP_CELLULAR_RESPONSE_TO_INTERFERON_GAMMA, GOBP_CYTOKINE_MEDIATED_SIGNALING_PATHWAY, GOBP_CYTOKINE_PRODUCTION, GOBP_DEFENSE_RESPONSE, …	GOBP_ADAPTIVE_IMMUNE_RESPONSE, GOBP_IMMUNE_RESPONSE_REGULATING_SIGNALING_PATHWAY, GOBP_POSITIVE_REGULATION_OF_IMMUNE_RESPONSE, REACTOME_FC_EPSILON_RECEPTOR_FCERI_SIGNALING	4	-0.542906450479917	-0.523809523809524	0.542906450479917	0.523809523809524	5.00604483379692	islet
857	ENSMUSG00000054892	5	72695978	72752777	Txk	TXK tyrosine kinase [Source:MGI Symbol;Acc:MGI:102960]	8.42986785150072	c_nonborder_mitosmooth_radial_relative_deviation_ser_valley_mean_per_well	73885829	NA	NA	NA	NA	GOBP_ACTIVATION_OF_IMMUNE_RESPONSE, GOBP_ACTIVATION_OF_PHOSPHOLIPASE_C_ACTIVITY, GOBP_ADAPTIVE_IMMUNE_RESPONSE, GOBP_ANTIGEN_RECEPTOR_MEDIATED_SIGNALING_PATHWAY, GOBP_BIOLOGICAL_PROCESS_INVOLVED_IN_INTERSPECIES_INTERACTION_BETWEEN_ORGANISMS, GOBP_CELL_ACTIVATION, GOBP_CELLULAR_RESPONSE_TO_INTERFERON_GAMMA, GOBP_CYTOKINE_MEDIATED_SIGNALING_PATHWAY, GOBP_CYTOKINE_PRODUCTION, GOBP_DEFENSE_RESPONSE, …	GOBP_ADAPTIVE_IMMUNE_RESPONSE, GOBP_IMMUNE_RESPONSE_REGULATING_SIGNALING_PATHWAY, GOBP_POSITIVE_REGULATION_OF_IMMUNE_RESPONSE, REACTOME_FC_EPSILON_RECEPTOR_FCERI_SIGNALING	4	-0.156552426306325	-0.214285714285714	0.156552426306325	0.214285714285714	12.2168545746982	kidney
858	ENSMUSG00000105089	5	72726062	72726371	Gm43717	predicted gene 43717 [Source:MGI Symbol;Acc:MGI:5663854]	8.42986785150072	c_nonborder_mitosmooth_radial_relative_deviation_ser_valley_mean_per_well	73885829	NA	NA	NA	NA	NA	NA	NA	NA	NA	NA	NA	NA	NA
859	ENSMUSG00000029217	5	72755716	72868483	Tec	tec protein tyrosine kinase [Source:MGI Symbol;Acc:MGI:98662]	8.42986785150072	c_nonborder_mitosmooth_radial_relative_deviation_ser_valley_mean_per_well	73885829	NA	NA	NA	NA	GOBP_ACTIVATION_OF_IMMUNE_RESPONSE, GOBP_ADAPTIVE_IMMUNE_RESPONSE, GOBP_ANTIGEN_RECEPTOR_MEDIATED_SIGNALING_PATHWAY, GOBP_B_CELL_RECEPTOR_SIGNALING_PATHWAY, GOBP_CELL_ACTIVATION, GOBP_DEVELOPMENTAL_GROWTH, GOBP_GROWTH, GOBP_HEMOSTASIS, GOBP_IMMUNE_RESPONSE, GOBP_IMMUNE_RESPONSE_REGULATING_CELL_SURFACE_RECEPTOR_SIGNALING_PATHWAY, GOBP_IMMUNE_RESPONSE_REGULATING_SIGNALING_PATHWAY, GOBP_INTEGRIN_MED…	GOBP_ADAPTIVE_IMMUNE_RESPONSE, GOBP_IMMUNE_RESPONSE_REGULATING_SIGNALING_PATHWAY, GOBP_POSITIVE_REGULATION_OF_IMMUNE_RESPONSE, GOMF_PHOSPHOLIPID_BINDING, REACTOME_FC_EPSILON_RECEPTOR_FCERI_SIGNALING, REACTOME_SIGNALING_BY_INTERLEUKINS	NA	-0.0856106069209802	-0.0714285714285714	0.0856106069209802	0.0714285714285714	6.15889614392113	bone
860	ENSMUSG00000029217	5	72755716	72868483	Tec	tec protein tyrosine kinase [Source:MGI Symbol;Acc:MGI:98662]	8.42986785150072	c_nonborder_mitosmooth_radial_relative_deviation_ser_valley_mean_per_well	73885829	NA	NA	NA	NA	GOBP_ACTIVATION_OF_IMMUNE_RESPONSE, GOBP_ADAPTIVE_IMMUNE_RESPONSE, GOBP_ANTIGEN_RECEPTOR_MEDIATED_SIGNALING_PATHWAY, GOBP_B_CELL_RECEPTOR_SIGNALING_PATHWAY, GOBP_CELL_ACTIVATION, GOBP_DEVELOPMENTAL_GROWTH, GOBP_GROWTH, GOBP_HEMOSTASIS, GOBP_IMMUNE_RESPONSE, GOBP_IMMUNE_RESPONSE_REGULATING_CELL_SURFACE_RECEPTOR_SIGNALING_PATHWAY, GOBP_IMMUNE_RESPONSE_REGULATING_SIGNALING_PATHWAY, GOBP_INTEGRIN_MED…	GOBP_ADAPTIVE_IMMUNE_RESPONSE, GOBP_IMMUNE_RESPONSE_REGULATING_SIGNALING_PATHWAY, GOBP_POSITIVE_REGULATION_OF_IMMUNE_RESPONSE, GOMF_PHOSPHOLIPID_BINDING, REACTOME_FC_EPSILON_RECEPTOR_FCERI_SIGNALING, REACTOME_SIGNALING_BY_INTERLEUKINS	NA	0.237991166530272	0.119047619047619	0.237991166530272	0.119047619047619	10.0031044438132	heart
861	ENSMUSG00000029217	5	72755716	72868483	Tec	tec protein tyrosine kinase [Source:MGI Symbol;Acc:MGI:98662]	8.42986785150072	c_nonborder_mitosmooth_radial_relative_deviation_ser_valley_mean_per_well	73885829	NA	NA	NA	NA	GOBP_ACTIVATION_OF_IMMUNE_RESPONSE, GOBP_ADAPTIVE_IMMUNE_RESPONSE, GOBP_ANTIGEN_RECEPTOR_MEDIATED_SIGNALING_PATHWAY, GOBP_B_CELL_RECEPTOR_SIGNALING_PATHWAY, GOBP_CELL_ACTIVATION, GOBP_DEVELOPMENTAL_GROWTH, GOBP_GROWTH, GOBP_HEMOSTASIS, GOBP_IMMUNE_RESPONSE, GOBP_IMMUNE_RESPONSE_REGULATING_CELL_SURFACE_RECEPTOR_SIGNALING_PATHWAY, GOBP_IMMUNE_RESPONSE_REGULATING_SIGNALING_PATHWAY, GOBP_INTEGRIN_MED…	GOBP_ADAPTIVE_IMMUNE_RESPONSE, GOBP_IMMUNE_RESPONSE_REGULATING_SIGNALING_PATHWAY, GOBP_POSITIVE_REGULATION_OF_IMMUNE_RESPONSE, GOMF_PHOSPHOLIPID_BINDING, REACTOME_FC_EPSILON_RECEPTOR_FCERI_SIGNALING, REACTOME_SIGNALING_BY_INTERLEUKINS	NA	-0.0431077909200991	-0.285714285714286	0.0431077909200991	0.285714285714286	8.51550598610053	islet
862	ENSMUSG00000029217	5	72755716	72868483	Tec	tec protein tyrosine kinase [Source:MGI Symbol;Acc:MGI:98662]	8.42986785150072	c_nonborder_mitosmooth_radial_relative_deviation_ser_valley_mean_per_well	73885829	NA	NA	NA	NA	GOBP_ACTIVATION_OF_IMMUNE_RESPONSE, GOBP_ADAPTIVE_IMMUNE_RESPONSE, GOBP_ANTIGEN_RECEPTOR_MEDIATED_SIGNALING_PATHWAY, GOBP_B_CELL_RECEPTOR_SIGNALING_PATHWAY, GOBP_CELL_ACTIVATION, GOBP_DEVELOPMENTAL_GROWTH, GOBP_GROWTH, GOBP_HEMOSTASIS, GOBP_IMMUNE_RESPONSE, GOBP_IMMUNE_RESPONSE_REGULATING_CELL_SURFACE_RECEPTOR_SIGNALING_PATHWAY, GOBP_IMMUNE_RESPONSE_REGULATING_SIGNALING_PATHWAY, GOBP_INTEGRIN_MED…	GOBP_ADAPTIVE_IMMUNE_RESPONSE, GOBP_IMMUNE_RESPONSE_REGULATING_SIGNALING_PATHWAY, GOBP_POSITIVE_REGULATION_OF_IMMUNE_RESPONSE, GOMF_PHOSPHOLIPID_BINDING, REACTOME_FC_EPSILON_RECEPTOR_FCERI_SIGNALING, REACTOME_SIGNALING_BY_INTERLEUKINS	NA	-0.155606713880637	-0.0476190476190476	0.155606713880637	0.0476190476190476	39.0359868054876	kidney
863	ENSMUSG00000029217	5	72755716	72868483	Tec	tec protein tyrosine kinase [Source:MGI Symbol;Acc:MGI:98662]	8.42986785150072	c_nonborder_mitosmooth_radial_relative_deviation_ser_valley_mean_per_well	73885829	NA	NA	NA	NA	GOBP_ACTIVATION_OF_IMMUNE_RESPONSE, GOBP_ADAPTIVE_IMMUNE_RESPONSE, GOBP_ANTIGEN_RECEPTOR_MEDIATED_SIGNALING_PATHWAY, GOBP_B_CELL_RECEPTOR_SIGNALING_PATHWAY, GOBP_CELL_ACTIVATION, GOBP_DEVELOPMENTAL_GROWTH, GOBP_GROWTH, GOBP_HEMOSTASIS, GOBP_IMMUNE_RESPONSE, GOBP_IMMUNE_RESPONSE_REGULATING_CELL_SURFACE_RECEPTOR_SIGNALING_PATHWAY, GOBP_IMMUNE_RESPONSE_REGULATING_SIGNALING_PATHWAY, GOBP_INTEGRIN_MED…	GOBP_ADAPTIVE_IMMUNE_RESPONSE, GOBP_IMMUNE_RESPONSE_REGULATING_SIGNALING_PATHWAY, GOBP_POSITIVE_REGULATION_OF_IMMUNE_RESPONSE, GOMF_PHOSPHOLIPID_BINDING, REACTOME_FC_EPSILON_RECEPTOR_FCERI_SIGNALING, REACTOME_SIGNALING_BY_INTERLEUKINS	NA	0.456786432705504	0.523809523809524	0.456786432705504	0.523809523809524	3.98377615079381	liver
864	ENSMUSG00000029217	5	72755716	72868483	Tec	tec protein tyrosine kinase [Source:MGI Symbol;Acc:MGI:98662]	8.42986785150072	c_nonborder_mitosmooth_radial_relative_deviation_ser_valley_mean_per_well	73885829	NA	NA	NA	NA	GOBP_ACTIVATION_OF_IMMUNE_RESPONSE, GOBP_ADAPTIVE_IMMUNE_RESPONSE, GOBP_ANTIGEN_RECEPTOR_MEDIATED_SIGNALING_PATHWAY, GOBP_B_CELL_RECEPTOR_SIGNALING_PATHWAY, GOBP_CELL_ACTIVATION, GOBP_DEVELOPMENTAL_GROWTH, GOBP_GROWTH, GOBP_HEMOSTASIS, GOBP_IMMUNE_RESPONSE, GOBP_IMMUNE_RESPONSE_REGULATING_CELL_SURFACE_RECEPTOR_SIGNALING_PATHWAY, GOBP_IMMUNE_RESPONSE_REGULATING_SIGNALING_PATHWAY, GOBP_INTEGRIN_MED…	GOBP_ADAPTIVE_IMMUNE_RESPONSE, GOBP_IMMUNE_RESPONSE_REGULATING_SIGNALING_PATHWAY, GOBP_POSITIVE_REGULATION_OF_IMMUNE_RESPONSE, GOMF_PHOSPHOLIPID_BINDING, REACTOME_FC_EPSILON_RECEPTOR_FCERI_SIGNALING, REACTOME_SIGNALING_BY_INTERLEUKINS	NA	0.0970757274919642	0.142857142857143	0.0970757274919642	0.142857142857143	7.54813626792006	mesc
865	ENSMUSG00000106739	5	72809968	72812074	Gm43499	predicted gene 43499 [Source:MGI Symbol;Acc:MGI:5663636]	8.42986785150072	c_nonborder_mitosmooth_radial_relative_deviation_ser_valley_mean_per_well	73885829	NA	NA	NA	NA	NA	NA	NA	NA	NA	NA	NA	NA	NA
866	ENSMUSG00000036087	5	72914304	72978829	Slain2	SLAIN motif family, member 2 [Source:MGI Symbol;Acc:MGI:1923241]	8.42986785150072	c_nonborder_mitosmooth_radial_relative_deviation_ser_valley_mean_per_well	73885829	NA	NA	NA	NA	GOBP_CYTOPLASMIC_MICROTUBULE_ORGANIZATION, GOBP_CYTOSKELETON_ORGANIZATION, GOBP_MICROTUBULE_BASED_PROCESS, GOBP_MICROTUBULE_CYTOSKELETON_ORGANIZATION, GOBP_MICROTUBULE_NUCLEATION, GOBP_MICROTUBULE_POLYMERIZATION, GOBP_MICROTUBULE_POLYMERIZATION_OR_DEPOLYMERIZATION, GOBP_POSITIVE_REGULATION_OF_CELLULAR_COMPONENT_BIOGENESIS, GOBP_POSITIVE_REGULATION_OF_CELLULAR_COMPONENT_ORGANIZATION, GOBP_POSITIVE…	GOBP_POSITIVE_REGULATION_OF_MICROTUBULE_POLYMERIZATION_OR_DEPOLYMERIZATION	NA	-0.143274699181059	-0.166666666666667	0.143274699181059	0.166666666666667	6.20574350383263	bone
867	ENSMUSG00000036087	5	72914304	72978829	Slain2	SLAIN motif family, member 2 [Source:MGI Symbol;Acc:MGI:1923241]	8.42986785150072	c_nonborder_mitosmooth_radial_relative_deviation_ser_valley_mean_per_well	73885829	NA	NA	NA	NA	GOBP_CYTOPLASMIC_MICROTUBULE_ORGANIZATION, GOBP_CYTOSKELETON_ORGANIZATION, GOBP_MICROTUBULE_BASED_PROCESS, GOBP_MICROTUBULE_CYTOSKELETON_ORGANIZATION, GOBP_MICROTUBULE_NUCLEATION, GOBP_MICROTUBULE_POLYMERIZATION, GOBP_MICROTUBULE_POLYMERIZATION_OR_DEPOLYMERIZATION, GOBP_POSITIVE_REGULATION_OF_CELLULAR_COMPONENT_BIOGENESIS, GOBP_POSITIVE_REGULATION_OF_CELLULAR_COMPONENT_ORGANIZATION, GOBP_POSITIVE…	GOBP_POSITIVE_REGULATION_OF_MICROTUBULE_POLYMERIZATION_OR_DEPOLYMERIZATION	NA	0.385568854588655	0.30952380952381	0.385568854588655	0.30952380952381	7.68681392469908	heart
868	ENSMUSG00000036087	5	72914304	72978829	Slain2	SLAIN motif family, member 2 [Source:MGI Symbol;Acc:MGI:1923241]	8.42986785150072	c_nonborder_mitosmooth_radial_relative_deviation_ser_valley_mean_per_well	73885829	NA	NA	NA	NA	GOBP_CYTOPLASMIC_MICROTUBULE_ORGANIZATION, GOBP_CYTOSKELETON_ORGANIZATION, GOBP_MICROTUBULE_BASED_PROCESS, GOBP_MICROTUBULE_CYTOSKELETON_ORGANIZATION, GOBP_MICROTUBULE_NUCLEATION, GOBP_MICROTUBULE_POLYMERIZATION, GOBP_MICROTUBULE_POLYMERIZATION_OR_DEPOLYMERIZATION, GOBP_POSITIVE_REGULATION_OF_CELLULAR_COMPONENT_BIOGENESIS, GOBP_POSITIVE_REGULATION_OF_CELLULAR_COMPONENT_ORGANIZATION, GOBP_POSITIVE…	GOBP_POSITIVE_REGULATION_OF_MICROTUBULE_POLYMERIZATION_OR_DEPOLYMERIZATION	NA	0.0382466320414037	0.0952380952380952	0.0382466320414037	0.0952380952380952	11.6866022079236	islet
[truncated: 42,446 more rows]
